# Supplementary material for: Updated annotation of the wild strawberry Fragaria vesca V4 genome
Source: Hortic Res. 2019 May 1;6:61. doi: 10.1038/s41438-019-0142-6 (PMC6491553; doi:10.1038/s41438-019-0142-6)
Supplement: Supplementary file 1 — Dataset 1 [file 41438_2019_142_MOESM1_ESM.gz]

Archive with 1 entries (1 files):
- FvH4_XgXXXXX_nomenclature.gff3
