# Supplementary material for: Updated annotation of the wild strawberry Fragaria vesca V4 genome
Source: Hortic Res. 2019 May 1;6:61. doi: 10.1038/s41438-019-0142-6 (PMC6491553; doi:10.1038/s41438-019-0142-6)
Supplement: Supplementary file 1 — Dataset 1 [file 41438_2019_142_MOESM1_ESM.gz › FvH4_XgXXXXX_nomenclature.gff3]

Fvb1	EVM	gene	7152	13012	.	-	.	ID=FvH4_1g00010;Name=FvH4_1g00010;
Fvb1	EVM	mRNA	7152	13012	.	-	.	ID=FvH4_1g00010.t1;Parent=FvH4_1g00010;Name=FvH4_1g00010.t1;
Fvb1	EVM	five_prime_UTR	12841	13012	.	-	.	ID=FvH4_1g00010.t1.utr5p1;Parent=FvH4_1g00010.t1;
Fvb1	EVM	exon	12616	13012	.	-	.	ID=FvH4_1g00010.t1.exon1;Parent=FvH4_1g00010.t1;
Fvb1	EVM	CDS	12616	12840	.	-	0	ID=FvH4_1g00010.t1.cds1;Parent=FvH4_1g00010.t1;
Fvb1	EVM	exon	11856	12189	.	-	.	ID=FvH4_1g00010.t1.exon2;Parent=FvH4_1g00010.t1;
Fvb1	EVM	CDS	11856	12189	.	-	0	ID=FvH4_1g00010.t1.cds2;Parent=FvH4_1g00010.t1;
Fvb1	EVM	exon	11705	11745	.	-	.	ID=FvH4_1g00010.t1.exon3;Parent=FvH4_1g00010.t1;
Fvb1	EVM	CDS	11705	11745	.	-	2	ID=FvH4_1g00010.t1.cds3;Parent=FvH4_1g00010.t1;
Fvb1	EVM	exon	10053	10094	.	-	.	ID=FvH4_1g00010.t1.exon4;Parent=FvH4_1g00010.t1;
Fvb1	EVM	CDS	10053	10094	.	-	0	ID=FvH4_1g00010.t1.cds4;Parent=FvH4_1g00010.t1;
Fvb1	EVM	exon	9850	9971	.	-	.	ID=FvH4_1g00010.t1.exon5;Parent=FvH4_1g00010.t1;
Fvb1	EVM	CDS	9850	9971	.	-	0	ID=FvH4_1g00010.t1.cds5;Parent=FvH4_1g00010.t1;
Fvb1	EVM	exon	9666	9774	.	-	.	ID=FvH4_1g00010.t1.exon6;Parent=FvH4_1g00010.t1;
Fvb1	EVM	CDS	9666	9774	.	-	1	ID=FvH4_1g00010.t1.cds6;Parent=FvH4_1g00010.t1;
Fvb1	EVM	exon	7152	7542	.	-	.	ID=FvH4_1g00010.t1.exon7;Parent=FvH4_1g00010.t1;
Fvb1	EVM	CDS	7495	7542	.	-	0	ID=FvH4_1g00010.t1.cds7;Parent=FvH4_1g00010.t1;
Fvb1	EVM	three_prime_UTR	7152	7494	.	-	.	ID=FvH4_1g00010.t1.utr3p1;Parent=FvH4_1g00010.t1;
Fvb1	EVM	gene	16367	19435	.	+	.	ID=FvH4_1g00020;Name=FvH4_1g00020;
Fvb1	EVM	mRNA	16495	19344	.	+	.	ID=FvH4_1g00020.t1;Parent=FvH4_1g00020;Name=FvH4_1g00020.t1;
Fvb1	EVM	five_prime_UTR	16495	16565	.	+	.	ID=FvH4_1g00020.t1.utr5p1;Parent=FvH4_1g00020.t1;
Fvb1	EVM	exon	16495	16680	.	+	.	ID=FvH4_1g00020.t1.exon1;Parent=FvH4_1g00020.t1;
Fvb1	EVM	CDS	16566	16680	.	+	0	ID=FvH4_1g00020.t1.cds1;Parent=FvH4_1g00020.t1;
Fvb1	EVM	exon	16770	16903	.	+	.	ID=FvH4_1g00020.t1.exon2;Parent=FvH4_1g00020.t1;
Fvb1	EVM	CDS	16770	16903	.	+	2	ID=FvH4_1g00020.t1.cds2;Parent=FvH4_1g00020.t1;
Fvb1	EVM	exon	16991	17092	.	+	.	ID=FvH4_1g00020.t1.exon3;Parent=FvH4_1g00020.t1;
Fvb1	EVM	CDS	16991	17092	.	+	0	ID=FvH4_1g00020.t1.cds3;Parent=FvH4_1g00020.t1;
Fvb1	EVM	exon	17172	17647	.	+	.	ID=FvH4_1g00020.t1.exon4;Parent=FvH4_1g00020.t1;
Fvb1	EVM	CDS	17172	17459	.	+	0	ID=FvH4_1g00020.t1.cds4;Parent=FvH4_1g00020.t1;
Fvb1	EVM	exon	18825	19344	.	+	.	ID=FvH4_1g00020.t1.exon5;Parent=FvH4_1g00020.t1;
Fvb1	EVM	three_prime_UTR	17460	17647	.	+	.	ID=FvH4_1g00020.t1.utr3p1;Parent=FvH4_1g00020.t1;
Fvb1	EVM	three_prime_UTR	18825	19344	.	+	.	ID=FvH4_1g00020.t1.utr3p2;Parent=FvH4_1g00020.t1;
Fvb1	EVM	mRNA	16367	19410	.	+	.	ID=FvH4_1g00020.t2;Parent=FvH4_1g00020;Name=FvH4_1g00020.t2;
Fvb1	EVM	five_prime_UTR	16367	16565	.	+	.	ID=FvH4_1g00020.t2.utr5p1;Parent=FvH4_1g00020.t2;
Fvb1	EVM	exon	16367	16680	.	+	.	ID=FvH4_1g00020.t2.exon1;Parent=FvH4_1g00020.t2;
Fvb1	EVM	CDS	16566	16680	.	+	0	ID=FvH4_1g00020.t2.cds1;Parent=FvH4_1g00020.t2;
Fvb1	EVM	exon	16773	17092	.	+	.	ID=FvH4_1g00020.t2.exon2;Parent=FvH4_1g00020.t2;
Fvb1	EVM	CDS	16773	17092	.	+	2	ID=FvH4_1g00020.t2.cds2;Parent=FvH4_1g00020.t2;
Fvb1	EVM	exon	17172	17408	.	+	.	ID=FvH4_1g00020.t2.exon3;Parent=FvH4_1g00020.t2;
Fvb1	EVM	CDS	17172	17408	.	+	0	ID=FvH4_1g00020.t2.cds3;Parent=FvH4_1g00020.t2;
Fvb1	EVM	exon	17480	17647	.	+	.	ID=FvH4_1g00020.t2.exon4;Parent=FvH4_1g00020.t2;
Fvb1	EVM	CDS	17480	17647	.	+	0	ID=FvH4_1g00020.t2.cds4;Parent=FvH4_1g00020.t2;
Fvb1	EVM	exon	18825	19410	.	+	.	ID=FvH4_1g00020.t2.exon5;Parent=FvH4_1g00020.t2;
Fvb1	EVM	CDS	18825	18995	.	+	0	ID=FvH4_1g00020.t2.cds5;Parent=FvH4_1g00020.t2;
Fvb1	EVM	three_prime_UTR	18996	19410	.	+	.	ID=FvH4_1g00020.t2.utr3p1;Parent=FvH4_1g00020.t2;
Fvb1	EVM	mRNA	16367	19435	.	+	.	ID=FvH4_1g00020.t3;Parent=FvH4_1g00020;Name=FvH4_1g00020.t3;
Fvb1	EVM	five_prime_UTR	16367	16565	.	+	.	ID=FvH4_1g00020.t3.utr5p1;Parent=FvH4_1g00020.t3;
Fvb1	EVM	exon	16367	16680	.	+	.	ID=FvH4_1g00020.t3.exon1;Parent=FvH4_1g00020.t3;
Fvb1	EVM	CDS	16566	16680	.	+	0	ID=FvH4_1g00020.t3.cds1;Parent=FvH4_1g00020.t3;
Fvb1	EVM	exon	16770	17092	.	+	.	ID=FvH4_1g00020.t3.exon2;Parent=FvH4_1g00020.t3;
Fvb1	EVM	CDS	16770	17092	.	+	2	ID=FvH4_1g00020.t3.cds2;Parent=FvH4_1g00020.t3;
Fvb1	EVM	exon	17172	17408	.	+	.	ID=FvH4_1g00020.t3.exon3;Parent=FvH4_1g00020.t3;
Fvb1	EVM	CDS	17172	17408	.	+	0	ID=FvH4_1g00020.t3.cds3;Parent=FvH4_1g00020.t3;
Fvb1	EVM	exon	17480	17647	.	+	.	ID=FvH4_1g00020.t3.exon4;Parent=FvH4_1g00020.t3;
Fvb1	EVM	CDS	17480	17647	.	+	0	ID=FvH4_1g00020.t3.cds4;Parent=FvH4_1g00020.t3;
Fvb1	EVM	exon	18825	19435	.	+	.	ID=FvH4_1g00020.t3.exon5;Parent=FvH4_1g00020.t3;
Fvb1	EVM	CDS	18825	18995	.	+	0	ID=FvH4_1g00020.t3.cds5;Parent=FvH4_1g00020.t3;
Fvb1	EVM	three_prime_UTR	18996	19435	.	+	.	ID=FvH4_1g00020.t3.utr3p1;Parent=FvH4_1g00020.t3;
Fvb1	EVM	mRNA	16390	19435	.	+	.	ID=FvH4_1g00020.t4;Parent=FvH4_1g00020;Name=FvH4_1g00020.t4;
Fvb1	EVM	five_prime_UTR	16390	16565	.	+	.	ID=FvH4_1g00020.t4.utr5p1;Parent=FvH4_1g00020.t4;
Fvb1	EVM	exon	16390	16680	.	+	.	ID=FvH4_1g00020.t4.exon1;Parent=FvH4_1g00020.t4;
Fvb1	EVM	CDS	16566	16680	.	+	0	ID=FvH4_1g00020.t4.cds1;Parent=FvH4_1g00020.t4;
Fvb1	EVM	exon	16770	17092	.	+	.	ID=FvH4_1g00020.t4.exon2;Parent=FvH4_1g00020.t4;
Fvb1	EVM	CDS	16770	17092	.	+	2	ID=FvH4_1g00020.t4.cds2;Parent=FvH4_1g00020.t4;
Fvb1	EVM	exon	17172	17647	.	+	.	ID=FvH4_1g00020.t4.exon3;Parent=FvH4_1g00020.t4;
Fvb1	EVM	CDS	17172	17459	.	+	0	ID=FvH4_1g00020.t4.cds3;Parent=FvH4_1g00020.t4;
Fvb1	EVM	exon	18825	19435	.	+	.	ID=FvH4_1g00020.t4.exon4;Parent=FvH4_1g00020.t4;
Fvb1	EVM	three_prime_UTR	17460	17647	.	+	.	ID=FvH4_1g00020.t4.utr3p1;Parent=FvH4_1g00020.t4;
Fvb1	EVM	three_prime_UTR	18825	19435	.	+	.	ID=FvH4_1g00020.t4.utr3p2;Parent=FvH4_1g00020.t4;
Fvb1	EVM	mRNA	16513	19351	.	+	.	ID=FvH4_1g00020.t5;Parent=FvH4_1g00020;Name=FvH4_1g00020.t5;
Fvb1	EVM	five_prime_UTR	16513	16714	.	+	.	ID=FvH4_1g00020.t5.utr5p1;Parent=FvH4_1g00020.t5;
Fvb1	EVM	exon	16513	17092	.	+	.	ID=FvH4_1g00020.t5.exon1;Parent=FvH4_1g00020.t5;
Fvb1	EVM	CDS	16715	17092	.	+	0	ID=FvH4_1g00020.t5.cds1;Parent=FvH4_1g00020.t5;
Fvb1	EVM	exon	17172	17408	.	+	.	ID=FvH4_1g00020.t5.exon2;Parent=FvH4_1g00020.t5;
Fvb1	EVM	CDS	17172	17408	.	+	0	ID=FvH4_1g00020.t5.cds2;Parent=FvH4_1g00020.t5;
Fvb1	EVM	exon	17470	17647	.	+	.	ID=FvH4_1g00020.t5.exon3;Parent=FvH4_1g00020.t5;
Fvb1	EVM	CDS	17470	17499	.	+	0	ID=FvH4_1g00020.t5.cds3;Parent=FvH4_1g00020.t5;
Fvb1	EVM	exon	18825	19351	.	+	.	ID=FvH4_1g00020.t5.exon4;Parent=FvH4_1g00020.t5;
Fvb1	EVM	three_prime_UTR	17500	17647	.	+	.	ID=FvH4_1g00020.t5.utr3p1;Parent=FvH4_1g00020.t5;
Fvb1	EVM	three_prime_UTR	18825	19351	.	+	.	ID=FvH4_1g00020.t5.utr3p2;Parent=FvH4_1g00020.t5;
Fvb1	EVM	mRNA	16389	19401	.	+	.	ID=FvH4_1g00020.t6;Parent=FvH4_1g00020;Name=FvH4_1g00020.t6;
Fvb1	EVM	five_prime_UTR	16389	16565	.	+	.	ID=FvH4_1g00020.t6.utr5p1;Parent=FvH4_1g00020.t6;
Fvb1	EVM	exon	16389	16680	.	+	.	ID=FvH4_1g00020.t6.exon1;Parent=FvH4_1g00020.t6;
Fvb1	EVM	CDS	16566	16680	.	+	0	ID=FvH4_1g00020.t6.cds1;Parent=FvH4_1g00020.t6;
Fvb1	EVM	exon	16773	17647	.	+	.	ID=FvH4_1g00020.t6.exon2;Parent=FvH4_1g00020.t6;
Fvb1	EVM	CDS	16773	17140	.	+	1	ID=FvH4_1g00020.t6.cds2;Parent=FvH4_1g00020.t6;
Fvb1	EVM	exon	18825	19401	.	+	.	ID=FvH4_1g00020.t6.exon3;Parent=FvH4_1g00020.t6;
Fvb1	EVM	three_prime_UTR	17141	17647	.	+	.	ID=FvH4_1g00020.t6.utr3p1;Parent=FvH4_1g00020.t6;
Fvb1	EVM	three_prime_UTR	18825	19401	.	+	.	ID=FvH4_1g00020.t6.utr3p2;Parent=FvH4_1g00020.t6;
Fvb1	EVM	mRNA	16367	19435	.	+	.	ID=FvH4_1g00020.t7;Parent=FvH4_1g00020;Name=FvH4_1g00020.t7;
Fvb1	EVM	five_prime_UTR	16367	16565	.	+	.	ID=FvH4_1g00020.t7.utr5p1;Parent=FvH4_1g00020.t7;
Fvb1	EVM	exon	16367	16680	.	+	.	ID=FvH4_1g00020.t7.exon1;Parent=FvH4_1g00020.t7;
Fvb1	EVM	CDS	16566	16680	.	+	0	ID=FvH4_1g00020.t7.cds1;Parent=FvH4_1g00020.t7;
Fvb1	EVM	exon	16770	17092	.	+	.	ID=FvH4_1g00020.t7.exon2;Parent=FvH4_1g00020.t7;
Fvb1	EVM	CDS	16770	17092	.	+	1	ID=FvH4_1g00020.t7.cds2;Parent=FvH4_1g00020.t7;
Fvb1	EVM	exon	17172	17408	.	+	.	ID=FvH4_1g00020.t7.exon3;Parent=FvH4_1g00020.t7;
Fvb1	EVM	CDS	17172	17408	.	+	0	ID=FvH4_1g00020.t7.cds3;Parent=FvH4_1g00020.t7;
Fvb1	EVM	exon	17522	17647	.	+	.	ID=FvH4_1g00020.t7.exon4;Parent=FvH4_1g00020.t7;
Fvb1	EVM	CDS	17522	17647	.	+	0	ID=FvH4_1g00020.t7.cds4;Parent=FvH4_1g00020.t7;
Fvb1	EVM	exon	18825	19435	.	+	.	ID=FvH4_1g00020.t7.exon5;Parent=FvH4_1g00020.t7;
Fvb1	EVM	CDS	18825	18995	.	+	0	ID=FvH4_1g00020.t7.cds5;Parent=FvH4_1g00020.t7;
Fvb1	EVM	three_prime_UTR	18996	19435	.	+	.	ID=FvH4_1g00020.t7.utr3p1;Parent=FvH4_1g00020.t7;
Fvb1	EVM	mRNA	16394	19344	.	+	.	ID=FvH4_1g00020.t8;Parent=FvH4_1g00020;Name=FvH4_1g00020.t8;
Fvb1	EVM	five_prime_UTR	16394	16565	.	+	.	ID=FvH4_1g00020.t8.utr5p1;Parent=FvH4_1g00020.t8;
Fvb1	EVM	exon	16394	16680	.	+	.	ID=FvH4_1g00020.t8.exon1;Parent=FvH4_1g00020.t8;
Fvb1	EVM	CDS	16566	16680	.	+	0	ID=FvH4_1g00020.t8.cds1;Parent=FvH4_1g00020.t8;
Fvb1	EVM	exon	16770	19344	.	+	.	ID=FvH4_1g00020.t8.exon2;Parent=FvH4_1g00020.t8;
Fvb1	EVM	CDS	16770	17140	.	+	1	ID=FvH4_1g00020.t8.cds2;Parent=FvH4_1g00020.t8;
Fvb1	EVM	three_prime_UTR	17141	19344	.	+	.	ID=FvH4_1g00020.t8.utr3p1;Parent=FvH4_1g00020.t8;
Fvb1	EVM	mRNA	16367	19435	.	+	.	ID=FvH4_1g00020.t9;Parent=FvH4_1g00020;Name=FvH4_1g00020.t9;
Fvb1	EVM	five_prime_UTR	16367	16714	.	+	.	ID=FvH4_1g00020.t9.utr5p1;Parent=FvH4_1g00020.t9;
Fvb1	EVM	exon	16367	17092	.	+	.	ID=FvH4_1g00020.t9.exon1;Parent=FvH4_1g00020.t9;
Fvb1	EVM	CDS	16715	17092	.	+	0	ID=FvH4_1g00020.t9.cds1;Parent=FvH4_1g00020.t9;
Fvb1	EVM	exon	17172	17408	.	+	.	ID=FvH4_1g00020.t9.exon2;Parent=FvH4_1g00020.t9;
Fvb1	EVM	CDS	17172	17408	.	+	0	ID=FvH4_1g00020.t9.cds2;Parent=FvH4_1g00020.t9;
Fvb1	EVM	exon	17480	17647	.	+	.	ID=FvH4_1g00020.t9.exon3;Parent=FvH4_1g00020.t9;
Fvb1	EVM	CDS	17480	17647	.	+	0	ID=FvH4_1g00020.t9.cds3;Parent=FvH4_1g00020.t9;
Fvb1	EVM	exon	18825	19435	.	+	.	ID=FvH4_1g00020.t9.exon4;Parent=FvH4_1g00020.t9;
Fvb1	EVM	CDS	18825	18995	.	+	0	ID=FvH4_1g00020.t9.cds4;Parent=FvH4_1g00020.t9;
Fvb1	EVM	three_prime_UTR	18996	19435	.	+	.	ID=FvH4_1g00020.t9.utr3p1;Parent=FvH4_1g00020.t9;
Fvb1	EVM	mRNA	16391	17648	.	+	.	ID=FvH4_1g00020.t10;Parent=FvH4_1g00020;Name=FvH4_1g00020.t10;
Fvb1	EVM	five_prime_UTR	16391	16565	.	+	.	ID=FvH4_1g00020.t10.utr5p1;Parent=FvH4_1g00020.t10;
Fvb1	EVM	exon	16391	16680	.	+	.	ID=FvH4_1g00020.t10.exon1;Parent=FvH4_1g00020.t10;
Fvb1	EVM	CDS	16566	16680	.	+	0	ID=FvH4_1g00020.t10.cds1;Parent=FvH4_1g00020.t10;
Fvb1	EVM	exon	16773	17092	.	+	.	ID=FvH4_1g00020.t10.exon2;Parent=FvH4_1g00020.t10;
Fvb1	EVM	CDS	16773	17092	.	+	1	ID=FvH4_1g00020.t10.cds2;Parent=FvH4_1g00020.t10;
Fvb1	EVM	exon	17172	17408	.	+	.	ID=FvH4_1g00020.t10.exon3;Parent=FvH4_1g00020.t10;
Fvb1	EVM	CDS	17172	17408	.	+	0	ID=FvH4_1g00020.t10.cds3;Parent=FvH4_1g00020.t10;
Fvb1	EVM	exon	17565	17648	.	+	.	ID=FvH4_1g00020.t10.exon4;Parent=FvH4_1g00020.t10;
Fvb1	EVM	CDS	17565	17603	.	+	0	ID=FvH4_1g00020.t10.cds4;Parent=FvH4_1g00020.t10;
Fvb1	EVM	three_prime_UTR	17604	17648	.	+	.	ID=FvH4_1g00020.t10.utr3p1;Parent=FvH4_1g00020.t10;
Fvb1	EVM	mRNA	16367	19435	.	+	.	ID=FvH4_1g00020.t11;Parent=FvH4_1g00020;Name=FvH4_1g00020.t11;
Fvb1	EVM	five_prime_UTR	16367	16565	.	+	.	ID=FvH4_1g00020.t11.utr5p1;Parent=FvH4_1g00020.t11;
Fvb1	EVM	exon	16367	16680	.	+	.	ID=FvH4_1g00020.t11.exon1;Parent=FvH4_1g00020.t11;
Fvb1	EVM	CDS	16566	16680	.	+	0	ID=FvH4_1g00020.t11.cds1;Parent=FvH4_1g00020.t11;
Fvb1	EVM	exon	16773	17092	.	+	.	ID=FvH4_1g00020.t11.exon2;Parent=FvH4_1g00020.t11;
Fvb1	EVM	CDS	16773	17092	.	+	1	ID=FvH4_1g00020.t11.cds2;Parent=FvH4_1g00020.t11;
Fvb1	EVM	exon	17172	19435	.	+	.	ID=FvH4_1g00020.t11.exon3;Parent=FvH4_1g00020.t11;
Fvb1	EVM	CDS	17172	17459	.	+	0	ID=FvH4_1g00020.t11.cds3;Parent=FvH4_1g00020.t11;
Fvb1	EVM	three_prime_UTR	17460	19435	.	+	.	ID=FvH4_1g00020.t11.utr3p1;Parent=FvH4_1g00020.t11;
Fvb1	EVM	mRNA	16367	19435	.	+	.	ID=FvH4_1g00020.t12;Parent=FvH4_1g00020;Name=FvH4_1g00020.t12;
Fvb1	EVM	five_prime_UTR	16367	16565	.	+	.	ID=FvH4_1g00020.t12.utr5p1;Parent=FvH4_1g00020.t12;
Fvb1	EVM	exon	16367	16680	.	+	.	ID=FvH4_1g00020.t12.exon1;Parent=FvH4_1g00020.t12;
Fvb1	EVM	CDS	16566	16680	.	+	0	ID=FvH4_1g00020.t12.cds1;Parent=FvH4_1g00020.t12;
Fvb1	EVM	exon	16770	17092	.	+	.	ID=FvH4_1g00020.t12.exon2;Parent=FvH4_1g00020.t12;
Fvb1	EVM	CDS	16770	17092	.	+	1	ID=FvH4_1g00020.t12.cds2;Parent=FvH4_1g00020.t12;
Fvb1	EVM	exon	17172	17408	.	+	.	ID=FvH4_1g00020.t12.exon3;Parent=FvH4_1g00020.t12;
Fvb1	EVM	CDS	17172	17408	.	+	0	ID=FvH4_1g00020.t12.cds3;Parent=FvH4_1g00020.t12;
Fvb1	EVM	exon	17480	19435	.	+	.	ID=FvH4_1g00020.t12.exon4;Parent=FvH4_1g00020.t12;
Fvb1	EVM	CDS	17480	17704	.	+	0	ID=FvH4_1g00020.t12.cds4;Parent=FvH4_1g00020.t12;
Fvb1	EVM	three_prime_UTR	17705	19435	.	+	.	ID=FvH4_1g00020.t12.utr3p1;Parent=FvH4_1g00020.t12;
Fvb1	EVM	mRNA	16399	19375	.	+	.	ID=FvH4_1g00020.t13;Parent=FvH4_1g00020;Name=FvH4_1g00020.t13;
Fvb1	EVM	five_prime_UTR	16399	16565	.	+	.	ID=FvH4_1g00020.t13.utr5p1;Parent=FvH4_1g00020.t13;
Fvb1	EVM	exon	16399	16680	.	+	.	ID=FvH4_1g00020.t13.exon1;Parent=FvH4_1g00020.t13;
Fvb1	EVM	CDS	16566	16680	.	+	0	ID=FvH4_1g00020.t13.cds1;Parent=FvH4_1g00020.t13;
Fvb1	EVM	exon	16770	17092	.	+	.	ID=FvH4_1g00020.t13.exon2;Parent=FvH4_1g00020.t13;
Fvb1	EVM	CDS	16770	17092	.	+	1	ID=FvH4_1g00020.t13.cds2;Parent=FvH4_1g00020.t13;
Fvb1	EVM	exon	17172	17408	.	+	.	ID=FvH4_1g00020.t13.exon3;Parent=FvH4_1g00020.t13;
Fvb1	EVM	CDS	17172	17408	.	+	0	ID=FvH4_1g00020.t13.cds3;Parent=FvH4_1g00020.t13;
Fvb1	EVM	exon	17565	17647	.	+	.	ID=FvH4_1g00020.t13.exon4;Parent=FvH4_1g00020.t13;
Fvb1	EVM	CDS	17565	17603	.	+	0	ID=FvH4_1g00020.t13.cds4;Parent=FvH4_1g00020.t13;
Fvb1	EVM	exon	18825	19375	.	+	.	ID=FvH4_1g00020.t13.exon5;Parent=FvH4_1g00020.t13;
Fvb1	EVM	three_prime_UTR	17604	17647	.	+	.	ID=FvH4_1g00020.t13.utr3p1;Parent=FvH4_1g00020.t13;
Fvb1	EVM	three_prime_UTR	18825	19375	.	+	.	ID=FvH4_1g00020.t13.utr3p2;Parent=FvH4_1g00020.t13;
Fvb1	EVM	mRNA	16367	19435	.	+	.	ID=FvH4_1g00020.t14;Parent=FvH4_1g00020;Name=FvH4_1g00020.t14;
Fvb1	EVM	five_prime_UTR	16367	16565	.	+	.	ID=FvH4_1g00020.t14.utr5p1;Parent=FvH4_1g00020.t14;
Fvb1	EVM	exon	16367	16680	.	+	.	ID=FvH4_1g00020.t14.exon1;Parent=FvH4_1g00020.t14;
Fvb1	EVM	CDS	16566	16680	.	+	0	ID=FvH4_1g00020.t14.cds1;Parent=FvH4_1g00020.t14;
Fvb1	EVM	exon	16773	17092	.	+	.	ID=FvH4_1g00020.t14.exon2;Parent=FvH4_1g00020.t14;
Fvb1	EVM	CDS	16773	17092	.	+	1	ID=FvH4_1g00020.t14.cds2;Parent=FvH4_1g00020.t14;
Fvb1	EVM	exon	17172	17647	.	+	.	ID=FvH4_1g00020.t14.exon3;Parent=FvH4_1g00020.t14;
Fvb1	EVM	CDS	17172	17459	.	+	0	ID=FvH4_1g00020.t14.cds3;Parent=FvH4_1g00020.t14;
Fvb1	EVM	exon	18825	19435	.	+	.	ID=FvH4_1g00020.t14.exon4;Parent=FvH4_1g00020.t14;
Fvb1	EVM	three_prime_UTR	17460	17647	.	+	.	ID=FvH4_1g00020.t14.utr3p1;Parent=FvH4_1g00020.t14;
Fvb1	EVM	three_prime_UTR	18825	19435	.	+	.	ID=FvH4_1g00020.t14.utr3p2;Parent=FvH4_1g00020.t14;
contig_1	EVM	gene	20353	21324	.	+	.	ID=FvH4_c1g00130;Name=FvH4_c1g00130;
contig_1	EVM	mRNA	20353	21324	.	+	.	ID=FvH4_c1g00130.t1;Parent=FvH4_c1g00130;Name=FvH4_c1g00130.t1;
contig_1	EVM	five_prime_UTR	20353	20595	.	+	.	ID=FvH4_c1g00130.t1.utr5p1;Parent=FvH4_c1g00130.t1;
contig_1	EVM	exon	20353	21324	.	+	.	ID=FvH4_c1g00130.t1.exon1;Parent=FvH4_c1g00130.t1;
contig_1	EVM	CDS	20596	21324	.	+	0	ID=FvH4_c1g00130.t1.cds1;Parent=FvH4_c1g00130.t1;
Fvb1	EVM	gene	21075	24289	.	+	.	ID=FvH4_1g00030;Name=FvH4_1g00030;
Fvb1	EVM	mRNA	21101	24062	.	+	.	ID=FvH4_1g00030.t1;Parent=FvH4_1g00030;Name=FvH4_1g00030.t1;
Fvb1	EVM	five_prime_UTR	21101	21156	.	+	.	ID=FvH4_1g00030.t1.utr5p1;Parent=FvH4_1g00030.t1;
Fvb1	EVM	exon	21101	21564	.	+	.	ID=FvH4_1g00030.t1.exon1;Parent=FvH4_1g00030.t1;
Fvb1	EVM	CDS	21157	21564	.	+	0	ID=FvH4_1g00030.t1.cds1;Parent=FvH4_1g00030.t1;
Fvb1	EVM	exon	22356	22562	.	+	.	ID=FvH4_1g00030.t1.exon2;Parent=FvH4_1g00030.t1;
Fvb1	EVM	CDS	22356	22562	.	+	0	ID=FvH4_1g00030.t1.cds2;Parent=FvH4_1g00030.t1;
Fvb1	EVM	exon	23145	23343	.	+	.	ID=FvH4_1g00030.t1.exon3;Parent=FvH4_1g00030.t1;
Fvb1	EVM	CDS	23145	23343	.	+	0	ID=FvH4_1g00030.t1.cds3;Parent=FvH4_1g00030.t1;
Fvb1	EVM	exon	23710	24062	.	+	.	ID=FvH4_1g00030.t1.exon4;Parent=FvH4_1g00030.t1;
Fvb1	EVM	CDS	23710	23762	.	+	2	ID=FvH4_1g00030.t1.cds4;Parent=FvH4_1g00030.t1;
Fvb1	EVM	three_prime_UTR	23763	24062	.	+	.	ID=FvH4_1g00030.t1.utr3p1;Parent=FvH4_1g00030.t1;
Fvb1	EVM	mRNA	21075	24289	.	+	.	ID=FvH4_1g00030.t2;Parent=FvH4_1g00030;Name=FvH4_1g00030.t2;
Fvb1	EVM	five_prime_UTR	21075	21156	.	+	.	ID=FvH4_1g00030.t2.utr5p1;Parent=FvH4_1g00030.t2;
Fvb1	EVM	exon	21075	21564	.	+	.	ID=FvH4_1g00030.t2.exon1;Parent=FvH4_1g00030.t2;
Fvb1	EVM	CDS	21157	21564	.	+	0	ID=FvH4_1g00030.t2.cds1;Parent=FvH4_1g00030.t2;
Fvb1	EVM	exon	22356	22562	.	+	.	ID=FvH4_1g00030.t2.exon2;Parent=FvH4_1g00030.t2;
Fvb1	EVM	CDS	22356	22562	.	+	0	ID=FvH4_1g00030.t2.cds2;Parent=FvH4_1g00030.t2;
Fvb1	EVM	exon	23710	24289	.	+	.	ID=FvH4_1g00030.t2.exon3;Parent=FvH4_1g00030.t2;
Fvb1	EVM	CDS	23710	23853	.	+	0	ID=FvH4_1g00030.t2.cds3;Parent=FvH4_1g00030.t2;
Fvb1	EVM	three_prime_UTR	23854	24289	.	+	.	ID=FvH4_1g00030.t2.utr3p1;Parent=FvH4_1g00030.t2;
Fvb1	EVM	mRNA	21101	23656	.	+	.	ID=FvH4_1g00030.t3;Parent=FvH4_1g00030;Name=FvH4_1g00030.t3;
Fvb1	EVM	five_prime_UTR	21101	21156	.	+	.	ID=FvH4_1g00030.t3.utr5p1;Parent=FvH4_1g00030.t3;
Fvb1	EVM	exon	21101	21564	.	+	.	ID=FvH4_1g00030.t3.exon1;Parent=FvH4_1g00030.t3;
Fvb1	EVM	CDS	21157	21564	.	+	0	ID=FvH4_1g00030.t3.cds1;Parent=FvH4_1g00030.t3;
Fvb1	EVM	exon	22356	22562	.	+	.	ID=FvH4_1g00030.t3.exon2;Parent=FvH4_1g00030.t3;
Fvb1	EVM	CDS	22356	22562	.	+	0	ID=FvH4_1g00030.t3.cds2;Parent=FvH4_1g00030.t3;
Fvb1	EVM	exon	23145	23656	.	+	.	ID=FvH4_1g00030.t3.exon3;Parent=FvH4_1g00030.t3;
Fvb1	EVM	CDS	23145	23387	.	+	0	ID=FvH4_1g00030.t3.cds3;Parent=FvH4_1g00030.t3;
Fvb1	EVM	three_prime_UTR	23388	23656	.	+	.	ID=FvH4_1g00030.t3.utr3p1;Parent=FvH4_1g00030.t3;
contig_1	EVM	gene	21403	28765	.	+	.	ID=FvH4_c1g00140;Name=FvH4_c1g00140;
contig_1	EVM	mRNA	21403	28765	.	+	.	ID=FvH4_c1g00140.t1;Parent=FvH4_c1g00140;Name=FvH4_c1g00140.t1;
contig_1	EVM	five_prime_UTR	21403	21403	.	+	.	ID=FvH4_c1g00140.t1.utr5p1;Parent=FvH4_c1g00140.t1;
contig_1	EVM	exon	21403	28765	.	+	.	ID=FvH4_c1g00140.t1.exon1;Parent=FvH4_c1g00140.t1;
contig_1	EVM	CDS	21404	21766	.	+	0	ID=FvH4_c1g00140.t1.cds1;Parent=FvH4_c1g00140.t1;
contig_1	EVM	three_prime_UTR	21767	28765	.	+	.	ID=FvH4_c1g00140.t1.utr3p1;Parent=FvH4_c1g00140.t1;
Fvb1	EVM	gene	23787	29330	.	-	.	ID=FvH4_1g00040;Name=FvH4_1g00040;
Fvb1	EVM	mRNA	23787	29330	.	-	.	ID=FvH4_1g00040.t1;Parent=FvH4_1g00040;Name=FvH4_1g00040.t1;
Fvb1	EVM	five_prime_UTR	28966	29330	.	-	.	ID=FvH4_1g00040.t1.utr5p1;Parent=FvH4_1g00040.t1;
Fvb1	EVM	exon	28561	29330	.	-	.	ID=FvH4_1g00040.t1.exon1;Parent=FvH4_1g00040.t1;
Fvb1	EVM	CDS	28561	28965	.	-	0	ID=FvH4_1g00040.t1.cds1;Parent=FvH4_1g00040.t1;
Fvb1	EVM	exon	28427	28487	.	-	.	ID=FvH4_1g00040.t1.exon2;Parent=FvH4_1g00040.t1;
Fvb1	EVM	CDS	28427	28487	.	-	0	ID=FvH4_1g00040.t1.cds2;Parent=FvH4_1g00040.t1;
Fvb1	EVM	exon	28083	28339	.	-	.	ID=FvH4_1g00040.t1.exon3;Parent=FvH4_1g00040.t1;
Fvb1	EVM	CDS	28083	28339	.	-	2	ID=FvH4_1g00040.t1.cds3;Parent=FvH4_1g00040.t1;
Fvb1	EVM	exon	27245	27418	.	-	.	ID=FvH4_1g00040.t1.exon4;Parent=FvH4_1g00040.t1;
Fvb1	EVM	CDS	27245	27418	.	-	0	ID=FvH4_1g00040.t1.cds4;Parent=FvH4_1g00040.t1;
Fvb1	EVM	exon	27048	27148	.	-	.	ID=FvH4_1g00040.t1.exon5;Parent=FvH4_1g00040.t1;
Fvb1	EVM	CDS	27048	27148	.	-	0	ID=FvH4_1g00040.t1.cds5;Parent=FvH4_1g00040.t1;
Fvb1	EVM	exon	26830	26941	.	-	.	ID=FvH4_1g00040.t1.exon6;Parent=FvH4_1g00040.t1;
Fvb1	EVM	CDS	26830	26941	.	-	1	ID=FvH4_1g00040.t1.cds6;Parent=FvH4_1g00040.t1;
Fvb1	EVM	exon	26329	26409	.	-	.	ID=FvH4_1g00040.t1.exon7;Parent=FvH4_1g00040.t1;
Fvb1	EVM	CDS	26329	26409	.	-	0	ID=FvH4_1g00040.t1.cds7;Parent=FvH4_1g00040.t1;
Fvb1	EVM	exon	26065	26242	.	-	.	ID=FvH4_1g00040.t1.exon8;Parent=FvH4_1g00040.t1;
Fvb1	EVM	CDS	26065	26242	.	-	0	ID=FvH4_1g00040.t1.cds8;Parent=FvH4_1g00040.t1;
Fvb1	EVM	exon	24875	25209	.	-	.	ID=FvH4_1g00040.t1.exon9;Parent=FvH4_1g00040.t1;
Fvb1	EVM	CDS	24875	25209	.	-	2	ID=FvH4_1g00040.t1.cds9;Parent=FvH4_1g00040.t1;
Fvb1	EVM	exon	23787	24792	.	-	.	ID=FvH4_1g00040.t1.exon10;Parent=FvH4_1g00040.t1;
Fvb1	EVM	CDS	24709	24792	.	-	0	ID=FvH4_1g00040.t1.cds10;Parent=FvH4_1g00040.t1;
Fvb1	EVM	three_prime_UTR	23787	24708	.	-	.	ID=FvH4_1g00040.t1.utr3p1;Parent=FvH4_1g00040.t1;
Fvb1	EVM	mRNA	23787	29330	.	-	.	ID=FvH4_1g00040.t2;Parent=FvH4_1g00040;Name=FvH4_1g00040.t2;
Fvb1	EVM	five_prime_UTR	28966	29330	.	-	.	ID=FvH4_1g00040.t2.utr5p1;Parent=FvH4_1g00040.t2;
Fvb1	EVM	exon	28561	29330	.	-	.	ID=FvH4_1g00040.t2.exon1;Parent=FvH4_1g00040.t2;
Fvb1	EVM	CDS	28561	28965	.	-	0	ID=FvH4_1g00040.t2.cds1;Parent=FvH4_1g00040.t2;
Fvb1	EVM	exon	28427	28487	.	-	.	ID=FvH4_1g00040.t2.exon2;Parent=FvH4_1g00040.t2;
Fvb1	EVM	CDS	28427	28487	.	-	0	ID=FvH4_1g00040.t2.cds2;Parent=FvH4_1g00040.t2;
Fvb1	EVM	exon	28083	28339	.	-	.	ID=FvH4_1g00040.t2.exon3;Parent=FvH4_1g00040.t2;
Fvb1	EVM	CDS	28083	28339	.	-	1	ID=FvH4_1g00040.t2.cds3;Parent=FvH4_1g00040.t2;
Fvb1	EVM	exon	27245	27418	.	-	.	ID=FvH4_1g00040.t2.exon4;Parent=FvH4_1g00040.t2;
Fvb1	EVM	CDS	27245	27418	.	-	0	ID=FvH4_1g00040.t2.cds4;Parent=FvH4_1g00040.t2;
Fvb1	EVM	exon	27048	27148	.	-	.	ID=FvH4_1g00040.t2.exon5;Parent=FvH4_1g00040.t2;
Fvb1	EVM	CDS	27048	27148	.	-	0	ID=FvH4_1g00040.t2.cds5;Parent=FvH4_1g00040.t2;
Fvb1	EVM	exon	26830	26941	.	-	.	ID=FvH4_1g00040.t2.exon6;Parent=FvH4_1g00040.t2;
Fvb1	EVM	CDS	26830	26941	.	-	2	ID=FvH4_1g00040.t2.cds6;Parent=FvH4_1g00040.t2;
Fvb1	EVM	exon	26329	26409	.	-	.	ID=FvH4_1g00040.t2.exon7;Parent=FvH4_1g00040.t2;
Fvb1	EVM	CDS	26329	26409	.	-	0	ID=FvH4_1g00040.t2.cds7;Parent=FvH4_1g00040.t2;
Fvb1	EVM	exon	26065	26242	.	-	.	ID=FvH4_1g00040.t2.exon8;Parent=FvH4_1g00040.t2;
Fvb1	EVM	CDS	26065	26242	.	-	0	ID=FvH4_1g00040.t2.cds8;Parent=FvH4_1g00040.t2;
Fvb1	EVM	exon	24875	25688	.	-	.	ID=FvH4_1g00040.t2.exon9;Parent=FvH4_1g00040.t2;
Fvb1	EVM	CDS	25633	25688	.	-	1	ID=FvH4_1g00040.t2.cds9;Parent=FvH4_1g00040.t2;
Fvb1	EVM	exon	23787	24792	.	-	.	ID=FvH4_1g00040.t2.exon10;Parent=FvH4_1g00040.t2;
Fvb1	EVM	three_prime_UTR	24875	25632	.	-	.	ID=FvH4_1g00040.t2.utr3p1;Parent=FvH4_1g00040.t2;
Fvb1	EVM	three_prime_UTR	23787	24792	.	-	.	ID=FvH4_1g00040.t2.utr3p2;Parent=FvH4_1g00040.t2;
Fvb1	EVM	gene	29591	38838	.	-	.	ID=FvH4_1g00050;Name=FvH4_1g00050;
Fvb1	EVM	mRNA	29591	38838	.	-	.	ID=FvH4_1g00050.t1;Parent=FvH4_1g00050;Name=FvH4_1g00050.t1;
Fvb1	EVM	five_prime_UTR	38761	38838	.	-	.	ID=FvH4_1g00050.t1.utr5p1;Parent=FvH4_1g00050.t1;
Fvb1	EVM	five_prime_UTR	38529	38675	.	-	.	ID=FvH4_1g00050.t1.utr5p2;Parent=FvH4_1g00050.t1;
Fvb1	EVM	exon	38761	38838	.	-	.	ID=FvH4_1g00050.t1.exon1;Parent=FvH4_1g00050.t1;
Fvb1	EVM	exon	38511	38675	.	-	.	ID=FvH4_1g00050.t1.exon2;Parent=FvH4_1g00050.t1;
Fvb1	EVM	CDS	38511	38528	.	-	0	ID=FvH4_1g00050.t1.cds1;Parent=FvH4_1g00050.t1;
Fvb1	EVM	exon	37995	38124	.	-	.	ID=FvH4_1g00050.t1.exon3;Parent=FvH4_1g00050.t1;
Fvb1	EVM	CDS	37995	38124	.	-	0	ID=FvH4_1g00050.t1.cds2;Parent=FvH4_1g00050.t1;
Fvb1	EVM	exon	37596	37710	.	-	.	ID=FvH4_1g00050.t1.exon4;Parent=FvH4_1g00050.t1;
Fvb1	EVM	CDS	37596	37710	.	-	2	ID=FvH4_1g00050.t1.cds3;Parent=FvH4_1g00050.t1;
Fvb1	EVM	exon	37001	37100	.	-	.	ID=FvH4_1g00050.t1.exon5;Parent=FvH4_1g00050.t1;
Fvb1	EVM	CDS	37001	37100	.	-	1	ID=FvH4_1g00050.t1.cds4;Parent=FvH4_1g00050.t1;
Fvb1	EVM	exon	35273	35351	.	-	.	ID=FvH4_1g00050.t1.exon6;Parent=FvH4_1g00050.t1;
Fvb1	EVM	CDS	35273	35351	.	-	0	ID=FvH4_1g00050.t1.cds5;Parent=FvH4_1g00050.t1;
Fvb1	EVM	exon	35005	35176	.	-	.	ID=FvH4_1g00050.t1.exon7;Parent=FvH4_1g00050.t1;
Fvb1	EVM	CDS	35005	35176	.	-	2	ID=FvH4_1g00050.t1.cds6;Parent=FvH4_1g00050.t1;
Fvb1	EVM	exon	34838	34918	.	-	.	ID=FvH4_1g00050.t1.exon8;Parent=FvH4_1g00050.t1;
Fvb1	EVM	CDS	34838	34918	.	-	1	ID=FvH4_1g00050.t1.cds7;Parent=FvH4_1g00050.t1;
Fvb1	EVM	exon	34504	34678	.	-	.	ID=FvH4_1g00050.t1.exon9;Parent=FvH4_1g00050.t1;
Fvb1	EVM	CDS	34504	34678	.	-	1	ID=FvH4_1g00050.t1.cds8;Parent=FvH4_1g00050.t1;
Fvb1	EVM	exon	33381	33408	.	-	.	ID=FvH4_1g00050.t1.exon10;Parent=FvH4_1g00050.t1;
Fvb1	EVM	CDS	33381	33408	.	-	0	ID=FvH4_1g00050.t1.cds9;Parent=FvH4_1g00050.t1;
Fvb1	EVM	exon	33155	33251	.	-	.	ID=FvH4_1g00050.t1.exon11;Parent=FvH4_1g00050.t1;
Fvb1	EVM	CDS	33155	33251	.	-	2	ID=FvH4_1g00050.t1.cds10;Parent=FvH4_1g00050.t1;
Fvb1	EVM	exon	31715	31763	.	-	.	ID=FvH4_1g00050.t1.exon12;Parent=FvH4_1g00050.t1;
Fvb1	EVM	CDS	31715	31763	.	-	1	ID=FvH4_1g00050.t1.cds11;Parent=FvH4_1g00050.t1;
Fvb1	EVM	exon	31493	31576	.	-	.	ID=FvH4_1g00050.t1.exon13;Parent=FvH4_1g00050.t1;
Fvb1	EVM	CDS	31505	31576	.	-	0	ID=FvH4_1g00050.t1.cds12;Parent=FvH4_1g00050.t1;
Fvb1	EVM	exon	30508	30563	.	-	.	ID=FvH4_1g00050.t1.exon14;Parent=FvH4_1g00050.t1;
Fvb1	EVM	exon	29591	30413	.	-	.	ID=FvH4_1g00050.t1.exon15;Parent=FvH4_1g00050.t1;
Fvb1	EVM	three_prime_UTR	31493	31504	.	-	.	ID=FvH4_1g00050.t1.utr3p1;Parent=FvH4_1g00050.t1;
Fvb1	EVM	three_prime_UTR	30508	30563	.	-	.	ID=FvH4_1g00050.t1.utr3p2;Parent=FvH4_1g00050.t1;
Fvb1	EVM	three_prime_UTR	29591	30413	.	-	.	ID=FvH4_1g00050.t1.utr3p3;Parent=FvH4_1g00050.t1;
Fvb1	EVM	mRNA	29591	35203	.	-	.	ID=FvH4_1g00050.t2;Parent=FvH4_1g00050;Name=FvH4_1g00050.t2;
Fvb1	EVM	five_prime_UTR	35139	35203	.	-	.	ID=FvH4_1g00050.t2.utr5p1;Parent=FvH4_1g00050.t2;
Fvb1	EVM	exon	35005	35203	.	-	.	ID=FvH4_1g00050.t2.exon1;Parent=FvH4_1g00050.t2;
Fvb1	EVM	CDS	35005	35138	.	-	0	ID=FvH4_1g00050.t2.cds1;Parent=FvH4_1g00050.t2;
Fvb1	EVM	exon	34838	34918	.	-	.	ID=FvH4_1g00050.t2.exon2;Parent=FvH4_1g00050.t2;
Fvb1	EVM	CDS	34838	34918	.	-	2	ID=FvH4_1g00050.t2.cds2;Parent=FvH4_1g00050.t2;
Fvb1	EVM	exon	34504	34678	.	-	.	ID=FvH4_1g00050.t2.exon3;Parent=FvH4_1g00050.t2;
Fvb1	EVM	CDS	34504	34678	.	-	2	ID=FvH4_1g00050.t2.cds3;Parent=FvH4_1g00050.t2;
Fvb1	EVM	exon	33381	33408	.	-	.	ID=FvH4_1g00050.t2.exon4;Parent=FvH4_1g00050.t2;
Fvb1	EVM	CDS	33381	33408	.	-	0	ID=FvH4_1g00050.t2.cds4;Parent=FvH4_1g00050.t2;
Fvb1	EVM	exon	33155	33251	.	-	.	ID=FvH4_1g00050.t2.exon5;Parent=FvH4_1g00050.t2;
Fvb1	EVM	CDS	33155	33251	.	-	1	ID=FvH4_1g00050.t2.cds5;Parent=FvH4_1g00050.t2;
Fvb1	EVM	exon	31715	31763	.	-	.	ID=FvH4_1g00050.t2.exon6;Parent=FvH4_1g00050.t2;
Fvb1	EVM	CDS	31715	31763	.	-	2	ID=FvH4_1g00050.t2.cds6;Parent=FvH4_1g00050.t2;
Fvb1	EVM	exon	31493	31576	.	-	.	ID=FvH4_1g00050.t2.exon7;Parent=FvH4_1g00050.t2;
Fvb1	EVM	CDS	31505	31576	.	-	0	ID=FvH4_1g00050.t2.cds7;Parent=FvH4_1g00050.t2;
Fvb1	EVM	exon	30508	30563	.	-	.	ID=FvH4_1g00050.t2.exon8;Parent=FvH4_1g00050.t2;
Fvb1	EVM	exon	29591	30413	.	-	.	ID=FvH4_1g00050.t2.exon9;Parent=FvH4_1g00050.t2;
Fvb1	EVM	three_prime_UTR	31493	31504	.	-	.	ID=FvH4_1g00050.t2.utr3p1;Parent=FvH4_1g00050.t2;
Fvb1	EVM	three_prime_UTR	30508	30563	.	-	.	ID=FvH4_1g00050.t2.utr3p2;Parent=FvH4_1g00050.t2;
Fvb1	EVM	three_prime_UTR	29591	30413	.	-	.	ID=FvH4_1g00050.t2.utr3p3;Parent=FvH4_1g00050.t2;
Fvb1	EVM	mRNA	29591	38686	.	-	.	ID=FvH4_1g00050.t3;Parent=FvH4_1g00050;Name=FvH4_1g00050.t3;
Fvb1	EVM	five_prime_UTR	38529	38686	.	-	.	ID=FvH4_1g00050.t3.utr5p1;Parent=FvH4_1g00050.t3;
Fvb1	EVM	exon	38511	38686	.	-	.	ID=FvH4_1g00050.t3.exon1;Parent=FvH4_1g00050.t3;
Fvb1	EVM	CDS	38511	38528	.	-	0	ID=FvH4_1g00050.t3.cds1;Parent=FvH4_1g00050.t3;
Fvb1	EVM	exon	37995	38124	.	-	.	ID=FvH4_1g00050.t3.exon2;Parent=FvH4_1g00050.t3;
Fvb1	EVM	CDS	37995	38124	.	-	0	ID=FvH4_1g00050.t3.cds2;Parent=FvH4_1g00050.t3;
Fvb1	EVM	exon	37596	37710	.	-	.	ID=FvH4_1g00050.t3.exon3;Parent=FvH4_1g00050.t3;
Fvb1	EVM	CDS	37596	37710	.	-	1	ID=FvH4_1g00050.t3.cds3;Parent=FvH4_1g00050.t3;
Fvb1	EVM	exon	37001	37100	.	-	.	ID=FvH4_1g00050.t3.exon4;Parent=FvH4_1g00050.t3;
Fvb1	EVM	CDS	37001	37100	.	-	2	ID=FvH4_1g00050.t3.cds4;Parent=FvH4_1g00050.t3;
Fvb1	EVM	exon	35273	35351	.	-	.	ID=FvH4_1g00050.t3.exon5;Parent=FvH4_1g00050.t3;
Fvb1	EVM	CDS	35273	35351	.	-	0	ID=FvH4_1g00050.t3.cds5;Parent=FvH4_1g00050.t3;
Fvb1	EVM	exon	35005	35176	.	-	.	ID=FvH4_1g00050.t3.exon6;Parent=FvH4_1g00050.t3;
Fvb1	EVM	CDS	35005	35176	.	-	1	ID=FvH4_1g00050.t3.cds6;Parent=FvH4_1g00050.t3;
Fvb1	EVM	exon	34838	34918	.	-	.	ID=FvH4_1g00050.t3.exon7;Parent=FvH4_1g00050.t3;
Fvb1	EVM	CDS	34838	34918	.	-	2	ID=FvH4_1g00050.t3.cds7;Parent=FvH4_1g00050.t3;
Fvb1	EVM	exon	34504	34678	.	-	.	ID=FvH4_1g00050.t3.exon8;Parent=FvH4_1g00050.t3;
Fvb1	EVM	CDS	34504	34678	.	-	2	ID=FvH4_1g00050.t3.cds8;Parent=FvH4_1g00050.t3;
Fvb1	EVM	exon	33381	33408	.	-	.	ID=FvH4_1g00050.t3.exon9;Parent=FvH4_1g00050.t3;
Fvb1	EVM	CDS	33381	33408	.	-	0	ID=FvH4_1g00050.t3.cds9;Parent=FvH4_1g00050.t3;
Fvb1	EVM	exon	33155	33251	.	-	.	ID=FvH4_1g00050.t3.exon10;Parent=FvH4_1g00050.t3;
Fvb1	EVM	CDS	33155	33251	.	-	1	ID=FvH4_1g00050.t3.cds10;Parent=FvH4_1g00050.t3;
Fvb1	EVM	exon	31715	31763	.	-	.	ID=FvH4_1g00050.t3.exon11;Parent=FvH4_1g00050.t3;
Fvb1	EVM	CDS	31715	31763	.	-	2	ID=FvH4_1g00050.t3.cds11;Parent=FvH4_1g00050.t3;
Fvb1	EVM	exon	31493	31576	.	-	.	ID=FvH4_1g00050.t3.exon12;Parent=FvH4_1g00050.t3;
Fvb1	EVM	CDS	31505	31576	.	-	0	ID=FvH4_1g00050.t3.cds12;Parent=FvH4_1g00050.t3;
Fvb1	EVM	exon	30508	31039	.	-	.	ID=FvH4_1g00050.t3.exon13;Parent=FvH4_1g00050.t3;
Fvb1	EVM	exon	29591	30413	.	-	.	ID=FvH4_1g00050.t3.exon14;Parent=FvH4_1g00050.t3;
Fvb1	EVM	three_prime_UTR	31493	31504	.	-	.	ID=FvH4_1g00050.t3.utr3p1;Parent=FvH4_1g00050.t3;
Fvb1	EVM	three_prime_UTR	30508	31039	.	-	.	ID=FvH4_1g00050.t3.utr3p2;Parent=FvH4_1g00050.t3;
Fvb1	EVM	three_prime_UTR	29591	30413	.	-	.	ID=FvH4_1g00050.t3.utr3p3;Parent=FvH4_1g00050.t3;
Fvb1	EVM	mRNA	29591	38686	.	-	.	ID=FvH4_1g00050.t4;Parent=FvH4_1g00050;Name=FvH4_1g00050.t4;
Fvb1	EVM	five_prime_UTR	38511	38686	.	-	.	ID=FvH4_1g00050.t4.utr5p1;Parent=FvH4_1g00050.t4;
Fvb1	EVM	five_prime_UTR	37596	38124	.	-	.	ID=FvH4_1g00050.t4.utr5p2;Parent=FvH4_1g00050.t4;
Fvb1	EVM	five_prime_UTR	37100	37100	.	-	.	ID=FvH4_1g00050.t4.utr5p3;Parent=FvH4_1g00050.t4;
Fvb1	EVM	exon	38511	38686	.	-	.	ID=FvH4_1g00050.t4.exon1;Parent=FvH4_1g00050.t4;
Fvb1	EVM	exon	37596	38124	.	-	.	ID=FvH4_1g00050.t4.exon2;Parent=FvH4_1g00050.t4;
Fvb1	EVM	exon	37001	37100	.	-	.	ID=FvH4_1g00050.t4.exon3;Parent=FvH4_1g00050.t4;
Fvb1	EVM	CDS	37001	37099	.	-	0	ID=FvH4_1g00050.t4.cds1;Parent=FvH4_1g00050.t4;
Fvb1	EVM	exon	35273	35351	.	-	.	ID=FvH4_1g00050.t4.exon4;Parent=FvH4_1g00050.t4;
Fvb1	EVM	CDS	35273	35351	.	-	0	ID=FvH4_1g00050.t4.cds2;Parent=FvH4_1g00050.t4;
Fvb1	EVM	exon	35005	35176	.	-	.	ID=FvH4_1g00050.t4.exon5;Parent=FvH4_1g00050.t4;
Fvb1	EVM	CDS	35005	35176	.	-	1	ID=FvH4_1g00050.t4.cds3;Parent=FvH4_1g00050.t4;
Fvb1	EVM	exon	34838	34918	.	-	.	ID=FvH4_1g00050.t4.exon6;Parent=FvH4_1g00050.t4;
Fvb1	EVM	CDS	34838	34918	.	-	2	ID=FvH4_1g00050.t4.cds4;Parent=FvH4_1g00050.t4;
Fvb1	EVM	exon	34504	34678	.	-	.	ID=FvH4_1g00050.t4.exon7;Parent=FvH4_1g00050.t4;
Fvb1	EVM	CDS	34504	34678	.	-	2	ID=FvH4_1g00050.t4.cds5;Parent=FvH4_1g00050.t4;
Fvb1	EVM	exon	33381	33408	.	-	.	ID=FvH4_1g00050.t4.exon8;Parent=FvH4_1g00050.t4;
Fvb1	EVM	CDS	33381	33408	.	-	0	ID=FvH4_1g00050.t4.cds6;Parent=FvH4_1g00050.t4;
Fvb1	EVM	exon	33155	33251	.	-	.	ID=FvH4_1g00050.t4.exon9;Parent=FvH4_1g00050.t4;
Fvb1	EVM	CDS	33155	33251	.	-	1	ID=FvH4_1g00050.t4.cds7;Parent=FvH4_1g00050.t4;
Fvb1	EVM	exon	31715	31763	.	-	.	ID=FvH4_1g00050.t4.exon10;Parent=FvH4_1g00050.t4;
Fvb1	EVM	CDS	31715	31763	.	-	2	ID=FvH4_1g00050.t4.cds8;Parent=FvH4_1g00050.t4;
Fvb1	EVM	exon	31493	31576	.	-	.	ID=FvH4_1g00050.t4.exon11;Parent=FvH4_1g00050.t4;
Fvb1	EVM	CDS	31505	31576	.	-	0	ID=FvH4_1g00050.t4.cds9;Parent=FvH4_1g00050.t4;
Fvb1	EVM	exon	30508	30563	.	-	.	ID=FvH4_1g00050.t4.exon12;Parent=FvH4_1g00050.t4;
Fvb1	EVM	exon	29591	30413	.	-	.	ID=FvH4_1g00050.t4.exon13;Parent=FvH4_1g00050.t4;
Fvb1	EVM	three_prime_UTR	31493	31504	.	-	.	ID=FvH4_1g00050.t4.utr3p1;Parent=FvH4_1g00050.t4;
Fvb1	EVM	three_prime_UTR	30508	30563	.	-	.	ID=FvH4_1g00050.t4.utr3p2;Parent=FvH4_1g00050.t4;
Fvb1	EVM	three_prime_UTR	29591	30413	.	-	.	ID=FvH4_1g00050.t4.utr3p3;Parent=FvH4_1g00050.t4;
Fvb1	EVM	mRNA	31490	38686	.	-	.	ID=FvH4_1g00050.t5;Parent=FvH4_1g00050;Name=FvH4_1g00050.t5;
Fvb1	EVM	five_prime_UTR	38529	38686	.	-	.	ID=FvH4_1g00050.t5.utr5p1;Parent=FvH4_1g00050.t5;
Fvb1	EVM	exon	38511	38686	.	-	.	ID=FvH4_1g00050.t5.exon1;Parent=FvH4_1g00050.t5;
Fvb1	EVM	CDS	38511	38528	.	-	0	ID=FvH4_1g00050.t5.cds1;Parent=FvH4_1g00050.t5;
Fvb1	EVM	exon	37995	38124	.	-	.	ID=FvH4_1g00050.t5.exon2;Parent=FvH4_1g00050.t5;
Fvb1	EVM	CDS	37995	38124	.	-	0	ID=FvH4_1g00050.t5.cds2;Parent=FvH4_1g00050.t5;
Fvb1	EVM	exon	37596	37710	.	-	.	ID=FvH4_1g00050.t5.exon3;Parent=FvH4_1g00050.t5;
Fvb1	EVM	CDS	37596	37710	.	-	2	ID=FvH4_1g00050.t5.cds3;Parent=FvH4_1g00050.t5;
Fvb1	EVM	exon	37001	37100	.	-	.	ID=FvH4_1g00050.t5.exon4;Parent=FvH4_1g00050.t5;
Fvb1	EVM	CDS	37001	37100	.	-	1	ID=FvH4_1g00050.t5.cds4;Parent=FvH4_1g00050.t5;
Fvb1	EVM	exon	35273	35351	.	-	.	ID=FvH4_1g00050.t5.exon5;Parent=FvH4_1g00050.t5;
Fvb1	EVM	CDS	35273	35351	.	-	0	ID=FvH4_1g00050.t5.cds5;Parent=FvH4_1g00050.t5;
Fvb1	EVM	exon	35005	35176	.	-	.	ID=FvH4_1g00050.t5.exon6;Parent=FvH4_1g00050.t5;
Fvb1	EVM	CDS	35005	35176	.	-	2	ID=FvH4_1g00050.t5.cds6;Parent=FvH4_1g00050.t5;
Fvb1	EVM	exon	34838	34918	.	-	.	ID=FvH4_1g00050.t5.exon7;Parent=FvH4_1g00050.t5;
Fvb1	EVM	CDS	34838	34918	.	-	1	ID=FvH4_1g00050.t5.cds7;Parent=FvH4_1g00050.t5;
Fvb1	EVM	exon	34504	34678	.	-	.	ID=FvH4_1g00050.t5.exon8;Parent=FvH4_1g00050.t5;
Fvb1	EVM	CDS	34504	34678	.	-	1	ID=FvH4_1g00050.t5.cds8;Parent=FvH4_1g00050.t5;
Fvb1	EVM	exon	33381	33408	.	-	.	ID=FvH4_1g00050.t5.exon9;Parent=FvH4_1g00050.t5;
Fvb1	EVM	CDS	33381	33408	.	-	0	ID=FvH4_1g00050.t5.cds9;Parent=FvH4_1g00050.t5;
Fvb1	EVM	exon	33155	33247	.	-	.	ID=FvH4_1g00050.t5.exon10;Parent=FvH4_1g00050.t5;
Fvb1	EVM	CDS	33183	33247	.	-	2	ID=FvH4_1g00050.t5.cds10;Parent=FvH4_1g00050.t5;
Fvb1	EVM	exon	31715	31763	.	-	.	ID=FvH4_1g00050.t5.exon11;Parent=FvH4_1g00050.t5;
Fvb1	EVM	exon	31490	31576	.	-	.	ID=FvH4_1g00050.t5.exon12;Parent=FvH4_1g00050.t5;
Fvb1	EVM	three_prime_UTR	33155	33182	.	-	.	ID=FvH4_1g00050.t5.utr3p1;Parent=FvH4_1g00050.t5;
Fvb1	EVM	three_prime_UTR	31715	31763	.	-	.	ID=FvH4_1g00050.t5.utr3p2;Parent=FvH4_1g00050.t5;
Fvb1	EVM	three_prime_UTR	31490	31576	.	-	.	ID=FvH4_1g00050.t5.utr3p3;Parent=FvH4_1g00050.t5;
Fvb1	EVM	mRNA	30460	38686	.	-	.	ID=FvH4_1g00050.t6;Parent=FvH4_1g00050;Name=FvH4_1g00050.t6;
Fvb1	EVM	five_prime_UTR	38529	38686	.	-	.	ID=FvH4_1g00050.t6.utr5p1;Parent=FvH4_1g00050.t6;
Fvb1	EVM	exon	38511	38686	.	-	.	ID=FvH4_1g00050.t6.exon1;Parent=FvH4_1g00050.t6;
Fvb1	EVM	CDS	38511	38528	.	-	0	ID=FvH4_1g00050.t6.cds1;Parent=FvH4_1g00050.t6;
Fvb1	EVM	exon	37995	38124	.	-	.	ID=FvH4_1g00050.t6.exon2;Parent=FvH4_1g00050.t6;
Fvb1	EVM	CDS	37995	38124	.	-	0	ID=FvH4_1g00050.t6.cds2;Parent=FvH4_1g00050.t6;
Fvb1	EVM	exon	37596	37710	.	-	.	ID=FvH4_1g00050.t6.exon3;Parent=FvH4_1g00050.t6;
Fvb1	EVM	CDS	37596	37710	.	-	1	ID=FvH4_1g00050.t6.cds3;Parent=FvH4_1g00050.t6;
Fvb1	EVM	exon	37001	37100	.	-	.	ID=FvH4_1g00050.t6.exon4;Parent=FvH4_1g00050.t6;
Fvb1	EVM	CDS	37001	37100	.	-	2	ID=FvH4_1g00050.t6.cds4;Parent=FvH4_1g00050.t6;
Fvb1	EVM	exon	35273	35351	.	-	.	ID=FvH4_1g00050.t6.exon5;Parent=FvH4_1g00050.t6;
Fvb1	EVM	CDS	35273	35351	.	-	0	ID=FvH4_1g00050.t6.cds5;Parent=FvH4_1g00050.t6;
Fvb1	EVM	exon	35005	35176	.	-	.	ID=FvH4_1g00050.t6.exon6;Parent=FvH4_1g00050.t6;
Fvb1	EVM	CDS	35005	35176	.	-	1	ID=FvH4_1g00050.t6.cds6;Parent=FvH4_1g00050.t6;
Fvb1	EVM	exon	34838	34918	.	-	.	ID=FvH4_1g00050.t6.exon7;Parent=FvH4_1g00050.t6;
Fvb1	EVM	CDS	34838	34918	.	-	2	ID=FvH4_1g00050.t6.cds7;Parent=FvH4_1g00050.t6;
Fvb1	EVM	exon	34504	34678	.	-	.	ID=FvH4_1g00050.t6.exon8;Parent=FvH4_1g00050.t6;
Fvb1	EVM	CDS	34504	34678	.	-	2	ID=FvH4_1g00050.t6.cds8;Parent=FvH4_1g00050.t6;
Fvb1	EVM	exon	33381	33408	.	-	.	ID=FvH4_1g00050.t6.exon9;Parent=FvH4_1g00050.t6;
Fvb1	EVM	CDS	33381	33408	.	-	0	ID=FvH4_1g00050.t6.cds9;Parent=FvH4_1g00050.t6;
Fvb1	EVM	exon	33155	33251	.	-	.	ID=FvH4_1g00050.t6.exon10;Parent=FvH4_1g00050.t6;
Fvb1	EVM	CDS	33155	33251	.	-	1	ID=FvH4_1g00050.t6.cds10;Parent=FvH4_1g00050.t6;
Fvb1	EVM	exon	31715	31763	.	-	.	ID=FvH4_1g00050.t6.exon11;Parent=FvH4_1g00050.t6;
Fvb1	EVM	CDS	31715	31763	.	-	2	ID=FvH4_1g00050.t6.cds11;Parent=FvH4_1g00050.t6;
Fvb1	EVM	exon	31493	31576	.	-	.	ID=FvH4_1g00050.t6.exon12;Parent=FvH4_1g00050.t6;
Fvb1	EVM	CDS	31505	31576	.	-	0	ID=FvH4_1g00050.t6.cds12;Parent=FvH4_1g00050.t6;
Fvb1	EVM	exon	30460	31039	.	-	.	ID=FvH4_1g00050.t6.exon13;Parent=FvH4_1g00050.t6;
Fvb1	EVM	three_prime_UTR	31493	31504	.	-	.	ID=FvH4_1g00050.t6.utr3p1;Parent=FvH4_1g00050.t6;
Fvb1	EVM	three_prime_UTR	30460	31039	.	-	.	ID=FvH4_1g00050.t6.utr3p2;Parent=FvH4_1g00050.t6;
Fvb1	EVM	mRNA	29591	38686	.	-	.	ID=FvH4_1g00050.t7;Parent=FvH4_1g00050;Name=FvH4_1g00050.t7;
Fvb1	EVM	five_prime_UTR	38511	38686	.	-	.	ID=FvH4_1g00050.t7.utr5p1;Parent=FvH4_1g00050.t7;
Fvb1	EVM	five_prime_UTR	37995	38124	.	-	.	ID=FvH4_1g00050.t7.utr5p2;Parent=FvH4_1g00050.t7;
Fvb1	EVM	five_prime_UTR	37100	37710	.	-	.	ID=FvH4_1g00050.t7.utr5p3;Parent=FvH4_1g00050.t7;
Fvb1	EVM	exon	38511	38686	.	-	.	ID=FvH4_1g00050.t7.exon1;Parent=FvH4_1g00050.t7;
Fvb1	EVM	exon	37995	38124	.	-	.	ID=FvH4_1g00050.t7.exon2;Parent=FvH4_1g00050.t7;
Fvb1	EVM	exon	37001	37710	.	-	.	ID=FvH4_1g00050.t7.exon3;Parent=FvH4_1g00050.t7;
Fvb1	EVM	CDS	37001	37099	.	-	0	ID=FvH4_1g00050.t7.cds1;Parent=FvH4_1g00050.t7;
Fvb1	EVM	exon	35273	35351	.	-	.	ID=FvH4_1g00050.t7.exon4;Parent=FvH4_1g00050.t7;
Fvb1	EVM	CDS	35273	35351	.	-	0	ID=FvH4_1g00050.t7.cds2;Parent=FvH4_1g00050.t7;
Fvb1	EVM	exon	35005	35176	.	-	.	ID=FvH4_1g00050.t7.exon5;Parent=FvH4_1g00050.t7;
Fvb1	EVM	CDS	35005	35176	.	-	1	ID=FvH4_1g00050.t7.cds3;Parent=FvH4_1g00050.t7;
Fvb1	EVM	exon	34838	34918	.	-	.	ID=FvH4_1g00050.t7.exon6;Parent=FvH4_1g00050.t7;
Fvb1	EVM	CDS	34838	34918	.	-	2	ID=FvH4_1g00050.t7.cds4;Parent=FvH4_1g00050.t7;
Fvb1	EVM	exon	34504	34678	.	-	.	ID=FvH4_1g00050.t7.exon7;Parent=FvH4_1g00050.t7;
Fvb1	EVM	CDS	34504	34678	.	-	2	ID=FvH4_1g00050.t7.cds5;Parent=FvH4_1g00050.t7;
Fvb1	EVM	exon	33381	33408	.	-	.	ID=FvH4_1g00050.t7.exon8;Parent=FvH4_1g00050.t7;
Fvb1	EVM	CDS	33381	33408	.	-	0	ID=FvH4_1g00050.t7.cds6;Parent=FvH4_1g00050.t7;
Fvb1	EVM	exon	33155	33251	.	-	.	ID=FvH4_1g00050.t7.exon9;Parent=FvH4_1g00050.t7;
Fvb1	EVM	CDS	33155	33251	.	-	1	ID=FvH4_1g00050.t7.cds7;Parent=FvH4_1g00050.t7;
Fvb1	EVM	exon	31715	31763	.	-	.	ID=FvH4_1g00050.t7.exon10;Parent=FvH4_1g00050.t7;
Fvb1	EVM	CDS	31715	31763	.	-	2	ID=FvH4_1g00050.t7.cds8;Parent=FvH4_1g00050.t7;
Fvb1	EVM	exon	31493	31576	.	-	.	ID=FvH4_1g00050.t7.exon11;Parent=FvH4_1g00050.t7;
Fvb1	EVM	CDS	31505	31576	.	-	0	ID=FvH4_1g00050.t7.cds9;Parent=FvH4_1g00050.t7;
Fvb1	EVM	exon	30508	30563	.	-	.	ID=FvH4_1g00050.t7.exon12;Parent=FvH4_1g00050.t7;
Fvb1	EVM	exon	29591	30413	.	-	.	ID=FvH4_1g00050.t7.exon13;Parent=FvH4_1g00050.t7;
Fvb1	EVM	three_prime_UTR	31493	31504	.	-	.	ID=FvH4_1g00050.t7.utr3p1;Parent=FvH4_1g00050.t7;
Fvb1	EVM	three_prime_UTR	30508	30563	.	-	.	ID=FvH4_1g00050.t7.utr3p2;Parent=FvH4_1g00050.t7;
Fvb1	EVM	three_prime_UTR	29591	30413	.	-	.	ID=FvH4_1g00050.t7.utr3p3;Parent=FvH4_1g00050.t7;
Fvb1	EVM	mRNA	29591	38665	.	-	.	ID=FvH4_1g00050.t8;Parent=FvH4_1g00050;Name=FvH4_1g00050.t8;
Fvb1	EVM	five_prime_UTR	38529	38665	.	-	.	ID=FvH4_1g00050.t8.utr5p1;Parent=FvH4_1g00050.t8;
Fvb1	EVM	exon	38511	38665	.	-	.	ID=FvH4_1g00050.t8.exon1;Parent=FvH4_1g00050.t8;
Fvb1	EVM	CDS	38511	38528	.	-	0	ID=FvH4_1g00050.t8.cds1;Parent=FvH4_1g00050.t8;
Fvb1	EVM	exon	37995	38124	.	-	.	ID=FvH4_1g00050.t8.exon2;Parent=FvH4_1g00050.t8;
Fvb1	EVM	CDS	37995	38124	.	-	0	ID=FvH4_1g00050.t8.cds2;Parent=FvH4_1g00050.t8;
Fvb1	EVM	exon	37596	37710	.	-	.	ID=FvH4_1g00050.t8.exon3;Parent=FvH4_1g00050.t8;
Fvb1	EVM	CDS	37596	37710	.	-	1	ID=FvH4_1g00050.t8.cds3;Parent=FvH4_1g00050.t8;
Fvb1	EVM	exon	37001	37100	.	-	.	ID=FvH4_1g00050.t8.exon4;Parent=FvH4_1g00050.t8;
Fvb1	EVM	CDS	37001	37100	.	-	2	ID=FvH4_1g00050.t8.cds4;Parent=FvH4_1g00050.t8;
Fvb1	EVM	exon	35273	35351	.	-	.	ID=FvH4_1g00050.t8.exon5;Parent=FvH4_1g00050.t8;
Fvb1	EVM	CDS	35273	35351	.	-	0	ID=FvH4_1g00050.t8.cds5;Parent=FvH4_1g00050.t8;
Fvb1	EVM	exon	35005	35176	.	-	.	ID=FvH4_1g00050.t8.exon6;Parent=FvH4_1g00050.t8;
Fvb1	EVM	CDS	35005	35176	.	-	1	ID=FvH4_1g00050.t8.cds6;Parent=FvH4_1g00050.t8;
Fvb1	EVM	exon	34838	34918	.	-	.	ID=FvH4_1g00050.t8.exon7;Parent=FvH4_1g00050.t8;
Fvb1	EVM	CDS	34838	34918	.	-	2	ID=FvH4_1g00050.t8.cds7;Parent=FvH4_1g00050.t8;
Fvb1	EVM	exon	34504	34678	.	-	.	ID=FvH4_1g00050.t8.exon8;Parent=FvH4_1g00050.t8;
Fvb1	EVM	CDS	34504	34678	.	-	2	ID=FvH4_1g00050.t8.cds8;Parent=FvH4_1g00050.t8;
Fvb1	EVM	exon	33381	33408	.	-	.	ID=FvH4_1g00050.t8.exon9;Parent=FvH4_1g00050.t8;
Fvb1	EVM	CDS	33381	33408	.	-	0	ID=FvH4_1g00050.t8.cds9;Parent=FvH4_1g00050.t8;
Fvb1	EVM	exon	33155	33251	.	-	.	ID=FvH4_1g00050.t8.exon10;Parent=FvH4_1g00050.t8;
Fvb1	EVM	CDS	33155	33251	.	-	1	ID=FvH4_1g00050.t8.cds10;Parent=FvH4_1g00050.t8;
Fvb1	EVM	exon	31715	31763	.	-	.	ID=FvH4_1g00050.t8.exon11;Parent=FvH4_1g00050.t8;
Fvb1	EVM	CDS	31715	31763	.	-	2	ID=FvH4_1g00050.t8.cds11;Parent=FvH4_1g00050.t8;
Fvb1	EVM	exon	31493	31576	.	-	.	ID=FvH4_1g00050.t8.exon12;Parent=FvH4_1g00050.t8;
Fvb1	EVM	CDS	31505	31576	.	-	0	ID=FvH4_1g00050.t8.cds12;Parent=FvH4_1g00050.t8;
Fvb1	EVM	exon	29591	30563	.	-	.	ID=FvH4_1g00050.t8.exon13;Parent=FvH4_1g00050.t8;
Fvb1	EVM	three_prime_UTR	31493	31504	.	-	.	ID=FvH4_1g00050.t8.utr3p1;Parent=FvH4_1g00050.t8;
Fvb1	EVM	three_prime_UTR	29591	30563	.	-	.	ID=FvH4_1g00050.t8.utr3p2;Parent=FvH4_1g00050.t8;
Fvb1	EVM	gene	39517	45833	.	+	.	ID=FvH4_1g00060;Name=FvH4_1g00060;
Fvb1	EVM	mRNA	39922	45514	.	+	.	ID=FvH4_1g00060.t1;Parent=FvH4_1g00060;Name=FvH4_1g00060.t1;
Fvb1	EVM	five_prime_UTR	39922	40430	.	+	.	ID=FvH4_1g00060.t1.utr5p1;Parent=FvH4_1g00060.t1;
Fvb1	EVM	five_prime_UTR	40520	40577	.	+	.	ID=FvH4_1g00060.t1.utr5p2;Parent=FvH4_1g00060.t1;
Fvb1	EVM	five_prime_UTR	40711	40715	.	+	.	ID=FvH4_1g00060.t1.utr5p3;Parent=FvH4_1g00060.t1;
Fvb1	EVM	exon	39922	40430	.	+	.	ID=FvH4_1g00060.t1.exon1;Parent=FvH4_1g00060.t1;
Fvb1	EVM	exon	40520	40577	.	+	.	ID=FvH4_1g00060.t1.exon2;Parent=FvH4_1g00060.t1;
Fvb1	EVM	exon	40711	40988	.	+	.	ID=FvH4_1g00060.t1.exon3;Parent=FvH4_1g00060.t1;
Fvb1	EVM	CDS	40716	40988	.	+	0	ID=FvH4_1g00060.t1.cds1;Parent=FvH4_1g00060.t1;
Fvb1	EVM	exon	41401	41517	.	+	.	ID=FvH4_1g00060.t1.exon4;Parent=FvH4_1g00060.t1;
Fvb1	EVM	CDS	41401	41517	.	+	0	ID=FvH4_1g00060.t1.cds2;Parent=FvH4_1g00060.t1;
Fvb1	EVM	exon	41727	41787	.	+	.	ID=FvH4_1g00060.t1.exon5;Parent=FvH4_1g00060.t1;
Fvb1	EVM	CDS	41727	41787	.	+	0	ID=FvH4_1g00060.t1.cds3;Parent=FvH4_1g00060.t1;
Fvb1	EVM	exon	41901	41995	.	+	.	ID=FvH4_1g00060.t1.exon6;Parent=FvH4_1g00060.t1;
Fvb1	EVM	CDS	41901	41995	.	+	2	ID=FvH4_1g00060.t1.cds4;Parent=FvH4_1g00060.t1;
Fvb1	EVM	exon	42728	42802	.	+	.	ID=FvH4_1g00060.t1.exon7;Parent=FvH4_1g00060.t1;
Fvb1	EVM	CDS	42728	42802	.	+	0	ID=FvH4_1g00060.t1.cds5;Parent=FvH4_1g00060.t1;
Fvb1	EVM	exon	42920	43008	.	+	.	ID=FvH4_1g00060.t1.exon8;Parent=FvH4_1g00060.t1;
Fvb1	EVM	CDS	42920	43008	.	+	0	ID=FvH4_1g00060.t1.cds6;Parent=FvH4_1g00060.t1;
Fvb1	EVM	exon	43547	43596	.	+	.	ID=FvH4_1g00060.t1.exon9;Parent=FvH4_1g00060.t1;
Fvb1	EVM	CDS	43547	43596	.	+	1	ID=FvH4_1g00060.t1.cds7;Parent=FvH4_1g00060.t1;
Fvb1	EVM	exon	43723	43763	.	+	.	ID=FvH4_1g00060.t1.exon10;Parent=FvH4_1g00060.t1;
Fvb1	EVM	CDS	43723	43763	.	+	2	ID=FvH4_1g00060.t1.cds8;Parent=FvH4_1g00060.t1;
Fvb1	EVM	exon	44025	44234	.	+	.	ID=FvH4_1g00060.t1.exon11;Parent=FvH4_1g00060.t1;
Fvb1	EVM	CDS	44025	44234	.	+	0	ID=FvH4_1g00060.t1.cds9;Parent=FvH4_1g00060.t1;
Fvb1	EVM	exon	44324	44391	.	+	.	ID=FvH4_1g00060.t1.exon12;Parent=FvH4_1g00060.t1;
Fvb1	EVM	CDS	44324	44391	.	+	0	ID=FvH4_1g00060.t1.cds10;Parent=FvH4_1g00060.t1;
Fvb1	EVM	exon	44525	44585	.	+	.	ID=FvH4_1g00060.t1.exon13;Parent=FvH4_1g00060.t1;
Fvb1	EVM	CDS	44525	44585	.	+	1	ID=FvH4_1g00060.t1.cds11;Parent=FvH4_1g00060.t1;
Fvb1	EVM	exon	44688	45514	.	+	.	ID=FvH4_1g00060.t1.exon14;Parent=FvH4_1g00060.t1;
Fvb1	EVM	CDS	44688	44981	.	+	0	ID=FvH4_1g00060.t1.cds12;Parent=FvH4_1g00060.t1;
Fvb1	EVM	three_prime_UTR	44982	45514	.	+	.	ID=FvH4_1g00060.t1.utr3p1;Parent=FvH4_1g00060.t1;
Fvb1	EVM	mRNA	39719	45833	.	+	.	ID=FvH4_1g00060.t2;Parent=FvH4_1g00060;Name=FvH4_1g00060.t2;
Fvb1	EVM	five_prime_UTR	39719	40282	.	+	.	ID=FvH4_1g00060.t2.utr5p1;Parent=FvH4_1g00060.t2;
Fvb1	EVM	exon	39719	40396	.	+	.	ID=FvH4_1g00060.t2.exon1;Parent=FvH4_1g00060.t2;
Fvb1	EVM	CDS	40283	40396	.	+	0	ID=FvH4_1g00060.t2.cds1;Parent=FvH4_1g00060.t2;
Fvb1	EVM	exon	40520	40577	.	+	.	ID=FvH4_1g00060.t2.exon2;Parent=FvH4_1g00060.t2;
Fvb1	EVM	CDS	40520	40577	.	+	0	ID=FvH4_1g00060.t2.cds2;Parent=FvH4_1g00060.t2;
Fvb1	EVM	exon	40711	40988	.	+	.	ID=FvH4_1g00060.t2.exon3;Parent=FvH4_1g00060.t2;
Fvb1	EVM	CDS	40711	40988	.	+	2	ID=FvH4_1g00060.t2.cds3;Parent=FvH4_1g00060.t2;
Fvb1	EVM	exon	41401	41517	.	+	.	ID=FvH4_1g00060.t2.exon4;Parent=FvH4_1g00060.t2;
Fvb1	EVM	CDS	41401	41517	.	+	0	ID=FvH4_1g00060.t2.cds4;Parent=FvH4_1g00060.t2;
Fvb1	EVM	exon	41727	41787	.	+	.	ID=FvH4_1g00060.t2.exon5;Parent=FvH4_1g00060.t2;
Fvb1	EVM	CDS	41727	41787	.	+	0	ID=FvH4_1g00060.t2.cds5;Parent=FvH4_1g00060.t2;
Fvb1	EVM	exon	41901	41995	.	+	.	ID=FvH4_1g00060.t2.exon6;Parent=FvH4_1g00060.t2;
Fvb1	EVM	CDS	41901	41995	.	+	2	ID=FvH4_1g00060.t2.cds6;Parent=FvH4_1g00060.t2;
Fvb1	EVM	exon	42728	42802	.	+	.	ID=FvH4_1g00060.t2.exon7;Parent=FvH4_1g00060.t2;
Fvb1	EVM	CDS	42728	42802	.	+	0	ID=FvH4_1g00060.t2.cds7;Parent=FvH4_1g00060.t2;
Fvb1	EVM	exon	42920	43008	.	+	.	ID=FvH4_1g00060.t2.exon8;Parent=FvH4_1g00060.t2;
Fvb1	EVM	CDS	42920	43008	.	+	0	ID=FvH4_1g00060.t2.cds8;Parent=FvH4_1g00060.t2;
Fvb1	EVM	exon	43547	43596	.	+	.	ID=FvH4_1g00060.t2.exon9;Parent=FvH4_1g00060.t2;
Fvb1	EVM	CDS	43547	43596	.	+	1	ID=FvH4_1g00060.t2.cds9;Parent=FvH4_1g00060.t2;
Fvb1	EVM	exon	43723	43763	.	+	.	ID=FvH4_1g00060.t2.exon10;Parent=FvH4_1g00060.t2;
Fvb1	EVM	CDS	43723	43763	.	+	2	ID=FvH4_1g00060.t2.cds10;Parent=FvH4_1g00060.t2;
Fvb1	EVM	exon	44025	44234	.	+	.	ID=FvH4_1g00060.t2.exon11;Parent=FvH4_1g00060.t2;
Fvb1	EVM	CDS	44025	44234	.	+	0	ID=FvH4_1g00060.t2.cds11;Parent=FvH4_1g00060.t2;
Fvb1	EVM	exon	44324	44391	.	+	.	ID=FvH4_1g00060.t2.exon12;Parent=FvH4_1g00060.t2;
Fvb1	EVM	CDS	44324	44391	.	+	0	ID=FvH4_1g00060.t2.cds12;Parent=FvH4_1g00060.t2;
Fvb1	EVM	exon	44525	44585	.	+	.	ID=FvH4_1g00060.t2.exon13;Parent=FvH4_1g00060.t2;
Fvb1	EVM	CDS	44525	44585	.	+	1	ID=FvH4_1g00060.t2.cds13;Parent=FvH4_1g00060.t2;
Fvb1	EVM	exon	44688	45833	.	+	.	ID=FvH4_1g00060.t2.exon14;Parent=FvH4_1g00060.t2;
Fvb1	EVM	CDS	44688	44981	.	+	0	ID=FvH4_1g00060.t2.cds14;Parent=FvH4_1g00060.t2;
Fvb1	EVM	three_prime_UTR	44982	45833	.	+	.	ID=FvH4_1g00060.t2.utr3p1;Parent=FvH4_1g00060.t2;
Fvb1	EVM	mRNA	39517	45453	.	+	.	ID=FvH4_1g00060.t3;Parent=FvH4_1g00060;Name=FvH4_1g00060.t3;
Fvb1	EVM	five_prime_UTR	39517	39550	.	+	.	ID=FvH4_1g00060.t3.utr5p1;Parent=FvH4_1g00060.t3;
Fvb1	EVM	five_prime_UTR	39855	40577	.	+	.	ID=FvH4_1g00060.t3.utr5p2;Parent=FvH4_1g00060.t3;
Fvb1	EVM	five_prime_UTR	40711	40715	.	+	.	ID=FvH4_1g00060.t3.utr5p3;Parent=FvH4_1g00060.t3;
Fvb1	EVM	exon	39517	39550	.	+	.	ID=FvH4_1g00060.t3.exon1;Parent=FvH4_1g00060.t3;
Fvb1	EVM	exon	39855	40577	.	+	.	ID=FvH4_1g00060.t3.exon2;Parent=FvH4_1g00060.t3;
Fvb1	EVM	exon	40711	40988	.	+	.	ID=FvH4_1g00060.t3.exon3;Parent=FvH4_1g00060.t3;
Fvb1	EVM	CDS	40716	40988	.	+	0	ID=FvH4_1g00060.t3.cds1;Parent=FvH4_1g00060.t3;
Fvb1	EVM	exon	41401	41517	.	+	.	ID=FvH4_1g00060.t3.exon4;Parent=FvH4_1g00060.t3;
Fvb1	EVM	CDS	41401	41517	.	+	0	ID=FvH4_1g00060.t3.cds2;Parent=FvH4_1g00060.t3;
Fvb1	EVM	exon	41727	41787	.	+	.	ID=FvH4_1g00060.t3.exon5;Parent=FvH4_1g00060.t3;
Fvb1	EVM	CDS	41727	41787	.	+	0	ID=FvH4_1g00060.t3.cds3;Parent=FvH4_1g00060.t3;
Fvb1	EVM	exon	41901	41995	.	+	.	ID=FvH4_1g00060.t3.exon6;Parent=FvH4_1g00060.t3;
Fvb1	EVM	CDS	41901	41995	.	+	2	ID=FvH4_1g00060.t3.cds4;Parent=FvH4_1g00060.t3;
Fvb1	EVM	exon	42728	42802	.	+	.	ID=FvH4_1g00060.t3.exon7;Parent=FvH4_1g00060.t3;
Fvb1	EVM	CDS	42728	42802	.	+	0	ID=FvH4_1g00060.t3.cds5;Parent=FvH4_1g00060.t3;
Fvb1	EVM	exon	42920	43008	.	+	.	ID=FvH4_1g00060.t3.exon8;Parent=FvH4_1g00060.t3;
Fvb1	EVM	CDS	42920	43008	.	+	0	ID=FvH4_1g00060.t3.cds6;Parent=FvH4_1g00060.t3;
Fvb1	EVM	exon	43547	43596	.	+	.	ID=FvH4_1g00060.t3.exon9;Parent=FvH4_1g00060.t3;
Fvb1	EVM	CDS	43547	43596	.	+	1	ID=FvH4_1g00060.t3.cds7;Parent=FvH4_1g00060.t3;
Fvb1	EVM	exon	43723	43763	.	+	.	ID=FvH4_1g00060.t3.exon10;Parent=FvH4_1g00060.t3;
Fvb1	EVM	CDS	43723	43763	.	+	2	ID=FvH4_1g00060.t3.cds8;Parent=FvH4_1g00060.t3;
Fvb1	EVM	exon	44025	44234	.	+	.	ID=FvH4_1g00060.t3.exon11;Parent=FvH4_1g00060.t3;
Fvb1	EVM	CDS	44025	44234	.	+	0	ID=FvH4_1g00060.t3.cds9;Parent=FvH4_1g00060.t3;
Fvb1	EVM	exon	44324	44391	.	+	.	ID=FvH4_1g00060.t3.exon12;Parent=FvH4_1g00060.t3;
Fvb1	EVM	CDS	44324	44391	.	+	0	ID=FvH4_1g00060.t3.cds10;Parent=FvH4_1g00060.t3;
Fvb1	EVM	exon	44525	44585	.	+	.	ID=FvH4_1g00060.t3.exon13;Parent=FvH4_1g00060.t3;
Fvb1	EVM	CDS	44525	44585	.	+	1	ID=FvH4_1g00060.t3.cds11;Parent=FvH4_1g00060.t3;
Fvb1	EVM	exon	44688	45453	.	+	.	ID=FvH4_1g00060.t3.exon14;Parent=FvH4_1g00060.t3;
Fvb1	EVM	CDS	44688	44981	.	+	0	ID=FvH4_1g00060.t3.cds12;Parent=FvH4_1g00060.t3;
Fvb1	EVM	three_prime_UTR	44982	45453	.	+	.	ID=FvH4_1g00060.t3.utr3p1;Parent=FvH4_1g00060.t3;
Fvb1	EVM	gene	45920	50859	.	-	.	ID=FvH4_1g00070;Name=FvH4_1g00070;
Fvb1	EVM	mRNA	45920	50859	.	-	.	ID=FvH4_1g00070.t1;Parent=FvH4_1g00070;Name=FvH4_1g00070.t1;
Fvb1	EVM	five_prime_UTR	50616	50859	.	-	.	ID=FvH4_1g00070.t1.utr5p1;Parent=FvH4_1g00070.t1;
Fvb1	EVM	exon	50529	50859	.	-	.	ID=FvH4_1g00070.t1.exon1;Parent=FvH4_1g00070.t1;
Fvb1	EVM	CDS	50529	50615	.	-	0	ID=FvH4_1g00070.t1.cds1;Parent=FvH4_1g00070.t1;
Fvb1	EVM	exon	50033	50095	.	-	.	ID=FvH4_1g00070.t1.exon2;Parent=FvH4_1g00070.t1;
Fvb1	EVM	CDS	50033	50095	.	-	0	ID=FvH4_1g00070.t1.cds2;Parent=FvH4_1g00070.t1;
Fvb1	EVM	exon	49849	49932	.	-	.	ID=FvH4_1g00070.t1.exon3;Parent=FvH4_1g00070.t1;
Fvb1	EVM	CDS	49849	49932	.	-	0	ID=FvH4_1g00070.t1.cds3;Parent=FvH4_1g00070.t1;
Fvb1	EVM	exon	49632	49739	.	-	.	ID=FvH4_1g00070.t1.exon4;Parent=FvH4_1g00070.t1;
Fvb1	EVM	CDS	49632	49739	.	-	0	ID=FvH4_1g00070.t1.cds4;Parent=FvH4_1g00070.t1;
Fvb1	EVM	exon	49363	49535	.	-	.	ID=FvH4_1g00070.t1.exon5;Parent=FvH4_1g00070.t1;
Fvb1	EVM	CDS	49363	49535	.	-	0	ID=FvH4_1g00070.t1.cds5;Parent=FvH4_1g00070.t1;
Fvb1	EVM	exon	48949	49060	.	-	.	ID=FvH4_1g00070.t1.exon6;Parent=FvH4_1g00070.t1;
Fvb1	EVM	CDS	48949	49060	.	-	1	ID=FvH4_1g00070.t1.cds6;Parent=FvH4_1g00070.t1;
Fvb1	EVM	exon	48754	48834	.	-	.	ID=FvH4_1g00070.t1.exon7;Parent=FvH4_1g00070.t1;
Fvb1	EVM	CDS	48754	48834	.	-	0	ID=FvH4_1g00070.t1.cds7;Parent=FvH4_1g00070.t1;
Fvb1	EVM	exon	48600	48662	.	-	.	ID=FvH4_1g00070.t1.exon8;Parent=FvH4_1g00070.t1;
Fvb1	EVM	CDS	48600	48662	.	-	0	ID=FvH4_1g00070.t1.cds8;Parent=FvH4_1g00070.t1;
Fvb1	EVM	exon	48353	48454	.	-	.	ID=FvH4_1g00070.t1.exon9;Parent=FvH4_1g00070.t1;
Fvb1	EVM	CDS	48353	48454	.	-	0	ID=FvH4_1g00070.t1.cds9;Parent=FvH4_1g00070.t1;
Fvb1	EVM	exon	47892	48016	.	-	.	ID=FvH4_1g00070.t1.exon10;Parent=FvH4_1g00070.t1;
Fvb1	EVM	CDS	47892	48016	.	-	0	ID=FvH4_1g00070.t1.cds10;Parent=FvH4_1g00070.t1;
Fvb1	EVM	exon	46892	47102	.	-	.	ID=FvH4_1g00070.t1.exon11;Parent=FvH4_1g00070.t1;
Fvb1	EVM	CDS	46892	47102	.	-	1	ID=FvH4_1g00070.t1.cds11;Parent=FvH4_1g00070.t1;
Fvb1	EVM	exon	46734	46808	.	-	.	ID=FvH4_1g00070.t1.exon12;Parent=FvH4_1g00070.t1;
Fvb1	EVM	CDS	46734	46808	.	-	0	ID=FvH4_1g00070.t1.cds12;Parent=FvH4_1g00070.t1;
Fvb1	EVM	exon	45920	46548	.	-	.	ID=FvH4_1g00070.t1.exon13;Parent=FvH4_1g00070.t1;
Fvb1	EVM	CDS	46498	46548	.	-	0	ID=FvH4_1g00070.t1.cds13;Parent=FvH4_1g00070.t1;
Fvb1	EVM	three_prime_UTR	45920	46497	.	-	.	ID=FvH4_1g00070.t1.utr3p1;Parent=FvH4_1g00070.t1;
Fvb1	EVM	gene	53035	57462	.	+	.	ID=FvH4_1g00080;Name=FvH4_1g00080;
Fvb1	EVM	mRNA	53035	57462	.	+	.	ID=FvH4_1g00080.t1;Parent=FvH4_1g00080;Name=FvH4_1g00080.t1;
Fvb1	EVM	five_prime_UTR	53035	53131	.	+	.	ID=FvH4_1g00080.t1.utr5p1;Parent=FvH4_1g00080.t1;
Fvb1	EVM	five_prime_UTR	53330	53717	.	+	.	ID=FvH4_1g00080.t1.utr5p2;Parent=FvH4_1g00080.t1;
Fvb1	EVM	exon	53035	53131	.	+	.	ID=FvH4_1g00080.t1.exon1;Parent=FvH4_1g00080.t1;
Fvb1	EVM	exon	53330	54316	.	+	.	ID=FvH4_1g00080.t1.exon2;Parent=FvH4_1g00080.t1;
Fvb1	EVM	CDS	53718	54316	.	+	0	ID=FvH4_1g00080.t1.cds1;Parent=FvH4_1g00080.t1;
Fvb1	EVM	exon	54678	55110	.	+	.	ID=FvH4_1g00080.t1.exon3;Parent=FvH4_1g00080.t1;
Fvb1	EVM	CDS	54678	55110	.	+	1	ID=FvH4_1g00080.t1.cds2;Parent=FvH4_1g00080.t1;
Fvb1	EVM	exon	56360	57462	.	+	.	ID=FvH4_1g00080.t1.exon4;Parent=FvH4_1g00080.t1;
Fvb1	EVM	CDS	56360	57166	.	+	0	ID=FvH4_1g00080.t1.cds3;Parent=FvH4_1g00080.t1;
Fvb1	EVM	three_prime_UTR	57167	57462	.	+	.	ID=FvH4_1g00080.t1.utr3p1;Parent=FvH4_1g00080.t1;
Fvb1	EVM	mRNA	53096	57268	.	+	.	ID=FvH4_1g00080.t2;Parent=FvH4_1g00080;Name=FvH4_1g00080.t2;
Fvb1	EVM	five_prime_UTR	53096	53131	.	+	.	ID=FvH4_1g00080.t2.utr5p1;Parent=FvH4_1g00080.t2;
Fvb1	EVM	five_prime_UTR	53312	53575	.	+	.	ID=FvH4_1g00080.t2.utr5p2;Parent=FvH4_1g00080.t2;
Fvb1	EVM	five_prime_UTR	53650	53717	.	+	.	ID=FvH4_1g00080.t2.utr5p3;Parent=FvH4_1g00080.t2;
Fvb1	EVM	exon	53096	53131	.	+	.	ID=FvH4_1g00080.t2.exon1;Parent=FvH4_1g00080.t2;
Fvb1	EVM	exon	53312	53575	.	+	.	ID=FvH4_1g00080.t2.exon2;Parent=FvH4_1g00080.t2;
Fvb1	EVM	exon	53650	54316	.	+	.	ID=FvH4_1g00080.t2.exon3;Parent=FvH4_1g00080.t2;
Fvb1	EVM	CDS	53718	54316	.	+	0	ID=FvH4_1g00080.t2.cds1;Parent=FvH4_1g00080.t2;
Fvb1	EVM	exon	54678	55110	.	+	.	ID=FvH4_1g00080.t2.exon4;Parent=FvH4_1g00080.t2;
Fvb1	EVM	CDS	54678	55110	.	+	1	ID=FvH4_1g00080.t2.cds2;Parent=FvH4_1g00080.t2;
Fvb1	EVM	exon	56360	57268	.	+	.	ID=FvH4_1g00080.t2.exon5;Parent=FvH4_1g00080.t2;
Fvb1	EVM	CDS	56360	57166	.	+	0	ID=FvH4_1g00080.t2.cds3;Parent=FvH4_1g00080.t2;
Fvb1	EVM	three_prime_UTR	57167	57268	.	+	.	ID=FvH4_1g00080.t2.utr3p1;Parent=FvH4_1g00080.t2;
Fvb1	EVM	mRNA	53043	57365	.	+	.	ID=FvH4_1g00080.t3;Parent=FvH4_1g00080;Name=FvH4_1g00080.t3;
Fvb1	EVM	five_prime_UTR	53043	53256	.	+	.	ID=FvH4_1g00080.t3.utr5p1;Parent=FvH4_1g00080.t3;
Fvb1	EVM	five_prime_UTR	53330	53575	.	+	.	ID=FvH4_1g00080.t3.utr5p2;Parent=FvH4_1g00080.t3;
Fvb1	EVM	five_prime_UTR	53650	53717	.	+	.	ID=FvH4_1g00080.t3.utr5p3;Parent=FvH4_1g00080.t3;
Fvb1	EVM	exon	53043	53256	.	+	.	ID=FvH4_1g00080.t3.exon1;Parent=FvH4_1g00080.t3;
Fvb1	EVM	exon	53330	53575	.	+	.	ID=FvH4_1g00080.t3.exon2;Parent=FvH4_1g00080.t3;
Fvb1	EVM	exon	53650	54316	.	+	.	ID=FvH4_1g00080.t3.exon3;Parent=FvH4_1g00080.t3;
Fvb1	EVM	CDS	53718	54316	.	+	0	ID=FvH4_1g00080.t3.cds1;Parent=FvH4_1g00080.t3;
Fvb1	EVM	exon	54678	55110	.	+	.	ID=FvH4_1g00080.t3.exon4;Parent=FvH4_1g00080.t3;
Fvb1	EVM	CDS	54678	55110	.	+	1	ID=FvH4_1g00080.t3.cds2;Parent=FvH4_1g00080.t3;
Fvb1	EVM	exon	56360	57365	.	+	.	ID=FvH4_1g00080.t3.exon5;Parent=FvH4_1g00080.t3;
Fvb1	EVM	CDS	56360	57166	.	+	0	ID=FvH4_1g00080.t3.cds3;Parent=FvH4_1g00080.t3;
Fvb1	EVM	three_prime_UTR	57167	57365	.	+	.	ID=FvH4_1g00080.t3.utr3p1;Parent=FvH4_1g00080.t3;
Fvb1	EVM	mRNA	53043	57365	.	+	.	ID=FvH4_1g00080.t4;Parent=FvH4_1g00080;Name=FvH4_1g00080.t4;
Fvb1	EVM	five_prime_UTR	53043	53131	.	+	.	ID=FvH4_1g00080.t4.utr5p1;Parent=FvH4_1g00080.t4;
Fvb1	EVM	five_prime_UTR	53330	53575	.	+	.	ID=FvH4_1g00080.t4.utr5p2;Parent=FvH4_1g00080.t4;
Fvb1	EVM	five_prime_UTR	53650	53717	.	+	.	ID=FvH4_1g00080.t4.utr5p3;Parent=FvH4_1g00080.t4;
Fvb1	EVM	exon	53043	53131	.	+	.	ID=FvH4_1g00080.t4.exon1;Parent=FvH4_1g00080.t4;
Fvb1	EVM	exon	53330	53575	.	+	.	ID=FvH4_1g00080.t4.exon2;Parent=FvH4_1g00080.t4;
Fvb1	EVM	exon	53650	54316	.	+	.	ID=FvH4_1g00080.t4.exon3;Parent=FvH4_1g00080.t4;
Fvb1	EVM	CDS	53718	54316	.	+	0	ID=FvH4_1g00080.t4.cds1;Parent=FvH4_1g00080.t4;
Fvb1	EVM	exon	54678	55110	.	+	.	ID=FvH4_1g00080.t4.exon4;Parent=FvH4_1g00080.t4;
Fvb1	EVM	CDS	54678	55110	.	+	1	ID=FvH4_1g00080.t4.cds2;Parent=FvH4_1g00080.t4;
Fvb1	EVM	exon	56360	57365	.	+	.	ID=FvH4_1g00080.t4.exon5;Parent=FvH4_1g00080.t4;
Fvb1	EVM	CDS	56360	57166	.	+	0	ID=FvH4_1g00080.t4.cds3;Parent=FvH4_1g00080.t4;
Fvb1	EVM	three_prime_UTR	57167	57365	.	+	.	ID=FvH4_1g00080.t4.utr3p1;Parent=FvH4_1g00080.t4;
Fvb1	EVM	mRNA	53115	57299	.	+	.	ID=FvH4_1g00080.t5;Parent=FvH4_1g00080;Name=FvH4_1g00080.t5;
Fvb1	EVM	five_prime_UTR	53115	53256	.	+	.	ID=FvH4_1g00080.t5.utr5p1;Parent=FvH4_1g00080.t5;
Fvb1	EVM	five_prime_UTR	53330	53717	.	+	.	ID=FvH4_1g00080.t5.utr5p2;Parent=FvH4_1g00080.t5;
Fvb1	EVM	exon	53115	53256	.	+	.	ID=FvH4_1g00080.t5.exon1;Parent=FvH4_1g00080.t5;
Fvb1	EVM	exon	53330	54316	.	+	.	ID=FvH4_1g00080.t5.exon2;Parent=FvH4_1g00080.t5;
Fvb1	EVM	CDS	53718	54316	.	+	0	ID=FvH4_1g00080.t5.cds1;Parent=FvH4_1g00080.t5;
Fvb1	EVM	exon	54678	55110	.	+	.	ID=FvH4_1g00080.t5.exon3;Parent=FvH4_1g00080.t5;
Fvb1	EVM	CDS	54678	55110	.	+	1	ID=FvH4_1g00080.t5.cds2;Parent=FvH4_1g00080.t5;
Fvb1	EVM	exon	56360	57299	.	+	.	ID=FvH4_1g00080.t5.exon4;Parent=FvH4_1g00080.t5;
Fvb1	EVM	CDS	56360	57166	.	+	0	ID=FvH4_1g00080.t5.cds3;Parent=FvH4_1g00080.t5;
Fvb1	EVM	three_prime_UTR	57167	57299	.	+	.	ID=FvH4_1g00080.t5.utr3p1;Parent=FvH4_1g00080.t5;
Fvb1	EVM	mRNA	53207	57269	.	+	.	ID=FvH4_1g00080.t6;Parent=FvH4_1g00080;Name=FvH4_1g00080.t6;
Fvb1	EVM	five_prime_UTR	53207	53575	.	+	.	ID=FvH4_1g00080.t6.utr5p1;Parent=FvH4_1g00080.t6;
Fvb1	EVM	five_prime_UTR	53650	53717	.	+	.	ID=FvH4_1g00080.t6.utr5p2;Parent=FvH4_1g00080.t6;
Fvb1	EVM	exon	53207	53575	.	+	.	ID=FvH4_1g00080.t6.exon1;Parent=FvH4_1g00080.t6;
Fvb1	EVM	exon	53650	54316	.	+	.	ID=FvH4_1g00080.t6.exon2;Parent=FvH4_1g00080.t6;
Fvb1	EVM	CDS	53718	54316	.	+	0	ID=FvH4_1g00080.t6.cds1;Parent=FvH4_1g00080.t6;
Fvb1	EVM	exon	54678	55110	.	+	.	ID=FvH4_1g00080.t6.exon3;Parent=FvH4_1g00080.t6;
Fvb1	EVM	CDS	54678	55110	.	+	1	ID=FvH4_1g00080.t6.cds2;Parent=FvH4_1g00080.t6;
Fvb1	EVM	exon	56360	57269	.	+	.	ID=FvH4_1g00080.t6.exon4;Parent=FvH4_1g00080.t6;
Fvb1	EVM	CDS	56360	57166	.	+	0	ID=FvH4_1g00080.t6.cds3;Parent=FvH4_1g00080.t6;
Fvb1	EVM	three_prime_UTR	57167	57269	.	+	.	ID=FvH4_1g00080.t6.utr3p1;Parent=FvH4_1g00080.t6;
Fvb1	EVM	mRNA	53060	57365	.	+	.	ID=FvH4_1g00080.t7;Parent=FvH4_1g00080;Name=FvH4_1g00080.t7;
Fvb1	EVM	five_prime_UTR	53060	53717	.	+	.	ID=FvH4_1g00080.t7.utr5p1;Parent=FvH4_1g00080.t7;
Fvb1	EVM	exon	53060	54316	.	+	.	ID=FvH4_1g00080.t7.exon1;Parent=FvH4_1g00080.t7;
Fvb1	EVM	CDS	53718	54316	.	+	0	ID=FvH4_1g00080.t7.cds1;Parent=FvH4_1g00080.t7;
Fvb1	EVM	exon	54678	55110	.	+	.	ID=FvH4_1g00080.t7.exon2;Parent=FvH4_1g00080.t7;
Fvb1	EVM	CDS	54678	55110	.	+	1	ID=FvH4_1g00080.t7.cds2;Parent=FvH4_1g00080.t7;
Fvb1	EVM	exon	56360	57365	.	+	.	ID=FvH4_1g00080.t7.exon3;Parent=FvH4_1g00080.t7;
Fvb1	EVM	CDS	56360	57166	.	+	0	ID=FvH4_1g00080.t7.cds3;Parent=FvH4_1g00080.t7;
Fvb1	EVM	three_prime_UTR	57167	57365	.	+	.	ID=FvH4_1g00080.t7.utr3p1;Parent=FvH4_1g00080.t7;
contig_1	EVM	gene	59291	61132	.	-	.	ID=FvH4_c1g00300;Name=FvH4_c1g00300;
contig_1	EVM	mRNA	59291	61132	.	-	.	ID=FvH4_c1g00300.t1;Parent=FvH4_c1g00300;Name=FvH4_c1g00300.t1;
contig_1	EVM	exon	60962	61132	.	-	.	ID=FvH4_c1g00300.t1.exon1;Parent=FvH4_c1g00300.t1;
contig_1	EVM	CDS	60962	61132	.	-	0	ID=FvH4_c1g00300.t1.cds1;Parent=FvH4_c1g00300.t1;
contig_1	EVM	exon	59291	60755	.	-	.	ID=FvH4_c1g00300.t1.exon2;Parent=FvH4_c1g00300.t1;
contig_1	EVM	CDS	60483	60755	.	-	0	ID=FvH4_c1g00300.t1.cds2;Parent=FvH4_c1g00300.t1;
contig_1	EVM	three_prime_UTR	59291	60482	.	-	.	ID=FvH4_c1g00300.t1.utr3p1;Parent=FvH4_c1g00300.t1;
Fvb1	EVM	gene	62071	64627	.	-	.	ID=FvH4_1g00090;Name=FvH4_1g00090;
Fvb1	EVM	mRNA	62322	64558	.	-	.	ID=FvH4_1g00090.t1;Parent=FvH4_1g00090;Name=FvH4_1g00090.t1;
Fvb1	EVM	five_prime_UTR	64443	64558	.	-	.	ID=FvH4_1g00090.t1.utr5p1;Parent=FvH4_1g00090.t1;
Fvb1	EVM	five_prime_UTR	64068	64074	.	-	.	ID=FvH4_1g00090.t1.utr5p2;Parent=FvH4_1g00090.t1;
Fvb1	EVM	exon	64443	64558	.	-	.	ID=FvH4_1g00090.t1.exon1;Parent=FvH4_1g00090.t1;
Fvb1	EVM	exon	63126	64074	.	-	.	ID=FvH4_1g00090.t1.exon2;Parent=FvH4_1g00090.t1;
Fvb1	EVM	CDS	63126	64067	.	-	0	ID=FvH4_1g00090.t1.cds1;Parent=FvH4_1g00090.t1;
Fvb1	EVM	exon	62322	62577	.	-	.	ID=FvH4_1g00090.t1.exon3;Parent=FvH4_1g00090.t1;
Fvb1	EVM	CDS	62572	62577	.	-	0	ID=FvH4_1g00090.t1.cds2;Parent=FvH4_1g00090.t1;
Fvb1	EVM	three_prime_UTR	62322	62571	.	-	.	ID=FvH4_1g00090.t1.utr3p1;Parent=FvH4_1g00090.t1;
Fvb1	EVM	mRNA	62322	64558	.	-	.	ID=FvH4_1g00090.t2;Parent=FvH4_1g00090;Name=FvH4_1g00090.t2;
Fvb1	EVM	five_prime_UTR	64443	64558	.	-	.	ID=FvH4_1g00090.t2.utr5p1;Parent=FvH4_1g00090.t2;
Fvb1	EVM	five_prime_UTR	64068	64155	.	-	.	ID=FvH4_1g00090.t2.utr5p2;Parent=FvH4_1g00090.t2;
Fvb1	EVM	exon	64443	64558	.	-	.	ID=FvH4_1g00090.t2.exon1;Parent=FvH4_1g00090.t2;
Fvb1	EVM	exon	63126	64155	.	-	.	ID=FvH4_1g00090.t2.exon2;Parent=FvH4_1g00090.t2;
Fvb1	EVM	CDS	63126	64067	.	-	0	ID=FvH4_1g00090.t2.cds1;Parent=FvH4_1g00090.t2;
Fvb1	EVM	exon	62322	62577	.	-	.	ID=FvH4_1g00090.t2.exon3;Parent=FvH4_1g00090.t2;
Fvb1	EVM	CDS	62572	62577	.	-	0	ID=FvH4_1g00090.t2.cds2;Parent=FvH4_1g00090.t2;
Fvb1	EVM	three_prime_UTR	62322	62571	.	-	.	ID=FvH4_1g00090.t2.utr3p1;Parent=FvH4_1g00090.t2;
Fvb1	EVM	mRNA	62232	64627	.	-	.	ID=FvH4_1g00090.t3;Parent=FvH4_1g00090;Name=FvH4_1g00090.t3;
Fvb1	EVM	five_prime_UTR	64443	64627	.	-	.	ID=FvH4_1g00090.t3.utr5p1;Parent=FvH4_1g00090.t3;
Fvb1	EVM	five_prime_UTR	64068	64095	.	-	.	ID=FvH4_1g00090.t3.utr5p2;Parent=FvH4_1g00090.t3;
Fvb1	EVM	exon	64443	64627	.	-	.	ID=FvH4_1g00090.t3.exon1;Parent=FvH4_1g00090.t3;
Fvb1	EVM	exon	63126	64095	.	-	.	ID=FvH4_1g00090.t3.exon2;Parent=FvH4_1g00090.t3;
Fvb1	EVM	CDS	63126	64067	.	-	0	ID=FvH4_1g00090.t3.cds1;Parent=FvH4_1g00090.t3;
Fvb1	EVM	exon	62232	62577	.	-	.	ID=FvH4_1g00090.t3.exon3;Parent=FvH4_1g00090.t3;
Fvb1	EVM	CDS	62572	62577	.	-	0	ID=FvH4_1g00090.t3.cds2;Parent=FvH4_1g00090.t3;
Fvb1	EVM	three_prime_UTR	62232	62571	.	-	.	ID=FvH4_1g00090.t3.utr3p1;Parent=FvH4_1g00090.t3;
Fvb1	EVM	mRNA	62732	64573	.	-	.	ID=FvH4_1g00090.t4;Parent=FvH4_1g00090;Name=FvH4_1g00090.t4;
Fvb1	EVM	five_prime_UTR	64443	64573	.	-	.	ID=FvH4_1g00090.t4.utr5p1;Parent=FvH4_1g00090.t4;
Fvb1	EVM	five_prime_UTR	64068	64095	.	-	.	ID=FvH4_1g00090.t4.utr5p2;Parent=FvH4_1g00090.t4;
Fvb1	EVM	exon	64443	64573	.	-	.	ID=FvH4_1g00090.t4.exon1;Parent=FvH4_1g00090.t4;
Fvb1	EVM	exon	62732	64095	.	-	.	ID=FvH4_1g00090.t4.exon2;Parent=FvH4_1g00090.t4;
Fvb1	EVM	CDS	63099	64067	.	-	0	ID=FvH4_1g00090.t4.cds1;Parent=FvH4_1g00090.t4;
Fvb1	EVM	three_prime_UTR	62732	63098	.	-	.	ID=FvH4_1g00090.t4.utr3p1;Parent=FvH4_1g00090.t4;
Fvb1	EVM	mRNA	62071	64463	.	-	.	ID=FvH4_1g00090.t5;Parent=FvH4_1g00090;Name=FvH4_1g00090.t5;
Fvb1	EVM	five_prime_UTR	64068	64463	.	-	.	ID=FvH4_1g00090.t5.utr5p1;Parent=FvH4_1g00090.t5;
Fvb1	EVM	exon	63126	64463	.	-	.	ID=FvH4_1g00090.t5.exon1;Parent=FvH4_1g00090.t5;
Fvb1	EVM	CDS	63126	64067	.	-	0	ID=FvH4_1g00090.t5.cds1;Parent=FvH4_1g00090.t5;
Fvb1	EVM	exon	62071	62577	.	-	.	ID=FvH4_1g00090.t5.exon2;Parent=FvH4_1g00090.t5;
Fvb1	EVM	CDS	62572	62577	.	-	0	ID=FvH4_1g00090.t5.cds2;Parent=FvH4_1g00090.t5;
Fvb1	EVM	three_prime_UTR	62071	62571	.	-	.	ID=FvH4_1g00090.t5.utr3p1;Parent=FvH4_1g00090.t5;
Fvb1	EVM	gene	65081	71198	.	-	.	ID=FvH4_1g00100;Name=FvH4_1g00100;
Fvb1	EVM	mRNA	65081	71198	.	-	.	ID=FvH4_1g00100.t1;Parent=FvH4_1g00100;Name=FvH4_1g00100.t1;
Fvb1	EVM	exon	70839	71198	.	-	.	ID=FvH4_1g00100.t1.exon1;Parent=FvH4_1g00100.t1;
Fvb1	EVM	CDS	70839	71198	.	-	0	ID=FvH4_1g00100.t1.cds1;Parent=FvH4_1g00100.t1;
Fvb1	EVM	exon	70273	70563	.	-	.	ID=FvH4_1g00100.t1.exon2;Parent=FvH4_1g00100.t1;
Fvb1	EVM	CDS	70273	70563	.	-	0	ID=FvH4_1g00100.t1.cds2;Parent=FvH4_1g00100.t1;
Fvb1	EVM	exon	69921	70190	.	-	.	ID=FvH4_1g00100.t1.exon3;Parent=FvH4_1g00100.t1;
Fvb1	EVM	CDS	69921	70190	.	-	0	ID=FvH4_1g00100.t1.cds3;Parent=FvH4_1g00100.t1;
Fvb1	EVM	exon	69667	69834	.	-	.	ID=FvH4_1g00100.t1.exon4;Parent=FvH4_1g00100.t1;
Fvb1	EVM	CDS	69667	69834	.	-	0	ID=FvH4_1g00100.t1.cds4;Parent=FvH4_1g00100.t1;
Fvb1	EVM	exon	69428	69535	.	-	.	ID=FvH4_1g00100.t1.exon5;Parent=FvH4_1g00100.t1;
Fvb1	EVM	CDS	69428	69535	.	-	0	ID=FvH4_1g00100.t1.cds5;Parent=FvH4_1g00100.t1;
Fvb1	EVM	exon	68624	68743	.	-	.	ID=FvH4_1g00100.t1.exon6;Parent=FvH4_1g00100.t1;
Fvb1	EVM	CDS	68624	68743	.	-	0	ID=FvH4_1g00100.t1.cds6;Parent=FvH4_1g00100.t1;
Fvb1	EVM	exon	68160	68249	.	-	.	ID=FvH4_1g00100.t1.exon7;Parent=FvH4_1g00100.t1;
Fvb1	EVM	CDS	68160	68249	.	-	0	ID=FvH4_1g00100.t1.cds7;Parent=FvH4_1g00100.t1;
Fvb1	EVM	exon	65570	67340	.	-	.	ID=FvH4_1g00100.t1.exon8;Parent=FvH4_1g00100.t1;
Fvb1	EVM	CDS	65570	67340	.	-	0	ID=FvH4_1g00100.t1.cds8;Parent=FvH4_1g00100.t1;
Fvb1	EVM	exon	65371	65453	.	-	.	ID=FvH4_1g00100.t1.exon9;Parent=FvH4_1g00100.t1;
Fvb1	EVM	CDS	65371	65453	.	-	2	ID=FvH4_1g00100.t1.cds9;Parent=FvH4_1g00100.t1;
Fvb1	EVM	exon	65081	65149	.	-	.	ID=FvH4_1g00100.t1.exon10;Parent=FvH4_1g00100.t1;
Fvb1	EVM	CDS	65081	65149	.	-	0	ID=FvH4_1g00100.t1.cds10;Parent=FvH4_1g00100.t1;
Fvb1	EVM	gene	71489	75981	.	-	.	ID=FvH4_1g00110;Name=FvH4_1g00110;
Fvb1	EVM	mRNA	71489	75981	.	-	.	ID=FvH4_1g00110.t1;Parent=FvH4_1g00110;Name=FvH4_1g00110.t1;
Fvb1	EVM	five_prime_UTR	75832	75981	.	-	.	ID=FvH4_1g00110.t1.utr5p1;Parent=FvH4_1g00110.t1;
Fvb1	EVM	exon	75702	75981	.	-	.	ID=FvH4_1g00110.t1.exon1;Parent=FvH4_1g00110.t1;
Fvb1	EVM	CDS	75702	75831	.	-	0	ID=FvH4_1g00110.t1.cds1;Parent=FvH4_1g00110.t1;
Fvb1	EVM	exon	75518	75627	.	-	.	ID=FvH4_1g00110.t1.exon2;Parent=FvH4_1g00110.t1;
Fvb1	EVM	CDS	75518	75627	.	-	2	ID=FvH4_1g00110.t1.cds2;Parent=FvH4_1g00110.t1;
Fvb1	EVM	exon	75332	75427	.	-	.	ID=FvH4_1g00110.t1.exon3;Parent=FvH4_1g00110.t1;
Fvb1	EVM	CDS	75332	75427	.	-	0	ID=FvH4_1g00110.t1.cds3;Parent=FvH4_1g00110.t1;
Fvb1	EVM	exon	74842	74937	.	-	.	ID=FvH4_1g00110.t1.exon4;Parent=FvH4_1g00110.t1;
Fvb1	EVM	CDS	74842	74937	.	-	0	ID=FvH4_1g00110.t1.cds4;Parent=FvH4_1g00110.t1;
Fvb1	EVM	exon	74644	74722	.	-	.	ID=FvH4_1g00110.t1.exon5;Parent=FvH4_1g00110.t1;
Fvb1	EVM	CDS	74644	74722	.	-	0	ID=FvH4_1g00110.t1.cds5;Parent=FvH4_1g00110.t1;
Fvb1	EVM	exon	74343	74389	.	-	.	ID=FvH4_1g00110.t1.exon6;Parent=FvH4_1g00110.t1;
Fvb1	EVM	CDS	74343	74389	.	-	2	ID=FvH4_1g00110.t1.cds6;Parent=FvH4_1g00110.t1;
Fvb1	EVM	exon	74175	74234	.	-	.	ID=FvH4_1g00110.t1.exon7;Parent=FvH4_1g00110.t1;
Fvb1	EVM	CDS	74175	74234	.	-	0	ID=FvH4_1g00110.t1.cds7;Parent=FvH4_1g00110.t1;
Fvb1	EVM	exon	71489	72507	.	-	.	ID=FvH4_1g00110.t1.exon8;Parent=FvH4_1g00110.t1;
Fvb1	EVM	CDS	72469	72507	.	-	0	ID=FvH4_1g00110.t1.cds8;Parent=FvH4_1g00110.t1;
Fvb1	EVM	three_prime_UTR	71489	72468	.	-	.	ID=FvH4_1g00110.t1.utr3p1;Parent=FvH4_1g00110.t1;
Fvb1	EVM	gene	75953	82044	.	+	.	ID=FvH4_1g00120;Name=FvH4_1g00120;
Fvb1	EVM	mRNA	77725	82044	.	+	.	ID=FvH4_1g00120.t1;Parent=FvH4_1g00120;Name=FvH4_1g00120.t1;
Fvb1	EVM	five_prime_UTR	77725	78174	.	+	.	ID=FvH4_1g00120.t1.utr5p1;Parent=FvH4_1g00120.t1;
Fvb1	EVM	five_prime_UTR	78276	78296	.	+	.	ID=FvH4_1g00120.t1.utr5p2;Parent=FvH4_1g00120.t1;
Fvb1	EVM	exon	77725	78174	.	+	.	ID=FvH4_1g00120.t1.exon1;Parent=FvH4_1g00120.t1;
Fvb1	EVM	exon	78276	78536	.	+	.	ID=FvH4_1g00120.t1.exon2;Parent=FvH4_1g00120.t1;
Fvb1	EVM	CDS	78297	78536	.	+	0	ID=FvH4_1g00120.t1.cds1;Parent=FvH4_1g00120.t1;
Fvb1	EVM	exon	78604	78780	.	+	.	ID=FvH4_1g00120.t1.exon3;Parent=FvH4_1g00120.t1;
Fvb1	EVM	CDS	78604	78780	.	+	0	ID=FvH4_1g00120.t1.cds2;Parent=FvH4_1g00120.t1;
Fvb1	EVM	exon	78960	79063	.	+	.	ID=FvH4_1g00120.t1.exon4;Parent=FvH4_1g00120.t1;
Fvb1	EVM	CDS	78960	79063	.	+	0	ID=FvH4_1g00120.t1.cds3;Parent=FvH4_1g00120.t1;
Fvb1	EVM	exon	79296	79500	.	+	.	ID=FvH4_1g00120.t1.exon5;Parent=FvH4_1g00120.t1;
Fvb1	EVM	CDS	79296	79500	.	+	1	ID=FvH4_1g00120.t1.cds4;Parent=FvH4_1g00120.t1;
Fvb1	EVM	exon	79642	79746	.	+	.	ID=FvH4_1g00120.t1.exon6;Parent=FvH4_1g00120.t1;
Fvb1	EVM	CDS	79642	79746	.	+	0	ID=FvH4_1g00120.t1.cds5;Parent=FvH4_1g00120.t1;
Fvb1	EVM	exon	79936	80054	.	+	.	ID=FvH4_1g00120.t1.exon7;Parent=FvH4_1g00120.t1;
Fvb1	EVM	CDS	79936	80054	.	+	0	ID=FvH4_1g00120.t1.cds6;Parent=FvH4_1g00120.t1;
Fvb1	EVM	exon	80300	80443	.	+	.	ID=FvH4_1g00120.t1.exon8;Parent=FvH4_1g00120.t1;
Fvb1	EVM	CDS	80300	80443	.	+	1	ID=FvH4_1g00120.t1.cds7;Parent=FvH4_1g00120.t1;
Fvb1	EVM	exon	80859	81078	.	+	.	ID=FvH4_1g00120.t1.exon9;Parent=FvH4_1g00120.t1;
Fvb1	EVM	CDS	80859	81078	.	+	1	ID=FvH4_1g00120.t1.cds8;Parent=FvH4_1g00120.t1;
Fvb1	EVM	exon	81210	81272	.	+	.	ID=FvH4_1g00120.t1.exon10;Parent=FvH4_1g00120.t1;
Fvb1	EVM	CDS	81210	81272	.	+	0	ID=FvH4_1g00120.t1.cds9;Parent=FvH4_1g00120.t1;
Fvb1	EVM	exon	81566	82044	.	+	.	ID=FvH4_1g00120.t1.exon11;Parent=FvH4_1g00120.t1;
Fvb1	EVM	CDS	81566	81724	.	+	0	ID=FvH4_1g00120.t1.cds10;Parent=FvH4_1g00120.t1;
Fvb1	EVM	three_prime_UTR	81725	82044	.	+	.	ID=FvH4_1g00120.t1.utr3p1;Parent=FvH4_1g00120.t1;
Fvb1	EVM	mRNA	75953	82044	.	+	.	ID=FvH4_1g00120.t2;Parent=FvH4_1g00120;Name=FvH4_1g00120.t2;
Fvb1	EVM	five_prime_UTR	75953	76026	.	+	.	ID=FvH4_1g00120.t2.utr5p1;Parent=FvH4_1g00120.t2;
Fvb1	EVM	exon	75953	76059	.	+	.	ID=FvH4_1g00120.t2.exon1;Parent=FvH4_1g00120.t2;
Fvb1	EVM	CDS	76027	76059	.	+	0	ID=FvH4_1g00120.t2.cds1;Parent=FvH4_1g00120.t2;
Fvb1	EVM	exon	78276	78536	.	+	.	ID=FvH4_1g00120.t2.exon2;Parent=FvH4_1g00120.t2;
Fvb1	EVM	CDS	78276	78536	.	+	0	ID=FvH4_1g00120.t2.cds2;Parent=FvH4_1g00120.t2;
Fvb1	EVM	exon	78604	78780	.	+	.	ID=FvH4_1g00120.t2.exon3;Parent=FvH4_1g00120.t2;
Fvb1	EVM	CDS	78604	78780	.	+	0	ID=FvH4_1g00120.t2.cds3;Parent=FvH4_1g00120.t2;
Fvb1	EVM	exon	78960	79063	.	+	.	ID=FvH4_1g00120.t2.exon4;Parent=FvH4_1g00120.t2;
Fvb1	EVM	CDS	78960	79063	.	+	0	ID=FvH4_1g00120.t2.cds4;Parent=FvH4_1g00120.t2;
Fvb1	EVM	exon	79296	79500	.	+	.	ID=FvH4_1g00120.t2.exon5;Parent=FvH4_1g00120.t2;
Fvb1	EVM	CDS	79296	79500	.	+	2	ID=FvH4_1g00120.t2.cds5;Parent=FvH4_1g00120.t2;
Fvb1	EVM	exon	79642	79746	.	+	.	ID=FvH4_1g00120.t2.exon6;Parent=FvH4_1g00120.t2;
Fvb1	EVM	CDS	79642	79746	.	+	0	ID=FvH4_1g00120.t2.cds6;Parent=FvH4_1g00120.t2;
Fvb1	EVM	exon	79936	80054	.	+	.	ID=FvH4_1g00120.t2.exon7;Parent=FvH4_1g00120.t2;
Fvb1	EVM	CDS	79936	80054	.	+	0	ID=FvH4_1g00120.t2.cds7;Parent=FvH4_1g00120.t2;
Fvb1	EVM	exon	80300	81078	.	+	.	ID=FvH4_1g00120.t2.exon8;Parent=FvH4_1g00120.t2;
Fvb1	EVM	CDS	80300	80513	.	+	2	ID=FvH4_1g00120.t2.cds8;Parent=FvH4_1g00120.t2;
Fvb1	EVM	exon	81210	81272	.	+	.	ID=FvH4_1g00120.t2.exon9;Parent=FvH4_1g00120.t2;
Fvb1	EVM	exon	81566	82044	.	+	.	ID=FvH4_1g00120.t2.exon10;Parent=FvH4_1g00120.t2;
Fvb1	EVM	three_prime_UTR	80514	81078	.	+	.	ID=FvH4_1g00120.t2.utr3p1;Parent=FvH4_1g00120.t2;
Fvb1	EVM	three_prime_UTR	81210	81272	.	+	.	ID=FvH4_1g00120.t2.utr3p2;Parent=FvH4_1g00120.t2;
Fvb1	EVM	three_prime_UTR	81566	82044	.	+	.	ID=FvH4_1g00120.t2.utr3p3;Parent=FvH4_1g00120.t2;
Fvb1	EVM	mRNA	78249	82044	.	+	.	ID=FvH4_1g00120.t3;Parent=FvH4_1g00120;Name=FvH4_1g00120.t3;
Fvb1	EVM	five_prime_UTR	78249	78296	.	+	.	ID=FvH4_1g00120.t3.utr5p1;Parent=FvH4_1g00120.t3;
Fvb1	EVM	exon	78249	78536	.	+	.	ID=FvH4_1g00120.t3.exon1;Parent=FvH4_1g00120.t3;
Fvb1	EVM	CDS	78297	78536	.	+	0	ID=FvH4_1g00120.t3.cds1;Parent=FvH4_1g00120.t3;
Fvb1	EVM	exon	78604	78780	.	+	.	ID=FvH4_1g00120.t3.exon2;Parent=FvH4_1g00120.t3;
Fvb1	EVM	CDS	78604	78780	.	+	0	ID=FvH4_1g00120.t3.cds2;Parent=FvH4_1g00120.t3;
Fvb1	EVM	exon	78960	79063	.	+	.	ID=FvH4_1g00120.t3.exon3;Parent=FvH4_1g00120.t3;
Fvb1	EVM	CDS	78960	79063	.	+	0	ID=FvH4_1g00120.t3.cds3;Parent=FvH4_1g00120.t3;
Fvb1	EVM	exon	79296	79500	.	+	.	ID=FvH4_1g00120.t3.exon4;Parent=FvH4_1g00120.t3;
Fvb1	EVM	CDS	79296	79500	.	+	2	ID=FvH4_1g00120.t3.cds4;Parent=FvH4_1g00120.t3;
Fvb1	EVM	exon	79642	79746	.	+	.	ID=FvH4_1g00120.t3.exon5;Parent=FvH4_1g00120.t3;
Fvb1	EVM	CDS	79642	79746	.	+	0	ID=FvH4_1g00120.t3.cds5;Parent=FvH4_1g00120.t3;
Fvb1	EVM	exon	79936	80054	.	+	.	ID=FvH4_1g00120.t3.exon6;Parent=FvH4_1g00120.t3;
Fvb1	EVM	CDS	79936	80054	.	+	0	ID=FvH4_1g00120.t3.cds6;Parent=FvH4_1g00120.t3;
Fvb1	EVM	exon	80300	81078	.	+	.	ID=FvH4_1g00120.t3.exon7;Parent=FvH4_1g00120.t3;
Fvb1	EVM	CDS	80300	80513	.	+	2	ID=FvH4_1g00120.t3.cds7;Parent=FvH4_1g00120.t3;
Fvb1	EVM	exon	81210	81272	.	+	.	ID=FvH4_1g00120.t3.exon8;Parent=FvH4_1g00120.t3;
Fvb1	EVM	exon	81566	82044	.	+	.	ID=FvH4_1g00120.t3.exon9;Parent=FvH4_1g00120.t3;
Fvb1	EVM	three_prime_UTR	80514	81078	.	+	.	ID=FvH4_1g00120.t3.utr3p1;Parent=FvH4_1g00120.t3;
Fvb1	EVM	three_prime_UTR	81210	81272	.	+	.	ID=FvH4_1g00120.t3.utr3p2;Parent=FvH4_1g00120.t3;
Fvb1	EVM	three_prime_UTR	81566	82044	.	+	.	ID=FvH4_1g00120.t3.utr3p3;Parent=FvH4_1g00120.t3;
Fvb1	EVM	mRNA	76492	82044	.	+	.	ID=FvH4_1g00120.t4;Parent=FvH4_1g00120;Name=FvH4_1g00120.t4;
Fvb1	EVM	five_prime_UTR	76492	78296	.	+	.	ID=FvH4_1g00120.t4.utr5p1;Parent=FvH4_1g00120.t4;
Fvb1	EVM	exon	76492	78536	.	+	.	ID=FvH4_1g00120.t4.exon1;Parent=FvH4_1g00120.t4;
Fvb1	EVM	CDS	78297	78536	.	+	0	ID=FvH4_1g00120.t4.cds1;Parent=FvH4_1g00120.t4;
Fvb1	EVM	exon	78604	78780	.	+	.	ID=FvH4_1g00120.t4.exon2;Parent=FvH4_1g00120.t4;
Fvb1	EVM	CDS	78604	78780	.	+	0	ID=FvH4_1g00120.t4.cds2;Parent=FvH4_1g00120.t4;
Fvb1	EVM	exon	78960	79063	.	+	.	ID=FvH4_1g00120.t4.exon3;Parent=FvH4_1g00120.t4;
Fvb1	EVM	CDS	78960	79063	.	+	0	ID=FvH4_1g00120.t4.cds3;Parent=FvH4_1g00120.t4;
Fvb1	EVM	exon	79296	79500	.	+	.	ID=FvH4_1g00120.t4.exon4;Parent=FvH4_1g00120.t4;
Fvb1	EVM	CDS	79296	79500	.	+	1	ID=FvH4_1g00120.t4.cds4;Parent=FvH4_1g00120.t4;
Fvb1	EVM	exon	79642	79746	.	+	.	ID=FvH4_1g00120.t4.exon5;Parent=FvH4_1g00120.t4;
Fvb1	EVM	CDS	79642	79746	.	+	0	ID=FvH4_1g00120.t4.cds5;Parent=FvH4_1g00120.t4;
Fvb1	EVM	exon	79936	80054	.	+	.	ID=FvH4_1g00120.t4.exon6;Parent=FvH4_1g00120.t4;
Fvb1	EVM	CDS	79936	80054	.	+	0	ID=FvH4_1g00120.t4.cds6;Parent=FvH4_1g00120.t4;
Fvb1	EVM	exon	80300	80443	.	+	.	ID=FvH4_1g00120.t4.exon7;Parent=FvH4_1g00120.t4;
Fvb1	EVM	CDS	80300	80443	.	+	1	ID=FvH4_1g00120.t4.cds7;Parent=FvH4_1g00120.t4;
Fvb1	EVM	exon	80859	81078	.	+	.	ID=FvH4_1g00120.t4.exon8;Parent=FvH4_1g00120.t4;
Fvb1	EVM	CDS	80859	81078	.	+	1	ID=FvH4_1g00120.t4.cds8;Parent=FvH4_1g00120.t4;
Fvb1	EVM	exon	81210	81272	.	+	.	ID=FvH4_1g00120.t4.exon9;Parent=FvH4_1g00120.t4;
Fvb1	EVM	CDS	81210	81272	.	+	0	ID=FvH4_1g00120.t4.cds9;Parent=FvH4_1g00120.t4;
Fvb1	EVM	exon	81566	82044	.	+	.	ID=FvH4_1g00120.t4.exon10;Parent=FvH4_1g00120.t4;
Fvb1	EVM	CDS	81566	81724	.	+	0	ID=FvH4_1g00120.t4.cds10;Parent=FvH4_1g00120.t4;
Fvb1	EVM	three_prime_UTR	81725	82044	.	+	.	ID=FvH4_1g00120.t4.utr3p1;Parent=FvH4_1g00120.t4;
Fvb1	EVM	mRNA	78283	81831	.	+	.	ID=FvH4_1g00120.t5;Parent=FvH4_1g00120;Name=FvH4_1g00120.t5;
Fvb1	EVM	five_prime_UTR	78283	78606	.	+	.	ID=FvH4_1g00120.t5.utr5p1;Parent=FvH4_1g00120.t5;
Fvb1	EVM	exon	78283	78780	.	+	.	ID=FvH4_1g00120.t5.exon1;Parent=FvH4_1g00120.t5;
Fvb1	EVM	CDS	78607	78780	.	+	0	ID=FvH4_1g00120.t5.cds1;Parent=FvH4_1g00120.t5;
Fvb1	EVM	exon	78960	79063	.	+	.	ID=FvH4_1g00120.t5.exon2;Parent=FvH4_1g00120.t5;
Fvb1	EVM	CDS	78960	79063	.	+	0	ID=FvH4_1g00120.t5.cds2;Parent=FvH4_1g00120.t5;
Fvb1	EVM	exon	79296	79500	.	+	.	ID=FvH4_1g00120.t5.exon3;Parent=FvH4_1g00120.t5;
Fvb1	EVM	CDS	79296	79500	.	+	2	ID=FvH4_1g00120.t5.cds3;Parent=FvH4_1g00120.t5;
Fvb1	EVM	exon	79642	79746	.	+	.	ID=FvH4_1g00120.t5.exon4;Parent=FvH4_1g00120.t5;
Fvb1	EVM	CDS	79642	79746	.	+	0	ID=FvH4_1g00120.t5.cds4;Parent=FvH4_1g00120.t5;
Fvb1	EVM	exon	79936	80054	.	+	.	ID=FvH4_1g00120.t5.exon5;Parent=FvH4_1g00120.t5;
Fvb1	EVM	CDS	79936	80054	.	+	0	ID=FvH4_1g00120.t5.cds5;Parent=FvH4_1g00120.t5;
Fvb1	EVM	exon	80300	80443	.	+	.	ID=FvH4_1g00120.t5.exon6;Parent=FvH4_1g00120.t5;
Fvb1	EVM	CDS	80300	80443	.	+	2	ID=FvH4_1g00120.t5.cds6;Parent=FvH4_1g00120.t5;
Fvb1	EVM	exon	80859	81078	.	+	.	ID=FvH4_1g00120.t5.exon7;Parent=FvH4_1g00120.t5;
Fvb1	EVM	CDS	80859	81078	.	+	2	ID=FvH4_1g00120.t5.cds7;Parent=FvH4_1g00120.t5;
Fvb1	EVM	exon	81210	81272	.	+	.	ID=FvH4_1g00120.t5.exon8;Parent=FvH4_1g00120.t5;
Fvb1	EVM	CDS	81210	81272	.	+	0	ID=FvH4_1g00120.t5.cds8;Parent=FvH4_1g00120.t5;
Fvb1	EVM	exon	81566	81831	.	+	.	ID=FvH4_1g00120.t5.exon9;Parent=FvH4_1g00120.t5;
Fvb1	EVM	CDS	81566	81724	.	+	0	ID=FvH4_1g00120.t5.cds9;Parent=FvH4_1g00120.t5;
Fvb1	EVM	three_prime_UTR	81725	81831	.	+	.	ID=FvH4_1g00120.t5.utr3p1;Parent=FvH4_1g00120.t5;
Fvb1	EVM	mRNA	75953	81489	.	+	.	ID=FvH4_1g00120.t6;Parent=FvH4_1g00120;Name=FvH4_1g00120.t6;
Fvb1	EVM	five_prime_UTR	75953	76026	.	+	.	ID=FvH4_1g00120.t6.utr5p1;Parent=FvH4_1g00120.t6;
Fvb1	EVM	exon	75953	76059	.	+	.	ID=FvH4_1g00120.t6.exon1;Parent=FvH4_1g00120.t6;
Fvb1	EVM	CDS	76027	76059	.	+	0	ID=FvH4_1g00120.t6.cds1;Parent=FvH4_1g00120.t6;
Fvb1	EVM	exon	78276	78536	.	+	.	ID=FvH4_1g00120.t6.exon2;Parent=FvH4_1g00120.t6;
Fvb1	EVM	CDS	78276	78536	.	+	0	ID=FvH4_1g00120.t6.cds2;Parent=FvH4_1g00120.t6;
Fvb1	EVM	exon	78604	78780	.	+	.	ID=FvH4_1g00120.t6.exon3;Parent=FvH4_1g00120.t6;
Fvb1	EVM	CDS	78604	78780	.	+	0	ID=FvH4_1g00120.t6.cds3;Parent=FvH4_1g00120.t6;
Fvb1	EVM	exon	78960	79063	.	+	.	ID=FvH4_1g00120.t6.exon4;Parent=FvH4_1g00120.t6;
Fvb1	EVM	CDS	78960	79063	.	+	0	ID=FvH4_1g00120.t6.cds4;Parent=FvH4_1g00120.t6;
Fvb1	EVM	exon	79296	79500	.	+	.	ID=FvH4_1g00120.t6.exon5;Parent=FvH4_1g00120.t6;
Fvb1	EVM	CDS	79296	79500	.	+	2	ID=FvH4_1g00120.t6.cds5;Parent=FvH4_1g00120.t6;
Fvb1	EVM	exon	79642	79746	.	+	.	ID=FvH4_1g00120.t6.exon6;Parent=FvH4_1g00120.t6;
Fvb1	EVM	CDS	79642	79746	.	+	0	ID=FvH4_1g00120.t6.cds6;Parent=FvH4_1g00120.t6;
Fvb1	EVM	exon	79936	80054	.	+	.	ID=FvH4_1g00120.t6.exon7;Parent=FvH4_1g00120.t6;
Fvb1	EVM	CDS	79936	80054	.	+	0	ID=FvH4_1g00120.t6.cds7;Parent=FvH4_1g00120.t6;
Fvb1	EVM	exon	80300	80443	.	+	.	ID=FvH4_1g00120.t6.exon8;Parent=FvH4_1g00120.t6;
Fvb1	EVM	CDS	80300	80443	.	+	2	ID=FvH4_1g00120.t6.cds8;Parent=FvH4_1g00120.t6;
Fvb1	EVM	exon	80859	81078	.	+	.	ID=FvH4_1g00120.t6.exon9;Parent=FvH4_1g00120.t6;
Fvb1	EVM	CDS	80859	81078	.	+	2	ID=FvH4_1g00120.t6.cds9;Parent=FvH4_1g00120.t6;
Fvb1	EVM	exon	81210	81489	.	+	.	ID=FvH4_1g00120.t6.exon10;Parent=FvH4_1g00120.t6;
Fvb1	EVM	CDS	81210	81293	.	+	0	ID=FvH4_1g00120.t6.cds10;Parent=FvH4_1g00120.t6;
Fvb1	EVM	three_prime_UTR	81294	81489	.	+	.	ID=FvH4_1g00120.t6.utr3p1;Parent=FvH4_1g00120.t6;
Fvb1	EVM	gene	82066	85276	.	+	.	ID=FvH4_1g00130;Name=FvH4_1g00130;
Fvb1	EVM	mRNA	82072	83354	.	+	.	ID=FvH4_1g00130.t1;Parent=FvH4_1g00130;Name=FvH4_1g00130.t1;
Fvb1	EVM	five_prime_UTR	82072	82196	.	+	.	ID=FvH4_1g00130.t1.utr5p1;Parent=FvH4_1g00130.t1;
Fvb1	EVM	five_prime_UTR	82281	82309	.	+	.	ID=FvH4_1g00130.t1.utr5p2;Parent=FvH4_1g00130.t1;
Fvb1	EVM	exon	82072	82196	.	+	.	ID=FvH4_1g00130.t1.exon1;Parent=FvH4_1g00130.t1;
Fvb1	EVM	exon	82281	82875	.	+	.	ID=FvH4_1g00130.t1.exon2;Parent=FvH4_1g00130.t1;
Fvb1	EVM	CDS	82310	82875	.	+	0	ID=FvH4_1g00130.t1.cds1;Parent=FvH4_1g00130.t1;
Fvb1	EVM	exon	83003	83084	.	+	.	ID=FvH4_1g00130.t1.exon3;Parent=FvH4_1g00130.t1;
Fvb1	EVM	CDS	83003	83084	.	+	2	ID=FvH4_1g00130.t1.cds2;Parent=FvH4_1g00130.t1;
Fvb1	EVM	exon	83179	83354	.	+	.	ID=FvH4_1g00130.t1.exon4;Parent=FvH4_1g00130.t1;
Fvb1	EVM	CDS	83179	83328	.	+	0	ID=FvH4_1g00130.t1.cds3;Parent=FvH4_1g00130.t1;
Fvb1	EVM	three_prime_UTR	83329	83354	.	+	.	ID=FvH4_1g00130.t1.utr3p1;Parent=FvH4_1g00130.t1;
Fvb1	EVM	mRNA	82072	82949	.	+	.	ID=FvH4_1g00130.t2;Parent=FvH4_1g00130;Name=FvH4_1g00130.t2;
Fvb1	EVM	five_prime_UTR	82072	82196	.	+	.	ID=FvH4_1g00130.t2.utr5p1;Parent=FvH4_1g00130.t2;
Fvb1	EVM	five_prime_UTR	82281	82309	.	+	.	ID=FvH4_1g00130.t2.utr5p2;Parent=FvH4_1g00130.t2;
Fvb1	EVM	exon	82072	82196	.	+	.	ID=FvH4_1g00130.t2.exon1;Parent=FvH4_1g00130.t2;
Fvb1	EVM	exon	82281	82949	.	+	.	ID=FvH4_1g00130.t2.exon2;Parent=FvH4_1g00130.t2;
Fvb1	EVM	CDS	82310	82930	.	+	0	ID=FvH4_1g00130.t2.cds1;Parent=FvH4_1g00130.t2;
Fvb1	EVM	three_prime_UTR	82931	82949	.	+	.	ID=FvH4_1g00130.t2.utr3p1;Parent=FvH4_1g00130.t2;
Fvb1	EVM	mRNA	82066	85276	.	+	.	ID=FvH4_1g00130.t3;Parent=FvH4_1g00130;Name=FvH4_1g00130.t3;
Fvb1	EVM	five_prime_UTR	82066	82196	.	+	.	ID=FvH4_1g00130.t3.utr5p1;Parent=FvH4_1g00130.t3;
Fvb1	EVM	five_prime_UTR	82281	82309	.	+	.	ID=FvH4_1g00130.t3.utr5p2;Parent=FvH4_1g00130.t3;
Fvb1	EVM	exon	82066	82196	.	+	.	ID=FvH4_1g00130.t3.exon1;Parent=FvH4_1g00130.t3;
Fvb1	EVM	exon	82281	82875	.	+	.	ID=FvH4_1g00130.t3.exon2;Parent=FvH4_1g00130.t3;
Fvb1	EVM	CDS	82310	82875	.	+	0	ID=FvH4_1g00130.t3.cds1;Parent=FvH4_1g00130.t3;
Fvb1	EVM	exon	83003	83084	.	+	.	ID=FvH4_1g00130.t3.exon3;Parent=FvH4_1g00130.t3;
Fvb1	EVM	CDS	83003	83084	.	+	1	ID=FvH4_1g00130.t3.cds2;Parent=FvH4_1g00130.t3;
Fvb1	EVM	exon	83179	83290	.	+	.	ID=FvH4_1g00130.t3.exon4;Parent=FvH4_1g00130.t3;
Fvb1	EVM	CDS	83179	83290	.	+	0	ID=FvH4_1g00130.t3.cds3;Parent=FvH4_1g00130.t3;
Fvb1	EVM	exon	83389	83537	.	+	.	ID=FvH4_1g00130.t3.exon5;Parent=FvH4_1g00130.t3;
Fvb1	EVM	CDS	83389	83522	.	+	2	ID=FvH4_1g00130.t3.cds4;Parent=FvH4_1g00130.t3;
Fvb1	EVM	exon	84643	85276	.	+	.	ID=FvH4_1g00130.t3.exon6;Parent=FvH4_1g00130.t3;
Fvb1	EVM	three_prime_UTR	83523	83537	.	+	.	ID=FvH4_1g00130.t3.utr3p1;Parent=FvH4_1g00130.t3;
Fvb1	EVM	three_prime_UTR	84643	85276	.	+	.	ID=FvH4_1g00130.t3.utr3p2;Parent=FvH4_1g00130.t3;
Fvb1	EVM	mRNA	82072	85276	.	+	.	ID=FvH4_1g00130.t4;Parent=FvH4_1g00130;Name=FvH4_1g00130.t4;
Fvb1	EVM	five_prime_UTR	82072	82309	.	+	.	ID=FvH4_1g00130.t4.utr5p1;Parent=FvH4_1g00130.t4;
Fvb1	EVM	exon	82072	82875	.	+	.	ID=FvH4_1g00130.t4.exon1;Parent=FvH4_1g00130.t4;
Fvb1	EVM	CDS	82310	82875	.	+	0	ID=FvH4_1g00130.t4.cds1;Parent=FvH4_1g00130.t4;
Fvb1	EVM	exon	83003	83084	.	+	.	ID=FvH4_1g00130.t4.exon2;Parent=FvH4_1g00130.t4;
Fvb1	EVM	CDS	83003	83084	.	+	2	ID=FvH4_1g00130.t4.cds2;Parent=FvH4_1g00130.t4;
Fvb1	EVM	exon	83179	83290	.	+	.	ID=FvH4_1g00130.t4.exon3;Parent=FvH4_1g00130.t4;
Fvb1	EVM	CDS	83179	83290	.	+	0	ID=FvH4_1g00130.t4.cds3;Parent=FvH4_1g00130.t4;
Fvb1	EVM	exon	83389	83537	.	+	.	ID=FvH4_1g00130.t4.exon4;Parent=FvH4_1g00130.t4;
Fvb1	EVM	CDS	83389	83522	.	+	1	ID=FvH4_1g00130.t4.cds4;Parent=FvH4_1g00130.t4;
Fvb1	EVM	exon	84643	85276	.	+	.	ID=FvH4_1g00130.t4.exon5;Parent=FvH4_1g00130.t4;
Fvb1	EVM	three_prime_UTR	83523	83537	.	+	.	ID=FvH4_1g00130.t4.utr3p1;Parent=FvH4_1g00130.t4;
Fvb1	EVM	three_prime_UTR	84643	85276	.	+	.	ID=FvH4_1g00130.t4.utr3p2;Parent=FvH4_1g00130.t4;
Fvb1	EVM	gene	86670	87107	.	-	.	ID=FvH4_1g00150;Name=FvH4_1g00150;
Fvb1	EVM	mRNA	86670	87107	.	-	.	ID=FvH4_1g00150.t1;Parent=FvH4_1g00150;Name=FvH4_1g00150.t1;
Fvb1	EVM	exon	86670	87107	.	-	.	ID=FvH4_1g00150.t1.exon1;Parent=FvH4_1g00150.t1;
Fvb1	EVM	CDS	86670	87107	.	-	0	ID=FvH4_1g00150.t1.cds1;Parent=FvH4_1g00150.t1;
Fvb1	EVM	gene	87710	92676	.	-	.	ID=FvH4_1g00160;Name=FvH4_1g00160;
Fvb1	EVM	mRNA	87755	92676	.	-	.	ID=FvH4_1g00160.t1;Parent=FvH4_1g00160;Name=FvH4_1g00160.t1;
Fvb1	EVM	five_prime_UTR	92340	92676	.	-	.	ID=FvH4_1g00160.t1.utr5p1;Parent=FvH4_1g00160.t1;
Fvb1	EVM	five_prime_UTR	91549	91677	.	-	.	ID=FvH4_1g00160.t1.utr5p2;Parent=FvH4_1g00160.t1;
Fvb1	EVM	exon	92340	92676	.	-	.	ID=FvH4_1g00160.t1.exon1;Parent=FvH4_1g00160.t1;
Fvb1	EVM	exon	91369	91677	.	-	.	ID=FvH4_1g00160.t1.exon2;Parent=FvH4_1g00160.t1;
Fvb1	EVM	CDS	91369	91548	.	-	0	ID=FvH4_1g00160.t1.cds1;Parent=FvH4_1g00160.t1;
Fvb1	EVM	exon	89947	90063	.	-	.	ID=FvH4_1g00160.t1.exon3;Parent=FvH4_1g00160.t1;
Fvb1	EVM	CDS	89947	90063	.	-	0	ID=FvH4_1g00160.t1.cds2;Parent=FvH4_1g00160.t1;
Fvb1	EVM	exon	89674	89823	.	-	.	ID=FvH4_1g00160.t1.exon4;Parent=FvH4_1g00160.t1;
Fvb1	EVM	CDS	89674	89823	.	-	0	ID=FvH4_1g00160.t1.cds3;Parent=FvH4_1g00160.t1;
Fvb1	EVM	exon	89344	89402	.	-	.	ID=FvH4_1g00160.t1.exon5;Parent=FvH4_1g00160.t1;
Fvb1	EVM	CDS	89344	89402	.	-	0	ID=FvH4_1g00160.t1.cds4;Parent=FvH4_1g00160.t1;
Fvb1	EVM	exon	87755	88530	.	-	.	ID=FvH4_1g00160.t1.exon6;Parent=FvH4_1g00160.t1;
Fvb1	EVM	CDS	88395	88530	.	-	1	ID=FvH4_1g00160.t1.cds5;Parent=FvH4_1g00160.t1;
Fvb1	EVM	three_prime_UTR	87755	88394	.	-	.	ID=FvH4_1g00160.t1.utr3p1;Parent=FvH4_1g00160.t1;
Fvb1	EVM	mRNA	87710	92676	.	-	.	ID=FvH4_1g00160.t2;Parent=FvH4_1g00160;Name=FvH4_1g00160.t2;
Fvb1	EVM	five_prime_UTR	92511	92676	.	-	.	ID=FvH4_1g00160.t2.utr5p1;Parent=FvH4_1g00160.t2;
Fvb1	EVM	exon	92340	92676	.	-	.	ID=FvH4_1g00160.t2.exon1;Parent=FvH4_1g00160.t2;
Fvb1	EVM	CDS	92340	92510	.	-	0	ID=FvH4_1g00160.t2.cds1;Parent=FvH4_1g00160.t2;
Fvb1	EVM	exon	91369	91563	.	-	.	ID=FvH4_1g00160.t2.exon2;Parent=FvH4_1g00160.t2;
Fvb1	EVM	CDS	91369	91563	.	-	0	ID=FvH4_1g00160.t2.cds2;Parent=FvH4_1g00160.t2;
Fvb1	EVM	exon	89947	90063	.	-	.	ID=FvH4_1g00160.t2.exon3;Parent=FvH4_1g00160.t2;
Fvb1	EVM	CDS	89947	90063	.	-	0	ID=FvH4_1g00160.t2.cds3;Parent=FvH4_1g00160.t2;
Fvb1	EVM	exon	89674	89823	.	-	.	ID=FvH4_1g00160.t2.exon4;Parent=FvH4_1g00160.t2;
Fvb1	EVM	CDS	89674	89823	.	-	0	ID=FvH4_1g00160.t2.cds4;Parent=FvH4_1g00160.t2;
Fvb1	EVM	exon	89344	89402	.	-	.	ID=FvH4_1g00160.t2.exon5;Parent=FvH4_1g00160.t2;
Fvb1	EVM	CDS	89344	89402	.	-	0	ID=FvH4_1g00160.t2.cds5;Parent=FvH4_1g00160.t2;
Fvb1	EVM	exon	87710	88530	.	-	.	ID=FvH4_1g00160.t2.exon6;Parent=FvH4_1g00160.t2;
Fvb1	EVM	CDS	88395	88530	.	-	1	ID=FvH4_1g00160.t2.cds6;Parent=FvH4_1g00160.t2;
Fvb1	EVM	three_prime_UTR	87710	88394	.	-	.	ID=FvH4_1g00160.t2.utr3p1;Parent=FvH4_1g00160.t2;
Fvb1	EVM	mRNA	87906	92644	.	-	.	ID=FvH4_1g00160.t3;Parent=FvH4_1g00160;Name=FvH4_1g00160.t3;
Fvb1	EVM	five_prime_UTR	92340	92644	.	-	.	ID=FvH4_1g00160.t3.utr5p1;Parent=FvH4_1g00160.t3;
Fvb1	EVM	five_prime_UTR	91549	91589	.	-	.	ID=FvH4_1g00160.t3.utr5p2;Parent=FvH4_1g00160.t3;
Fvb1	EVM	exon	92340	92644	.	-	.	ID=FvH4_1g00160.t3.exon1;Parent=FvH4_1g00160.t3;
Fvb1	EVM	exon	91369	91589	.	-	.	ID=FvH4_1g00160.t3.exon2;Parent=FvH4_1g00160.t3;
Fvb1	EVM	CDS	91369	91548	.	-	0	ID=FvH4_1g00160.t3.cds1;Parent=FvH4_1g00160.t3;
Fvb1	EVM	exon	89947	90063	.	-	.	ID=FvH4_1g00160.t3.exon3;Parent=FvH4_1g00160.t3;
Fvb1	EVM	CDS	89947	90063	.	-	0	ID=FvH4_1g00160.t3.cds2;Parent=FvH4_1g00160.t3;
Fvb1	EVM	exon	89674	89823	.	-	.	ID=FvH4_1g00160.t3.exon4;Parent=FvH4_1g00160.t3;
Fvb1	EVM	CDS	89674	89823	.	-	0	ID=FvH4_1g00160.t3.cds3;Parent=FvH4_1g00160.t3;
Fvb1	EVM	exon	89344	89402	.	-	.	ID=FvH4_1g00160.t3.exon5;Parent=FvH4_1g00160.t3;
Fvb1	EVM	CDS	89344	89402	.	-	0	ID=FvH4_1g00160.t3.cds4;Parent=FvH4_1g00160.t3;
Fvb1	EVM	exon	87906	88530	.	-	.	ID=FvH4_1g00160.t3.exon6;Parent=FvH4_1g00160.t3;
Fvb1	EVM	CDS	88395	88530	.	-	1	ID=FvH4_1g00160.t3.cds5;Parent=FvH4_1g00160.t3;
Fvb1	EVM	three_prime_UTR	87906	88394	.	-	.	ID=FvH4_1g00160.t3.utr3p1;Parent=FvH4_1g00160.t3;
Fvb1	EVM	mRNA	87755	92676	.	-	.	ID=FvH4_1g00160.t4;Parent=FvH4_1g00160;Name=FvH4_1g00160.t4;
Fvb1	EVM	five_prime_UTR	91824	92676	.	-	.	ID=FvH4_1g00160.t4.utr5p1;Parent=FvH4_1g00160.t4;
Fvb1	EVM	five_prime_UTR	91549	91563	.	-	.	ID=FvH4_1g00160.t4.utr5p2;Parent=FvH4_1g00160.t4;
Fvb1	EVM	exon	91824	92676	.	-	.	ID=FvH4_1g00160.t4.exon1;Parent=FvH4_1g00160.t4;
Fvb1	EVM	exon	91369	91563	.	-	.	ID=FvH4_1g00160.t4.exon2;Parent=FvH4_1g00160.t4;
Fvb1	EVM	CDS	91369	91548	.	-	0	ID=FvH4_1g00160.t4.cds1;Parent=FvH4_1g00160.t4;
Fvb1	EVM	exon	89947	90063	.	-	.	ID=FvH4_1g00160.t4.exon3;Parent=FvH4_1g00160.t4;
Fvb1	EVM	CDS	89947	90063	.	-	0	ID=FvH4_1g00160.t4.cds2;Parent=FvH4_1g00160.t4;
Fvb1	EVM	exon	89674	89823	.	-	.	ID=FvH4_1g00160.t4.exon4;Parent=FvH4_1g00160.t4;
Fvb1	EVM	CDS	89674	89823	.	-	0	ID=FvH4_1g00160.t4.cds3;Parent=FvH4_1g00160.t4;
Fvb1	EVM	exon	89344	89402	.	-	.	ID=FvH4_1g00160.t4.exon5;Parent=FvH4_1g00160.t4;
Fvb1	EVM	CDS	89344	89402	.	-	0	ID=FvH4_1g00160.t4.cds4;Parent=FvH4_1g00160.t4;
Fvb1	EVM	exon	87755	88530	.	-	.	ID=FvH4_1g00160.t4.exon6;Parent=FvH4_1g00160.t4;
Fvb1	EVM	CDS	88395	88530	.	-	2	ID=FvH4_1g00160.t4.cds5;Parent=FvH4_1g00160.t4;
Fvb1	EVM	three_prime_UTR	87755	88394	.	-	.	ID=FvH4_1g00160.t4.utr3p1;Parent=FvH4_1g00160.t4;
Fvb1	EVM	mRNA	87755	92676	.	-	.	ID=FvH4_1g00160.t5;Parent=FvH4_1g00160;Name=FvH4_1g00160.t5;
Fvb1	EVM	five_prime_UTR	92511	92676	.	-	.	ID=FvH4_1g00160.t5.utr5p1;Parent=FvH4_1g00160.t5;
Fvb1	EVM	exon	92340	92676	.	-	.	ID=FvH4_1g00160.t5.exon1;Parent=FvH4_1g00160.t5;
Fvb1	EVM	CDS	92340	92510	.	-	0	ID=FvH4_1g00160.t5.cds1;Parent=FvH4_1g00160.t5;
Fvb1	EVM	exon	91369	91563	.	-	.	ID=FvH4_1g00160.t5.exon2;Parent=FvH4_1g00160.t5;
Fvb1	EVM	CDS	91369	91563	.	-	0	ID=FvH4_1g00160.t5.cds2;Parent=FvH4_1g00160.t5;
Fvb1	EVM	exon	89674	90063	.	-	.	ID=FvH4_1g00160.t5.exon3;Parent=FvH4_1g00160.t5;
Fvb1	EVM	CDS	89896	90063	.	-	0	ID=FvH4_1g00160.t5.cds3;Parent=FvH4_1g00160.t5;
Fvb1	EVM	exon	89344	89402	.	-	.	ID=FvH4_1g00160.t5.exon4;Parent=FvH4_1g00160.t5;
Fvb1	EVM	exon	87755	88530	.	-	.	ID=FvH4_1g00160.t5.exon5;Parent=FvH4_1g00160.t5;
Fvb1	EVM	three_prime_UTR	89674	89895	.	-	.	ID=FvH4_1g00160.t5.utr3p1;Parent=FvH4_1g00160.t5;
Fvb1	EVM	three_prime_UTR	89344	89402	.	-	.	ID=FvH4_1g00160.t5.utr3p2;Parent=FvH4_1g00160.t5;
Fvb1	EVM	three_prime_UTR	87755	88530	.	-	.	ID=FvH4_1g00160.t5.utr3p3;Parent=FvH4_1g00160.t5;
Fvb1	EVM	gene	94158	95143	.	-	.	ID=FvH4_1g00161;Name=FvH4_1g00161;
Fvb1	EVM	mRNA	94158	95143	.	-	.	ID=FvH4_1g00161.t1;Parent=FvH4_1g00161;Name=FvH4_1g00161.t1;
Fvb1	EVM	exon	94975	95143	.	-	.	ID=FvH4_1g00161.t1.exon1;Parent=FvH4_1g00161.t1;
Fvb1	EVM	CDS	94975	95143	.	-	0	ID=FvH4_1g00161.t1.cds1;Parent=FvH4_1g00161.t1;
Fvb1	EVM	exon	94158	94870	.	-	.	ID=FvH4_1g00161.t1.exon2;Parent=FvH4_1g00161.t1;
Fvb1	EVM	CDS	94158	94870	.	-	2	ID=FvH4_1g00161.t1.cds2;Parent=FvH4_1g00161.t1;
Fvb1	EVM	gene	95523	96563	.	-	.	ID=FvH4_1g00180;Name=FvH4_1g00180;
Fvb1	EVM	mRNA	95523	96563	.	-	.	ID=FvH4_1g00180.t1;Parent=FvH4_1g00180;Name=FvH4_1g00180.t1;
Fvb1	EVM	exon	95523	96563	.	-	.	ID=FvH4_1g00180.t1.exon1;Parent=FvH4_1g00180.t1;
Fvb1	EVM	CDS	95523	96563	.	-	.	ID=FvH4_1g00180.t1.cds1;Parent=FvH4_1g00180.t1;
contig_1	EVM	gene	95979	96329	.	+	.	ID=FvH4_c1g00301;Name=FvH4_c1g00301;
contig_1	EVM	mRNA	95979	96329	.	+	.	ID=FvH4_c1g00301.t1;Parent=FvH4_c1g00301;Name=FvH4_c1g00301.t1;
contig_1	EVM	exon	95979	96329	.	+	.	ID=FvH4_c1g00301.t1.exon1;Parent=FvH4_c1g00301.t1;
contig_1	EVM	CDS	95979	96329	.	+	0	ID=FvH4_c1g00301.t1.cds1;Parent=FvH4_c1g00301.t1;
Fvb1	EVM	gene	98753	99145	.	-	.	ID=FvH4_1g00190;Name=FvH4_1g00190;
Fvb1	EVM	mRNA	98753	99145	.	-	.	ID=FvH4_1g00190.t1;Parent=FvH4_1g00190;Name=FvH4_1g00190.t1;
Fvb1	EVM	exon	98753	99145	.	-	.	ID=FvH4_1g00190.t1.exon1;Parent=FvH4_1g00190.t1;
Fvb1	EVM	CDS	98753	99145	.	-	0	ID=FvH4_1g00190.t1.cds1;Parent=FvH4_1g00190.t1;
Fvb1	EVM	gene	101930	104772	.	-	.	ID=FvH4_1g00191;Name=FvH4_1g00191;
Fvb1	EVM	mRNA	101930	104772	.	-	.	ID=FvH4_1g00191.t1;Parent=FvH4_1g00191;Name=FvH4_1g00191.t1;
Fvb1	EVM	five_prime_UTR	104763	104772	.	-	.	ID=FvH4_1g00191.t1.utr5p1;Parent=FvH4_1g00191.t1;
Fvb1	EVM	exon	104187	104772	.	-	.	ID=FvH4_1g00191.t1.exon1;Parent=FvH4_1g00191.t1;
Fvb1	EVM	CDS	104187	104762	.	-	0	ID=FvH4_1g00191.t1.cds1;Parent=FvH4_1g00191.t1;
Fvb1	EVM	exon	103775	103945	.	-	.	ID=FvH4_1g00191.t1.exon2;Parent=FvH4_1g00191.t1;
Fvb1	EVM	CDS	103775	103945	.	-	0	ID=FvH4_1g00191.t1.cds2;Parent=FvH4_1g00191.t1;
Fvb1	EVM	exon	103519	103613	.	-	.	ID=FvH4_1g00191.t1.exon3;Parent=FvH4_1g00191.t1;
Fvb1	EVM	CDS	103519	103613	.	-	0	ID=FvH4_1g00191.t1.cds3;Parent=FvH4_1g00191.t1;
Fvb1	EVM	exon	102831	102951	.	-	.	ID=FvH4_1g00191.t1.exon4;Parent=FvH4_1g00191.t1;
Fvb1	EVM	CDS	102831	102951	.	-	1	ID=FvH4_1g00191.t1.cds4;Parent=FvH4_1g00191.t1;
Fvb1	EVM	exon	101930	102290	.	-	.	ID=FvH4_1g00191.t1.exon5;Parent=FvH4_1g00191.t1;
Fvb1	EVM	CDS	102159	102290	.	-	0	ID=FvH4_1g00191.t1.cds5;Parent=FvH4_1g00191.t1;
Fvb1	EVM	three_prime_UTR	101930	102158	.	-	.	ID=FvH4_1g00191.t1.utr3p1;Parent=FvH4_1g00191.t1;
contig_1	EVM	gene	102765	104075	.	+	.	ID=FvH4_c1g00470;Name=FvH4_c1g00470;
contig_1	EVM	mRNA	102765	104075	.	+	.	ID=FvH4_c1g00470.t1;Parent=FvH4_c1g00470;Name=FvH4_c1g00470.t1;
contig_1	EVM	exon	102765	102832	.	+	.	ID=FvH4_c1g00470.t1.exon1;Parent=FvH4_c1g00470.t1;
contig_1	EVM	CDS	102765	102832	.	+	0	ID=FvH4_c1g00470.t1.cds1;Parent=FvH4_c1g00470.t1;
contig_1	EVM	exon	102863	104075	.	+	.	ID=FvH4_c1g00470.t1.exon2;Parent=FvH4_c1g00470.t1;
contig_1	EVM	CDS	102863	104075	.	+	1	ID=FvH4_c1g00470.t1.cds2;Parent=FvH4_c1g00470.t1;
Fvb1	EVM	gene	105220	108931	.	-	.	ID=FvH4_1g00200;Name=FvH4_1g00200;
Fvb1	EVM	mRNA	105220	108931	.	-	.	ID=FvH4_1g00200.t1;Parent=FvH4_1g00200;Name=FvH4_1g00200.t1;
Fvb1	EVM	exon	108533	108931	.	-	.	ID=FvH4_1g00200.t1.exon1;Parent=FvH4_1g00200.t1;
Fvb1	EVM	CDS	108533	108931	.	-	0	ID=FvH4_1g00200.t1.cds1;Parent=FvH4_1g00200.t1;
Fvb1	EVM	exon	108097	108178	.	-	.	ID=FvH4_1g00200.t1.exon2;Parent=FvH4_1g00200.t1;
Fvb1	EVM	CDS	108097	108178	.	-	0	ID=FvH4_1g00200.t1.cds2;Parent=FvH4_1g00200.t1;
Fvb1	EVM	exon	107733	107827	.	-	.	ID=FvH4_1g00200.t1.exon3;Parent=FvH4_1g00200.t1;
Fvb1	EVM	CDS	107733	107827	.	-	2	ID=FvH4_1g00200.t1.cds3;Parent=FvH4_1g00200.t1;
Fvb1	EVM	exon	107550	107621	.	-	.	ID=FvH4_1g00200.t1.exon4;Parent=FvH4_1g00200.t1;
Fvb1	EVM	CDS	107550	107621	.	-	0	ID=FvH4_1g00200.t1.cds4;Parent=FvH4_1g00200.t1;
Fvb1	EVM	exon	107218	107297	.	-	.	ID=FvH4_1g00200.t1.exon5;Parent=FvH4_1g00200.t1;
Fvb1	EVM	CDS	107218	107297	.	-	0	ID=FvH4_1g00200.t1.cds5;Parent=FvH4_1g00200.t1;
Fvb1	EVM	exon	107013	107112	.	-	.	ID=FvH4_1g00200.t1.exon6;Parent=FvH4_1g00200.t1;
Fvb1	EVM	CDS	107013	107112	.	-	1	ID=FvH4_1g00200.t1.cds6;Parent=FvH4_1g00200.t1;
Fvb1	EVM	exon	106573	106620	.	-	.	ID=FvH4_1g00200.t1.exon7;Parent=FvH4_1g00200.t1;
Fvb1	EVM	CDS	106573	106620	.	-	0	ID=FvH4_1g00200.t1.cds7;Parent=FvH4_1g00200.t1;
Fvb1	EVM	exon	106422	106490	.	-	.	ID=FvH4_1g00200.t1.exon8;Parent=FvH4_1g00200.t1;
Fvb1	EVM	CDS	106422	106490	.	-	0	ID=FvH4_1g00200.t1.cds8;Parent=FvH4_1g00200.t1;
Fvb1	EVM	exon	105785	105934	.	-	.	ID=FvH4_1g00200.t1.exon9;Parent=FvH4_1g00200.t1;
Fvb1	EVM	CDS	105785	105934	.	-	0	ID=FvH4_1g00200.t1.cds9;Parent=FvH4_1g00200.t1;
Fvb1	EVM	exon	105220	105489	.	-	.	ID=FvH4_1g00200.t1.exon10;Parent=FvH4_1g00200.t1;
Fvb1	EVM	CDS	105220	105489	.	-	0	ID=FvH4_1g00200.t1.cds10;Parent=FvH4_1g00200.t1;
Fvb1	EVM	gene	109450	113703	.	-	.	ID=FvH4_1g00201;Name=FvH4_1g00201;
Fvb1	EVM	mRNA	109450	113703	.	-	.	ID=FvH4_1g00201.t1;Parent=FvH4_1g00201;Name=FvH4_1g00201.t1;
Fvb1	EVM	five_prime_UTR	113584	113703	.	-	.	ID=FvH4_1g00201.t1.utr5p1;Parent=FvH4_1g00201.t1;
Fvb1	EVM	five_prime_UTR	113466	113501	.	-	.	ID=FvH4_1g00201.t1.utr5p2;Parent=FvH4_1g00201.t1;
Fvb1	EVM	five_prime_UTR	112975	113044	.	-	.	ID=FvH4_1g00201.t1.utr5p3;Parent=FvH4_1g00201.t1;
Fvb1	EVM	exon	113584	113703	.	-	.	ID=FvH4_1g00201.t1.exon1;Parent=FvH4_1g00201.t1;
Fvb1	EVM	exon	113466	113501	.	-	.	ID=FvH4_1g00201.t1.exon2;Parent=FvH4_1g00201.t1;
Fvb1	EVM	exon	112927	113044	.	-	.	ID=FvH4_1g00201.t1.exon3;Parent=FvH4_1g00201.t1;
Fvb1	EVM	CDS	112927	112974	.	-	0	ID=FvH4_1g00201.t1.cds1;Parent=FvH4_1g00201.t1;
Fvb1	EVM	exon	112846	112897	.	-	.	ID=FvH4_1g00201.t1.exon4;Parent=FvH4_1g00201.t1;
Fvb1	EVM	CDS	112846	112897	.	-	0	ID=FvH4_1g00201.t1.cds2;Parent=FvH4_1g00201.t1;
Fvb1	EVM	exon	112527	112621	.	-	.	ID=FvH4_1g00201.t1.exon5;Parent=FvH4_1g00201.t1;
Fvb1	EVM	CDS	112527	112621	.	-	2	ID=FvH4_1g00201.t1.cds3;Parent=FvH4_1g00201.t1;
Fvb1	EVM	exon	112151	112219	.	-	.	ID=FvH4_1g00201.t1.exon6;Parent=FvH4_1g00201.t1;
Fvb1	EVM	CDS	112151	112219	.	-	0	ID=FvH4_1g00201.t1.cds4;Parent=FvH4_1g00201.t1;
Fvb1	EVM	exon	111610	111812	.	-	.	ID=FvH4_1g00201.t1.exon7;Parent=FvH4_1g00201.t1;
Fvb1	EVM	CDS	111610	111812	.	-	0	ID=FvH4_1g00201.t1.cds5;Parent=FvH4_1g00201.t1;
Fvb1	EVM	exon	111268	111421	.	-	.	ID=FvH4_1g00201.t1.exon8;Parent=FvH4_1g00201.t1;
Fvb1	EVM	CDS	111268	111421	.	-	1	ID=FvH4_1g00201.t1.cds6;Parent=FvH4_1g00201.t1;
Fvb1	EVM	exon	110694	110807	.	-	.	ID=FvH4_1g00201.t1.exon9;Parent=FvH4_1g00201.t1;
Fvb1	EVM	CDS	110694	110807	.	-	0	ID=FvH4_1g00201.t1.cds7;Parent=FvH4_1g00201.t1;
Fvb1	EVM	exon	110344	110406	.	-	.	ID=FvH4_1g00201.t1.exon10;Parent=FvH4_1g00201.t1;
Fvb1	EVM	CDS	110344	110406	.	-	0	ID=FvH4_1g00201.t1.cds8;Parent=FvH4_1g00201.t1;
Fvb1	EVM	exon	109977	110122	.	-	.	ID=FvH4_1g00201.t1.exon11;Parent=FvH4_1g00201.t1;
Fvb1	EVM	CDS	109977	110122	.	-	0	ID=FvH4_1g00201.t1.cds9;Parent=FvH4_1g00201.t1;
Fvb1	EVM	exon	109714	109870	.	-	.	ID=FvH4_1g00201.t1.exon12;Parent=FvH4_1g00201.t1;
Fvb1	EVM	CDS	109714	109870	.	-	1	ID=FvH4_1g00201.t1.cds10;Parent=FvH4_1g00201.t1;
Fvb1	EVM	exon	109450	109602	.	-	.	ID=FvH4_1g00201.t1.exon13;Parent=FvH4_1g00201.t1;
Fvb1	EVM	CDS	109450	109602	.	-	0	ID=FvH4_1g00201.t1.cds11;Parent=FvH4_1g00201.t1;
Fvb1	EVM	gene	114137	117491	.	-	.	ID=FvH4_1g00210;Name=FvH4_1g00210;
Fvb1	EVM	mRNA	114137	117491	.	-	.	ID=FvH4_1g00210.t1;Parent=FvH4_1g00210;Name=FvH4_1g00210.t1;
Fvb1	EVM	five_prime_UTR	117391	117491	.	-	.	ID=FvH4_1g00210.t1.utr5p1;Parent=FvH4_1g00210.t1;
Fvb1	EVM	exon	117339	117491	.	-	.	ID=FvH4_1g00210.t1.exon1;Parent=FvH4_1g00210.t1;
Fvb1	EVM	CDS	117339	117390	.	-	0	ID=FvH4_1g00210.t1.cds1;Parent=FvH4_1g00210.t1;
Fvb1	EVM	exon	116784	116899	.	-	.	ID=FvH4_1g00210.t1.exon2;Parent=FvH4_1g00210.t1;
Fvb1	EVM	CDS	116784	116899	.	-	2	ID=FvH4_1g00210.t1.cds2;Parent=FvH4_1g00210.t1;
Fvb1	EVM	exon	116631	116690	.	-	.	ID=FvH4_1g00210.t1.exon3;Parent=FvH4_1g00210.t1;
Fvb1	EVM	CDS	116631	116690	.	-	0	ID=FvH4_1g00210.t1.cds3;Parent=FvH4_1g00210.t1;
Fvb1	EVM	exon	116334	116519	.	-	.	ID=FvH4_1g00210.t1.exon4;Parent=FvH4_1g00210.t1;
Fvb1	EVM	CDS	116334	116519	.	-	0	ID=FvH4_1g00210.t1.cds4;Parent=FvH4_1g00210.t1;
Fvb1	EVM	exon	116145	116249	.	-	.	ID=FvH4_1g00210.t1.exon5;Parent=FvH4_1g00210.t1;
Fvb1	EVM	CDS	116145	116249	.	-	0	ID=FvH4_1g00210.t1.cds5;Parent=FvH4_1g00210.t1;
Fvb1	EVM	exon	115774	115870	.	-	.	ID=FvH4_1g00210.t1.exon6;Parent=FvH4_1g00210.t1;
Fvb1	EVM	CDS	115774	115870	.	-	0	ID=FvH4_1g00210.t1.cds6;Parent=FvH4_1g00210.t1;
Fvb1	EVM	exon	115245	115352	.	-	.	ID=FvH4_1g00210.t1.exon7;Parent=FvH4_1g00210.t1;
Fvb1	EVM	CDS	115245	115352	.	-	2	ID=FvH4_1g00210.t1.cds7;Parent=FvH4_1g00210.t1;
Fvb1	EVM	exon	115017	115152	.	-	.	ID=FvH4_1g00210.t1.exon8;Parent=FvH4_1g00210.t1;
Fvb1	EVM	CDS	115017	115152	.	-	2	ID=FvH4_1g00210.t1.cds8;Parent=FvH4_1g00210.t1;
Fvb1	EVM	exon	114137	114501	.	-	.	ID=FvH4_1g00210.t1.exon9;Parent=FvH4_1g00210.t1;
Fvb1	EVM	CDS	114393	114501	.	-	1	ID=FvH4_1g00210.t1.cds9;Parent=FvH4_1g00210.t1;
Fvb1	EVM	three_prime_UTR	114137	114392	.	-	.	ID=FvH4_1g00210.t1.utr3p1;Parent=FvH4_1g00210.t1;
Fvb1	EVM	gene	117654	119781	.	+	.	ID=FvH4_1g00220;Name=FvH4_1g00220;
Fvb1	EVM	mRNA	117654	119781	.	+	.	ID=FvH4_1g00220.t1;Parent=FvH4_1g00220;Name=FvH4_1g00220.t1;
Fvb1	EVM	five_prime_UTR	117654	117693	.	+	.	ID=FvH4_1g00220.t1.utr5p1;Parent=FvH4_1g00220.t1;
Fvb1	EVM	exon	117654	119001	.	+	.	ID=FvH4_1g00220.t1.exon1;Parent=FvH4_1g00220.t1;
Fvb1	EVM	CDS	117694	119001	.	+	0	ID=FvH4_1g00220.t1.cds1;Parent=FvH4_1g00220.t1;
Fvb1	EVM	exon	119083	119781	.	+	.	ID=FvH4_1g00220.t1.exon2;Parent=FvH4_1g00220.t1;
Fvb1	EVM	CDS	119083	119505	.	+	0	ID=FvH4_1g00220.t1.cds2;Parent=FvH4_1g00220.t1;
Fvb1	EVM	three_prime_UTR	119506	119781	.	+	.	ID=FvH4_1g00220.t1.utr3p1;Parent=FvH4_1g00220.t1;
contig_1	EVM	gene	119246	120292	.	+	.	ID=FvH4_c1g00520;Name=FvH4_c1g00520;
contig_1	EVM	mRNA	119246	120292	.	+	.	ID=FvH4_c1g00520.t1;Parent=FvH4_c1g00520;Name=FvH4_c1g00520.t1;
contig_1	EVM	exon	119246	119683	.	+	.	ID=FvH4_c1g00520.t1.exon1;Parent=FvH4_c1g00520.t1;
contig_1	EVM	CDS	119246	119683	.	+	0	ID=FvH4_c1g00520.t1.cds1;Parent=FvH4_c1g00520.t1;
contig_1	EVM	exon	119954	120292	.	+	.	ID=FvH4_c1g00520.t1.exon2;Parent=FvH4_c1g00520.t1;
contig_1	EVM	CDS	119954	120292	.	+	0	ID=FvH4_c1g00520.t1.cds2;Parent=FvH4_c1g00520.t1;
Fvb1	EVM	gene	120172	124616	.	-	.	ID=FvH4_1g00230;Name=FvH4_1g00230;
Fvb1	EVM	mRNA	120172	124616	.	-	.	ID=FvH4_1g00230.t1;Parent=FvH4_1g00230;Name=FvH4_1g00230.t1;
Fvb1	EVM	exon	124452	124616	.	-	.	ID=FvH4_1g00230.t1.exon1;Parent=FvH4_1g00230.t1;
Fvb1	EVM	CDS	124452	124616	.	-	0	ID=FvH4_1g00230.t1.cds1;Parent=FvH4_1g00230.t1;
Fvb1	EVM	exon	124185	124383	.	-	.	ID=FvH4_1g00230.t1.exon2;Parent=FvH4_1g00230.t1;
Fvb1	EVM	CDS	124185	124383	.	-	0	ID=FvH4_1g00230.t1.cds2;Parent=FvH4_1g00230.t1;
Fvb1	EVM	exon	124017	124109	.	-	.	ID=FvH4_1g00230.t1.exon3;Parent=FvH4_1g00230.t1;
Fvb1	EVM	CDS	124017	124109	.	-	2	ID=FvH4_1g00230.t1.cds3;Parent=FvH4_1g00230.t1;
Fvb1	EVM	exon	123850	123940	.	-	.	ID=FvH4_1g00230.t1.exon4;Parent=FvH4_1g00230.t1;
Fvb1	EVM	CDS	123850	123940	.	-	2	ID=FvH4_1g00230.t1.cds4;Parent=FvH4_1g00230.t1;
Fvb1	EVM	exon	123691	123757	.	-	.	ID=FvH4_1g00230.t1.exon5;Parent=FvH4_1g00230.t1;
Fvb1	EVM	CDS	123691	123757	.	-	1	ID=FvH4_1g00230.t1.cds5;Parent=FvH4_1g00230.t1;
Fvb1	EVM	exon	122618	122787	.	-	.	ID=FvH4_1g00230.t1.exon6;Parent=FvH4_1g00230.t1;
Fvb1	EVM	CDS	122618	122787	.	-	0	ID=FvH4_1g00230.t1.cds6;Parent=FvH4_1g00230.t1;
Fvb1	EVM	exon	122444	122542	.	-	.	ID=FvH4_1g00230.t1.exon7;Parent=FvH4_1g00230.t1;
Fvb1	EVM	CDS	122444	122542	.	-	1	ID=FvH4_1g00230.t1.cds7;Parent=FvH4_1g00230.t1;
Fvb1	EVM	exon	122038	122106	.	-	.	ID=FvH4_1g00230.t1.exon8;Parent=FvH4_1g00230.t1;
Fvb1	EVM	CDS	122038	122106	.	-	1	ID=FvH4_1g00230.t1.cds8;Parent=FvH4_1g00230.t1;
Fvb1	EVM	exon	121478	121616	.	-	.	ID=FvH4_1g00230.t1.exon9;Parent=FvH4_1g00230.t1;
Fvb1	EVM	CDS	121478	121616	.	-	1	ID=FvH4_1g00230.t1.cds9;Parent=FvH4_1g00230.t1;
Fvb1	EVM	exon	121175	121373	.	-	.	ID=FvH4_1g00230.t1.exon10;Parent=FvH4_1g00230.t1;
Fvb1	EVM	CDS	121175	121373	.	-	0	ID=FvH4_1g00230.t1.cds10;Parent=FvH4_1g00230.t1;
Fvb1	EVM	exon	120884	120990	.	-	.	ID=FvH4_1g00230.t1.exon11;Parent=FvH4_1g00230.t1;
Fvb1	EVM	CDS	120884	120990	.	-	2	ID=FvH4_1g00230.t1.cds11;Parent=FvH4_1g00230.t1;
Fvb1	EVM	exon	120675	120711	.	-	.	ID=FvH4_1g00230.t1.exon12;Parent=FvH4_1g00230.t1;
Fvb1	EVM	CDS	120675	120711	.	-	0	ID=FvH4_1g00230.t1.cds12;Parent=FvH4_1g00230.t1;
Fvb1	EVM	exon	120172	120335	.	-	.	ID=FvH4_1g00230.t1.exon13;Parent=FvH4_1g00230.t1;
Fvb1	EVM	CDS	120172	120335	.	-	2	ID=FvH4_1g00230.t1.cds13;Parent=FvH4_1g00230.t1;
Fvb1	EVM	gene	124758	126816	.	+	.	ID=FvH4_1g00240;Name=FvH4_1g00240;
Fvb1	EVM	mRNA	124758	126816	.	+	.	ID=FvH4_1g00240.t1;Parent=FvH4_1g00240;Name=FvH4_1g00240.t1;
Fvb1	EVM	five_prime_UTR	124758	124783	.	+	.	ID=FvH4_1g00240.t1.utr5p1;Parent=FvH4_1g00240.t1;
Fvb1	EVM	exon	124758	124931	.	+	.	ID=FvH4_1g00240.t1.exon1;Parent=FvH4_1g00240.t1;
Fvb1	EVM	CDS	124784	124931	.	+	0	ID=FvH4_1g00240.t1.cds1;Parent=FvH4_1g00240.t1;
Fvb1	EVM	exon	125005	125138	.	+	.	ID=FvH4_1g00240.t1.exon2;Parent=FvH4_1g00240.t1;
Fvb1	EVM	CDS	125005	125138	.	+	2	ID=FvH4_1g00240.t1.cds2;Parent=FvH4_1g00240.t1;
Fvb1	EVM	exon	125230	125316	.	+	.	ID=FvH4_1g00240.t1.exon3;Parent=FvH4_1g00240.t1;
Fvb1	EVM	CDS	125230	125316	.	+	0	ID=FvH4_1g00240.t1.cds3;Parent=FvH4_1g00240.t1;
Fvb1	EVM	exon	125428	125528	.	+	.	ID=FvH4_1g00240.t1.exon4;Parent=FvH4_1g00240.t1;
Fvb1	EVM	CDS	125428	125528	.	+	0	ID=FvH4_1g00240.t1.cds4;Parent=FvH4_1g00240.t1;
Fvb1	EVM	exon	125603	125702	.	+	.	ID=FvH4_1g00240.t1.exon5;Parent=FvH4_1g00240.t1;
Fvb1	EVM	CDS	125603	125702	.	+	1	ID=FvH4_1g00240.t1.cds5;Parent=FvH4_1g00240.t1;
Fvb1	EVM	exon	125914	125960	.	+	.	ID=FvH4_1g00240.t1.exon6;Parent=FvH4_1g00240.t1;
Fvb1	EVM	CDS	125914	125960	.	+	0	ID=FvH4_1g00240.t1.cds6;Parent=FvH4_1g00240.t1;
Fvb1	EVM	exon	126121	126199	.	+	.	ID=FvH4_1g00240.t1.exon7;Parent=FvH4_1g00240.t1;
Fvb1	EVM	CDS	126121	126199	.	+	1	ID=FvH4_1g00240.t1.cds7;Parent=FvH4_1g00240.t1;
Fvb1	EVM	exon	126444	126816	.	+	.	ID=FvH4_1g00240.t1.exon8;Parent=FvH4_1g00240.t1;
Fvb1	EVM	CDS	126444	126497	.	+	0	ID=FvH4_1g00240.t1.cds8;Parent=FvH4_1g00240.t1;
Fvb1	EVM	three_prime_UTR	126498	126816	.	+	.	ID=FvH4_1g00240.t1.utr3p1;Parent=FvH4_1g00240.t1;
Fvb1	EVM	mRNA	124758	126813	.	+	.	ID=FvH4_1g00240.t2;Parent=FvH4_1g00240;Name=FvH4_1g00240.t2;
Fvb1	EVM	five_prime_UTR	124758	124783	.	+	.	ID=FvH4_1g00240.t2.utr5p1;Parent=FvH4_1g00240.t2;
Fvb1	EVM	exon	124758	124931	.	+	.	ID=FvH4_1g00240.t2.exon1;Parent=FvH4_1g00240.t2;
Fvb1	EVM	CDS	124784	124931	.	+	0	ID=FvH4_1g00240.t2.cds1;Parent=FvH4_1g00240.t2;
Fvb1	EVM	exon	125005	125138	.	+	.	ID=FvH4_1g00240.t2.exon2;Parent=FvH4_1g00240.t2;
Fvb1	EVM	CDS	125005	125138	.	+	1	ID=FvH4_1g00240.t2.cds2;Parent=FvH4_1g00240.t2;
Fvb1	EVM	exon	125230	125316	.	+	.	ID=FvH4_1g00240.t2.exon3;Parent=FvH4_1g00240.t2;
Fvb1	EVM	CDS	125230	125316	.	+	0	ID=FvH4_1g00240.t2.cds3;Parent=FvH4_1g00240.t2;
Fvb1	EVM	exon	125428	125528	.	+	.	ID=FvH4_1g00240.t2.exon4;Parent=FvH4_1g00240.t2;
Fvb1	EVM	CDS	125428	125528	.	+	0	ID=FvH4_1g00240.t2.cds4;Parent=FvH4_1g00240.t2;
Fvb1	EVM	exon	125603	126199	.	+	.	ID=FvH4_1g00240.t2.exon5;Parent=FvH4_1g00240.t2;
Fvb1	EVM	CDS	125603	125783	.	+	2	ID=FvH4_1g00240.t2.cds5;Parent=FvH4_1g00240.t2;
Fvb1	EVM	exon	126444	126813	.	+	.	ID=FvH4_1g00240.t2.exon6;Parent=FvH4_1g00240.t2;
Fvb1	EVM	three_prime_UTR	125784	126199	.	+	.	ID=FvH4_1g00240.t2.utr3p1;Parent=FvH4_1g00240.t2;
Fvb1	EVM	three_prime_UTR	126444	126813	.	+	.	ID=FvH4_1g00240.t2.utr3p2;Parent=FvH4_1g00240.t2;
Fvb1	EVM	mRNA	124758	126813	.	+	.	ID=FvH4_1g00240.t3;Parent=FvH4_1g00240;Name=FvH4_1g00240.t3;
Fvb1	EVM	five_prime_UTR	124758	124783	.	+	.	ID=FvH4_1g00240.t3.utr5p1;Parent=FvH4_1g00240.t3;
Fvb1	EVM	exon	124758	124931	.	+	.	ID=FvH4_1g00240.t3.exon1;Parent=FvH4_1g00240.t3;
Fvb1	EVM	CDS	124784	124931	.	+	0	ID=FvH4_1g00240.t3.cds1;Parent=FvH4_1g00240.t3;
Fvb1	EVM	exon	125005	125138	.	+	.	ID=FvH4_1g00240.t3.exon2;Parent=FvH4_1g00240.t3;
Fvb1	EVM	CDS	125005	125138	.	+	1	ID=FvH4_1g00240.t3.cds2;Parent=FvH4_1g00240.t3;
Fvb1	EVM	exon	125230	125316	.	+	.	ID=FvH4_1g00240.t3.exon3;Parent=FvH4_1g00240.t3;
Fvb1	EVM	CDS	125230	125316	.	+	0	ID=FvH4_1g00240.t3.cds3;Parent=FvH4_1g00240.t3;
Fvb1	EVM	exon	125428	125528	.	+	.	ID=FvH4_1g00240.t3.exon4;Parent=FvH4_1g00240.t3;
Fvb1	EVM	CDS	125428	125528	.	+	0	ID=FvH4_1g00240.t3.cds4;Parent=FvH4_1g00240.t3;
Fvb1	EVM	exon	125603	125960	.	+	.	ID=FvH4_1g00240.t3.exon5;Parent=FvH4_1g00240.t3;
Fvb1	EVM	CDS	125603	125783	.	+	2	ID=FvH4_1g00240.t3.cds5;Parent=FvH4_1g00240.t3;
Fvb1	EVM	exon	126121	126199	.	+	.	ID=FvH4_1g00240.t3.exon6;Parent=FvH4_1g00240.t3;
Fvb1	EVM	exon	126444	126813	.	+	.	ID=FvH4_1g00240.t3.exon7;Parent=FvH4_1g00240.t3;
Fvb1	EVM	three_prime_UTR	125784	125960	.	+	.	ID=FvH4_1g00240.t3.utr3p1;Parent=FvH4_1g00240.t3;
Fvb1	EVM	three_prime_UTR	126121	126199	.	+	.	ID=FvH4_1g00240.t3.utr3p2;Parent=FvH4_1g00240.t3;
Fvb1	EVM	three_prime_UTR	126444	126813	.	+	.	ID=FvH4_1g00240.t3.utr3p3;Parent=FvH4_1g00240.t3;
Fvb1	EVM	gene	127935	131390	.	-	.	ID=FvH4_1g00250;Name=FvH4_1g00250;
Fvb1	EVM	mRNA	128008	131380	.	-	.	ID=FvH4_1g00250.t1;Parent=FvH4_1g00250;Name=FvH4_1g00250.t1;
Fvb1	EVM	five_prime_UTR	130742	131380	.	-	.	ID=FvH4_1g00250.t1.utr5p1;Parent=FvH4_1g00250.t1;
Fvb1	EVM	exon	130234	131380	.	-	.	ID=FvH4_1g00250.t1.exon1;Parent=FvH4_1g00250.t1;
Fvb1	EVM	CDS	130234	130741	.	-	0	ID=FvH4_1g00250.t1.cds1;Parent=FvH4_1g00250.t1;
Fvb1	EVM	exon	129600	130009	.	-	.	ID=FvH4_1g00250.t1.exon2;Parent=FvH4_1g00250.t1;
Fvb1	EVM	CDS	129600	130009	.	-	2	ID=FvH4_1g00250.t1.cds2;Parent=FvH4_1g00250.t1;
Fvb1	EVM	exon	128963	129180	.	-	.	ID=FvH4_1g00250.t1.exon3;Parent=FvH4_1g00250.t1;
Fvb1	EVM	CDS	128963	129180	.	-	0	ID=FvH4_1g00250.t1.cds3;Parent=FvH4_1g00250.t1;
Fvb1	EVM	exon	128008	128716	.	-	.	ID=FvH4_1g00250.t1.exon4;Parent=FvH4_1g00250.t1;
Fvb1	EVM	CDS	128329	128716	.	-	1	ID=FvH4_1g00250.t1.cds4;Parent=FvH4_1g00250.t1;
Fvb1	EVM	three_prime_UTR	128008	128328	.	-	.	ID=FvH4_1g00250.t1.utr3p1;Parent=FvH4_1g00250.t1;
Fvb1	EVM	mRNA	128048	131322	.	-	.	ID=FvH4_1g00250.t2;Parent=FvH4_1g00250;Name=FvH4_1g00250.t2;
Fvb1	EVM	five_prime_UTR	131120	131322	.	-	.	ID=FvH4_1g00250.t2.utr5p1;Parent=FvH4_1g00250.t2;
Fvb1	EVM	five_prime_UTR	130742	130774	.	-	.	ID=FvH4_1g00250.t2.utr5p2;Parent=FvH4_1g00250.t2;
Fvb1	EVM	exon	131120	131322	.	-	.	ID=FvH4_1g00250.t2.exon1;Parent=FvH4_1g00250.t2;
Fvb1	EVM	exon	130234	130774	.	-	.	ID=FvH4_1g00250.t2.exon2;Parent=FvH4_1g00250.t2;
Fvb1	EVM	CDS	130234	130741	.	-	0	ID=FvH4_1g00250.t2.cds1;Parent=FvH4_1g00250.t2;
Fvb1	EVM	exon	129600	130009	.	-	.	ID=FvH4_1g00250.t2.exon3;Parent=FvH4_1g00250.t2;
Fvb1	EVM	CDS	129600	130009	.	-	2	ID=FvH4_1g00250.t2.cds2;Parent=FvH4_1g00250.t2;
Fvb1	EVM	exon	128048	129180	.	-	.	ID=FvH4_1g00250.t2.exon4;Parent=FvH4_1g00250.t2;
Fvb1	EVM	CDS	128329	129180	.	-	0	ID=FvH4_1g00250.t2.cds3;Parent=FvH4_1g00250.t2;
Fvb1	EVM	three_prime_UTR	128048	128328	.	-	.	ID=FvH4_1g00250.t2.utr3p1;Parent=FvH4_1g00250.t2;
Fvb1	EVM	mRNA	128008	131380	.	-	.	ID=FvH4_1g00250.t3;Parent=FvH4_1g00250;Name=FvH4_1g00250.t3;
Fvb1	EVM	five_prime_UTR	131120	131380	.	-	.	ID=FvH4_1g00250.t3.utr5p1;Parent=FvH4_1g00250.t3;
Fvb1	EVM	five_prime_UTR	130742	130763	.	-	.	ID=FvH4_1g00250.t3.utr5p2;Parent=FvH4_1g00250.t3;
Fvb1	EVM	exon	131120	131380	.	-	.	ID=FvH4_1g00250.t3.exon1;Parent=FvH4_1g00250.t3;
Fvb1	EVM	exon	130234	130763	.	-	.	ID=FvH4_1g00250.t3.exon2;Parent=FvH4_1g00250.t3;
Fvb1	EVM	CDS	130234	130741	.	-	0	ID=FvH4_1g00250.t3.cds1;Parent=FvH4_1g00250.t3;
Fvb1	EVM	exon	129600	130009	.	-	.	ID=FvH4_1g00250.t3.exon3;Parent=FvH4_1g00250.t3;
Fvb1	EVM	CDS	129600	130009	.	-	2	ID=FvH4_1g00250.t3.cds2;Parent=FvH4_1g00250.t3;
Fvb1	EVM	exon	128008	129180	.	-	.	ID=FvH4_1g00250.t3.exon4;Parent=FvH4_1g00250.t3;
Fvb1	EVM	CDS	128329	129180	.	-	0	ID=FvH4_1g00250.t3.cds3;Parent=FvH4_1g00250.t3;
Fvb1	EVM	three_prime_UTR	128008	128328	.	-	.	ID=FvH4_1g00250.t3.utr3p1;Parent=FvH4_1g00250.t3;
Fvb1	EVM	mRNA	127935	131390	.	-	.	ID=FvH4_1g00250.t4;Parent=FvH4_1g00250;Name=FvH4_1g00250.t4;
Fvb1	EVM	five_prime_UTR	130742	131390	.	-	.	ID=FvH4_1g00250.t4.utr5p1;Parent=FvH4_1g00250.t4;
Fvb1	EVM	exon	130234	131390	.	-	.	ID=FvH4_1g00250.t4.exon1;Parent=FvH4_1g00250.t4;
Fvb1	EVM	CDS	130234	130741	.	-	0	ID=FvH4_1g00250.t4.cds1;Parent=FvH4_1g00250.t4;
Fvb1	EVM	exon	129600	130009	.	-	.	ID=FvH4_1g00250.t4.exon2;Parent=FvH4_1g00250.t4;
Fvb1	EVM	CDS	129600	130009	.	-	2	ID=FvH4_1g00250.t4.cds2;Parent=FvH4_1g00250.t4;
Fvb1	EVM	exon	127935	129180	.	-	.	ID=FvH4_1g00250.t4.exon3;Parent=FvH4_1g00250.t4;
Fvb1	EVM	CDS	128329	129180	.	-	0	ID=FvH4_1g00250.t4.cds3;Parent=FvH4_1g00250.t4;
Fvb1	EVM	three_prime_UTR	127935	128328	.	-	.	ID=FvH4_1g00250.t4.utr3p1;Parent=FvH4_1g00250.t4;
Fvb1	EVM	mRNA	128065	131307	.	-	.	ID=FvH4_1g00250.t5;Parent=FvH4_1g00250;Name=FvH4_1g00250.t5;
Fvb1	EVM	five_prime_UTR	129969	131307	.	-	.	ID=FvH4_1g00250.t5.utr5p1;Parent=FvH4_1g00250.t5;
Fvb1	EVM	exon	129600	131307	.	-	.	ID=FvH4_1g00250.t5.exon1;Parent=FvH4_1g00250.t5;
Fvb1	EVM	CDS	129600	129968	.	-	0	ID=FvH4_1g00250.t5.cds1;Parent=FvH4_1g00250.t5;
Fvb1	EVM	exon	128065	129180	.	-	.	ID=FvH4_1g00250.t5.exon2;Parent=FvH4_1g00250.t5;
Fvb1	EVM	CDS	128329	129180	.	-	0	ID=FvH4_1g00250.t5.cds2;Parent=FvH4_1g00250.t5;
Fvb1	EVM	three_prime_UTR	128065	128328	.	-	.	ID=FvH4_1g00250.t5.utr3p1;Parent=FvH4_1g00250.t5;
Fvb1	EVM	mRNA	127996	131290	.	-	.	ID=FvH4_1g00250.t6;Parent=FvH4_1g00250;Name=FvH4_1g00250.t6;
Fvb1	EVM	five_prime_UTR	130234	131290	.	-	.	ID=FvH4_1g00250.t6.utr5p1;Parent=FvH4_1g00250.t6;
Fvb1	EVM	five_prime_UTR	129969	130028	.	-	.	ID=FvH4_1g00250.t6.utr5p2;Parent=FvH4_1g00250.t6;
Fvb1	EVM	exon	130234	131290	.	-	.	ID=FvH4_1g00250.t6.exon1;Parent=FvH4_1g00250.t6;
Fvb1	EVM	exon	129600	130028	.	-	.	ID=FvH4_1g00250.t6.exon2;Parent=FvH4_1g00250.t6;
Fvb1	EVM	CDS	129600	129968	.	-	0	ID=FvH4_1g00250.t6.cds1;Parent=FvH4_1g00250.t6;
Fvb1	EVM	exon	127996	129180	.	-	.	ID=FvH4_1g00250.t6.exon3;Parent=FvH4_1g00250.t6;
Fvb1	EVM	CDS	128329	129180	.	-	0	ID=FvH4_1g00250.t6.cds2;Parent=FvH4_1g00250.t6;
Fvb1	EVM	three_prime_UTR	127996	128328	.	-	.	ID=FvH4_1g00250.t6.utr3p1;Parent=FvH4_1g00250.t6;
Fvb1	EVM	gene	133345	135140	.	-	.	ID=FvH4_1g00260;Name=FvH4_1g00260;
Fvb1	EVM	mRNA	133345	135140	.	-	.	ID=FvH4_1g00260.t1;Parent=FvH4_1g00260;Name=FvH4_1g00260.t1;
Fvb1	EVM	five_prime_UTR	135083	135140	.	-	.	ID=FvH4_1g00260.t1.utr5p1;Parent=FvH4_1g00260.t1;
Fvb1	EVM	exon	134636	135140	.	-	.	ID=FvH4_1g00260.t1.exon1;Parent=FvH4_1g00260.t1;
Fvb1	EVM	CDS	134636	135082	.	-	0	ID=FvH4_1g00260.t1.cds1;Parent=FvH4_1g00260.t1;
Fvb1	EVM	exon	134240	134529	.	-	.	ID=FvH4_1g00260.t1.exon2;Parent=FvH4_1g00260.t1;
Fvb1	EVM	CDS	134240	134529	.	-	0	ID=FvH4_1g00260.t1.cds2;Parent=FvH4_1g00260.t1;
Fvb1	EVM	exon	133881	134109	.	-	.	ID=FvH4_1g00260.t1.exon3;Parent=FvH4_1g00260.t1;
Fvb1	EVM	CDS	133881	134109	.	-	1	ID=FvH4_1g00260.t1.cds3;Parent=FvH4_1g00260.t1;
Fvb1	EVM	exon	133345	133762	.	-	.	ID=FvH4_1g00260.t1.exon4;Parent=FvH4_1g00260.t1;
Fvb1	EVM	CDS	133538	133762	.	-	0	ID=FvH4_1g00260.t1.cds4;Parent=FvH4_1g00260.t1;
Fvb1	EVM	three_prime_UTR	133345	133537	.	-	.	ID=FvH4_1g00260.t1.utr3p1;Parent=FvH4_1g00260.t1;
Fvb1	EVM	gene	136396	138572	.	-	.	ID=FvH4_1g00270;Name=FvH4_1g00270;
Fvb1	EVM	mRNA	136396	138572	.	-	.	ID=FvH4_1g00270.t1;Parent=FvH4_1g00270;Name=FvH4_1g00270.t1;
Fvb1	EVM	five_prime_UTR	138354	138572	.	-	.	ID=FvH4_1g00270.t1.utr5p1;Parent=FvH4_1g00270.t1;
Fvb1	EVM	exon	137883	138572	.	-	.	ID=FvH4_1g00270.t1.exon1;Parent=FvH4_1g00270.t1;
Fvb1	EVM	CDS	137883	138353	.	-	0	ID=FvH4_1g00270.t1.cds1;Parent=FvH4_1g00270.t1;
Fvb1	EVM	exon	137515	137804	.	-	.	ID=FvH4_1g00270.t1.exon2;Parent=FvH4_1g00270.t1;
Fvb1	EVM	CDS	137515	137804	.	-	0	ID=FvH4_1g00270.t1.cds2;Parent=FvH4_1g00270.t1;
Fvb1	EVM	exon	137004	137232	.	-	.	ID=FvH4_1g00270.t1.exon3;Parent=FvH4_1g00270.t1;
Fvb1	EVM	CDS	137004	137232	.	-	1	ID=FvH4_1g00270.t1.cds3;Parent=FvH4_1g00270.t1;
Fvb1	EVM	exon	136396	136875	.	-	.	ID=FvH4_1g00270.t1.exon4;Parent=FvH4_1g00270.t1;
Fvb1	EVM	CDS	136657	136875	.	-	0	ID=FvH4_1g00270.t1.cds4;Parent=FvH4_1g00270.t1;
Fvb1	EVM	three_prime_UTR	136396	136656	.	-	.	ID=FvH4_1g00270.t1.utr3p1;Parent=FvH4_1g00270.t1;
Fvb1	EVM	gene	140734	141285	.	+	.	ID=FvH4_1g00280;Name=FvH4_1g00280;
Fvb1	EVM	mRNA	140734	141285	.	+	.	ID=FvH4_1g00280.t1;Parent=FvH4_1g00280;Name=FvH4_1g00280.t1;
Fvb1	EVM	exon	140734	140941	.	+	.	ID=FvH4_1g00280.t1.exon1;Parent=FvH4_1g00280.t1;
Fvb1	EVM	CDS	140734	140941	.	+	0	ID=FvH4_1g00280.t1.cds1;Parent=FvH4_1g00280.t1;
Fvb1	EVM	exon	141033	141112	.	+	.	ID=FvH4_1g00280.t1.exon2;Parent=FvH4_1g00280.t1;
Fvb1	EVM	CDS	141033	141112	.	+	2	ID=FvH4_1g00280.t1.cds2;Parent=FvH4_1g00280.t1;
Fvb1	EVM	exon	141220	141285	.	+	.	ID=FvH4_1g00280.t1.exon3;Parent=FvH4_1g00280.t1;
Fvb1	EVM	CDS	141220	141285	.	+	0	ID=FvH4_1g00280.t1.cds3;Parent=FvH4_1g00280.t1;
Fvb1	EVM	gene	145065	147757	.	+	.	ID=FvH4_1g00290;Name=FvH4_1g00290;
Fvb1	EVM	mRNA	145065	147757	.	+	.	ID=FvH4_1g00290.t1;Parent=FvH4_1g00290;Name=FvH4_1g00290.t1;
Fvb1	EVM	five_prime_UTR	145065	145234	.	+	.	ID=FvH4_1g00290.t1.utr5p1;Parent=FvH4_1g00290.t1;
Fvb1	EVM	exon	145065	145672	.	+	.	ID=FvH4_1g00290.t1.exon1;Parent=FvH4_1g00290.t1;
Fvb1	EVM	CDS	145235	145672	.	+	0	ID=FvH4_1g00290.t1.cds1;Parent=FvH4_1g00290.t1;
Fvb1	EVM	exon	146474	146763	.	+	.	ID=FvH4_1g00290.t1.exon2;Parent=FvH4_1g00290.t1;
Fvb1	EVM	CDS	146474	146763	.	+	0	ID=FvH4_1g00290.t1.cds2;Parent=FvH4_1g00290.t1;
Fvb1	EVM	exon	146852	147080	.	+	.	ID=FvH4_1g00290.t1.exon3;Parent=FvH4_1g00290.t1;
Fvb1	EVM	CDS	146852	147080	.	+	1	ID=FvH4_1g00290.t1.cds3;Parent=FvH4_1g00290.t1;
Fvb1	EVM	exon	147198	147757	.	+	.	ID=FvH4_1g00290.t1.exon4;Parent=FvH4_1g00290.t1;
Fvb1	EVM	CDS	147198	147416	.	+	0	ID=FvH4_1g00290.t1.cds4;Parent=FvH4_1g00290.t1;
Fvb1	EVM	three_prime_UTR	147417	147757	.	+	.	ID=FvH4_1g00290.t1.utr3p1;Parent=FvH4_1g00290.t1;
Fvb1	EVM	mRNA	145078	147757	.	+	.	ID=FvH4_1g00290.t2;Parent=FvH4_1g00290;Name=FvH4_1g00290.t2;
Fvb1	EVM	five_prime_UTR	145078	145234	.	+	.	ID=FvH4_1g00290.t2.utr5p1;Parent=FvH4_1g00290.t2;
Fvb1	EVM	exon	145078	145672	.	+	.	ID=FvH4_1g00290.t2.exon1;Parent=FvH4_1g00290.t2;
Fvb1	EVM	CDS	145235	145672	.	+	0	ID=FvH4_1g00290.t2.cds1;Parent=FvH4_1g00290.t2;
Fvb1	EVM	exon	146474	146763	.	+	.	ID=FvH4_1g00290.t2.exon2;Parent=FvH4_1g00290.t2;
Fvb1	EVM	CDS	146474	146763	.	+	0	ID=FvH4_1g00290.t2.cds2;Parent=FvH4_1g00290.t2;
Fvb1	EVM	exon	146852	147757	.	+	.	ID=FvH4_1g00290.t2.exon3;Parent=FvH4_1g00290.t2;
Fvb1	EVM	CDS	146852	147164	.	+	1	ID=FvH4_1g00290.t2.cds3;Parent=FvH4_1g00290.t2;
Fvb1	EVM	three_prime_UTR	147165	147757	.	+	.	ID=FvH4_1g00290.t2.utr3p1;Parent=FvH4_1g00290.t2;
contig_1	EVM	gene	152184	152604	.	+	.	ID=FvH4_c1g00620;Name=FvH4_c1g00620;
contig_1	EVM	mRNA	152184	152604	.	+	.	ID=FvH4_c1g00620.t1;Parent=FvH4_c1g00620;Name=FvH4_c1g00620.t1;
contig_1	EVM	exon	152184	152267	.	+	.	ID=FvH4_c1g00620.t1.exon1;Parent=FvH4_c1g00620.t1;
contig_1	EVM	CDS	152184	152267	.	+	0	ID=FvH4_c1g00620.t1.cds1;Parent=FvH4_c1g00620.t1;
contig_1	EVM	exon	152371	152604	.	+	.	ID=FvH4_c1g00620.t1.exon2;Parent=FvH4_c1g00620.t1;
contig_1	EVM	CDS	152371	152604	.	+	0	ID=FvH4_c1g00620.t1.cds2;Parent=FvH4_c1g00620.t1;
Fvb1	EVM	gene	153823	155409	.	+	.	ID=FvH4_1g00300;Name=FvH4_1g00300;
Fvb1	EVM	mRNA	153823	155409	.	+	.	ID=FvH4_1g00300.t1;Parent=FvH4_1g00300;Name=FvH4_1g00300.t1;
Fvb1	EVM	five_prime_UTR	153823	153920	.	+	.	ID=FvH4_1g00300.t1.utr5p1;Parent=FvH4_1g00300.t1;
Fvb1	EVM	exon	153823	155409	.	+	.	ID=FvH4_1g00300.t1.exon1;Parent=FvH4_1g00300.t1;
Fvb1	EVM	CDS	153921	155189	.	+	0	ID=FvH4_1g00300.t1.cds1;Parent=FvH4_1g00300.t1;
Fvb1	EVM	three_prime_UTR	155190	155409	.	+	.	ID=FvH4_1g00300.t1.utr3p1;Parent=FvH4_1g00300.t1;
Fvb1	EVM	gene	165655	167638	.	+	.	ID=FvH4_1g00330;Name=FvH4_1g00330;
Fvb1	EVM	mRNA	165655	167638	.	+	.	ID=FvH4_1g00330.t1;Parent=FvH4_1g00330;Name=FvH4_1g00330.t1;
Fvb1	EVM	five_prime_UTR	165655	165930	.	+	.	ID=FvH4_1g00330.t1.utr5p1;Parent=FvH4_1g00330.t1;
Fvb1	EVM	exon	165655	166239	.	+	.	ID=FvH4_1g00330.t1.exon1;Parent=FvH4_1g00330.t1;
Fvb1	EVM	CDS	165931	166239	.	+	0	ID=FvH4_1g00330.t1.cds1;Parent=FvH4_1g00330.t1;
Fvb1	EVM	exon	166403	166580	.	+	.	ID=FvH4_1g00330.t1.exon2;Parent=FvH4_1g00330.t1;
Fvb1	EVM	CDS	166403	166580	.	+	0	ID=FvH4_1g00330.t1.cds2;Parent=FvH4_1g00330.t1;
Fvb1	EVM	exon	166664	166830	.	+	.	ID=FvH4_1g00330.t1.exon3;Parent=FvH4_1g00330.t1;
Fvb1	EVM	CDS	166664	166830	.	+	1	ID=FvH4_1g00330.t1.cds3;Parent=FvH4_1g00330.t1;
Fvb1	EVM	exon	166955	167638	.	+	.	ID=FvH4_1g00330.t1.exon4;Parent=FvH4_1g00330.t1;
Fvb1	EVM	CDS	166955	167416	.	+	0	ID=FvH4_1g00330.t1.cds4;Parent=FvH4_1g00330.t1;
Fvb1	EVM	three_prime_UTR	167417	167638	.	+	.	ID=FvH4_1g00330.t1.utr3p1;Parent=FvH4_1g00330.t1;
Fvb1	EVM	gene	168395	170303	.	+	.	ID=FvH4_1g00340;Name=FvH4_1g00340;
Fvb1	EVM	mRNA	168395	170303	.	+	.	ID=FvH4_1g00340.t1;Parent=FvH4_1g00340;Name=FvH4_1g00340.t1;
Fvb1	EVM	five_prime_UTR	168395	168525	.	+	.	ID=FvH4_1g00340.t1.utr5p1;Parent=FvH4_1g00340.t1;
Fvb1	EVM	exon	168395	168768	.	+	.	ID=FvH4_1g00340.t1.exon1;Parent=FvH4_1g00340.t1;
Fvb1	EVM	CDS	168526	168768	.	+	0	ID=FvH4_1g00340.t1.cds1;Parent=FvH4_1g00340.t1;
Fvb1	EVM	exon	168880	169066	.	+	.	ID=FvH4_1g00340.t1.exon2;Parent=FvH4_1g00340.t1;
Fvb1	EVM	CDS	168880	169066	.	+	0	ID=FvH4_1g00340.t1.cds2;Parent=FvH4_1g00340.t1;
Fvb1	EVM	exon	169143	169309	.	+	.	ID=FvH4_1g00340.t1.exon3;Parent=FvH4_1g00340.t1;
Fvb1	EVM	CDS	169143	169309	.	+	1	ID=FvH4_1g00340.t1.cds3;Parent=FvH4_1g00340.t1;
Fvb1	EVM	exon	169419	169501	.	+	.	ID=FvH4_1g00340.t1.exon4;Parent=FvH4_1g00340.t1;
Fvb1	EVM	CDS	169419	169501	.	+	0	ID=FvH4_1g00340.t1.cds4;Parent=FvH4_1g00340.t1;
Fvb1	EVM	exon	169651	170303	.	+	.	ID=FvH4_1g00340.t1.exon5;Parent=FvH4_1g00340.t1;
Fvb1	EVM	CDS	169651	170035	.	+	2	ID=FvH4_1g00340.t1.cds5;Parent=FvH4_1g00340.t1;
Fvb1	EVM	three_prime_UTR	170036	170303	.	+	.	ID=FvH4_1g00340.t1.utr3p1;Parent=FvH4_1g00340.t1;
Fvb1	EVM	gene	170792	173030	.	+	.	ID=FvH4_1g00341;Name=FvH4_1g00341;
Fvb1	EVM	mRNA	170792	173030	.	+	.	ID=FvH4_1g00341.t1;Parent=FvH4_1g00341;Name=FvH4_1g00341.t1;
Fvb1	EVM	exon	170792	170947	.	+	.	ID=FvH4_1g00341.t1.exon1;Parent=FvH4_1g00341.t1;
Fvb1	EVM	CDS	170792	170947	.	+	0	ID=FvH4_1g00341.t1.cds1;Parent=FvH4_1g00341.t1;
Fvb1	EVM	exon	171165	171327	.	+	.	ID=FvH4_1g00341.t1.exon2;Parent=FvH4_1g00341.t1;
Fvb1	EVM	CDS	171165	171327	.	+	0	ID=FvH4_1g00341.t1.cds2;Parent=FvH4_1g00341.t1;
Fvb1	EVM	exon	171833	171841	.	+	.	ID=FvH4_1g00341.t1.exon3;Parent=FvH4_1g00341.t1;
Fvb1	EVM	CDS	171833	171841	.	+	2	ID=FvH4_1g00341.t1.cds3;Parent=FvH4_1g00341.t1;
Fvb1	EVM	exon	171979	172001	.	+	.	ID=FvH4_1g00341.t1.exon4;Parent=FvH4_1g00341.t1;
Fvb1	EVM	CDS	171979	172001	.	+	2	ID=FvH4_1g00341.t1.cds4;Parent=FvH4_1g00341.t1;
Fvb1	EVM	exon	172446	172528	.	+	.	ID=FvH4_1g00341.t1.exon5;Parent=FvH4_1g00341.t1;
Fvb1	EVM	CDS	172446	172528	.	+	0	ID=FvH4_1g00341.t1.cds5;Parent=FvH4_1g00341.t1;
Fvb1	EVM	exon	172886	173030	.	+	.	ID=FvH4_1g00341.t1.exon6;Parent=FvH4_1g00341.t1;
Fvb1	EVM	CDS	172886	173030	.	+	1	ID=FvH4_1g00341.t1.cds6;Parent=FvH4_1g00341.t1;
Fvb1	EVM	gene	174295	176199	.	+	.	ID=FvH4_1g00342;Name=FvH4_1g00342;
Fvb1	EVM	mRNA	174295	176199	.	+	.	ID=FvH4_1g00342.t1;Parent=FvH4_1g00342;Name=FvH4_1g00342.t1;
Fvb1	EVM	exon	174295	174481	.	+	.	ID=FvH4_1g00342.t1.exon1;Parent=FvH4_1g00342.t1;
Fvb1	EVM	CDS	174295	174481	.	+	.	ID=FvH4_1g00342.t1.cds1;Parent=FvH4_1g00342.t1;
Fvb1	EVM	exon	174841	175008	.	+	.	ID=FvH4_1g00342.t1.exon2;Parent=FvH4_1g00342.t1;
Fvb1	EVM	CDS	174841	175008	.	+	.	ID=FvH4_1g00342.t1.cds2;Parent=FvH4_1g00342.t1;
Fvb1	EVM	exon	175459	175541	.	+	.	ID=FvH4_1g00342.t1.exon3;Parent=FvH4_1g00342.t1;
Fvb1	EVM	CDS	175459	175541	.	+	.	ID=FvH4_1g00342.t1.cds3;Parent=FvH4_1g00342.t1;
Fvb1	EVM	exon	175821	176199	.	+	.	ID=FvH4_1g00342.t1.exon4;Parent=FvH4_1g00342.t1;
Fvb1	EVM	CDS	175821	176199	.	+	.	ID=FvH4_1g00342.t1.cds4;Parent=FvH4_1g00342.t1;
Fvb1	EVM	gene	180819	183771	.	+	.	ID=FvH4_1g00343;Name=FvH4_1g00343;
Fvb1	EVM	mRNA	180819	183771	.	+	.	ID=FvH4_1g00343.t1;Parent=FvH4_1g00343;Name=FvH4_1g00343.t1;
Fvb1	EVM	exon	180819	181055	.	+	.	ID=FvH4_1g00343.t1.exon1;Parent=FvH4_1g00343.t1;
Fvb1	EVM	CDS	180819	181055	.	+	.	ID=FvH4_1g00343.t1.cds1;Parent=FvH4_1g00343.t1;
Fvb1	EVM	exon	181281	181458	.	+	.	ID=FvH4_1g00343.t1.exon2;Parent=FvH4_1g00343.t1;
Fvb1	EVM	CDS	181281	181458	.	+	.	ID=FvH4_1g00343.t1.cds2;Parent=FvH4_1g00343.t1;
Fvb1	EVM	exon	182441	182607	.	+	.	ID=FvH4_1g00343.t1.exon3;Parent=FvH4_1g00343.t1;
Fvb1	EVM	CDS	182441	182607	.	+	.	ID=FvH4_1g00343.t1.cds3;Parent=FvH4_1g00343.t1;
Fvb1	EVM	exon	183031	183113	.	+	.	ID=FvH4_1g00343.t1.exon4;Parent=FvH4_1g00343.t1;
Fvb1	EVM	CDS	183031	183113	.	+	.	ID=FvH4_1g00343.t1.cds4;Parent=FvH4_1g00343.t1;
Fvb1	EVM	exon	183393	183771	.	+	.	ID=FvH4_1g00343.t1.exon5;Parent=FvH4_1g00343.t1;
Fvb1	EVM	CDS	183393	183771	.	+	.	ID=FvH4_1g00343.t1.cds5;Parent=FvH4_1g00343.t1;
Fvb1	EVM	gene	184980	187276	.	+	.	ID=FvH4_1g00344;Name=FvH4_1g00344;
Fvb1	EVM	mRNA	184980	187276	.	+	.	ID=FvH4_1g00344.t1;Parent=FvH4_1g00344;Name=FvH4_1g00344.t1;
Fvb1	EVM	exon	184980	185207	.	+	.	ID=FvH4_1g00344.t1.exon1;Parent=FvH4_1g00344.t1;
Fvb1	EVM	CDS	184980	185207	.	+	.	ID=FvH4_1g00344.t1.cds1;Parent=FvH4_1g00344.t1;
Fvb1	EVM	exon	185436	185613	.	+	.	ID=FvH4_1g00344.t1.exon2;Parent=FvH4_1g00344.t1;
Fvb1	EVM	CDS	185436	185613	.	+	.	ID=FvH4_1g00344.t1.cds2;Parent=FvH4_1g00344.t1;
Fvb1	EVM	exon	185974	186140	.	+	.	ID=FvH4_1g00344.t1.exon3;Parent=FvH4_1g00344.t1;
Fvb1	EVM	CDS	185974	186140	.	+	.	ID=FvH4_1g00344.t1.cds3;Parent=FvH4_1g00344.t1;
Fvb1	EVM	exon	186537	186619	.	+	.	ID=FvH4_1g00344.t1.exon4;Parent=FvH4_1g00344.t1;
Fvb1	EVM	CDS	186537	186619	.	+	.	ID=FvH4_1g00344.t1.cds4;Parent=FvH4_1g00344.t1;
Fvb1	EVM	exon	186898	187276	.	+	.	ID=FvH4_1g00344.t1.exon5;Parent=FvH4_1g00344.t1;
Fvb1	EVM	CDS	186898	187276	.	+	.	ID=FvH4_1g00344.t1.cds5;Parent=FvH4_1g00344.t1;
contig_1	EVM	gene	185921	186646	.	-	.	ID=FvH4_c1g00730;Name=FvH4_c1g00730;
contig_1	EVM	mRNA	185921	186646	.	-	.	ID=FvH4_c1g00730.t1;Parent=FvH4_c1g00730;Name=FvH4_c1g00730.t1;
contig_1	EVM	exon	186403	186646	.	-	.	ID=FvH4_c1g00730.t1.exon1;Parent=FvH4_c1g00730.t1;
contig_1	EVM	CDS	186403	186646	.	-	0	ID=FvH4_c1g00730.t1.cds1;Parent=FvH4_c1g00730.t1;
contig_1	EVM	exon	186259	186305	.	-	.	ID=FvH4_c1g00730.t1.exon2;Parent=FvH4_c1g00730.t1;
contig_1	EVM	CDS	186259	186305	.	-	2	ID=FvH4_c1g00730.t1.cds2;Parent=FvH4_c1g00730.t1;
contig_1	EVM	exon	185921	186073	.	-	.	ID=FvH4_c1g00730.t1.exon3;Parent=FvH4_c1g00730.t1;
contig_1	EVM	CDS	185921	186073	.	-	0	ID=FvH4_c1g00730.t1.cds3;Parent=FvH4_c1g00730.t1;
contig_1	EVM	gene	187465	187951	.	+	.	ID=FvH4_c1g00740;Name=FvH4_c1g00740;
contig_1	EVM	mRNA	187465	187951	.	+	.	ID=FvH4_c1g00740.t1;Parent=FvH4_c1g00740;Name=FvH4_c1g00740.t1;
contig_1	EVM	exon	187465	187677	.	+	.	ID=FvH4_c1g00740.t1.exon1;Parent=FvH4_c1g00740.t1;
contig_1	EVM	CDS	187465	187677	.	+	0	ID=FvH4_c1g00740.t1.cds1;Parent=FvH4_c1g00740.t1;
contig_1	EVM	exon	187799	187951	.	+	.	ID=FvH4_c1g00740.t1.exon2;Parent=FvH4_c1g00740.t1;
contig_1	EVM	CDS	187799	187951	.	+	0	ID=FvH4_c1g00740.t1.cds2;Parent=FvH4_c1g00740.t1;
Fvb1	EVM	gene	188024	190321	.	+	.	ID=FvH4_1g00345;Name=FvH4_1g00345;
Fvb1	EVM	mRNA	188024	190321	.	+	.	ID=FvH4_1g00345.t1;Parent=FvH4_1g00345;Name=FvH4_1g00345.t1;
Fvb1	EVM	five_prime_UTR	188024	188216	.	+	.	ID=FvH4_1g00345.t1.utr5p1;Parent=FvH4_1g00345.t1;
Fvb1	EVM	exon	188024	188447	.	+	.	ID=FvH4_1g00345.t1.exon1;Parent=FvH4_1g00345.t1;
Fvb1	EVM	CDS	188217	188447	.	+	0	ID=FvH4_1g00345.t1.cds1;Parent=FvH4_1g00345.t1;
Fvb1	EVM	exon	188527	188707	.	+	.	ID=FvH4_1g00345.t1.exon2;Parent=FvH4_1g00345.t1;
Fvb1	EVM	CDS	188527	188707	.	+	0	ID=FvH4_1g00345.t1.cds2;Parent=FvH4_1g00345.t1;
Fvb1	EVM	exon	189092	189258	.	+	.	ID=FvH4_1g00345.t1.exon3;Parent=FvH4_1g00345.t1;
Fvb1	EVM	CDS	189092	189258	.	+	2	ID=FvH4_1g00345.t1.cds3;Parent=FvH4_1g00345.t1;
Fvb1	EVM	exon	189399	189481	.	+	.	ID=FvH4_1g00345.t1.exon4;Parent=FvH4_1g00345.t1;
Fvb1	EVM	CDS	189399	189481	.	+	0	ID=FvH4_1g00345.t1.cds4;Parent=FvH4_1g00345.t1;
Fvb1	EVM	exon	189590	190321	.	+	.	ID=FvH4_1g00345.t1.exon5;Parent=FvH4_1g00345.t1;
Fvb1	EVM	CDS	189590	189968	.	+	1	ID=FvH4_1g00345.t1.cds5;Parent=FvH4_1g00345.t1;
Fvb1	EVM	three_prime_UTR	189969	190321	.	+	.	ID=FvH4_1g00345.t1.utr3p1;Parent=FvH4_1g00345.t1;
Fvb1	EVM	mRNA	189091	189968	.	+	.	ID=FvH4_1g00345.t2;Parent=FvH4_1g00345;Name=FvH4_1g00345.t2;
Fvb1	EVM	five_prime_UTR	189091	189093	.	+	.	ID=FvH4_1g00345.t2.utr5p1;Parent=FvH4_1g00345.t2;
Fvb1	EVM	exon	189091	189258	.	+	.	ID=FvH4_1g00345.t2.exon1;Parent=FvH4_1g00345.t2;
Fvb1	EVM	CDS	189094	189258	.	+	0	ID=FvH4_1g00345.t2.cds1;Parent=FvH4_1g00345.t2;
Fvb1	EVM	exon	189399	189968	.	+	.	ID=FvH4_1g00345.t2.exon2;Parent=FvH4_1g00345.t2;
Fvb1	EVM	CDS	189399	189968	.	+	0	ID=FvH4_1g00345.t2.cds2;Parent=FvH4_1g00345.t2;
Fvb1	EVM	gene	190431	192389	.	+	.	ID=FvH4_1g00346;Name=FvH4_1g00346;
Fvb1	EVM	mRNA	190431	192389	.	+	.	ID=FvH4_1g00346.t1;Parent=FvH4_1g00346;Name=FvH4_1g00346.t1;
Fvb1	EVM	five_prime_UTR	190431	190675	.	+	.	ID=FvH4_1g00346.t1.utr5p1;Parent=FvH4_1g00346.t1;
Fvb1	EVM	exon	190431	190912	.	+	.	ID=FvH4_1g00346.t1.exon1;Parent=FvH4_1g00346.t1;
Fvb1	EVM	CDS	190676	190912	.	+	0	ID=FvH4_1g00346.t1.cds1;Parent=FvH4_1g00346.t1;
Fvb1	EVM	exon	190996	191176	.	+	.	ID=FvH4_1g00346.t1.exon2;Parent=FvH4_1g00346.t1;
Fvb1	EVM	CDS	190996	191176	.	+	0	ID=FvH4_1g00346.t1.cds2;Parent=FvH4_1g00346.t1;
Fvb1	EVM	exon	191255	191421	.	+	.	ID=FvH4_1g00346.t1.exon3;Parent=FvH4_1g00346.t1;
Fvb1	EVM	CDS	191255	191421	.	+	2	ID=FvH4_1g00346.t1.cds3;Parent=FvH4_1g00346.t1;
Fvb1	EVM	exon	191538	191620	.	+	.	ID=FvH4_1g00346.t1.exon4;Parent=FvH4_1g00346.t1;
Fvb1	EVM	CDS	191538	191620	.	+	0	ID=FvH4_1g00346.t1.cds4;Parent=FvH4_1g00346.t1;
Fvb1	EVM	exon	191723	192389	.	+	.	ID=FvH4_1g00346.t1.exon5;Parent=FvH4_1g00346.t1;
Fvb1	EVM	CDS	191723	192101	.	+	1	ID=FvH4_1g00346.t1.cds5;Parent=FvH4_1g00346.t1;
Fvb1	EVM	three_prime_UTR	192102	192389	.	+	.	ID=FvH4_1g00346.t1.utr3p1;Parent=FvH4_1g00346.t1;
Fvb1	EVM	gene	191728	197213	.	-	.	ID=FvH4_1g00350;Name=FvH4_1g00350;
Fvb1	EVM	mRNA	191728	197213	.	-	.	ID=FvH4_1g00350.t1;Parent=FvH4_1g00350;Name=FvH4_1g00350.t1;
Fvb1	EVM	five_prime_UTR	197103	197213	.	-	.	ID=FvH4_1g00350.t1.utr5p1;Parent=FvH4_1g00350.t1;
Fvb1	EVM	exon	196795	197213	.	-	.	ID=FvH4_1g00350.t1.exon1;Parent=FvH4_1g00350.t1;
Fvb1	EVM	CDS	196795	197102	.	-	0	ID=FvH4_1g00350.t1.cds1;Parent=FvH4_1g00350.t1;
Fvb1	EVM	exon	196476	196692	.	-	.	ID=FvH4_1g00350.t1.exon2;Parent=FvH4_1g00350.t1;
Fvb1	EVM	CDS	196476	196692	.	-	1	ID=FvH4_1g00350.t1.cds2;Parent=FvH4_1g00350.t1;
Fvb1	EVM	exon	196297	196380	.	-	.	ID=FvH4_1g00350.t1.exon3;Parent=FvH4_1g00350.t1;
Fvb1	EVM	CDS	196297	196380	.	-	0	ID=FvH4_1g00350.t1.cds3;Parent=FvH4_1g00350.t1;
Fvb1	EVM	exon	196126	196194	.	-	.	ID=FvH4_1g00350.t1.exon4;Parent=FvH4_1g00350.t1;
Fvb1	EVM	CDS	196126	196194	.	-	0	ID=FvH4_1g00350.t1.cds4;Parent=FvH4_1g00350.t1;
Fvb1	EVM	exon	195904	195987	.	-	.	ID=FvH4_1g00350.t1.exon5;Parent=FvH4_1g00350.t1;
Fvb1	EVM	CDS	195904	195987	.	-	0	ID=FvH4_1g00350.t1.cds5;Parent=FvH4_1g00350.t1;
Fvb1	EVM	exon	195640	195792	.	-	.	ID=FvH4_1g00350.t1.exon6;Parent=FvH4_1g00350.t1;
Fvb1	EVM	CDS	195640	195792	.	-	0	ID=FvH4_1g00350.t1.cds6;Parent=FvH4_1g00350.t1;
Fvb1	EVM	exon	195005	195091	.	-	.	ID=FvH4_1g00350.t1.exon7;Parent=FvH4_1g00350.t1;
Fvb1	EVM	CDS	195005	195091	.	-	0	ID=FvH4_1g00350.t1.cds7;Parent=FvH4_1g00350.t1;
Fvb1	EVM	exon	194618	194722	.	-	.	ID=FvH4_1g00350.t1.exon8;Parent=FvH4_1g00350.t1;
Fvb1	EVM	CDS	194618	194722	.	-	0	ID=FvH4_1g00350.t1.cds8;Parent=FvH4_1g00350.t1;
Fvb1	EVM	exon	194048	194170	.	-	.	ID=FvH4_1g00350.t1.exon9;Parent=FvH4_1g00350.t1;
Fvb1	EVM	CDS	194048	194170	.	-	0	ID=FvH4_1g00350.t1.cds9;Parent=FvH4_1g00350.t1;
Fvb1	EVM	exon	193717	193869	.	-	.	ID=FvH4_1g00350.t1.exon10;Parent=FvH4_1g00350.t1;
Fvb1	EVM	CDS	193717	193869	.	-	0	ID=FvH4_1g00350.t1.cds10;Parent=FvH4_1g00350.t1;
Fvb1	EVM	exon	193476	193541	.	-	.	ID=FvH4_1g00350.t1.exon11;Parent=FvH4_1g00350.t1;
Fvb1	EVM	CDS	193476	193541	.	-	0	ID=FvH4_1g00350.t1.cds11;Parent=FvH4_1g00350.t1;
Fvb1	EVM	exon	193245	193345	.	-	.	ID=FvH4_1g00350.t1.exon12;Parent=FvH4_1g00350.t1;
Fvb1	EVM	CDS	193262	193345	.	-	0	ID=FvH4_1g00350.t1.cds12;Parent=FvH4_1g00350.t1;
Fvb1	EVM	exon	191728	192705	.	-	.	ID=FvH4_1g00350.t1.exon13;Parent=FvH4_1g00350.t1;
Fvb1	EVM	three_prime_UTR	193245	193261	.	-	.	ID=FvH4_1g00350.t1.utr3p1;Parent=FvH4_1g00350.t1;
Fvb1	EVM	three_prime_UTR	191728	192705	.	-	.	ID=FvH4_1g00350.t1.utr3p2;Parent=FvH4_1g00350.t1;
Fvb1	EVM	mRNA	191728	197213	.	-	.	ID=FvH4_1g00350.t2;Parent=FvH4_1g00350;Name=FvH4_1g00350.t2;
Fvb1	EVM	five_prime_UTR	197103	197213	.	-	.	ID=FvH4_1g00350.t2.utr5p1;Parent=FvH4_1g00350.t2;
Fvb1	EVM	exon	196795	197213	.	-	.	ID=FvH4_1g00350.t2.exon1;Parent=FvH4_1g00350.t2;
Fvb1	EVM	CDS	196795	197102	.	-	0	ID=FvH4_1g00350.t2.cds1;Parent=FvH4_1g00350.t2;
Fvb1	EVM	exon	196476	196692	.	-	.	ID=FvH4_1g00350.t2.exon2;Parent=FvH4_1g00350.t2;
Fvb1	EVM	CDS	196476	196692	.	-	1	ID=FvH4_1g00350.t2.cds2;Parent=FvH4_1g00350.t2;
Fvb1	EVM	exon	196297	196380	.	-	.	ID=FvH4_1g00350.t2.exon3;Parent=FvH4_1g00350.t2;
Fvb1	EVM	CDS	196297	196380	.	-	0	ID=FvH4_1g00350.t2.cds3;Parent=FvH4_1g00350.t2;
Fvb1	EVM	exon	196126	196194	.	-	.	ID=FvH4_1g00350.t2.exon4;Parent=FvH4_1g00350.t2;
Fvb1	EVM	CDS	196126	196194	.	-	0	ID=FvH4_1g00350.t2.cds4;Parent=FvH4_1g00350.t2;
Fvb1	EVM	exon	195904	195987	.	-	.	ID=FvH4_1g00350.t2.exon5;Parent=FvH4_1g00350.t2;
Fvb1	EVM	CDS	195904	195987	.	-	0	ID=FvH4_1g00350.t2.cds5;Parent=FvH4_1g00350.t2;
Fvb1	EVM	exon	195640	195792	.	-	.	ID=FvH4_1g00350.t2.exon6;Parent=FvH4_1g00350.t2;
Fvb1	EVM	CDS	195640	195792	.	-	0	ID=FvH4_1g00350.t2.cds6;Parent=FvH4_1g00350.t2;
Fvb1	EVM	exon	195005	195091	.	-	.	ID=FvH4_1g00350.t2.exon7;Parent=FvH4_1g00350.t2;
Fvb1	EVM	CDS	195005	195091	.	-	0	ID=FvH4_1g00350.t2.cds7;Parent=FvH4_1g00350.t2;
Fvb1	EVM	exon	194618	194722	.	-	.	ID=FvH4_1g00350.t2.exon8;Parent=FvH4_1g00350.t2;
Fvb1	EVM	CDS	194618	194722	.	-	0	ID=FvH4_1g00350.t2.cds8;Parent=FvH4_1g00350.t2;
Fvb1	EVM	exon	194048	194170	.	-	.	ID=FvH4_1g00350.t2.exon9;Parent=FvH4_1g00350.t2;
Fvb1	EVM	CDS	194048	194170	.	-	0	ID=FvH4_1g00350.t2.cds9;Parent=FvH4_1g00350.t2;
Fvb1	EVM	exon	193717	193869	.	-	.	ID=FvH4_1g00350.t2.exon10;Parent=FvH4_1g00350.t2;
Fvb1	EVM	CDS	193717	193869	.	-	0	ID=FvH4_1g00350.t2.cds10;Parent=FvH4_1g00350.t2;
Fvb1	EVM	exon	193476	193541	.	-	.	ID=FvH4_1g00350.t2.exon11;Parent=FvH4_1g00350.t2;
Fvb1	EVM	CDS	193476	193541	.	-	0	ID=FvH4_1g00350.t2.cds11;Parent=FvH4_1g00350.t2;
Fvb1	EVM	exon	191728	193345	.	-	.	ID=FvH4_1g00350.t2.exon12;Parent=FvH4_1g00350.t2;
Fvb1	EVM	CDS	193262	193345	.	-	0	ID=FvH4_1g00350.t2.cds12;Parent=FvH4_1g00350.t2;
Fvb1	EVM	three_prime_UTR	191728	193261	.	-	.	ID=FvH4_1g00350.t2.utr3p1;Parent=FvH4_1g00350.t2;
Fvb1	EVM	gene	197979	202990	.	+	.	ID=FvH4_1g00360;Name=FvH4_1g00360;
Fvb1	EVM	mRNA	197979	202990	.	+	.	ID=FvH4_1g00360.t1;Parent=FvH4_1g00360;Name=FvH4_1g00360.t1;
Fvb1	EVM	five_prime_UTR	197979	198680	.	+	.	ID=FvH4_1g00360.t1.utr5p1;Parent=FvH4_1g00360.t1;
Fvb1	EVM	exon	197979	199106	.	+	.	ID=FvH4_1g00360.t1.exon1;Parent=FvH4_1g00360.t1;
Fvb1	EVM	CDS	198681	199106	.	+	0	ID=FvH4_1g00360.t1.cds1;Parent=FvH4_1g00360.t1;
Fvb1	EVM	exon	199314	199388	.	+	.	ID=FvH4_1g00360.t1.exon2;Parent=FvH4_1g00360.t1;
Fvb1	EVM	CDS	199314	199388	.	+	0	ID=FvH4_1g00360.t1.cds2;Parent=FvH4_1g00360.t1;
Fvb1	EVM	exon	199488	199592	.	+	.	ID=FvH4_1g00360.t1.exon3;Parent=FvH4_1g00360.t1;
Fvb1	EVM	CDS	199488	199592	.	+	0	ID=FvH4_1g00360.t1.cds3;Parent=FvH4_1g00360.t1;
Fvb1	EVM	exon	199734	199819	.	+	.	ID=FvH4_1g00360.t1.exon4;Parent=FvH4_1g00360.t1;
Fvb1	EVM	CDS	199734	199819	.	+	0	ID=FvH4_1g00360.t1.cds4;Parent=FvH4_1g00360.t1;
Fvb1	EVM	exon	199954	200074	.	+	.	ID=FvH4_1g00360.t1.exon5;Parent=FvH4_1g00360.t1;
Fvb1	EVM	CDS	199954	200074	.	+	1	ID=FvH4_1g00360.t1.cds5;Parent=FvH4_1g00360.t1;
Fvb1	EVM	exon	200172	200251	.	+	.	ID=FvH4_1g00360.t1.exon6;Parent=FvH4_1g00360.t1;
Fvb1	EVM	CDS	200172	200251	.	+	0	ID=FvH4_1g00360.t1.cds6;Parent=FvH4_1g00360.t1;
Fvb1	EVM	exon	200426	200488	.	+	.	ID=FvH4_1g00360.t1.exon7;Parent=FvH4_1g00360.t1;
Fvb1	EVM	CDS	200426	200488	.	+	1	ID=FvH4_1g00360.t1.cds7;Parent=FvH4_1g00360.t1;
Fvb1	EVM	exon	200606	200727	.	+	.	ID=FvH4_1g00360.t1.exon8;Parent=FvH4_1g00360.t1;
Fvb1	EVM	CDS	200606	200727	.	+	1	ID=FvH4_1g00360.t1.cds8;Parent=FvH4_1g00360.t1;
Fvb1	EVM	exon	200803	200888	.	+	.	ID=FvH4_1g00360.t1.exon9;Parent=FvH4_1g00360.t1;
Fvb1	EVM	CDS	200803	200888	.	+	2	ID=FvH4_1g00360.t1.cds9;Parent=FvH4_1g00360.t1;
Fvb1	EVM	exon	201230	201354	.	+	.	ID=FvH4_1g00360.t1.exon10;Parent=FvH4_1g00360.t1;
Fvb1	EVM	CDS	201230	201354	.	+	0	ID=FvH4_1g00360.t1.cds10;Parent=FvH4_1g00360.t1;
Fvb1	EVM	exon	201979	202110	.	+	.	ID=FvH4_1g00360.t1.exon11;Parent=FvH4_1g00360.t1;
Fvb1	EVM	CDS	201979	202110	.	+	1	ID=FvH4_1g00360.t1.cds11;Parent=FvH4_1g00360.t1;
Fvb1	EVM	exon	202234	202990	.	+	.	ID=FvH4_1g00360.t1.exon12;Parent=FvH4_1g00360.t1;
Fvb1	EVM	CDS	202234	202240	.	+	1	ID=FvH4_1g00360.t1.cds12;Parent=FvH4_1g00360.t1;
Fvb1	EVM	three_prime_UTR	202241	202990	.	+	.	ID=FvH4_1g00360.t1.utr3p1;Parent=FvH4_1g00360.t1;
Fvb1	EVM	mRNA	198017	202793	.	+	.	ID=FvH4_1g00360.t2;Parent=FvH4_1g00360;Name=FvH4_1g00360.t2;
Fvb1	EVM	five_prime_UTR	198017	198680	.	+	.	ID=FvH4_1g00360.t2.utr5p1;Parent=FvH4_1g00360.t2;
Fvb1	EVM	exon	198017	199106	.	+	.	ID=FvH4_1g00360.t2.exon1;Parent=FvH4_1g00360.t2;
Fvb1	EVM	CDS	198681	199106	.	+	0	ID=FvH4_1g00360.t2.cds1;Parent=FvH4_1g00360.t2;
Fvb1	EVM	exon	199314	199388	.	+	.	ID=FvH4_1g00360.t2.exon2;Parent=FvH4_1g00360.t2;
Fvb1	EVM	CDS	199314	199388	.	+	0	ID=FvH4_1g00360.t2.cds2;Parent=FvH4_1g00360.t2;
Fvb1	EVM	exon	199488	199592	.	+	.	ID=FvH4_1g00360.t2.exon3;Parent=FvH4_1g00360.t2;
Fvb1	EVM	CDS	199488	199592	.	+	0	ID=FvH4_1g00360.t2.cds3;Parent=FvH4_1g00360.t2;
Fvb1	EVM	exon	199734	199819	.	+	.	ID=FvH4_1g00360.t2.exon4;Parent=FvH4_1g00360.t2;
Fvb1	EVM	CDS	199734	199819	.	+	0	ID=FvH4_1g00360.t2.cds4;Parent=FvH4_1g00360.t2;
Fvb1	EVM	exon	199954	200074	.	+	.	ID=FvH4_1g00360.t2.exon5;Parent=FvH4_1g00360.t2;
Fvb1	EVM	CDS	199954	200074	.	+	2	ID=FvH4_1g00360.t2.cds5;Parent=FvH4_1g00360.t2;
Fvb1	EVM	exon	200172	200251	.	+	.	ID=FvH4_1g00360.t2.exon6;Parent=FvH4_1g00360.t2;
Fvb1	EVM	CDS	200172	200251	.	+	0	ID=FvH4_1g00360.t2.cds6;Parent=FvH4_1g00360.t2;
Fvb1	EVM	exon	200426	200488	.	+	.	ID=FvH4_1g00360.t2.exon7;Parent=FvH4_1g00360.t2;
Fvb1	EVM	CDS	200426	200488	.	+	2	ID=FvH4_1g00360.t2.cds7;Parent=FvH4_1g00360.t2;
Fvb1	EVM	exon	200606	200727	.	+	.	ID=FvH4_1g00360.t2.exon8;Parent=FvH4_1g00360.t2;
Fvb1	EVM	CDS	200606	200727	.	+	2	ID=FvH4_1g00360.t2.cds8;Parent=FvH4_1g00360.t2;
Fvb1	EVM	exon	200803	200888	.	+	.	ID=FvH4_1g00360.t2.exon9;Parent=FvH4_1g00360.t2;
Fvb1	EVM	CDS	200803	200888	.	+	1	ID=FvH4_1g00360.t2.cds9;Parent=FvH4_1g00360.t2;
Fvb1	EVM	exon	201230	201354	.	+	.	ID=FvH4_1g00360.t2.exon10;Parent=FvH4_1g00360.t2;
Fvb1	EVM	CDS	201230	201354	.	+	0	ID=FvH4_1g00360.t2.cds10;Parent=FvH4_1g00360.t2;
Fvb1	EVM	exon	201979	202793	.	+	.	ID=FvH4_1g00360.t2.exon11;Parent=FvH4_1g00360.t2;
Fvb1	EVM	CDS	201979	202138	.	+	2	ID=FvH4_1g00360.t2.cds11;Parent=FvH4_1g00360.t2;
Fvb1	EVM	three_prime_UTR	202139	202793	.	+	.	ID=FvH4_1g00360.t2.utr3p1;Parent=FvH4_1g00360.t2;
Fvb1	EVM	gene	203590	205604	.	+	.	ID=FvH4_1g00370;Name=FvH4_1g00370;
Fvb1	EVM	mRNA	203590	205604	.	+	.	ID=FvH4_1g00370.t1;Parent=FvH4_1g00370;Name=FvH4_1g00370.t1;
Fvb1	EVM	five_prime_UTR	203590	203708	.	+	.	ID=FvH4_1g00370.t1.utr5p1;Parent=FvH4_1g00370.t1;
Fvb1	EVM	exon	203590	203783	.	+	.	ID=FvH4_1g00370.t1.exon1;Parent=FvH4_1g00370.t1;
Fvb1	EVM	CDS	203709	203783	.	+	0	ID=FvH4_1g00370.t1.cds1;Parent=FvH4_1g00370.t1;
Fvb1	EVM	exon	203896	203937	.	+	.	ID=FvH4_1g00370.t1.exon2;Parent=FvH4_1g00370.t1;
Fvb1	EVM	CDS	203896	203937	.	+	0	ID=FvH4_1g00370.t1.cds2;Parent=FvH4_1g00370.t1;
Fvb1	EVM	exon	204290	204460	.	+	.	ID=FvH4_1g00370.t1.exon3;Parent=FvH4_1g00370.t1;
Fvb1	EVM	CDS	204290	204460	.	+	0	ID=FvH4_1g00370.t1.cds3;Parent=FvH4_1g00370.t1;
Fvb1	EVM	exon	204922	205008	.	+	.	ID=FvH4_1g00370.t1.exon4;Parent=FvH4_1g00370.t1;
Fvb1	EVM	CDS	204922	205008	.	+	0	ID=FvH4_1g00370.t1.cds4;Parent=FvH4_1g00370.t1;
Fvb1	EVM	exon	205112	205604	.	+	.	ID=FvH4_1g00370.t1.exon5;Parent=FvH4_1g00370.t1;
Fvb1	EVM	CDS	205112	205144	.	+	0	ID=FvH4_1g00370.t1.cds5;Parent=FvH4_1g00370.t1;
Fvb1	EVM	three_prime_UTR	205145	205604	.	+	.	ID=FvH4_1g00370.t1.utr3p1;Parent=FvH4_1g00370.t1;
Fvb1	EVM	gene	205790	211854	.	+	.	ID=FvH4_1g00380;Name=FvH4_1g00380;
Fvb1	EVM	mRNA	205790	211854	.	+	.	ID=FvH4_1g00380.t1;Parent=FvH4_1g00380;Name=FvH4_1g00380.t1;
Fvb1	EVM	five_prime_UTR	205790	206116	.	+	.	ID=FvH4_1g00380.t1.utr5p1;Parent=FvH4_1g00380.t1;
Fvb1	EVM	exon	205790	206571	.	+	.	ID=FvH4_1g00380.t1.exon1;Parent=FvH4_1g00380.t1;
Fvb1	EVM	CDS	206117	206571	.	+	0	ID=FvH4_1g00380.t1.cds1;Parent=FvH4_1g00380.t1;
Fvb1	EVM	exon	206659	206971	.	+	.	ID=FvH4_1g00380.t1.exon2;Parent=FvH4_1g00380.t1;
Fvb1	EVM	CDS	206659	206971	.	+	1	ID=FvH4_1g00380.t1.cds2;Parent=FvH4_1g00380.t1;
Fvb1	EVM	exon	207312	207458	.	+	.	ID=FvH4_1g00380.t1.exon3;Parent=FvH4_1g00380.t1;
Fvb1	EVM	CDS	207312	207458	.	+	0	ID=FvH4_1g00380.t1.cds3;Parent=FvH4_1g00380.t1;
Fvb1	EVM	exon	207544	207632	.	+	.	ID=FvH4_1g00380.t1.exon4;Parent=FvH4_1g00380.t1;
Fvb1	EVM	CDS	207544	207632	.	+	0	ID=FvH4_1g00380.t1.cds4;Parent=FvH4_1g00380.t1;
Fvb1	EVM	exon	207722	207814	.	+	.	ID=FvH4_1g00380.t1.exon5;Parent=FvH4_1g00380.t1;
Fvb1	EVM	CDS	207722	207814	.	+	1	ID=FvH4_1g00380.t1.cds5;Parent=FvH4_1g00380.t1;
Fvb1	EVM	exon	208175	208301	.	+	.	ID=FvH4_1g00380.t1.exon6;Parent=FvH4_1g00380.t1;
Fvb1	EVM	CDS	208175	208301	.	+	1	ID=FvH4_1g00380.t1.cds6;Parent=FvH4_1g00380.t1;
Fvb1	EVM	exon	208413	208477	.	+	.	ID=FvH4_1g00380.t1.exon7;Parent=FvH4_1g00380.t1;
Fvb1	EVM	CDS	208413	208477	.	+	0	ID=FvH4_1g00380.t1.cds7;Parent=FvH4_1g00380.t1;
Fvb1	EVM	exon	208608	208782	.	+	.	ID=FvH4_1g00380.t1.exon8;Parent=FvH4_1g00380.t1;
Fvb1	EVM	CDS	208608	208782	.	+	1	ID=FvH4_1g00380.t1.cds8;Parent=FvH4_1g00380.t1;
Fvb1	EVM	exon	209136	209330	.	+	.	ID=FvH4_1g00380.t1.exon9;Parent=FvH4_1g00380.t1;
Fvb1	EVM	CDS	209136	209330	.	+	0	ID=FvH4_1g00380.t1.cds9;Parent=FvH4_1g00380.t1;
Fvb1	EVM	exon	209446	209493	.	+	.	ID=FvH4_1g00380.t1.exon10;Parent=FvH4_1g00380.t1;
Fvb1	EVM	CDS	209446	209493	.	+	0	ID=FvH4_1g00380.t1.cds10;Parent=FvH4_1g00380.t1;
Fvb1	EVM	exon	209967	210116	.	+	.	ID=FvH4_1g00380.t1.exon11;Parent=FvH4_1g00380.t1;
Fvb1	EVM	CDS	209967	210116	.	+	0	ID=FvH4_1g00380.t1.cds11;Parent=FvH4_1g00380.t1;
Fvb1	EVM	exon	210202	210284	.	+	.	ID=FvH4_1g00380.t1.exon12;Parent=FvH4_1g00380.t1;
Fvb1	EVM	CDS	210202	210284	.	+	0	ID=FvH4_1g00380.t1.cds12;Parent=FvH4_1g00380.t1;
Fvb1	EVM	exon	210875	210990	.	+	.	ID=FvH4_1g00380.t1.exon13;Parent=FvH4_1g00380.t1;
Fvb1	EVM	CDS	210875	210990	.	+	1	ID=FvH4_1g00380.t1.cds13;Parent=FvH4_1g00380.t1;
Fvb1	EVM	exon	211294	211854	.	+	.	ID=FvH4_1g00380.t1.exon14;Parent=FvH4_1g00380.t1;
Fvb1	EVM	CDS	211294	211382	.	+	2	ID=FvH4_1g00380.t1.cds14;Parent=FvH4_1g00380.t1;
Fvb1	EVM	three_prime_UTR	211383	211854	.	+	.	ID=FvH4_1g00380.t1.utr3p1;Parent=FvH4_1g00380.t1;
Fvb1	EVM	mRNA	205884	209578	.	+	.	ID=FvH4_1g00380.t2;Parent=FvH4_1g00380;Name=FvH4_1g00380.t2;
Fvb1	EVM	five_prime_UTR	205884	206116	.	+	.	ID=FvH4_1g00380.t2.utr5p1;Parent=FvH4_1g00380.t2;
Fvb1	EVM	exon	205884	206571	.	+	.	ID=FvH4_1g00380.t2.exon1;Parent=FvH4_1g00380.t2;
Fvb1	EVM	CDS	206117	206571	.	+	0	ID=FvH4_1g00380.t2.cds1;Parent=FvH4_1g00380.t2;
Fvb1	EVM	exon	206659	206971	.	+	.	ID=FvH4_1g00380.t2.exon2;Parent=FvH4_1g00380.t2;
Fvb1	EVM	CDS	206659	206971	.	+	2	ID=FvH4_1g00380.t2.cds2;Parent=FvH4_1g00380.t2;
Fvb1	EVM	exon	207312	207458	.	+	.	ID=FvH4_1g00380.t2.exon3;Parent=FvH4_1g00380.t2;
Fvb1	EVM	CDS	207312	207458	.	+	0	ID=FvH4_1g00380.t2.cds3;Parent=FvH4_1g00380.t2;
Fvb1	EVM	exon	207544	207632	.	+	.	ID=FvH4_1g00380.t2.exon4;Parent=FvH4_1g00380.t2;
Fvb1	EVM	CDS	207544	207632	.	+	0	ID=FvH4_1g00380.t2.cds4;Parent=FvH4_1g00380.t2;
Fvb1	EVM	exon	207722	207814	.	+	.	ID=FvH4_1g00380.t2.exon5;Parent=FvH4_1g00380.t2;
Fvb1	EVM	CDS	207722	207814	.	+	2	ID=FvH4_1g00380.t2.cds5;Parent=FvH4_1g00380.t2;
Fvb1	EVM	exon	208175	208301	.	+	.	ID=FvH4_1g00380.t2.exon6;Parent=FvH4_1g00380.t2;
Fvb1	EVM	CDS	208175	208301	.	+	2	ID=FvH4_1g00380.t2.cds6;Parent=FvH4_1g00380.t2;
Fvb1	EVM	exon	208413	208477	.	+	.	ID=FvH4_1g00380.t2.exon7;Parent=FvH4_1g00380.t2;
Fvb1	EVM	CDS	208413	208477	.	+	0	ID=FvH4_1g00380.t2.cds7;Parent=FvH4_1g00380.t2;
Fvb1	EVM	exon	208608	208782	.	+	.	ID=FvH4_1g00380.t2.exon8;Parent=FvH4_1g00380.t2;
Fvb1	EVM	CDS	208608	208782	.	+	2	ID=FvH4_1g00380.t2.cds8;Parent=FvH4_1g00380.t2;
Fvb1	EVM	exon	209136	209330	.	+	.	ID=FvH4_1g00380.t2.exon9;Parent=FvH4_1g00380.t2;
Fvb1	EVM	CDS	209136	209330	.	+	0	ID=FvH4_1g00380.t2.cds9;Parent=FvH4_1g00380.t2;
Fvb1	EVM	exon	209446	209578	.	+	.	ID=FvH4_1g00380.t2.exon10;Parent=FvH4_1g00380.t2;
Fvb1	EVM	CDS	209446	209502	.	+	0	ID=FvH4_1g00380.t2.cds10;Parent=FvH4_1g00380.t2;
Fvb1	EVM	three_prime_UTR	209503	209578	.	+	.	ID=FvH4_1g00380.t2.utr3p1;Parent=FvH4_1g00380.t2;
Fvb1	EVM	gene	212377	214377	.	-	.	ID=FvH4_1g00390;Name=FvH4_1g00390;
Fvb1	EVM	mRNA	212377	214377	.	-	.	ID=FvH4_1g00390.t1;Parent=FvH4_1g00390;Name=FvH4_1g00390.t1;
Fvb1	EVM	five_prime_UTR	214259	214377	.	-	.	ID=FvH4_1g00390.t1.utr5p1;Parent=FvH4_1g00390.t1;
Fvb1	EVM	exon	213476	214377	.	-	.	ID=FvH4_1g00390.t1.exon1;Parent=FvH4_1g00390.t1;
Fvb1	EVM	CDS	213476	214258	.	-	0	ID=FvH4_1g00390.t1.cds1;Parent=FvH4_1g00390.t1;
Fvb1	EVM	exon	212377	213316	.	-	.	ID=FvH4_1g00390.t1.exon2;Parent=FvH4_1g00390.t1;
Fvb1	EVM	CDS	212585	213316	.	-	0	ID=FvH4_1g00390.t1.cds2;Parent=FvH4_1g00390.t1;
Fvb1	EVM	three_prime_UTR	212377	212584	.	-	.	ID=FvH4_1g00390.t1.utr3p1;Parent=FvH4_1g00390.t1;
Fvb1	EVM	gene	217803	219763	.	-	.	ID=FvH4_1g00400;Name=FvH4_1g00400;
Fvb1	EVM	mRNA	217803	219763	.	-	.	ID=FvH4_1g00400.t1;Parent=FvH4_1g00400;Name=FvH4_1g00400.t1;
Fvb1	EVM	five_prime_UTR	219622	219763	.	-	.	ID=FvH4_1g00400.t1.utr5p1;Parent=FvH4_1g00400.t1;
Fvb1	EVM	exon	218899	219763	.	-	.	ID=FvH4_1g00400.t1.exon1;Parent=FvH4_1g00400.t1;
Fvb1	EVM	CDS	218899	219621	.	-	0	ID=FvH4_1g00400.t1.cds1;Parent=FvH4_1g00400.t1;
Fvb1	EVM	exon	217803	218731	.	-	.	ID=FvH4_1g00400.t1.exon2;Parent=FvH4_1g00400.t1;
Fvb1	EVM	CDS	218003	218731	.	-	0	ID=FvH4_1g00400.t1.cds2;Parent=FvH4_1g00400.t1;
Fvb1	EVM	three_prime_UTR	217803	218002	.	-	.	ID=FvH4_1g00400.t1.utr3p1;Parent=FvH4_1g00400.t1;
Fvb1	EVM	gene	220830	222962	.	-	.	ID=FvH4_1g00410;Name=FvH4_1g00410;
Fvb1	EVM	mRNA	220830	222962	.	-	.	ID=FvH4_1g00410.t1;Parent=FvH4_1g00410;Name=FvH4_1g00410.t1;
Fvb1	EVM	five_prime_UTR	222829	222962	.	-	.	ID=FvH4_1g00410.t1.utr5p1;Parent=FvH4_1g00410.t1;
Fvb1	EVM	exon	222058	222962	.	-	.	ID=FvH4_1g00410.t1.exon1;Parent=FvH4_1g00410.t1;
Fvb1	EVM	CDS	222058	222828	.	-	0	ID=FvH4_1g00410.t1.cds1;Parent=FvH4_1g00410.t1;
Fvb1	EVM	exon	220830	221780	.	-	.	ID=FvH4_1g00410.t1.exon2;Parent=FvH4_1g00410.t1;
Fvb1	EVM	CDS	221055	221780	.	-	0	ID=FvH4_1g00410.t1.cds2;Parent=FvH4_1g00410.t1;
Fvb1	EVM	three_prime_UTR	220830	221054	.	-	.	ID=FvH4_1g00410.t1.utr3p1;Parent=FvH4_1g00410.t1;
Fvb1	EVM	gene	232060	234107	.	-	.	ID=FvH4_1g00420;Name=FvH4_1g00420;
Fvb1	EVM	mRNA	232060	234107	.	-	.	ID=FvH4_1g00420.t1;Parent=FvH4_1g00420;Name=FvH4_1g00420.t1;
Fvb1	EVM	five_prime_UTR	234025	234107	.	-	.	ID=FvH4_1g00420.t1.utr5p1;Parent=FvH4_1g00420.t1;
Fvb1	EVM	exon	233254	234107	.	-	.	ID=FvH4_1g00420.t1.exon1;Parent=FvH4_1g00420.t1;
Fvb1	EVM	CDS	233254	234024	.	-	0	ID=FvH4_1g00420.t1.cds1;Parent=FvH4_1g00420.t1;
Fvb1	EVM	exon	232060	232984	.	-	.	ID=FvH4_1g00420.t1.exon2;Parent=FvH4_1g00420.t1;
Fvb1	EVM	CDS	232259	232984	.	-	0	ID=FvH4_1g00420.t1.cds2;Parent=FvH4_1g00420.t1;
Fvb1	EVM	three_prime_UTR	232060	232258	.	-	.	ID=FvH4_1g00420.t1.utr3p1;Parent=FvH4_1g00420.t1;
Fvb1	EVM	gene	235108	236952	.	-	.	ID=FvH4_1g00421;Name=FvH4_1g00421;
Fvb1	EVM	mRNA	235108	236952	.	-	.	ID=FvH4_1g00421.t1;Parent=FvH4_1g00421;Name=FvH4_1g00421.t1;
Fvb1	EVM	five_prime_UTR	236887	236952	.	-	.	ID=FvH4_1g00421.t1.utr5p1;Parent=FvH4_1g00421.t1;
Fvb1	EVM	exon	236230	236952	.	-	.	ID=FvH4_1g00421.t1.exon1;Parent=FvH4_1g00421.t1;
Fvb1	EVM	CDS	236230	236886	.	-	0	ID=FvH4_1g00421.t1.cds1;Parent=FvH4_1g00421.t1;
Fvb1	EVM	exon	235108	236144	.	-	.	ID=FvH4_1g00421.t1.exon2;Parent=FvH4_1g00421.t1;
Fvb1	EVM	CDS	235416	236144	.	-	0	ID=FvH4_1g00421.t1.cds2;Parent=FvH4_1g00421.t1;
Fvb1	EVM	three_prime_UTR	235108	235415	.	-	.	ID=FvH4_1g00421.t1.utr3p1;Parent=FvH4_1g00421.t1;
Fvb1	EVM	gene	238997	242668	.	+	.	ID=FvH4_1g00430;Name=FvH4_1g00430;
Fvb1	EVM	mRNA	238997	242668	.	+	.	ID=FvH4_1g00430.t1;Parent=FvH4_1g00430;Name=FvH4_1g00430.t1;
Fvb1	EVM	five_prime_UTR	238997	239165	.	+	.	ID=FvH4_1g00430.t1.utr5p1;Parent=FvH4_1g00430.t1;
Fvb1	EVM	five_prime_UTR	239438	239531	.	+	.	ID=FvH4_1g00430.t1.utr5p2;Parent=FvH4_1g00430.t1;
Fvb1	EVM	five_prime_UTR	240437	240483	.	+	.	ID=FvH4_1g00430.t1.utr5p3;Parent=FvH4_1g00430.t1;
Fvb1	EVM	exon	238997	239165	.	+	.	ID=FvH4_1g00430.t1.exon1;Parent=FvH4_1g00430.t1;
Fvb1	EVM	exon	239438	239531	.	+	.	ID=FvH4_1g00430.t1.exon2;Parent=FvH4_1g00430.t1;
Fvb1	EVM	exon	240437	240831	.	+	.	ID=FvH4_1g00430.t1.exon3;Parent=FvH4_1g00430.t1;
Fvb1	EVM	CDS	240484	240831	.	+	0	ID=FvH4_1g00430.t1.cds1;Parent=FvH4_1g00430.t1;
Fvb1	EVM	exon	240973	241103	.	+	.	ID=FvH4_1g00430.t1.exon4;Parent=FvH4_1g00430.t1;
Fvb1	EVM	CDS	240973	241103	.	+	0	ID=FvH4_1g00430.t1.cds2;Parent=FvH4_1g00430.t1;
Fvb1	EVM	exon	241192	241498	.	+	.	ID=FvH4_1g00430.t1.exon5;Parent=FvH4_1g00430.t1;
Fvb1	EVM	CDS	241192	241498	.	+	1	ID=FvH4_1g00430.t1.cds3;Parent=FvH4_1g00430.t1;
Fvb1	EVM	exon	241746	242059	.	+	.	ID=FvH4_1g00430.t1.exon6;Parent=FvH4_1g00430.t1;
Fvb1	EVM	CDS	241746	242059	.	+	0	ID=FvH4_1g00430.t1.cds4;Parent=FvH4_1g00430.t1;
Fvb1	EVM	exon	242361	242668	.	+	.	ID=FvH4_1g00430.t1.exon7;Parent=FvH4_1g00430.t1;
Fvb1	EVM	CDS	242361	242490	.	+	1	ID=FvH4_1g00430.t1.cds5;Parent=FvH4_1g00430.t1;
Fvb1	EVM	three_prime_UTR	242491	242668	.	+	.	ID=FvH4_1g00430.t1.utr3p1;Parent=FvH4_1g00430.t1;
Fvb1	EVM	mRNA	238998	242560	.	+	.	ID=FvH4_1g00430.t2;Parent=FvH4_1g00430;Name=FvH4_1g00430.t2;
Fvb1	EVM	five_prime_UTR	238998	239165	.	+	.	ID=FvH4_1g00430.t2.utr5p1;Parent=FvH4_1g00430.t2;
Fvb1	EVM	five_prime_UTR	239438	240483	.	+	.	ID=FvH4_1g00430.t2.utr5p2;Parent=FvH4_1g00430.t2;
Fvb1	EVM	exon	238998	239165	.	+	.	ID=FvH4_1g00430.t2.exon1;Parent=FvH4_1g00430.t2;
Fvb1	EVM	exon	239438	240831	.	+	.	ID=FvH4_1g00430.t2.exon2;Parent=FvH4_1g00430.t2;
Fvb1	EVM	CDS	240484	240831	.	+	0	ID=FvH4_1g00430.t2.cds1;Parent=FvH4_1g00430.t2;
Fvb1	EVM	exon	240973	241103	.	+	.	ID=FvH4_1g00430.t2.exon3;Parent=FvH4_1g00430.t2;
Fvb1	EVM	CDS	240973	241103	.	+	0	ID=FvH4_1g00430.t2.cds2;Parent=FvH4_1g00430.t2;
Fvb1	EVM	exon	241192	241498	.	+	.	ID=FvH4_1g00430.t2.exon4;Parent=FvH4_1g00430.t2;
Fvb1	EVM	CDS	241192	241498	.	+	1	ID=FvH4_1g00430.t2.cds3;Parent=FvH4_1g00430.t2;
Fvb1	EVM	exon	241746	242059	.	+	.	ID=FvH4_1g00430.t2.exon5;Parent=FvH4_1g00430.t2;
Fvb1	EVM	CDS	241746	242059	.	+	0	ID=FvH4_1g00430.t2.cds4;Parent=FvH4_1g00430.t2;
Fvb1	EVM	exon	242361	242560	.	+	.	ID=FvH4_1g00430.t2.exon6;Parent=FvH4_1g00430.t2;
Fvb1	EVM	CDS	242361	242490	.	+	1	ID=FvH4_1g00430.t2.cds5;Parent=FvH4_1g00430.t2;
Fvb1	EVM	three_prime_UTR	242491	242560	.	+	.	ID=FvH4_1g00430.t2.utr3p1;Parent=FvH4_1g00430.t2;
Fvb1	EVM	mRNA	239000	242611	.	+	.	ID=FvH4_1g00430.t3;Parent=FvH4_1g00430;Name=FvH4_1g00430.t3;
Fvb1	EVM	five_prime_UTR	239000	239165	.	+	.	ID=FvH4_1g00430.t3.utr5p1;Parent=FvH4_1g00430.t3;
Fvb1	EVM	five_prime_UTR	239438	239531	.	+	.	ID=FvH4_1g00430.t3.utr5p2;Parent=FvH4_1g00430.t3;
Fvb1	EVM	five_prime_UTR	240437	240483	.	+	.	ID=FvH4_1g00430.t3.utr5p3;Parent=FvH4_1g00430.t3;
Fvb1	EVM	exon	239000	239165	.	+	.	ID=FvH4_1g00430.t3.exon1;Parent=FvH4_1g00430.t3;
Fvb1	EVM	exon	239438	239531	.	+	.	ID=FvH4_1g00430.t3.exon2;Parent=FvH4_1g00430.t3;
Fvb1	EVM	exon	240437	240831	.	+	.	ID=FvH4_1g00430.t3.exon3;Parent=FvH4_1g00430.t3;
Fvb1	EVM	CDS	240484	240831	.	+	0	ID=FvH4_1g00430.t3.cds1;Parent=FvH4_1g00430.t3;
Fvb1	EVM	exon	240973	241103	.	+	.	ID=FvH4_1g00430.t3.exon4;Parent=FvH4_1g00430.t3;
Fvb1	EVM	CDS	240973	241103	.	+	0	ID=FvH4_1g00430.t3.cds2;Parent=FvH4_1g00430.t3;
Fvb1	EVM	exon	241192	242059	.	+	.	ID=FvH4_1g00430.t3.exon5;Parent=FvH4_1g00430.t3;
Fvb1	EVM	CDS	241192	241687	.	+	1	ID=FvH4_1g00430.t3.cds3;Parent=FvH4_1g00430.t3;
Fvb1	EVM	exon	242361	242611	.	+	.	ID=FvH4_1g00430.t3.exon6;Parent=FvH4_1g00430.t3;
Fvb1	EVM	three_prime_UTR	241688	242059	.	+	.	ID=FvH4_1g00430.t3.utr3p1;Parent=FvH4_1g00430.t3;
Fvb1	EVM	three_prime_UTR	242361	242611	.	+	.	ID=FvH4_1g00430.t3.utr3p2;Parent=FvH4_1g00430.t3;
Fvb1	EVM	mRNA	239387	242554	.	+	.	ID=FvH4_1g00430.t4;Parent=FvH4_1g00430;Name=FvH4_1g00430.t4;
Fvb1	EVM	five_prime_UTR	239387	239531	.	+	.	ID=FvH4_1g00430.t4.utr5p1;Parent=FvH4_1g00430.t4;
Fvb1	EVM	five_prime_UTR	240437	240483	.	+	.	ID=FvH4_1g00430.t4.utr5p2;Parent=FvH4_1g00430.t4;
Fvb1	EVM	exon	239387	239531	.	+	.	ID=FvH4_1g00430.t4.exon1;Parent=FvH4_1g00430.t4;
Fvb1	EVM	exon	240437	240831	.	+	.	ID=FvH4_1g00430.t4.exon2;Parent=FvH4_1g00430.t4;
Fvb1	EVM	CDS	240484	240831	.	+	0	ID=FvH4_1g00430.t4.cds1;Parent=FvH4_1g00430.t4;
Fvb1	EVM	exon	240973	241103	.	+	.	ID=FvH4_1g00430.t4.exon3;Parent=FvH4_1g00430.t4;
Fvb1	EVM	CDS	240973	241103	.	+	0	ID=FvH4_1g00430.t4.cds2;Parent=FvH4_1g00430.t4;
Fvb1	EVM	exon	241192	241498	.	+	.	ID=FvH4_1g00430.t4.exon4;Parent=FvH4_1g00430.t4;
Fvb1	EVM	CDS	241192	241498	.	+	1	ID=FvH4_1g00430.t4.cds3;Parent=FvH4_1g00430.t4;
Fvb1	EVM	exon	241746	242059	.	+	.	ID=FvH4_1g00430.t4.exon5;Parent=FvH4_1g00430.t4;
Fvb1	EVM	CDS	241746	242059	.	+	0	ID=FvH4_1g00430.t4.cds4;Parent=FvH4_1g00430.t4;
Fvb1	EVM	exon	242361	242554	.	+	.	ID=FvH4_1g00430.t4.exon6;Parent=FvH4_1g00430.t4;
Fvb1	EVM	CDS	242361	242490	.	+	1	ID=FvH4_1g00430.t4.cds5;Parent=FvH4_1g00430.t4;
Fvb1	EVM	three_prime_UTR	242491	242554	.	+	.	ID=FvH4_1g00430.t4.utr3p1;Parent=FvH4_1g00430.t4;
Fvb1	EVM	gene	242513	244305	.	-	.	ID=FvH4_1g00440;Name=FvH4_1g00440;
Fvb1	EVM	mRNA	242513	244305	.	-	.	ID=FvH4_1g00440.t1;Parent=FvH4_1g00440;Name=FvH4_1g00440.t1;
Fvb1	EVM	five_prime_UTR	244180	244305	.	-	.	ID=FvH4_1g00440.t1.utr5p1;Parent=FvH4_1g00440.t1;
Fvb1	EVM	five_prime_UTR	243641	243668	.	-	.	ID=FvH4_1g00440.t1.utr5p2;Parent=FvH4_1g00440.t1;
Fvb1	EVM	exon	244180	244305	.	-	.	ID=FvH4_1g00440.t1.exon1;Parent=FvH4_1g00440.t1;
Fvb1	EVM	exon	243523	243668	.	-	.	ID=FvH4_1g00440.t1.exon2;Parent=FvH4_1g00440.t1;
Fvb1	EVM	CDS	243523	243640	.	-	0	ID=FvH4_1g00440.t1.cds1;Parent=FvH4_1g00440.t1;
Fvb1	EVM	exon	243209	243322	.	-	.	ID=FvH4_1g00440.t1.exon3;Parent=FvH4_1g00440.t1;
Fvb1	EVM	CDS	243209	243322	.	-	2	ID=FvH4_1g00440.t1.cds2;Parent=FvH4_1g00440.t1;
Fvb1	EVM	exon	242513	243121	.	-	.	ID=FvH4_1g00440.t1.exon4;Parent=FvH4_1g00440.t1;
Fvb1	EVM	CDS	243075	243121	.	-	2	ID=FvH4_1g00440.t1.cds3;Parent=FvH4_1g00440.t1;
Fvb1	EVM	three_prime_UTR	242513	243074	.	-	.	ID=FvH4_1g00440.t1.utr3p1;Parent=FvH4_1g00440.t1;
Fvb1	EVM	gene	244536	248947	.	+	.	ID=FvH4_1g00450;Name=FvH4_1g00450;
Fvb1	EVM	mRNA	244536	248947	.	+	.	ID=FvH4_1g00450.t1;Parent=FvH4_1g00450;Name=FvH4_1g00450.t1;
Fvb1	EVM	five_prime_UTR	244536	244604	.	+	.	ID=FvH4_1g00450.t1.utr5p1;Parent=FvH4_1g00450.t1;
Fvb1	EVM	exon	244536	245087	.	+	.	ID=FvH4_1g00450.t1.exon1;Parent=FvH4_1g00450.t1;
Fvb1	EVM	CDS	244605	245087	.	+	0	ID=FvH4_1g00450.t1.cds1;Parent=FvH4_1g00450.t1;
Fvb1	EVM	exon	245227	245874	.	+	.	ID=FvH4_1g00450.t1.exon2;Parent=FvH4_1g00450.t1;
Fvb1	EVM	CDS	245227	245874	.	+	0	ID=FvH4_1g00450.t1.cds2;Parent=FvH4_1g00450.t1;
Fvb1	EVM	exon	246507	246635	.	+	.	ID=FvH4_1g00450.t1.exon3;Parent=FvH4_1g00450.t1;
Fvb1	EVM	CDS	246507	246635	.	+	0	ID=FvH4_1g00450.t1.cds3;Parent=FvH4_1g00450.t1;
Fvb1	EVM	exon	246812	248947	.	+	.	ID=FvH4_1g00450.t1.exon4;Parent=FvH4_1g00450.t1;
Fvb1	EVM	CDS	246812	246964	.	+	0	ID=FvH4_1g00450.t1.cds4;Parent=FvH4_1g00450.t1;
Fvb1	EVM	three_prime_UTR	246965	248947	.	+	.	ID=FvH4_1g00450.t1.utr3p1;Parent=FvH4_1g00450.t1;
Fvb1	EVM	gene	246843	252147	.	-	.	ID=FvH4_1g00460;Name=FvH4_1g00460;
Fvb1	EVM	mRNA	246843	252147	.	-	.	ID=FvH4_1g00460.t1;Parent=FvH4_1g00460;Name=FvH4_1g00460.t1;
Fvb1	EVM	five_prime_UTR	251217	252147	.	-	.	ID=FvH4_1g00460.t1.utr5p1;Parent=FvH4_1g00460.t1;
Fvb1	EVM	exon	249748	252147	.	-	.	ID=FvH4_1g00460.t1.exon1;Parent=FvH4_1g00460.t1;
Fvb1	EVM	CDS	249748	251216	.	-	0	ID=FvH4_1g00460.t1.cds1;Parent=FvH4_1g00460.t1;
Fvb1	EVM	exon	249426	249625	.	-	.	ID=FvH4_1g00460.t1.exon2;Parent=FvH4_1g00460.t1;
Fvb1	EVM	CDS	249426	249625	.	-	1	ID=FvH4_1g00460.t1.cds2;Parent=FvH4_1g00460.t1;
Fvb1	EVM	exon	248901	249145	.	-	.	ID=FvH4_1g00460.t1.exon3;Parent=FvH4_1g00460.t1;
Fvb1	EVM	CDS	248901	249145	.	-	2	ID=FvH4_1g00460.t1.cds3;Parent=FvH4_1g00460.t1;
Fvb1	EVM	exon	246843	248325	.	-	.	ID=FvH4_1g00460.t1.exon4;Parent=FvH4_1g00460.t1;
Fvb1	EVM	CDS	247507	248325	.	-	0	ID=FvH4_1g00460.t1.cds4;Parent=FvH4_1g00460.t1;
Fvb1	EVM	three_prime_UTR	246843	247506	.	-	.	ID=FvH4_1g00460.t1.utr3p1;Parent=FvH4_1g00460.t1;
Fvb1	EVM	gene	254661	257633	.	+	.	ID=FvH4_1g00470;Name=FvH4_1g00470;
Fvb1	EVM	mRNA	254661	257633	.	+	.	ID=FvH4_1g00470.t1;Parent=FvH4_1g00470;Name=FvH4_1g00470.t1;
Fvb1	EVM	five_prime_UTR	254661	254971	.	+	.	ID=FvH4_1g00470.t1.utr5p1;Parent=FvH4_1g00470.t1;
Fvb1	EVM	exon	254661	255058	.	+	.	ID=FvH4_1g00470.t1.exon1;Parent=FvH4_1g00470.t1;
Fvb1	EVM	CDS	254972	255058	.	+	0	ID=FvH4_1g00470.t1.cds1;Parent=FvH4_1g00470.t1;
Fvb1	EVM	exon	255580	255681	.	+	.	ID=FvH4_1g00470.t1.exon2;Parent=FvH4_1g00470.t1;
Fvb1	EVM	CDS	255580	255681	.	+	0	ID=FvH4_1g00470.t1.cds2;Parent=FvH4_1g00470.t1;
Fvb1	EVM	exon	256057	256198	.	+	.	ID=FvH4_1g00470.t1.exon3;Parent=FvH4_1g00470.t1;
Fvb1	EVM	CDS	256057	256198	.	+	0	ID=FvH4_1g00470.t1.cds3;Parent=FvH4_1g00470.t1;
Fvb1	EVM	exon	256283	256332	.	+	.	ID=FvH4_1g00470.t1.exon4;Parent=FvH4_1g00470.t1;
Fvb1	EVM	CDS	256283	256332	.	+	2	ID=FvH4_1g00470.t1.cds4;Parent=FvH4_1g00470.t1;
Fvb1	EVM	exon	256918	257633	.	+	.	ID=FvH4_1g00470.t1.exon5;Parent=FvH4_1g00470.t1;
Fvb1	EVM	CDS	256918	257148	.	+	0	ID=FvH4_1g00470.t1.cds5;Parent=FvH4_1g00470.t1;
Fvb1	EVM	three_prime_UTR	257149	257633	.	+	.	ID=FvH4_1g00470.t1.utr3p1;Parent=FvH4_1g00470.t1;
Fvb1	EVM	gene	257523	261343	.	-	.	ID=FvH4_1g00480;Name=FvH4_1g00480;
Fvb1	EVM	mRNA	257523	261343	.	-	.	ID=FvH4_1g00480.t1;Parent=FvH4_1g00480;Name=FvH4_1g00480.t1;
Fvb1	EVM	five_prime_UTR	260939	261343	.	-	.	ID=FvH4_1g00480.t1.utr5p1;Parent=FvH4_1g00480.t1;
Fvb1	EVM	exon	260721	261343	.	-	.	ID=FvH4_1g00480.t1.exon1;Parent=FvH4_1g00480.t1;
Fvb1	EVM	CDS	260721	260938	.	-	0	ID=FvH4_1g00480.t1.cds1;Parent=FvH4_1g00480.t1;
Fvb1	EVM	exon	260355	260622	.	-	.	ID=FvH4_1g00480.t1.exon2;Parent=FvH4_1g00480.t1;
Fvb1	EVM	CDS	260355	260622	.	-	1	ID=FvH4_1g00480.t1.cds2;Parent=FvH4_1g00480.t1;
Fvb1	EVM	exon	259481	259813	.	-	.	ID=FvH4_1g00480.t1.exon3;Parent=FvH4_1g00480.t1;
Fvb1	EVM	CDS	259481	259813	.	-	0	ID=FvH4_1g00480.t1.cds3;Parent=FvH4_1g00480.t1;
Fvb1	EVM	exon	258913	259093	.	-	.	ID=FvH4_1g00480.t1.exon4;Parent=FvH4_1g00480.t1;
Fvb1	EVM	CDS	258913	259093	.	-	0	ID=FvH4_1g00480.t1.cds4;Parent=FvH4_1g00480.t1;
Fvb1	EVM	exon	257523	258128	.	-	.	ID=FvH4_1g00480.t1.exon5;Parent=FvH4_1g00480.t1;
Fvb1	EVM	CDS	257953	258128	.	-	2	ID=FvH4_1g00480.t1.cds5;Parent=FvH4_1g00480.t1;
Fvb1	EVM	three_prime_UTR	257523	257952	.	-	.	ID=FvH4_1g00480.t1.utr3p1;Parent=FvH4_1g00480.t1;
Fvb1	EVM	mRNA	257706	261108	.	-	.	ID=FvH4_1g00480.t2;Parent=FvH4_1g00480;Name=FvH4_1g00480.t2;
Fvb1	EVM	five_prime_UTR	260939	261108	.	-	.	ID=FvH4_1g00480.t2.utr5p1;Parent=FvH4_1g00480.t2;
Fvb1	EVM	exon	260721	261108	.	-	.	ID=FvH4_1g00480.t2.exon1;Parent=FvH4_1g00480.t2;
Fvb1	EVM	CDS	260721	260938	.	-	0	ID=FvH4_1g00480.t2.cds1;Parent=FvH4_1g00480.t2;
Fvb1	EVM	exon	260355	260622	.	-	.	ID=FvH4_1g00480.t2.exon2;Parent=FvH4_1g00480.t2;
Fvb1	EVM	CDS	260355	260622	.	-	2	ID=FvH4_1g00480.t2.cds2;Parent=FvH4_1g00480.t2;
Fvb1	EVM	exon	259481	259798	.	-	.	ID=FvH4_1g00480.t2.exon3;Parent=FvH4_1g00480.t2;
Fvb1	EVM	CDS	259481	259798	.	-	0	ID=FvH4_1g00480.t2.cds3;Parent=FvH4_1g00480.t2;
Fvb1	EVM	exon	258913	259093	.	-	.	ID=FvH4_1g00480.t2.exon4;Parent=FvH4_1g00480.t2;
Fvb1	EVM	CDS	258913	259093	.	-	0	ID=FvH4_1g00480.t2.cds4;Parent=FvH4_1g00480.t2;
Fvb1	EVM	exon	257706	258128	.	-	.	ID=FvH4_1g00480.t2.exon5;Parent=FvH4_1g00480.t2;
Fvb1	EVM	CDS	257953	258128	.	-	1	ID=FvH4_1g00480.t2.cds5;Parent=FvH4_1g00480.t2;
Fvb1	EVM	three_prime_UTR	257706	257952	.	-	.	ID=FvH4_1g00480.t2.utr3p1;Parent=FvH4_1g00480.t2;
Fvb1	EVM	gene	262218	265155	.	-	.	ID=FvH4_1g00490;Name=FvH4_1g00490;
Fvb1	EVM	mRNA	262455	265155	.	-	.	ID=FvH4_1g00490.t1;Parent=FvH4_1g00490;Name=FvH4_1g00490.t1;
Fvb1	EVM	five_prime_UTR	264959	265155	.	-	.	ID=FvH4_1g00490.t1.utr5p1;Parent=FvH4_1g00490.t1;
Fvb1	EVM	five_prime_UTR	264457	264558	.	-	.	ID=FvH4_1g00490.t1.utr5p2;Parent=FvH4_1g00490.t1;
Fvb1	EVM	five_prime_UTR	264337	264365	.	-	.	ID=FvH4_1g00490.t1.utr5p3;Parent=FvH4_1g00490.t1;
Fvb1	EVM	exon	264959	265155	.	-	.	ID=FvH4_1g00490.t1.exon1;Parent=FvH4_1g00490.t1;
Fvb1	EVM	exon	264457	264558	.	-	.	ID=FvH4_1g00490.t1.exon2;Parent=FvH4_1g00490.t1;
Fvb1	EVM	exon	264206	264365	.	-	.	ID=FvH4_1g00490.t1.exon3;Parent=FvH4_1g00490.t1;
Fvb1	EVM	CDS	264206	264336	.	-	0	ID=FvH4_1g00490.t1.cds1;Parent=FvH4_1g00490.t1;
Fvb1	EVM	exon	263668	263749	.	-	.	ID=FvH4_1g00490.t1.exon4;Parent=FvH4_1g00490.t1;
Fvb1	EVM	CDS	263668	263749	.	-	1	ID=FvH4_1g00490.t1.cds2;Parent=FvH4_1g00490.t1;
Fvb1	EVM	exon	263324	263540	.	-	.	ID=FvH4_1g00490.t1.exon5;Parent=FvH4_1g00490.t1;
Fvb1	EVM	CDS	263324	263540	.	-	0	ID=FvH4_1g00490.t1.cds3;Parent=FvH4_1g00490.t1;
Fvb1	EVM	exon	263104	263168	.	-	.	ID=FvH4_1g00490.t1.exon6;Parent=FvH4_1g00490.t1;
Fvb1	EVM	CDS	263104	263168	.	-	2	ID=FvH4_1g00490.t1.cds4;Parent=FvH4_1g00490.t1;
Fvb1	EVM	exon	262455	262929	.	-	.	ID=FvH4_1g00490.t1.exon7;Parent=FvH4_1g00490.t1;
Fvb1	EVM	CDS	262675	262929	.	-	0	ID=FvH4_1g00490.t1.cds5;Parent=FvH4_1g00490.t1;
Fvb1	EVM	three_prime_UTR	262455	262674	.	-	.	ID=FvH4_1g00490.t1.utr3p1;Parent=FvH4_1g00490.t1;
Fvb1	EVM	mRNA	262218	265155	.	-	.	ID=FvH4_1g00490.t2;Parent=FvH4_1g00490;Name=FvH4_1g00490.t2;
Fvb1	EVM	five_prime_UTR	265052	265155	.	-	.	ID=FvH4_1g00490.t2.utr5p1;Parent=FvH4_1g00490.t2;
Fvb1	EVM	exon	264959	265155	.	-	.	ID=FvH4_1g00490.t2.exon1;Parent=FvH4_1g00490.t2;
Fvb1	EVM	CDS	264959	265051	.	-	0	ID=FvH4_1g00490.t2.cds1;Parent=FvH4_1g00490.t2;
Fvb1	EVM	exon	264489	264558	.	-	.	ID=FvH4_1g00490.t2.exon2;Parent=FvH4_1g00490.t2;
Fvb1	EVM	CDS	264489	264558	.	-	0	ID=FvH4_1g00490.t2.cds2;Parent=FvH4_1g00490.t2;
Fvb1	EVM	exon	264206	264365	.	-	.	ID=FvH4_1g00490.t2.exon3;Parent=FvH4_1g00490.t2;
Fvb1	EVM	CDS	264206	264365	.	-	2	ID=FvH4_1g00490.t2.cds3;Parent=FvH4_1g00490.t2;
Fvb1	EVM	exon	263668	263749	.	-	.	ID=FvH4_1g00490.t2.exon4;Parent=FvH4_1g00490.t2;
Fvb1	EVM	CDS	263668	263749	.	-	1	ID=FvH4_1g00490.t2.cds4;Parent=FvH4_1g00490.t2;
Fvb1	EVM	exon	263324	263540	.	-	.	ID=FvH4_1g00490.t2.exon5;Parent=FvH4_1g00490.t2;
Fvb1	EVM	CDS	263324	263540	.	-	0	ID=FvH4_1g00490.t2.cds5;Parent=FvH4_1g00490.t2;
Fvb1	EVM	exon	263104	263168	.	-	.	ID=FvH4_1g00490.t2.exon6;Parent=FvH4_1g00490.t2;
Fvb1	EVM	CDS	263104	263168	.	-	2	ID=FvH4_1g00490.t2.cds6;Parent=FvH4_1g00490.t2;
Fvb1	EVM	exon	262218	262929	.	-	.	ID=FvH4_1g00490.t2.exon7;Parent=FvH4_1g00490.t2;
Fvb1	EVM	CDS	262675	262929	.	-	0	ID=FvH4_1g00490.t2.cds7;Parent=FvH4_1g00490.t2;
Fvb1	EVM	three_prime_UTR	262218	262674	.	-	.	ID=FvH4_1g00490.t2.utr3p1;Parent=FvH4_1g00490.t2;
Fvb1	EVM	mRNA	262463	265124	.	-	.	ID=FvH4_1g00490.t3;Parent=FvH4_1g00490;Name=FvH4_1g00490.t3;
Fvb1	EVM	five_prime_UTR	265052	265124	.	-	.	ID=FvH4_1g00490.t3.utr5p1;Parent=FvH4_1g00490.t3;
Fvb1	EVM	exon	264959	265124	.	-	.	ID=FvH4_1g00490.t3.exon1;Parent=FvH4_1g00490.t3;
Fvb1	EVM	CDS	264959	265051	.	-	0	ID=FvH4_1g00490.t3.cds1;Parent=FvH4_1g00490.t3;
Fvb1	EVM	exon	264489	264558	.	-	.	ID=FvH4_1g00490.t3.exon2;Parent=FvH4_1g00490.t3;
Fvb1	EVM	CDS	264489	264558	.	-	0	ID=FvH4_1g00490.t3.cds2;Parent=FvH4_1g00490.t3;
Fvb1	EVM	exon	264206	264365	.	-	.	ID=FvH4_1g00490.t3.exon3;Parent=FvH4_1g00490.t3;
Fvb1	EVM	CDS	264206	264365	.	-	2	ID=FvH4_1g00490.t3.cds3;Parent=FvH4_1g00490.t3;
Fvb1	EVM	exon	263668	263749	.	-	.	ID=FvH4_1g00490.t3.exon4;Parent=FvH4_1g00490.t3;
Fvb1	EVM	CDS	263668	263749	.	-	1	ID=FvH4_1g00490.t3.cds4;Parent=FvH4_1g00490.t3;
Fvb1	EVM	exon	263104	263540	.	-	.	ID=FvH4_1g00490.t3.exon5;Parent=FvH4_1g00490.t3;
Fvb1	EVM	CDS	263301	263540	.	-	0	ID=FvH4_1g00490.t3.cds5;Parent=FvH4_1g00490.t3;
Fvb1	EVM	exon	262463	262929	.	-	.	ID=FvH4_1g00490.t3.exon6;Parent=FvH4_1g00490.t3;
Fvb1	EVM	three_prime_UTR	263104	263300	.	-	.	ID=FvH4_1g00490.t3.utr3p1;Parent=FvH4_1g00490.t3;
Fvb1	EVM	three_prime_UTR	262463	262929	.	-	.	ID=FvH4_1g00490.t3.utr3p2;Parent=FvH4_1g00490.t3;
Fvb1	EVM	mRNA	262339	264775	.	-	.	ID=FvH4_1g00490.t4;Parent=FvH4_1g00490;Name=FvH4_1g00490.t4;
Fvb1	EVM	five_prime_UTR	264565	264775	.	-	.	ID=FvH4_1g00490.t4.utr5p1;Parent=FvH4_1g00490.t4;
Fvb1	EVM	exon	264489	264775	.	-	.	ID=FvH4_1g00490.t4.exon1;Parent=FvH4_1g00490.t4;
Fvb1	EVM	CDS	264489	264564	.	-	0	ID=FvH4_1g00490.t4.cds1;Parent=FvH4_1g00490.t4;
Fvb1	EVM	exon	264206	264365	.	-	.	ID=FvH4_1g00490.t4.exon2;Parent=FvH4_1g00490.t4;
Fvb1	EVM	CDS	264206	264365	.	-	1	ID=FvH4_1g00490.t4.cds2;Parent=FvH4_1g00490.t4;
Fvb1	EVM	exon	263668	263749	.	-	.	ID=FvH4_1g00490.t4.exon3;Parent=FvH4_1g00490.t4;
Fvb1	EVM	CDS	263668	263749	.	-	2	ID=FvH4_1g00490.t4.cds3;Parent=FvH4_1g00490.t4;
Fvb1	EVM	exon	263324	263540	.	-	.	ID=FvH4_1g00490.t4.exon4;Parent=FvH4_1g00490.t4;
Fvb1	EVM	CDS	263324	263540	.	-	0	ID=FvH4_1g00490.t4.cds4;Parent=FvH4_1g00490.t4;
Fvb1	EVM	exon	263104	263168	.	-	.	ID=FvH4_1g00490.t4.exon5;Parent=FvH4_1g00490.t4;
Fvb1	EVM	CDS	263104	263168	.	-	1	ID=FvH4_1g00490.t4.cds5;Parent=FvH4_1g00490.t4;
Fvb1	EVM	exon	262339	262929	.	-	.	ID=FvH4_1g00490.t4.exon6;Parent=FvH4_1g00490.t4;
Fvb1	EVM	CDS	262675	262929	.	-	0	ID=FvH4_1g00490.t4.cds6;Parent=FvH4_1g00490.t4;
Fvb1	EVM	three_prime_UTR	262339	262674	.	-	.	ID=FvH4_1g00490.t4.utr3p1;Parent=FvH4_1g00490.t4;
Fvb1	EVM	mRNA	262463	265124	.	-	.	ID=FvH4_1g00490.t5;Parent=FvH4_1g00490;Name=FvH4_1g00490.t5;
Fvb1	EVM	five_prime_UTR	265052	265124	.	-	.	ID=FvH4_1g00490.t5.utr5p1;Parent=FvH4_1g00490.t5;
Fvb1	EVM	exon	264959	265124	.	-	.	ID=FvH4_1g00490.t5.exon1;Parent=FvH4_1g00490.t5;
Fvb1	EVM	CDS	264959	265051	.	-	0	ID=FvH4_1g00490.t5.cds1;Parent=FvH4_1g00490.t5;
Fvb1	EVM	exon	264489	264558	.	-	.	ID=FvH4_1g00490.t5.exon2;Parent=FvH4_1g00490.t5;
Fvb1	EVM	CDS	264489	264558	.	-	0	ID=FvH4_1g00490.t5.cds2;Parent=FvH4_1g00490.t5;
Fvb1	EVM	exon	264206	264365	.	-	.	ID=FvH4_1g00490.t5.exon3;Parent=FvH4_1g00490.t5;
Fvb1	EVM	CDS	264206	264365	.	-	1	ID=FvH4_1g00490.t5.cds3;Parent=FvH4_1g00490.t5;
Fvb1	EVM	exon	263668	263749	.	-	.	ID=FvH4_1g00490.t5.exon4;Parent=FvH4_1g00490.t5;
Fvb1	EVM	CDS	263668	263749	.	-	2	ID=FvH4_1g00490.t5.cds4;Parent=FvH4_1g00490.t5;
Fvb1	EVM	exon	263324	263540	.	-	.	ID=FvH4_1g00490.t5.exon5;Parent=FvH4_1g00490.t5;
Fvb1	EVM	CDS	263324	263540	.	-	0	ID=FvH4_1g00490.t5.cds5;Parent=FvH4_1g00490.t5;
Fvb1	EVM	exon	262463	262929	.	-	.	ID=FvH4_1g00490.t5.exon6;Parent=FvH4_1g00490.t5;
Fvb1	EVM	CDS	262919	262929	.	-	1	ID=FvH4_1g00490.t5.cds6;Parent=FvH4_1g00490.t5;
Fvb1	EVM	three_prime_UTR	262463	262918	.	-	.	ID=FvH4_1g00490.t5.utr3p1;Parent=FvH4_1g00490.t5;
Fvb1	EVM	mRNA	262454	264627	.	-	.	ID=FvH4_1g00490.t6;Parent=FvH4_1g00490;Name=FvH4_1g00490.t6;
Fvb1	EVM	five_prime_UTR	264457	264627	.	-	.	ID=FvH4_1g00490.t6.utr5p1;Parent=FvH4_1g00490.t6;
Fvb1	EVM	five_prime_UTR	264337	264365	.	-	.	ID=FvH4_1g00490.t6.utr5p2;Parent=FvH4_1g00490.t6;
Fvb1	EVM	exon	264457	264627	.	-	.	ID=FvH4_1g00490.t6.exon1;Parent=FvH4_1g00490.t6;
Fvb1	EVM	exon	264206	264365	.	-	.	ID=FvH4_1g00490.t6.exon2;Parent=FvH4_1g00490.t6;
Fvb1	EVM	CDS	264206	264336	.	-	0	ID=FvH4_1g00490.t6.cds1;Parent=FvH4_1g00490.t6;
Fvb1	EVM	exon	263668	263749	.	-	.	ID=FvH4_1g00490.t6.exon3;Parent=FvH4_1g00490.t6;
Fvb1	EVM	CDS	263668	263749	.	-	2	ID=FvH4_1g00490.t6.cds2;Parent=FvH4_1g00490.t6;
Fvb1	EVM	exon	263324	263540	.	-	.	ID=FvH4_1g00490.t6.exon4;Parent=FvH4_1g00490.t6;
Fvb1	EVM	CDS	263324	263540	.	-	0	ID=FvH4_1g00490.t6.cds3;Parent=FvH4_1g00490.t6;
Fvb1	EVM	exon	263104	263168	.	-	.	ID=FvH4_1g00490.t6.exon5;Parent=FvH4_1g00490.t6;
Fvb1	EVM	CDS	263104	263168	.	-	1	ID=FvH4_1g00490.t6.cds4;Parent=FvH4_1g00490.t6;
Fvb1	EVM	exon	262454	262929	.	-	.	ID=FvH4_1g00490.t6.exon6;Parent=FvH4_1g00490.t6;
Fvb1	EVM	CDS	262675	262929	.	-	0	ID=FvH4_1g00490.t6.cds5;Parent=FvH4_1g00490.t6;
Fvb1	EVM	three_prime_UTR	262454	262674	.	-	.	ID=FvH4_1g00490.t6.utr3p1;Parent=FvH4_1g00490.t6;
Fvb1	EVM	gene	265234	268520	.	+	.	ID=FvH4_1g00491;Name=FvH4_1g00491;
Fvb1	EVM	mRNA	265234	268520	.	+	.	ID=FvH4_1g00491.t1;Parent=FvH4_1g00491;Name=FvH4_1g00491.t1;
Fvb1	EVM	exon	265234	265305	.	+	.	ID=FvH4_1g00491.t1.exon1;Parent=FvH4_1g00491.t1;
Fvb1	EVM	CDS	265234	265305	.	+	0	ID=FvH4_1g00491.t1.cds1;Parent=FvH4_1g00491.t1;
Fvb1	EVM	exon	266769	267077	.	+	.	ID=FvH4_1g00491.t1.exon2;Parent=FvH4_1g00491.t1;
Fvb1	EVM	CDS	266769	267077	.	+	0	ID=FvH4_1g00491.t1.cds2;Parent=FvH4_1g00491.t1;
Fvb1	EVM	exon	267250	267315	.	+	.	ID=FvH4_1g00491.t1.exon3;Parent=FvH4_1g00491.t1;
Fvb1	EVM	CDS	267250	267315	.	+	0	ID=FvH4_1g00491.t1.cds3;Parent=FvH4_1g00491.t1;
Fvb1	EVM	exon	267425	267571	.	+	.	ID=FvH4_1g00491.t1.exon4;Parent=FvH4_1g00491.t1;
Fvb1	EVM	CDS	267425	267571	.	+	0	ID=FvH4_1g00491.t1.cds4;Parent=FvH4_1g00491.t1;
Fvb1	EVM	exon	267671	267766	.	+	.	ID=FvH4_1g00491.t1.exon5;Parent=FvH4_1g00491.t1;
Fvb1	EVM	CDS	267671	267766	.	+	0	ID=FvH4_1g00491.t1.cds5;Parent=FvH4_1g00491.t1;
Fvb1	EVM	exon	267845	267895	.	+	.	ID=FvH4_1g00491.t1.exon6;Parent=FvH4_1g00491.t1;
Fvb1	EVM	CDS	267845	267895	.	+	0	ID=FvH4_1g00491.t1.cds6;Parent=FvH4_1g00491.t1;
Fvb1	EVM	exon	268028	268072	.	+	.	ID=FvH4_1g00491.t1.exon7;Parent=FvH4_1g00491.t1;
Fvb1	EVM	CDS	268028	268072	.	+	0	ID=FvH4_1g00491.t1.cds7;Parent=FvH4_1g00491.t1;
Fvb1	EVM	exon	268162	268350	.	+	.	ID=FvH4_1g00491.t1.exon8;Parent=FvH4_1g00491.t1;
Fvb1	EVM	CDS	268162	268350	.	+	0	ID=FvH4_1g00491.t1.cds8;Parent=FvH4_1g00491.t1;
Fvb1	EVM	exon	268491	268520	.	+	.	ID=FvH4_1g00491.t1.exon9;Parent=FvH4_1g00491.t1;
Fvb1	EVM	CDS	268491	268520	.	+	0	ID=FvH4_1g00491.t1.cds9;Parent=FvH4_1g00491.t1;
Fvb1	EVM	gene	268669	271183	.	+	.	ID=FvH4_1g00492;Name=FvH4_1g00492;
Fvb1	EVM	mRNA	268669	271183	.	+	.	ID=FvH4_1g00492.t1;Parent=FvH4_1g00492;Name=FvH4_1g00492.t1;
Fvb1	EVM	exon	268669	268839	.	+	.	ID=FvH4_1g00492.t1.exon1;Parent=FvH4_1g00492.t1;
Fvb1	EVM	CDS	268669	268839	.	+	0	ID=FvH4_1g00492.t1.cds1;Parent=FvH4_1g00492.t1;
Fvb1	EVM	exon	269001	269126	.	+	.	ID=FvH4_1g00492.t1.exon2;Parent=FvH4_1g00492.t1;
Fvb1	EVM	CDS	269001	269126	.	+	0	ID=FvH4_1g00492.t1.cds2;Parent=FvH4_1g00492.t1;
Fvb1	EVM	exon	269215	269299	.	+	.	ID=FvH4_1g00492.t1.exon3;Parent=FvH4_1g00492.t1;
Fvb1	EVM	CDS	269215	269299	.	+	0	ID=FvH4_1g00492.t1.cds3;Parent=FvH4_1g00492.t1;
Fvb1	EVM	exon	269381	269511	.	+	.	ID=FvH4_1g00492.t1.exon4;Parent=FvH4_1g00492.t1;
Fvb1	EVM	CDS	269381	269511	.	+	2	ID=FvH4_1g00492.t1.cds4;Parent=FvH4_1g00492.t1;
Fvb1	EVM	exon	269570	269579	.	+	.	ID=FvH4_1g00492.t1.exon5;Parent=FvH4_1g00492.t1;
Fvb1	EVM	CDS	269570	269579	.	+	0	ID=FvH4_1g00492.t1.cds5;Parent=FvH4_1g00492.t1;
Fvb1	EVM	exon	269633	269723	.	+	.	ID=FvH4_1g00492.t1.exon6;Parent=FvH4_1g00492.t1;
Fvb1	EVM	CDS	269633	269723	.	+	2	ID=FvH4_1g00492.t1.cds6;Parent=FvH4_1g00492.t1;
Fvb1	EVM	exon	269755	269830	.	+	.	ID=FvH4_1g00492.t1.exon7;Parent=FvH4_1g00492.t1;
Fvb1	EVM	CDS	269755	269830	.	+	1	ID=FvH4_1g00492.t1.cds7;Parent=FvH4_1g00492.t1;
Fvb1	EVM	exon	269930	269974	.	+	.	ID=FvH4_1g00492.t1.exon8;Parent=FvH4_1g00492.t1;
Fvb1	EVM	CDS	269930	269974	.	+	0	ID=FvH4_1g00492.t1.cds8;Parent=FvH4_1g00492.t1;
Fvb1	EVM	exon	270155	270439	.	+	.	ID=FvH4_1g00492.t1.exon9;Parent=FvH4_1g00492.t1;
Fvb1	EVM	CDS	270155	270439	.	+	0	ID=FvH4_1g00492.t1.cds9;Parent=FvH4_1g00492.t1;
Fvb1	EVM	exon	270538	270654	.	+	.	ID=FvH4_1g00492.t1.exon10;Parent=FvH4_1g00492.t1;
Fvb1	EVM	CDS	270538	270654	.	+	0	ID=FvH4_1g00492.t1.cds10;Parent=FvH4_1g00492.t1;
Fvb1	EVM	exon	270971	271183	.	+	.	ID=FvH4_1g00492.t1.exon11;Parent=FvH4_1g00492.t1;
Fvb1	EVM	CDS	270971	271183	.	+	0	ID=FvH4_1g00492.t1.cds11;Parent=FvH4_1g00492.t1;
[truncated: 998,000+ more rows]
