# Supplementary material for: Updated annotation of the wild strawberry Fragaria vesca V4 genome
Source: Hortic Res. 2019 May 1;6:61. doi: 10.1038/s41438-019-0142-6 (PMC6491553; doi:10.1038/s41438-019-0142-6)
Supplement: Supplementary file 2 — Dataset 2 [file 41438_2019_142_MOESM2_ESM.xlsx]

## Sheet: Sheet1
Table S2. The Locus IDs according to the two nomenclatures in annotation v4.0.a2.
Gene location	Gene ID (v4.0.a1)	Gene ID (v2.0.a2)	AED score	GO term	symbol	Description
Fvb1:7152-13012	FvH4_1g00010	gene10171	0.04			RING/U-box superfamily protein
Fvb1:16367-19435	FvH4_1g00020	gene10170	0.07	GO:0004488,GO:0055114		Amino acid dehydrogenase family protein
Fvb1:21075-24289	FvH4_1g00030	gene10169	0	GO:0000049		Nucleic acid-binding, OB-fold-like protein
Fvb1:23787-29330	FvH4_1g00040	gene10168	0.12	GO:0004489,GO:0006555,GO:0055114	MTHFR2	methylenetetrahydrofolate reductase 2
Fvb1:29591-38838	FvH4_1g00050	gene10167	0.15	GO:0005515,GO:0005634,GO:0018024	ASHH3,SDG7	histone-lysine N-methyltransferase ASHH3
Fvb1:39517-45833	FvH4_1g00060	gene10166	0.17	GO:0006952,GO:0016021	ATMLO1,MLO1	Seven transmembrane MLO family protein
Fvb1:45920-50859	FvH4_1g00070	gene10165	0.27	GO:0005093,GO:0007264,GO:0015031	ATGDI2,GDI2	RAB GDP dissociation inhibitor 2
Fvb1:53035-57462	FvH4_1g00080	gene10164	0.09			Ankyrin repeat family protein
Fvb1:62071-64627	FvH4_1g00090	gene10163	0.15	GO:0009269		Late embryogenesis abundant protein, group 2
Fvb1:65081-71198	FvH4_1g00100	gene10162	0.18	GO:0005978,GO:0008878	ATRAP,RAP	RAP
Fvb1:71489-75981	FvH4_1g00110	gene10161	0.1	GO:0000906,GO:0009231,GO:0009349	COS1	6,7-dimethyl-8-ribityllumazine synthase / DMRL synthase / lumazine synthase / riboflavin synthase
Fvb1:75953-82044	FvH4_1g00120	gene10159	0.34	GO:0004649,GO:0005975	TEJ	Poly (ADP-ribose) glycohydrolase (PARG)
Fvb1:82066-85276	FvH4_1g00130	gene10158	0.37			Thioredoxin superfamily protein
Fvb1:86670-87107	FvH4_1g00150	gene10156	1
Fvb1:87710-92676	FvH4_1g00160	gene10155	0.27
Fvb1:94158-95143	FvH4_1g00161	gene38758	1
Fvb1:95523-96563	FvH4_1g00180	gene38759	1
Fvb1:98753-99145	FvH4_1g00190	gene10154	1
Fvb1:101930-104772	FvH4_1g00191	gene10153	0.26	GO:0005216,GO:0006812	ATOEP37,OEP37	chloroplast outer envelope protein 37
Fvb1:105220-108931	FvH4_1g00200	gene35234	0.33	GO:0003723,GO:0005634,GO:0006396,GO:1990904		RNA-binding protein
Fvb1:109450-113703	FvH4_1g00201	gene35235	0.39	GO:0000287,GO:0005524,GO:0005622,GO:0032957,GO:0047325,GO:0052725,GO:0052726	AtITPK4,ITPK4	inositol 1,3,4-trisphosphate 5/6-kinase 4
Fvb1:114137-117491	FvH4_1g00210	gene35236	0.39		URH2	uridine-ribohydrolase 2
Fvb1:117654-119781	FvH4_1g00220	gene10151	0
Fvb1:120172-124616	FvH4_1g00230	gene10150	0.23			Transcription factor IIIC, subunit 5
Fvb1:124758-126816	FvH4_1g00240	gene10149	0.09	GO:0008757	ATHOL3,HOL3	S-adenosyl-L-methionine-dependent methyltransferases superfamily protein
Fvb1:127935-131390	FvH4_1g00250	gene10148	0.11	GO:0005515		Ankyrin repeat family protein
Fvb1:133345-135140	FvH4_1g00260	gene38760	0.33	GO:0004650,GO:0005975		Pectin lyase-like superfamily protein
Fvb1:136396-138572	FvH4_1g00270	gene10146	0.24	GO:0004650,GO:0005975		Pectin lyase-like superfamily protein
Fvb1:140734-141285	FvH4_1g00280	gene35237	1	GO:0002953		Metal-dependent phosphohydrolase
Fvb1:145065-147757	FvH4_1g00290	gene35238	0.05	GO:0004650,GO:0005975		Pectin lyase-like superfamily protein
Fvb1:153823-155409	FvH4_1g00300	gene10144	1	GO:0005515		F-box family protein
Fvb1:165655-167638	FvH4_1g00330	gene10143	0.64	GO:0055114		Zinc-binding dehydrogenase family protein
Fvb1:168395-170303	FvH4_1g00340	gene10142	0.6	GO:0055114		Zinc-binding dehydrogenase family protein
Fvb1:170792-173030	FvH4_1g00341	gene35239	0.48	GO:0055114		Zinc-binding dehydrogenase family protein
Fvb1:174295-176199	FvH4_1g00342	gene35240	0.47			Zinc-binding dehydrogenase family protein
Fvb1:180819-183771	FvH4_1g00343	gene35241	0.46	GO:0016491,GO:0055114	AER,AT-AER	alkenal reductase
Fvb1:184980-187276	FvH4_1g00344	gene35242	0.46	GO:0016491,GO:0055114		Zinc-binding dehydrogenase family protein
Fvb1:188024-190321	FvH4_1g00345	gene35243	0.44	GO:0016491,GO:0055114		Zinc-binding dehydrogenase family protein
Fvb1:190431-192389	FvH4_1g00346	gene10140	0.44	GO:0055114		Zinc-binding dehydrogenase family protein
Fvb1:191728-197213	FvH4_1g00350	gene10139	0.31	GO:0003984,GO:0009082		ACT domain-containing small subunit of acetolactate synthase protein
Fvb1:197979-202990	FvH4_1g00360	gene35244	0.14	GO:0004672,GO:0005515,GO:0005524,GO:0006468		Integrin-linked protein kinase family
Fvb1:203590-205604	FvH4_1g00370	gene35245	0.12	GO:0003735,GO:0005840,GO:0006412		Ribosomal protein S24e family protein
Fvb1:205790-211854	FvH4_1g00380	gene10137	0	GO:0005509,GO:0043022		LETM1-like protein
Fvb1:212377-214377	FvH4_1g00390	gene10136	0.44	GO:0008152,GO:0016758		UDP-Glycosyltransferase superfamily protein
Fvb1:217803-219763	FvH4_1g00400	gene10135	0.41	GO:0008152,GO:0016758		UDP-Glycosyltransferase superfamily protein
Fvb1:220830-222962	FvH4_1g00410	gene10134	0.43	GO:0008152,GO:0016758		UDP-Glycosyltransferase superfamily protein
Fvb1:232060-234107	FvH4_1g00420	gene38761	0.41	GO:0008152,GO:0016758		UDP-Glycosyltransferase superfamily protein
Fvb1:235108-236952	FvH4_1g00421	gene38762	0.42	GO:0008152,GO:0016758	ATSAGT1,GT,SAGT1,SGT1,UGT74F2	UDP-glucosyltransferase 74F2
Fvb1:238997-242668	FvH4_1g00430	gene10133	0.25	GO:0003712,GO:0004402,GO:0005515,GO:0005634,GO:0006355,GO:0008270	BT3	BTB and TAZ domain protein 3
Fvb1:242513-244305	FvH4_1g00440	gene10132	0.28	GO:0000398,GO:0005732		Small nuclear ribonucleoprotein family protein
Fvb1:244536-248947	FvH4_1g00450	gene10131	0.24			Thioesterase/thiol ester dehydrase-isomerase superfamily protein
Fvb1:246843-252147	FvH4_1g00460	gene10130	0.1		AFH1,AHF1,ATFH1,FH1	formin homology 1
Fvb1:254661-257633	FvH4_1g00470	gene10129	0.14
Fvb1:257523-261343	FvH4_1g00480	gene10128	0.18	GO:0004707,GO:0005524,GO:0006468	ATMAPK6,ATMPK6,MAPK6,MPK6	MAP kinase 6
Fvb1:262218-265155	FvH4_1g00490	gene10127	0.06			Haloacid dehalogenase-like hydrolase (HAD) superfamily protein
Fvb1:265234-268520	FvH4_1g00491	gene34734	1
Fvb1:268669-271183	FvH4_1g00492	gene34733	1
Fvb1:271224-276718	FvH4_1g00493	gene38763	1
Fvb1:278120-279075	FvH4_1g00500	gene10126	0
Fvb1:279264-281903	FvH4_1g00510	gene10125	0.09	GO:0003735,GO:0005840,GO:0006412,GO:0008097	ATL5,OLI5,PGY3,RPL5A	ribosomal protein L5
Fvb1:282389-283945	FvH4_1g00520	gene10124	0.1	GO:0016491,GO:0055114		2-oxoglutarate (2OG) and Fe(II)-dependent oxygenase superfamily protein
Fvb1:282412-292210	FvH4_1g00530	gene10123	0.16	GO:0005515,GO:0042578	SAC9	sacI homology domain-containing protein / WW domain-containing protein
Fvb1:293052-298496	FvH4_1g00540	gene35246	0.29			Rhodanese/Cell cycle control phosphatase superfamily protein
Fvb1:298504-302072	FvH4_1g00550	gene35247	0.31	GO:0004185,GO:0006508	scpl29	serine carboxypeptidase-like 29
Fvb1:302192-303989	FvH4_1g00551	gene10121	1			F-box family protein
Fvb1:304259-306784	FvH4_1g00560	gene10120	0.05	GO:0005675,GO:0006289,GO:0045737,GO:0061575		cyclin-dependent kinase-activating kinase assembly factor-related / CDK-activating kinase assembly factor-related
Fvb1:306927-308251	FvH4_1g00570	gene10119	1	GO:0005515		F-box and associated interaction domains-containing protein
Fvb1:308671-311760	FvH4_1g00580	gene10118	0.07	GO:0005515		Tetratricopeptide repeat (TPR)-like superfamily protein
Fvb1:311870-319513	FvH4_1g00590	gene10117	0.13	GO:0003677,GO:0003899,GO:0006351	PDE319,SCA3	DNA/RNA polymerases superfamily protein
Fvb1:321096-321503	FvH4_1g00600	gene10116	1
Fvb1:321535-322468	FvH4_1g00601	gene10115	1
Fvb1:324173-327842	FvH4_1g00610	gene10114	0	GO:0004672,GO:0005515,GO:0005524,GO:0006468		Leucine-rich receptor-like protein kinase family protein
Fvb1:328381-331011	FvH4_1g00620	gene10113	0.03			Protein of unknown function, DUF593
Fvb1:331100-334853	FvH4_1g00630	gene10112	0.57	GO:0005509		Calcium-binding EF-hand family protein
Fvb1:335143-337290	FvH4_1g00640	gene35248	0	GO:0005515		Ubiquitin-like superfamily protein
Fvb1:337394-342823	FvH4_1g00650	gene35249	0	GO:0016491,GO:0055114		FAD/NAD(P)-binding oxidoreductase family protein
Fvb1:345843-351391	FvH4_1g00660	gene10110	0.06			Family of unknown function (DUF566)
Fvb1:351693-355199	FvH4_1g00680	gene35250	0.02	GO:0005515,GO:0008270		Pentatricopeptide repeat (PPR) superfamily protein
Fvb1:354453-358856	FvH4_1g00670	gene10109	0.12	GO:0016020,GO:0016760,GO:0030244	ATCESA7,CESA7,IRX3,MUR10	Cellulose synthase family protein
Fvb1:359593-362350	FvH4_1g00690	gene10108	0.11	GO:0003743,GO:0006413		Translation initiation factor 3 protein
Fvb1:362498-364237	FvH4_1g00691	gene10107	1	GO:0005515		F-box and associated interaction domains-containing protein
Fvb1:365120-366410	FvH4_1g00700	gene10106	1	GO:0005515		F-box and associated interaction domains-containing protein
Fvb1:367433-369394	FvH4_1g00710	gene10105	0		ATHSP70,HSP70	heat shock protein 70
Fvb1:370955-375860	FvH4_1g00720	gene10104	0.09	GO:0003723,GO:0005515	eIFiso4G1	MIF4G domain-containing protein / MA3 domain-containing protein
Fvb1:376614-380062	FvH4_1g00730	gene10103	0.23	GO:0000212,GO:0042138	ATPRD2,MPS1,PRD2	multipolar spindle 1
Fvb1:384767-385569	FvH4_1g00740	gene38764	1
Fvb1:385630-386375	FvH4_1g00750	gene38765	0
Fvb1:385795-387959	FvH4_1g00760	gene10102	0.19	GO:0005515	SKIP1	SKP1 interacting partner 1
Fvb1:389196-390331	FvH4_1g00770	gene10101	0.35	GO:0016021		Low temperature and salt responsive protein family
Fvb1:390510-391548	FvH4_1g00780	gene10100	0.45
Fvb1:397656-400817	FvH4_1g00800	gene10098	0.01	GO:0003676,GO:0008270		zinc ion binding;nucleic acid binding
Fvb1:400815-402904	FvH4_1g00810	gene10097	0.3
Fvb1:403552-404036	FvH4_1g00811	gene10096	0.72
Fvb1:405559-406929	FvH4_1g00812	gene10095	1	GO:0005515		F-box and associated interaction domains-containing protein
Fvb1:407257-411535	FvH4_1g00820	gene10094	0.16	GO:0004185,GO:0006508	BRS1,SCPL24	alpha/beta-Hydrolases superfamily protein
Fvb1:415568-419625	FvH4_1g00830	gene10093	0.05	GO:0003924,GO:0005047,GO:0005525,GO:0005785,GO:0006614		signal recognition particle receptor alpha subunit family protein
Fvb1:420250-421119	FvH4_1g00840	gene10092	0	GO:0009055	AtENODL14,ENODL14	early nodulin-like protein 14
Fvb1:422313-429219	FvH4_1g00860	gene10090	0.3	GO:0005515		F-box/RNI-like/FBD-like domains-containing protein
Fvb1:429708-434675	FvH4_1g00870	gene10088	0.15	GO:0005249,GO:0005515,GO:0006813,GO:0016020,GO:0055085	ATCNGC5,CNGC5	cyclic nucleotide gated channel 5
Fvb1:435497-439033	FvH4_1g00880	gene10087	0.14	GO:0003841,GO:0008654,GO:0016020	ATS2,EMB1995,LPAT1	Phospholipid/glycerol acyltransferase family protein
Fvb1:439577-443849	FvH4_1g00890	gene10086	0.08	GO:0016021		Endomembrane protein 70 protein family
Fvb1:444645-445792	FvH4_1g00900	gene10085	0
Fvb1:450027-451036	FvH4_1g00910	gene10084	0.07
Fvb1:451431-453893	FvH4_1g00920	gene10083	0.03			DNAse I-like superfamily protein
Fvb1:454585-457881	FvH4_1g00930	gene10082	0.18	GO:0004177,GO:0005737,GO:0006508,GO:0008235,GO:0030145		Cytosol aminopeptidase family protein
Fvb1:459277-461670	FvH4_1g00940	gene10081	0.16	GO:0005515,GO:0070682		26S proteasome regulatory subunit, putative
Fvb1:462607-466925	FvH4_1g00950	gene10080	0.15	GO:0006284,GO:0008725		DNA glycosylase superfamily protein
Fvb1:467149-470557	FvH4_1g00960	gene10079	0.06	GO:0003700,GO:0006355,GO:0043565	ATWRKY32,WRKY32	WRKY DNA-binding protein 32
Fvb1:471457-475390	FvH4_1g00961	gene10078	1
Fvb1:477497-483410	FvH4_1g00970	gene10077	0.1	GO:0003682,GO:0008168	CMT3	chromomethylase 3
Fvb1:483442-487074	FvH4_1g00971	gene10076	0.05	GO:0005215,GO:0016021	ATPUP5,PUP5	purine permease 5
Fvb1:487088-489366	FvH4_1g00990	gene10075	0.14	GO:0003746,GO:0006452,GO:0043022,GO:0045901,GO:0045905	ATELF5A-1,EIF-5A,EIF5A,ELF5A-1	eukaryotic elongation factor 5A-1
Fvb1:491895-494474	FvH4_1g01000	gene10074	0.05	GO:0004672,GO:0005515,GO:0005524,GO:0006468		Leucine-rich repeat protein kinase family protein
Fvb1:496866-502623	FvH4_1g01010	gene10073	0	GO:0006511,GO:0016579,GO:0036459	UBP23	ubiquitin-specific protease 23
Fvb1:504427-506846	FvH4_1g01020	gene10072	0.08	GO:0005515,GO:0051260		BTB/POZ domain with WD40/YVTN repeat-like protein
Fvb1:507448-511089	FvH4_1g01030	gene10071	0.12	GO:0006629	FAD6,FADC,SFD4	fatty acid desaturase 6
Fvb1:511964-520274	FvH4_1g01040	gene10070	0.05			actin binding
Fvb1:530906-535292	FvH4_1g01050	gene10069	0.19			Reticulon family protein
Fvb1:536855-540731	FvH4_1g01060	gene10068	0.05	GO:0005634,GO:0008420,GO:0070940	CPL4	C-terminal domain phosphatase-like 4
Fvb1:549487-551431	FvH4_1g01070	gene10067	0.17	GO:0004672,GO:0005524,GO:0006468,GO:0007165	ATCIPK6,CIPK6,SIP3,SNRK3.14	SOS3-interacting protein 3
Fvb1:553643-554107	FvH4_1g01080	gene10066	1	GO:0005515,GO:0006886	ALPHA-SNAP2,ASNAP	alpha-soluble NSF attachment protein 2
Fvb1:555316-558725	FvH4_1g01090	gene10065	0.38			XH/XS domain-containing protein
Fvb1:562740-563792	FvH4_1g01100	gene10064	0.63	GO:0005739		Cytochrome c oxidase, subunit Vib family protein
Fvb1:566017-569656	FvH4_1g01110	gene10062	0.06	GO:0046983	LRL1	LJRHL1-like 1
Fvb1:572077-574829	FvH4_1g01120	gene10061	0.36	GO:0003735,GO:0005840,GO:0006412		Ribosomal protein L7Ae/L30e/S12e/Gadd45 family protein
Fvb1:575376-579591	FvH4_1g01130	gene10060	0.34	GO:0016620,GO:0055114	ALDH11A3	aldehyde dehydrogenase 11A3
Fvb1:580618-583185	FvH4_1g01140	gene38766	0.55	GO:0003735,GO:0005840,GO:0006412		Ribosomal protein L7Ae/L30e/S12e/Gadd45 family protein
Fvb1:584018-585539	FvH4_1g01150	gene10058	0.2	GO:1902979
Fvb1:586533-588077	FvH4_1g01160	gene10057	0.1	GO:0003676		Polynucleotidyl transferase, ribonuclease H-like superfamily protein
Fvb1:588588-591736	FvH4_1g01170	gene38767	0.12	GO:0030008,GO:0048193		Transport protein particle (TRAPP) component
Fvb1:593258-601070	FvH4_1g01180	gene10055	0.02		ATFIP1[V],ATFIPS5,FIP1[V],FIPS5	homolog of yeast FIP1 [V]
Fvb1:601299-604079	FvH4_1g01190	gene10054	0.33			Calcineurin-like metallo-phosphoesterase superfamily protein
Fvb1:604227-606866	FvH4_1g01200	gene10053	0.38	GO:0005215,GO:0005524,GO:0016887,GO:0017004	ATNAP10,NAP10	non-intrinsic ABC protein 10
Fvb1:609561-611296	FvH4_1g01201	gene10052	1	GO:0004298,GO:0005839,GO:0051603	PBE1	20S proteasome beta subunit E1
Fvb1:612073-613408	FvH4_1g01202	gene10051	0.41
Fvb1:615641-616607	FvH4_1g01210	gene10050	0.58	GO:0005215,GO:0005524,GO:0016887,GO:0017004	ATNAP10,NAP10	non-intrinsic ABC protein 10
Fvb1:617237-617803	FvH4_1g01220	gene10049	0.45			LRR and NB-ARC domains-containing disease resistance protein
Fvb1:617829-621914	FvH4_1g01230	gene38768	0.22	GO:0005515,GO:0007165,GO:0043531		NB-ARC domain-containing disease resistance protein
Fvb1:625041-628831	FvH4_1g01240	gene10047	0.08	GO:0006629,GO:0008081	SVL5	SHV3-like 5
Fvb1:630046-632687	FvH4_1g01250	gene10046	0.11	GO:0016021,GO:0016192	ATGP1,ATYKT61,YKT61	SNARE-like superfamily protein
Fvb1:634152-635441	FvH4_1g01260	gene10045	0.11	GO:0005215	ATTIL,TIL	temperature-induced lipocalin
Fvb1:637982-639217	FvH4_1g01270	gene38769	0.39	GO:0003777,GO:0005524,GO:0007018,GO:0008017	ATK5	kinesin 5
Fvb1:640781-643449	FvH4_1g01280	gene10043	0.09			Protein of unknown function (DUF1068)
Fvb1:644179-647764	FvH4_1g01290	gene10042	0.22	GO:0005516,GO:0006950		Calmodulin-binding protein
Fvb1:647657-651577	FvH4_1g01300	gene10041	0.07	GO:0000160,GO:0003677,GO:0003700	ARR12,RR12	response regulator 12
Fvb1:654666-658135	FvH4_1g01310	gene35253	0.01			alpha/beta-Hydrolases superfamily protein
Fvb1:659838-665100	FvH4_1g01320	gene10039	0.22	GO:0016787		Calcineurin-like metallo-phosphoesterase superfamily protein
Fvb1:666217-667933	FvH4_1g01321	gene38770	1	GO:0005975,GO:0008061		Glycosyl hydrolase family protein with chitinase insertion domain
Fvb1:669354-671040	FvH4_1g01322	gene10038	0.4	GO:0004672,GO:0005524,GO:0006468	CRK7	cysteine-rich RLK (RECEPTOR-like protein kinase) 7
Fvb1:674481-674846	FvH4_1g01340	gene38771	1	GO:0005975		Glycosyl hydrolase family protein with chitinase insertion domain
Fvb1:675662-678882	FvH4_1g01350	gene38772	0.24	GO:0004672,GO:0005524,GO:0005975,GO:0006468,GO:0008061	CRK7	cysteine-rich RLK (RECEPTOR-like protein kinase) 7
Fvb1:678962-681892	FvH4_1g01360	gene38773	0.4	GO:0016787		Calcineurin-like metallo-phosphoesterase superfamily protein
Fvb1:682287-683574	FvH4_1g01361	gene38774	1
Fvb1:684018-685259	FvH4_1g01362	gene38775	1	GO:0005975,GO:0008061		Glycosyl hydrolase family protein with chitinase insertion domain
Fvb1:690273-692012	FvH4_1g01363	gene10037	0.48	GO:0004672,GO:0005524,GO:0006468	CRK7	cysteine-rich RLK (RECEPTOR-like protein kinase) 7
Fvb1:695224-695885	FvH4_1g01364	gene10036	1	GO:0005975		Glycosyl hydrolase family protein with chitinase insertion domain
Fvb1:697349-699456	FvH4_1g01365	gene10035	0.45	GO:0004672,GO:0005524,GO:0006468	CRK7	cysteine-rich RLK (RECEPTOR-like protein kinase) 7
Fvb1:700260-701636	FvH4_1g01380	gene38776	0.45			Calcineurin-like metallo-phosphoesterase superfamily protein
Fvb1:701699-702586	FvH4_1g01381	gene38777	0.45			Calcineurin-like metallo-phosphoesterase superfamily protein
Fvb1:704049-705271	FvH4_1g01382	gene30875	1	GO:0005975,GO:0008061		Glycosyl hydrolase family protein with chitinase insertion domain
Fvb1:706695-707069	FvH4_1g01383	gene38778	1	GO:0005975		Glycosyl hydrolase family protein with chitinase insertion domain
Fvb1:707455-709227	FvH4_1g01390	gene35255	0.49	GO:0004674,GO:0005524,GO:0006468	CRK7	cysteine-rich RLK (RECEPTOR-like protein kinase) 7
Fvb1:712986-715661	FvH4_1g01420	gene30873	0.42	GO:0004672,GO:0005524,GO:0005975,GO:0006468,GO:0008061	CRK7	cysteine-rich RLK (RECEPTOR-like protein kinase) 7
Fvb1:724944-728632	FvH4_1g01430	gene30869	0.14			Domain of unknown function (DUF298)
Fvb1:729696-730740	FvH4_1g01440	gene30868	0.22
Fvb1:735002-742782	FvH4_1g01450	gene30866	0.13	GO:0000166,GO:0008553,GO:0016021,GO:0120029	AHA8,HA8	H(+)-ATPase 8
Fvb1:750078-758167	FvH4_1g01451	gene34418	0.65
Fvb1:758197-759639	FvH4_1g01452	gene34417	1
Fvb1:766624-769626	FvH4_1g01460	gene30865	0.01	GO:0005515,GO:0006974	DRS1	DROUGHT SENSITIVE 1
Fvb1:771024-772110	FvH4_1g01470	gene35257	1			F-box/RNI-like superfamily protein
Fvb1:774738-787374	FvH4_1g01480	gene30864	0.05	GO:0003677,GO:0004525,GO:0005515,GO:0005524,GO:0006396	ATDCL4,DCL4	dicer-like 4
Fvb1:789347-793776	FvH4_1g01490	gene35258	0.26	GO:0003688,GO:0005524,GO:0005634,GO:0006270,GO:0042555	MCM5	Minichromosome maintenance (MCM2/3/5) family protein
Fvb1:794064-796344	FvH4_1g01491	gene35259	0.37	GO:0016491,GO:0055114		FAD-dependent oxidoreductase family protein
Fvb1:796533-798517	FvH4_1g01500	gene30861	1	GO:0005515		F-box/RNI-like superfamily protein
Fvb1:799489-803803	FvH4_1g01520	gene30859	0.11	GO:0004672,GO:0005515,GO:0005524,GO:0006468		Leucine-rich repeat transmembrane protein kinase family protein
Fvb1:799524-800378	FvH4_1g01510	gene30860	1	GO:0004852,GO:0033014
Fvb1:806089-809494	FvH4_1g01511	gene38779	1
Fvb1:811410-817298	FvH4_1g01512	gene38780	1
Fvb1:817413-825433	FvH4_1g01530	gene30858	0.03	GO:0008289		Protein of unknown function (DUF1336)
Fvb1:825782-828760	FvH4_1g01540	gene30857	0.11	GO:0003735,GO:0005840,GO:0006412,GO:0019843		Translation elongation factor EF1B/ribosomal protein S6 family protein
Fvb1:830845-832222	FvH4_1g01550	gene30856	1
Fvb1:832380-835157	FvH4_1g01560	gene35260	0.13	GO:0016021,GO:0022857,GO:0055085	STP7	sugar transporter protein 7
Fvb1:837997-845259	FvH4_1g01570	gene35261	0.19	GO:0004017,GO:0005524,GO:0006139,GO:0016021		Endomembrane protein 70 protein family
Fvb1:846510-847043	FvH4_1g01571	gene30852	1
Fvb1:847309-851933	FvH4_1g01590	gene30851	0.09	GO:0003676		D111/G-patch domain-containing protein
Fvb1:856915-858067	FvH4_1g01600	gene30850	0.13	GO:0016491		NAD(P)-binding Rossmann-fold superfamily protein
Fvb1:862775-863939	FvH4_1g01610	gene30849	1
Fvb1:868467-868927	FvH4_1g01620	gene30846	1
Fvb1:871330-871596	FvH4_1g01630	gene38781	1
Fvb1:873836-874162	FvH4_1g01640	gene30845	1
Fvb1:875421-877751	FvH4_1g01641	gene30844	1
Fvb1:880959-881324	FvH4_1g01650	gene30843	1
Fvb1:882415-883578	FvH4_1g01651	gene30842	1
Fvb1:885952-888726	FvH4_1g01660	gene30841	0.35		AL5	alfin-like 5
Fvb1:891458-891787	FvH4_1g01670	gene38782	1
Fvb1:899662-899943	FvH4_1g01700	gene30838	1
Fvb1:900199-903088	FvH4_1g01701	gene30837	0.03
Fvb1:905123-908001	FvH4_1g01710	gene30836	0	GO:0000413,GO:0003755		Cyclophilin-like peptidyl-prolyl cis-trans isomerase family protein
Fvb1:908997-912360	FvH4_1g01720	gene30834	0.09	GO:0003677,GO:0005634,GO:0006355	KNAT3	KNOTTED1-like homeobox gene 3
Fvb1:911761-912201	FvH4_1g01721	gene38783	1
Fvb1:912603-918787	FvH4_1g01730	gene30833	0.02	GO:0004672,GO:0005515,GO:0005524,GO:0006468		Protein kinase superfamily protein with octicosapeptide/Phox/Bem1p domain
Fvb1:921952-922738	FvH4_1g01731	gene30831	1
Fvb1:924696-926264	FvH4_1g01750	gene30830	0.13			RING/U-box superfamily protein
Fvb1:927251-929843	FvH4_1g01760	gene30829	0.05
Fvb1:930058-933581	FvH4_1g01770	gene30828	0.37			RING/U-box superfamily protein
Fvb1:935397-935946	FvH4_1g01771	gene35263	0.03
Fvb1:936954-937795	FvH4_1g01772	gene30827	1
Fvb1:942258-944972	FvH4_1g01800	gene38784	0.34	GO:0016021,GO:0022857,GO:0055085		Major facilitator superfamily protein
Fvb1:944447-947487	FvH4_1g01790	gene30824	0.03	GO:0004722,GO:0006470,GO:0043169	AtDBP1,DBP1	DNA-binding protein phosphatase 1
Fvb1:948769-950406	FvH4_1g01810	gene30823	0.14	GO:0003735,GO:0005840,GO:0006412	EMB1080	Nucleic acid-binding, OB-fold-like protein
Fvb1:951176-956877	FvH4_1g01820	gene30822	0.02	GO:0005515		Ubiquitin-like superfamily protein
Fvb1:958562-959990	FvH4_1g01830	gene30819	0.23
Fvb1:961539-963343	FvH4_1g01840	gene38785	0	GO:0008083
Fvb1:966826-969016	FvH4_1g01850	gene30818	0			RING/U-box superfamily protein
Fvb1:974144-974797	FvH4_1g01860	gene30817	1
Fvb1:975414-976861	FvH4_1g01870	gene30816	0.06		CRR6	chlororespiratory reduction 6
Fvb1:979469-983289	FvH4_1g01880	gene30815	0.27
Fvb1:985062-987065	FvH4_1g01890	gene30814	0.29	GO:0008152,GO:0008168		S-adenosyl-L-methionine-dependent methyltransferases superfamily protein
Fvb1:987413-990608	FvH4_1g01891	gene30813	0.28	GO:0008152,GO:0008168		S-adenosyl-L-methionine-dependent methyltransferases superfamily protein
Fvb1:993394-994924	FvH4_1g01900	gene30812	0.04	GO:0005622,GO:0008270		PLATZ transcription factor family protein
Fvb1:995830-1000196	FvH4_1g01910	gene30811	0.05
Fvb1:1001076-1001654	FvH4_1g01920	gene35264	1			serine-rich protein-related
Fvb1:1008321-1009337	FvH4_1g01930	gene30810	0.25			serine-rich protein-related
Fvb1:1025183-1025571	FvH4_1g01950	gene30808	1
Fvb1:1027659-1030558	FvH4_1g01960	gene30807	0.04	GO:0016021,GO:0055085		Major facilitator superfamily protein
Fvb1:1030779-1031351	FvH4_1g01961	gene38786	1
Fvb1:1033662-1034764	FvH4_1g01970	gene30805	0
Fvb1:1035640-1039995	FvH4_1g01971	gene38787	0.18
Fvb1:1044203-1047792	FvH4_1g01990	gene30802	0.01	GO:0005515		ubiquitin-associated (UBA)/TS-N domain-containing protein
Fvb1:1047479-1050697	FvH4_1g02000	gene30801	0.26
Fvb1:1052702-1056316	FvH4_1g02010	gene30800	0.01	GO:0005515		Octicosapeptide/Phox/Bem1p (PB1) domain-containing protein / tetratricopeptide repeat (TPR)-containing protein
Fvb1:1056892-1058486	FvH4_1g02011	gene30799	1	GO:0005515		F-box family protein
Fvb1:1058916-1060954	FvH4_1g02012	gene30798	1	GO:0005515	AMR1	ascorbic acid mannose pathway regulator 1
Fvb1:1061449-1066957	FvH4_1g02020	gene30797	0.17	GO:0005515		Leucine-rich repeat family protein
Fvb1:1068014-1073525	FvH4_1g02030	gene30796	0.09	GO:0005515	TIP1	Ankyrin repeat family protein with DHHC zinc finger domain
Fvb1:1075978-1077386	FvH4_1g02040	gene30795	1	GO:0004650,GO:0005975		Pectin lyase-like superfamily protein
Fvb1:1078394-1080386	FvH4_1g02041	gene30794	1	GO:0005515		F-box family protein with a domain of unknown function (DUF295)
Fvb1:1080978-1084015	FvH4_1g02042	gene30793	1
Fvb1:1084063-1084908	FvH4_1g02060	gene30792	1
Fvb1:1084948-1086030	FvH4_1g02061	gene30791	0	GO:0003677		BED zinc finger ;hAT family dimerisation domain
Fvb1:1086886-1088090	FvH4_1g02062	gene30790	1	GO:0000737,GO:0003677,GO:0003824,GO:0005524,GO:0005694	BIN5,RHL2	Spo11/DNA topoisomerase VI, subunit A protein
Fvb1:1088476-1094464	FvH4_1g02070	gene30789	0.42	GO:0004650,GO:0005975	ATSYTE,NTMC2T2.1,NTMC2TYPE2.1,SYT5,SYTE	Calcium-dependent lipid-binding (CaLB domain) family protein
Fvb1:1094550-1096900	FvH4_1g02080	gene30788	0.08
Fvb1:1099445-1099920	FvH4_1g02081	gene30787	1
Fvb1:1108315-1108677	FvH4_1g02090	gene30786	1			Protein of unknown function (DUF1278)
Fvb1:1109819-1110307	FvH4_1g02091	gene30785	1
Fvb1:1112892-1117180	FvH4_1g02100	gene30784	0.26	GO:0016020,GO:0016798	AtGUS3,GUS3	glucuronidase 3
Fvb1:1115396-1122629	FvH4_1g02110	gene30783	0.12	GO:0016021,GO:0055085	PHT4;5	phosphate transporter 4;5
Fvb1:1123376-1126290	FvH4_1g02111	gene38788	0.5	GO:0016491,GO:0055114		2-oxoglutarate (2OG) and Fe(II)-dependent oxygenase superfamily protein
Fvb1:1127649-1129510	FvH4_1g02112	gene30780	0.46	GO:0016491,GO:0055114		2-oxoglutarate (2OG) and Fe(II)-dependent oxygenase superfamily protein
Fvb1:1135390-1137797	FvH4_1g02120	gene30779	0.47	GO:0016491,GO:0055114		2-oxoglutarate (2OG) and Fe(II)-dependent oxygenase superfamily protein
Fvb1:1141433-1143245	FvH4_1g02121	gene30777	0.46	GO:0016491,GO:0055114		2-oxoglutarate (2OG) and Fe(II)-dependent oxygenase superfamily protein
Fvb1:1144569-1145950	FvH4_1g02150	gene35265	0.47	GO:0016491,GO:0055114		2-oxoglutarate (2OG) and Fe(II)-dependent oxygenase superfamily protein
Fvb1:1148796-1150156	FvH4_1g02151	gene35266	0.48	GO:0016491,GO:0055114		2-oxoglutarate (2OG) and Fe(II)-dependent oxygenase superfamily protein
Fvb1:1151222-1152586	FvH4_1g02152	gene30775	0.47	GO:0016491,GO:0055114		2-oxoglutarate (2OG) and Fe(II)-dependent oxygenase superfamily protein
Fvb1:1160733-1167235	FvH4_1g02160	gene30773	0.21	GO:0016491,GO:0055114		2-oxoglutarate (2OG) and Fe(II)-dependent oxygenase superfamily protein
Fvb1:1166517-1170988	FvH4_1g02170	gene30772	0.15	GO:0004665,GO:0006571,GO:0008977,GO:0055114		arogenate dehydrogenase
Fvb1:1171413-1176295	FvH4_1g02190	gene30771	0.19	GO:0004427,GO:0009678,GO:0016020,GO:1902600	ATAVP3,AtVHP1;1,AVP-3,AVP1	Inorganic H pyrophosphatase family protein
Fvb1:1178625-1181065	FvH4_1g02200	gene30770	0.12			RING/U-box superfamily protein
Fvb1:1180289-1185086	FvH4_1g02210	gene30769	1	GO:0005515,GO:0008270		MuDR family transposase
Fvb1:1187933-1188566	FvH4_1g02211	gene30768	1
Fvb1:1189367-1189971	FvH4_1g02212	gene30767	1
Fvb1:1192465-1195673	FvH4_1g02220	gene30765	0.11	GO:0009247,GO:0016758	ATMGD2,MGD2	monogalactosyldiacylglycerol synthase 2
Fvb1:1200276-1204185	FvH4_1g02230	gene30763	0.26	GO:0006511,GO:0008270,GO:0016579,GO:0036459	UBP22	ubiquitin-specific protease 22
Fvb1:1204780-1209718	FvH4_1g02231	gene30762	1
Fvb1:1210740-1212305	FvH4_1g02240	gene30761	1
Fvb1:1213636-1214307	FvH4_1g02250	gene30760	1			Late embryogenesis abundant (LEA) hydroxyproline-rich glycoprotein family
Fvb1:1216173-1217809	FvH4_1g02260	gene35267	1	GO:0005515	CPR30	F-box and associated interaction domains-containing protein
Fvb1:1218576-1223025	FvH4_1g02270	gene35268	0
Fvb1:1230027-1231169	FvH4_1g02271	gene34415	1	GO:0005515
Fvb1:1235303-1237700	FvH4_1g02272	gene30757	1
Fvb1:1243483-1245282	FvH4_1g02273	gene30756	1
Fvb1:1249215-1250980	FvH4_1g02310	gene30755	0
Fvb1:1255001-1258169	FvH4_1g02311	gene38789	1
Fvb1:1269007-1270765	FvH4_1g02320	gene38790	1
Fvb1:1271534-1273592	FvH4_1g02330	gene30629	0.11		MCM10	minichromosome maintenance 10
Fvb1:1273970-1276514	FvH4_1g02340	gene30628	0.14
Fvb1:1279943-1280770	FvH4_1g02350	gene38791	0.53
Fvb1:1285364-1289304	FvH4_1g02351	gene38792	1	GO:0003676,GO:0008270,GO:0015074	CRK8	cysteine-rich RLK (RECEPTOR-like protein kinase) 8
Fvb1:1289550-1298181	FvH4_1g02370	gene31134	0.4	GO:0003676,GO:0004298,GO:0005515,GO:0005839,GO:0051603		Ankyrin repeat family protein
Fvb1:1304745-1306084	FvH4_1g02380	gene31133	0.09	GO:0005198,GO:0005515,GO:0030127,GO:0090114,GO:1904263		transducin family protein / WD-40 repeat family protein
Fvb1:1315384-1315803	FvH4_1g02381	gene38793	1
Fvb1:1319847-1320919	FvH4_1g02382	gene38794	1	GO:0005515
Fvb1:1321757-1325917	FvH4_1g02410	gene31132	0.17			Pentatricopeptide repeat (PPR) superfamily protein
Fvb1:1329747-1331530	FvH4_1g02411	gene35269	0
Fvb1:1332091-1333245	FvH4_1g02412	gene38795	1	GO:0005515
Fvb1:1335100-1345046	FvH4_1g02420	gene31131	0.23	GO:0005525		Avirulence induced gene (AIG1) family protein
Fvb1:1345647-1346807	FvH4_1g02430	gene31130	1	GO:0005488
Fvb1:1348593-1352678	FvH4_1g02440	gene31129	0.23	GO:0003993,GO:0046872	ATPAP26,PAP26	purple acid phosphatase 26
Fvb1:1352749-1358115	FvH4_1g02450	gene31128	0.07	GO:0008289	ATSYTE,NTMC2T2.1,NTMC2TYPE2.1,SYT5,SYTE	Calcium-dependent lipid-binding (CaLB domain) family protein
Fvb1:1358925-1360422	FvH4_1g02451	gene31127	1	GO:0005515
Fvb1:1367732-1369057	FvH4_1g02452	gene34413	1
Fvb1:1372453-1376854	FvH4_1g02460	gene31126	0.09	GO:0005247,GO:0006821,GO:0016020,GO:0055085		Voltage-gated chloride channel family protein
Fvb1:1375410-1380095	FvH4_1g02470	gene31125	0.21	GO:0004672,GO:0005524,GO:0006468	CRCK3	calmodulin-binding receptor-like cytoplasmic kinase 3
Fvb1:1381680-1384923	FvH4_1g02480	gene31124	0.38	GO:0000991,GO:0006357,GO:0032784	GTB1	global transcription factor group B1
Fvb1:1387118-1388748	FvH4_1g02481	gene31123	0.4	GO:0003676		Transcription elongation factor Spt6
Fvb1:1391871-1398379	FvH4_1g02490	gene31122	0.12	GO:0005985,GO:0016157,GO:0046524	ATSPS1F,SPS1F	sucrose phosphate synthase 1F
Fvb1:1399363-1401977	FvH4_1g02500	gene31121	0.06	GO:0016021	HHP1	heptahelical transmembrane protein1
Fvb1:1402921-1405288	FvH4_1g02510	gene31120	0.34	GO:0006486,GO:0016757		Exostosin family protein
Fvb1:1406512-1408704	FvH4_1g02511	gene35270	0.59	GO:0006486,GO:0016757		Exostosin family protein
Fvb1:1409467-1412746	FvH4_1g02520	gene35271	0.29	GO:0006486,GO:0016757		Exostosin family protein
Fvb1:1415113-1416147	FvH4_1g02521	gene31118	1	GO:0005515		F-box family protein with a domain of unknown function (DUF295)
Fvb1:1416484-1422979	FvH4_1g02530	gene31117	0.07		ATMAK10,MAK10	MAK10 homologue
Fvb1:1425254-1430407	FvH4_1g02540	gene31116	0.15	GO:0005545,GO:0030136,GO:0030276,GO:0048268		ENTH/ANTH/VHS superfamily protein
Fvb1:1430818-1433114	FvH4_1g02550	gene31115	1			BSD domain-containing protein
Fvb1:1433173-1434019	FvH4_1g02560	gene31114	1
Fvb1:1436122-1436662	FvH4_1g02561	gene31113	1
Fvb1:1441026-1442655	FvH4_1g02570	gene31112	0.04			Bifunctional inhibitor/lipid-transfer protein/seed storage 2S albumin superfamily protein
Fvb1:1444456-1450271	FvH4_1g02580	gene31111	0.1	GO:0005515		Tetratricopeptide repeat (TPR)-like superfamily protein
Fvb1:1450671-1457231	FvH4_1g02590	gene31110	0.04	GO:0005488
Fvb1:1464321-1467496	FvH4_1g02620	gene31108	0.06	GO:0003824	DIN10	Raffinose synthase family protein
Fvb1:1467500-1472485	FvH4_1g02621	gene31107	0.24	GO:0003677,GO:0046983		BED zinc finger ;hAT family dimerisation domain
Fvb1:1476762-1477077	FvH4_1g02622	gene38796	1
Fvb1:1477152-1480700	FvH4_1g02623	gene31106	0.3	GO:0003677,GO:0046983		BED zinc finger ;hAT family dimerisation domain
Fvb1:1481615-1485821	FvH4_1g02630	gene35272	0.06			Nucleotide/sugar transporter family protein
Fvb1:1490642-1491662	FvH4_1g02640	gene31105	0.44			Ubiquitin-like superfamily protein
Fvb1:1492521-1496354	FvH4_1g02650	gene31104	0.07	GO:0004672,GO:0005524,GO:0006468		Protein kinase superfamily protein
Fvb1:1498712-1501397	FvH4_1g02660	gene31103	0.21	GO:0005515		Ubiquitin system component Cue protein
Fvb1:1501977-1502474	FvH4_1g02670	gene31102	0.13	GO:0005509	MSS3	Calcium-binding EF-hand family protein
Fvb1:1517910-1518245	FvH4_1g02671	gene31100	1
Fvb1:1526026-1531852	FvH4_1g02680	gene31099	0.01			RabGAP/TBC domain-containing protein
Fvb1:1531905-1533342	FvH4_1g02690	gene31098	0.09	GO:0003677	AtMYB82,MYB82	myb domain protein 82
Fvb1:1543235-1544639	FvH4_1g02700	gene31097	0.01	GO:0005515,GO:0005634,GO:0006355	IAA29	indole-3-acetic acid inducible 29
Fvb1:1545058-1548575	FvH4_1g02710	gene31095	0.21	GO:0003830,GO:0006487,GO:0016020		beta-1,4-N-acetylglucosaminyltransferase family protein
Fvb1:1554005-1556236	FvH4_1g02720	gene31094	0	GO:0003830,GO:0006487,GO:0016020		beta-1,4-N-acetylglucosaminyltransferase family protein
Fvb1:1562209-1570940	FvH4_1g02730	gene31093	0.16	GO:0005515,GO:0006355	TPR4,WSIP2	WUS-interacting protein 2
Fvb1:1572944-1575415	FvH4_1g02740	gene31092	1	GO:0043531		NB-ARC domain-containing disease resistance protein
Fvb1:1575493-1576638	FvH4_1g02750	gene38797	1
Fvb1:1582454-1584232	FvH4_1g02760	gene31091	0	GO:0005545,GO:0030136,GO:0030276,GO:0048268		ENTH/ANTH/VHS superfamily protein
Fvb1:1585100-1586938	FvH4_1g02770	gene31089	0
Fvb1:1588373-1592421	FvH4_1g02780	gene31088	0	GO:0000151,GO:0004842,GO:0008270,GO:0010029,GO:0016567	BRIZ1	zinc finger (ubiquitin-hydrolase) domain-containing protein
Fvb1:1592422-1594036	FvH4_1g02790	gene31087	0.01	GO:0003676		RNA-binding (RRM/RBD/RNP motifs) family protein
Fvb1:1594192-1596885	FvH4_1g02800	gene31086	0.08	GO:0005634,GO:0006338	ARP6,ATARP6,ESD1,SUF3	actin-related protein 6
Fvb1:1597069-1608776	FvH4_1g02820	gene31084	0.03	GO:0005515		Transducin family protein / WD-40 repeat family protein
Fvb1:1597109-1599471	FvH4_1g02810	gene31085	0.1	GO:0000991,GO:0006357,GO:0032784	GTB1	global transcription factor group B1
Fvb1:1610427-1612482	FvH4_1g02811	gene31083	1
Fvb1:1612852-1616830	FvH4_1g02840	gene31082	0.22			Aminotransferase-like, plant mobile domain family protein
Fvb1:1619765-1620587	FvH4_1g02841	gene31081	1
Fvb1:1621868-1623241	FvH4_1g02842	gene31080	1
Fvb1:1627753-1629021	FvH4_1g02843	gene34412	1
Fvb1:1633374-1635600	FvH4_1g02850	gene31079	0
Fvb1:1636021-1637816	FvH4_1g02860	gene38798	0.85	GO:0009055	ATBCB,BCB,SAG14	blue-copper-binding protein
Fvb1:1638039-1639509	FvH4_1g02870	gene35273	0.65	GO:0009055	ATBCB,BCB,SAG14	blue-copper-binding protein
Fvb1:1639554-1640675	FvH4_1g02880	gene35274	0.49	GO:0009055	ATBCB,BCB,SAG14	blue-copper-binding protein
Fvb1:1642374-1644327	FvH4_1g02890	gene35275	0.46	GO:0009055	ATBCB,BCB,SAG14	blue-copper-binding protein
Fvb1:1646908-1648609	FvH4_1g02900	gene35276	0.44	GO:0009055	AtENODL14,ENODL14	early nodulin-like protein 14
Fvb1:1650223-1650828	FvH4_1g02910	gene31076	0.68	GO:0009055	AtENODL8,ENODL8	early nodulin-like protein 8
Fvb1:1656510-1657000	FvH4_1g02920	gene31074	0.66	GO:0009055	AtENODL14,ENODL14	early nodulin-like protein 14
Fvb1:1658039-1658955	FvH4_1g02930	gene31073	0.1	GO:0009055	AtENODL14,ENODL14	early nodulin-like protein 14
Fvb1:1659170-1659879	FvH4_1g02940	gene31072	0.76	GO:0009055	UCC1	uclacyanin 1
Fvb1:1661154-1661855	FvH4_1g02941	gene31071	1	GO:0009055	AtENODL14,ENODL14	early nodulin-like protein 14
Fvb1:1664318-1672225	FvH4_1g02950	gene31070	0.05	GO:0005515		Ankyrin repeat family protein
Fvb1:1675483-1676421	FvH4_1g02960	gene31068	1	GO:0003677,GO:0003700,GO:0005634,GO:0006355,GO:0046983	AGL18	AGAMOUS-like 18
Fvb1:1677329-1677882	FvH4_1g02970	gene31067	1	GO:0009055	ATBCB,BCB,SAG14	blue-copper-binding protein
Fvb1:1678821-1679507	FvH4_1g02980	gene31066	0.42	GO:0009055	ATBCB,BCB,SAG14	blue-copper-binding protein
Fvb1:1681067-1683579	FvH4_1g02990	gene31065	0.29	GO:0004553,GO:0005975		Glycosyl hydrolase superfamily protein
Fvb1:1686762-1687939	FvH4_1g02991	gene38799	1	GO:0008270		MuDR family transposase
Fvb1:1688346-1692251	FvH4_1g02992	gene31064	1			MuDR family transposase
Fvb1:1692312-1693680	FvH4_1g02993	gene31063	1
Fvb1:1695831-1697208	FvH4_1g03000	gene31062	0.32			F-box family protein
Fvb1:1697361-1697642	FvH4_1g03001	gene38800	0.45	GO:0005515		F-box family protein
Fvb1:1697757-1699654	FvH4_1g03010	gene31061	0.06	GO:0010206		chloroplast thylakoid lumen protein
Fvb1:1700070-1700568	FvH4_1g03011	gene31060	1
Fvb1:1702846-1703427	FvH4_1g03012	gene31059	1
Fvb1:1704282-1707000	FvH4_1g03020	gene31058	0.05	GO:0003677,GO:0005634	ATMBD11,MBD11	methyl-CPG-binding domain 11
Fvb1:1712195-1713591	FvH4_1g03030	gene31057	1
Fvb1:1714477-1717938	FvH4_1g03040	gene31056	0.14	GO:0007275	YAB5	plant-specific transcription factor YABBY family protein
Fvb1:1726213-1730417	FvH4_1g03050	gene31055	0.04			nucleoporin-related
Fvb1:1732762-1734208	FvH4_1g03060	gene31054	0.02	GO:0005337,GO:0016021,GO:1901642		Nucleoside transporter family protein
Fvb1:1734451-1736434	FvH4_1g03070	gene31053	0.08		ATSFH12,SFH12	SEC14-like 12
Fvb1:1736530-1738481	FvH4_1g03080	gene31052	0.08	GO:0005515		Tetratricopeptide repeat (TPR)-like superfamily protein
Fvb1:1743695-1745229	FvH4_1g03081	gene31050	1
Fvb1:1745900-1750583	FvH4_1g03090	gene31049	0.26	GO:0004672,GO:0005524,GO:0006468,GO:0007165	ATSOS2,CIPK24,SNRK3.11,SOS2	Protein kinase superfamily protein
Fvb1:1750931-1751367	FvH4_1g03100	gene31048	0.3
Fvb1:1758191-1759318	FvH4_1g03120	gene38801	1	GO:0005515
Fvb1:1759711-1763707	FvH4_1g03130	gene31045	0.07	GO:0005515	EBF1,FBL6	EIN3-binding F box protein 1
Fvb1:1770052-1772925	FvH4_1g03140	gene35277	0
Fvb1:1772962-1775272	FvH4_1g03150	gene35278	0.29	GO:0003735,GO:0005840,GO:0006412		Ribosomal protein L36
Fvb1:1779235-1780722	FvH4_1g03160	gene31043	0.17
Fvb1:1781634-1785562	FvH4_1g03170	gene31042	0.02	GO:0004630,GO:0005509,GO:0016020,GO:0046470	PLD,PLDALPHA1	phospholipase D alpha 1
Fvb1:1785742-1789281	FvH4_1g03180	gene31041	0.16			Ypt/Rab-GAP domain of gyp1p superfamily protein
Fvb1:1789592-1790514	FvH4_1g03190	gene31040	0	GO:0003677,GO:0003700,GO:0006355	SHN1,WIN1	Integrase-type DNA-binding superfamily protein
Fvb1:1794333-1796969	FvH4_1g03200	gene31039	0.08	GO:0016036	ATSPX1,SPX1	SPX domain gene 1
Fvb1:1796896-1797672	FvH4_1g03201	gene31038	0
Fvb1:1798752-1800487	FvH4_1g03202	gene31037	0.48	GO:0004601,GO:0006979,GO:0020037,GO:0042744,GO:0055114		Peroxidase superfamily protein
Fvb1:1800988-1802683	FvH4_1g03210	gene38802	0.24	GO:0005506,GO:0016705,GO:0020037,GO:0055114	CYP71B7	cytochrome P450, family 71 subfamily B, polypeptide 7
Fvb1:1802754-1803436	FvH4_1g03220	gene38803	0.74			Peroxidase superfamily protein
Fvb1:1804102-1806804	FvH4_1g03240	gene31036	0.08	GO:0004392,GO:0006788	ATHO1,GUN2,HO1,HY1,HY6,TED4	Plant haem oxygenase (decyclizing) family protein
Fvb1:1807191-1808154	FvH4_1g03250	gene31035	0.1	GO:0005618,GO:0030599,GO:0042545		Plant invertase/pectin methylesterase inhibitor superfamily
Fvb1:1809051-1810646	FvH4_1g03260	gene31034	0.06			DnaJ/Hsp40 cysteine-rich domain superfamily protein
Fvb1:1810689-1812463	FvH4_1g03270	gene31033	0.31
Fvb1:1812915-1815174	FvH4_1g03280	gene31032	0
Fvb1:1815489-1817436	FvH4_1g03290	gene31031	0.99	GO:0030246		Rhamnogalacturonate lyase family protein
Fvb1:1819825-1822163	FvH4_1g03300	gene31030	0.24	GO:0003824,GO:0005975,GO:0030246		Rhamnogalacturonate lyase family protein
Fvb1:1822363-1825595	FvH4_1g03310	gene31029	0.43	GO:0004650,GO:0005975		Pectin lyase-like superfamily protein
Fvb1:1825695-1826270	FvH4_1g03311	gene31028	1			RING/U-box superfamily protein
Fvb1:1827094-1844251	FvH4_1g03320	gene35279	0.12	GO:0005643		Protein of unknown function (DUF3414)
Fvb1:1845698-1848500	FvH4_1g03330	gene35280	0.08	GO:0004672,GO:0005524,GO:0006468,GO:0030247	PR5K	PR5-like receptor kinase
Fvb1:1848607-1851078	FvH4_1g03331	gene38804	0	GO:0004672,GO:0005524,GO:0006468		Protein kinase superfamily protein
Fvb1:1853377-1855122	FvH4_1g03350	gene31026	1	GO:0005515	LPA66	Pentatricopeptide repeat (PPR) superfamily protein
Fvb1:1855195-1858476	FvH4_1g03340	gene31025	0.04	GO:0008375,GO:0016020		Core-2/I-branching beta-1,6-N-acetylglucosaminyltransferase family protein
Fvb1:1860107-1862179	FvH4_1g03360	gene31024	0.22			Drug/metabolite transporter superfamily protein
Fvb1:1863182-1865957	FvH4_1g03370	gene31023	0.3	GO:0006857,GO:0016020,GO:0022857,GO:0055085		Major facilitator superfamily protein
Fvb1:1870263-1871714	FvH4_1g03371	gene35281	0.35	GO:0046872		Zinc finger C-x8-C-x5-C-x3-H type family protein
Fvb1:1874132-1876395	FvH4_1g03372	gene31022	0.1			RING/U-box superfamily protein
Fvb1:1885185-1889147	FvH4_1g03400	gene31020	1
Fvb1:1888985-1892200	FvH4_1g03410	gene31019	0.07			RING/U-box superfamily protein
Fvb1:1893343-1894725	FvH4_1g03420	gene31018	0.22		FLA6	FASCICLIN-like arabinogalactan 6
Fvb1:1895963-1898338	FvH4_1g03430	gene31017	0.03	GO:0005515		Pentatricopeptide repeat (PPR) superfamily protein
Fvb1:1898790-1899166	FvH4_1g03440	gene38805	1
Fvb1:1899383-1901118	FvH4_1g03450	gene38806	1
Fvb1:1901596-1903418	FvH4_1g03460	gene31016	0.11	GO:0003723,GO:0005730,GO:0042254,GO:1990904		Ribosomal protein L7Ae/L30e/S12e/Gadd45 family protein
Fvb1:1904304-1907142	FvH4_1g03470	gene31015	0	GO:0006465,GO:0008233,GO:0016020		Peptidase S24/S26A/S26B/S26C family protein
Fvb1:1907156-1907890	FvH4_1g03480	gene31014	1		ATCRT1	RING/U-box superfamily protein
Fvb1:1908556-1912080	FvH4_1g03481	gene38807	0.18		RHC2A	RING-H2 finger C2A
Fvb1:1912229-1914867	FvH4_1g03490	gene31012	0.16			Heat shock protein DnaJ, N-terminal with domain of unknown function (DUF1977)
Fvb1:1914951-1917976	FvH4_1g03500	gene31011	0.08	GO:0005634,GO:0042254		ribosome biogenesis regulatory protein (RRS1) family protein
Fvb1:1918206-1920007	FvH4_1g03510	gene31010	0.06	GO:0055085	ATBT1,EMB104,EMB42,SHS1	Mitochondrial substrate carrier family protein
Fvb1:1919983-1923708	FvH4_1g03520	gene31009	0.06	GO:0003676,GO:0005524		P-loop containing nucleoside triphosphate hydrolases superfamily protein
Fvb1:1924616-1927254	FvH4_1g03530	gene31008	1	GO:0005515
Fvb1:1929314-1932401	FvH4_1g03540	gene31007	0.07		emb1187	Protein kinase superfamily protein
Fvb1:1932334-1935909	FvH4_1g03541	gene31006	0	GO:0005515		Galactose oxidase/kelch repeat superfamily protein
Fvb1:1937614-1938612	FvH4_1g03542	gene31005	1
Fvb1:1938955-1943920	FvH4_1g03550	gene31004	0.03
Fvb1:1942668-1943620	FvH4_1g03551	gene38808	0.42			Lactoylglutathione lyase / glyoxalase I family protein
Fvb1:1947027-1948988	FvH4_1g03560	gene31003	0.07	GO:0007017,GO:0030286		Dynein light chain type 1 family protein
Fvb1:1952011-1952355	FvH4_1g03570	gene31002	1
Fvb1:1953991-1954473	FvH4_1g03571	gene38809	0.44
Fvb1:1954553-1956115	FvH4_1g03572	gene35282	0.39	GO:0046872		CCCH-type zinc finger family protein
Fvb1:1955187-1960036	FvH4_1g03580	gene35283	0.3	GO:0016491,GO:0055114		FAD/NAD(P)-binding oxidoreductase
Fvb1:1963227-1965293	FvH4_1g03590	gene31000	0.09	GO:0006520,GO:0036361		aspartate-glutamate racemase family
Fvb1:1965241-1967867	FvH4_1g03600	gene30999	0.03	GO:0016787,GO:0046872	ATNUDT19,ATNUDX19,NUDX19	nudix hydrolase homolog 19
Fvb1:1967955-1970299	FvH4_1g03610	gene30998	0.01	GO:0046872		Zinc finger (CCCH-type) family protein
Fvb1:1972298-1974997	FvH4_1g03630	gene38810	0.31			Ran BP2/NZF zinc finger-like superfamily protein
Fvb1:1978942-1980522	FvH4_1g03650	gene30996	0.09	GO:0005515
Fvb1:1981187-1982374	FvH4_1g03660	gene30995	1
Fvb1:1982652-1982969	FvH4_1g03670	gene30994	1
Fvb1:1984824-1986743	FvH4_1g03680	gene30993	0.06			Lactoylglutathione lyase / glyoxalase I family protein
Fvb1:1989882-1992291	FvH4_1g03690	gene30991	0.22
Fvb1:1993320-1993706	FvH4_1g03700	gene30990	0.38	GO:0008270	OTP82	Tetratricopeptide repeat (TPR)-like superfamily protein
Fvb1:1994055-1995195	FvH4_1g03710	gene30989	0.19	GO:0005515	OTP82	Tetratricopeptide repeat (TPR)-like superfamily protein
Fvb1:1995904-1996461	FvH4_1g03720	gene30988	0.35
Fvb1:1996485-1997225	FvH4_1g03730	gene38811	0.3	GO:0005515
Fvb1:2007619-2008583	FvH4_1g03750	gene38812	0.42
Fvb1:2011258-2012675	FvH4_1g03760	gene30986	0.06			early nodulin-related
Fvb1:2015411-2017660	FvH4_1g03770	gene30985	0.06	GO:0004672,GO:0005524,GO:0006468	PID2	AGC (cAMP-dependent, cGMP-dependent and protein kinase C) kinase family protein
Fvb1:2021708-2024283	FvH4_1g03780	gene30984	0.11	GO:0004672,GO:0005524,GO:0006468		S-locus lectin protein kinase family protein
Fvb1:2025247-2026784	FvH4_1g03790	gene30983	0.49
Fvb1:2027131-2028484	FvH4_1g03800	gene30982	1	GO:0005515		Galactose oxidase/kelch repeat superfamily protein
Fvb1:2031130-2036174	FvH4_1g03810	gene30981	0	GO:0004672,GO:0005515,GO:0005524,GO:0006468		Protein kinase superfamily protein with octicosapeptide/Phox/Bem1p domain
Fvb1:2037103-2037507	FvH4_1g03820	gene30980	1
Fvb1:2039787-2042378	FvH4_1g03830	gene30979	0.41			Protein of unknown function (DUF1644)
Fvb1:2042511-2045112	FvH4_1g03840	gene30978	0.4			PPPDE putative thiol peptidase family protein
Fvb1:2045205-2048995	FvH4_1g03850	gene30977	0.28	GO:0016787		alpha/beta-Hydrolases superfamily protein
Fvb1:2049607-2051260	FvH4_1g03860	gene38813	0.17	GO:0004672,GO:0005524,GO:0006468		Protein kinase superfamily protein
Fvb1:2052420-2054171	FvH4_1g03870	gene34410	1	GO:0005515
Fvb1:2054873-2058654	FvH4_1g03880	gene30976	0.12	GO:0006479,GO:0008168	ATPRMT10,PRMT10	protein arginine methyltransferase 10
Fvb1:2061901-2064473	FvH4_1g03900	gene30975	0.36			Plant Tudor-like RNA-binding protein
Fvb1:2070606-2074295	FvH4_1g03910	gene30974	0.1	GO:0005506,GO:0016705,GO:0020037,GO:0055114	BAS1,CYP72B1,CYP734A1	Cytochrome P450 superfamily protein
Fvb1:2085723-2088363	FvH4_1g03920	gene30973	0.17	GO:0003924,GO:0005525,GO:0006913	ATRAN3,RAN3	RAN GTPase 3
Fvb1:2089375-2092506	FvH4_1g03930	gene30972	0.58
Fvb1:2092153-2092506	FvH4_1g03940	gene30971	1
Fvb1:2103040-2109623	FvH4_1g03960	gene30970	0.17	GO:0005249,GO:0005515,GO:0006813,GO:0016020,GO:0055085	AKT1,ATAKT1,KT1	K+ transporter 1
Fvb1:2109107-2112186	FvH4_1g03950	gene30969	0.05	GO:0008270		RING/FYVE/PHD zinc finger superfamily protein
Fvb1:2113642-2114848	FvH4_1g03970	gene30968	0.06		PNP-A	plant natriuretic peptide A
Fvb1:2115065-2118919	FvH4_1g03980	gene30967	0.11	GO:0005524,GO:0005737,GO:0016787,GO:0030163	ATSUG1,RPT6A	regulatory particle triple-A ATPase 6A
Fvb1:2119886-2123099	FvH4_1g03990	gene30966	0.25	GO:0005515		Transducin/WD40 repeat-like superfamily protein
Fvb1:2124380-2127362	FvH4_1g04000	gene30965	0.08	GO:0000287,GO:0008152,GO:0010333	ATTPS21,TPS21	terpene synthase 21
Fvb1:2130816-2132685	FvH4_1g04010	gene30964	0.08	GO:0000786,GO:0003677,GO:0005634,GO:0046982	HTA9	histone H2A protein 9
Fvb1:2132711-2135722	FvH4_1g04020	gene30963	0.03	GO:0006633,GO:0016020,GO:0016747	KCS11	3-ketoacyl-CoA synthase 11
Fvb1:2136488-2140013	FvH4_1g04030	gene30962	0.03			SOUL heme-binding family protein
Fvb1:2140358-2143366	FvH4_1g04040	gene35284	0.11			F-box associated ubiquitination effector family protein
Fvb1:2144941-2145177	FvH4_1g04050	gene30960	1
Fvb1:2148103-2149926	FvH4_1g04051	gene30959	0.29	GO:0005515		Pentatricopeptide repeat (PPR-like) superfamily protein
Fvb1:2150392-2152371	FvH4_1g04070	gene38814	0.25	GO:0005515,GO:0008270	OTP81	Tetratricopeptide repeat (TPR)-like superfamily protein
Fvb1:2158030-2160338	FvH4_1g04080	gene30958	0.16		GAI,RGA2	GRAS family transcription factor family protein
Fvb1:2163336-2165145	FvH4_1g04090	gene30957	0.07	GO:0005515		Protein of unknown function (DUF295)
Fvb1:2165313-2166613	FvH4_1g04091	gene30956	1			Protein of unknown function (DUF295)
Fvb1:2166929-2168503	FvH4_1g04100	gene38815	0.41			RNA-binding (RRM/RBD/RNP motifs) family protein
Fvb1:2168860-2170029	FvH4_1g04110	gene30955	0.31			Protein of unknown function (DUF295)
Fvb1:2175604-2179048	FvH4_1g04120	gene30954	0.04	GO:0003676		RNA-binding (RRM/RBD/RNP motifs) family protein
Fvb1:2179176-2182177	FvH4_1g04130	gene30953	0.02	GO:0003677		Homeodomain-like superfamily protein
Fvb1:2187550-2190250	FvH4_1g04140	gene30952	0.04	GO:0005515	CRR21	Tetratricopeptide repeat (TPR)-like superfamily protein
Fvb1:2192469-2195922	FvH4_1g04150	gene30951	0.05	GO:0004672,GO:0005515,GO:0005524,GO:0006468		Leucine-rich repeat protein kinase family protein
Fvb1:2200196-2204773	FvH4_1g04160	gene30950	0.18	GO:0016020		Sodium Bile acid symporter family
Fvb1:2205557-2212811	FvH4_1g04170	gene30949	0.14	GO:0005515	LUG,RON2	LisH dimerisation motif;WD40/YVTN repeat-like-containing domain
Fvb1:2212776-2213564	FvH4_1g04180	gene30948	1	GO:0003676,GO:0008270		VASCULAR-RELATED NAC-DOMAIN 6
Fvb1:2216036-2218839	FvH4_1g04190	gene30947	0.06	GO:0008152,GO:0016758	UGT78D2	UDP-glucosyl transferase 78D2
Fvb1:2220255-2222102	FvH4_1g04200	gene30946	0.01	GO:0016491,GO:0055114	ATGA3OX3,GA3OX3	gibberellin 3-oxidase 3
Fvb1:2222754-2230430	FvH4_1g04210	gene30945	0.15	GO:0005524,GO:0016020,GO:0016887	ATPDR4,PDR4	pleiotropic drug resistance 4
Fvb1:2234037-2239167	FvH4_1g04220	gene35285	0.09			Domain of unknown function (DUF1767)
Fvb1:2236863-2238652	FvH4_1g04221	gene35286	0.39	GO:0016021		Protein of unknown function DUF92, transmembrane
Fvb1:2239678-2243647	FvH4_1g04230	gene30942	0.03	GO:0000159,GO:0005488,GO:0007165,GO:0019888		Protein phosphatase 2A regulatory B subunit family protein
Fvb1:2245662-2247416	FvH4_1g04240	gene30941	0.04	GO:0005515,GO:0005634,GO:0006355	AXR2,IAA7	indole-3-acetic acid 7
Fvb1:2248299-2252454	FvH4_1g04250	gene30940	0.23	GO:0006633,GO:0016790	FATB	fatty acyl-ACP thioesterases B
Fvb1:2263224-2266392	FvH4_1g04260	gene30939	0.24	GO:0003743,GO:0006413	EIF2,BETA,EMB1401	eukaryotic translation initiation factor 2 beta subunit
Fvb1:2269453-2271302	FvH4_1g04270	gene30938	0.22	GO:0005515		F-box/RNI-like superfamily protein
Fvb1:2275901-2278493	FvH4_1g04271	gene30936	0.57	GO:0005515		F-box/RNI-like/FBD-like domains-containing protein
Fvb1:2281396-2282067	FvH4_1g04272	gene30935	1
Fvb1:2284205-2286390	FvH4_1g04280	gene30934	0.15	GO:0005515		F-box/RNI-like superfamily protein
Fvb1:2286872-2287525	FvH4_1g04281	gene30933	1
Fvb1:2288167-2302612	FvH4_1g04290	gene30932	0.04	GO:0005488	GRV2,KAM2	DNAJ heat shock N-terminal domain-containing protein
Fvb1:2302945-2304708	FvH4_1g04300	gene38816	1	GO:0016747		HXXXD-type acyl-transferase family protein
Fvb1:2304681-2310134	FvH4_1g04310	gene30931	0.22	GO:0016021,GO:0022857,GO:0055085		Major facilitator superfamily protein
Fvb1:2310238-2312207	FvH4_1g04311	gene30930	1
Fvb1:2312537-2315379	FvH4_1g04320	gene30929	0.38
Fvb1:2315772-2319846	FvH4_1g04330	gene30928	0.26	GO:0003723,GO:0006355		RNA-binding protein-related
Fvb1:2320814-2326470	FvH4_1g04340	gene30927	0.1			Tesmin/TSO1-like CXC domain-containing protein
Fvb1:2326830-2332218	FvH4_1g04350	gene30926	0.14	GO:0003857,GO:0005777,GO:0006635	AIM1	Enoyl-CoA hydratase/isomerase family
Fvb1:2333446-2335318	FvH4_1g04351	gene38817	0.39		ATPDR4,PDR4	pleiotropic drug resistance 4
Fvb1:2337332-2338201	FvH4_1g04360	gene30925	1			VASCULAR-RELATED NAC-DOMAIN 6
Fvb1:2339051-2340007	FvH4_1g04361	gene38818	0.47
Fvb1:2340720-2344227	FvH4_1g04370	gene30924	0.2	GO:0005515	PRORP1	proteinaceous RNase P 1
Fvb1:2345056-2346979	FvH4_1g04380	gene30923	0		ABIL4	ABL interactor-like protein 4
Fvb1:2347171-2347968	FvH4_1g04390	gene30922	0.18	GO:0005515	MEE66	F-box family protein
Fvb1:2348610-2351636	FvH4_1g04400	gene30921	0.07	GO:0005089	ATROPGEF9,ROPGEF9	RHO guanyl-nucleotide exchange factor 9
Fvb1:2357861-2358268	FvH4_1g04401	gene38819	0.47
Fvb1:2359572-2359972	FvH4_1g04420	gene30919	0.47	GO:0007017,GO:0030286	ATROPGEF11,PIRF1,ROPGEF11	RHO guanyl-nucleotide exchange factor 11
Fvb1:2360563-2361911	FvH4_1g04421	gene30918	0.12	GO:0003676,GO:0008270		VASCULAR-RELATED NAC-DOMAIN 6
Fvb1:2366599-2367786	FvH4_1g04440	gene30915	1			F-box family protein with a domain of unknown function (DUF295)
Fvb1:2368191-2369840	FvH4_1g04450	gene30914	0.31	GO:0003860		ATP-dependent caseinolytic (Clp) protease/crotonase family protein
Fvb1:2371483-2372481	FvH4_1g04460	gene30913	0.29	GO:0005515		F-box and associated interaction domains-containing protein
Fvb1:2375262-2376003	FvH4_1g04461	gene30912	1	GO:0003676,GO:0008270		VASCULAR-RELATED NAC-DOMAIN 6
Fvb1:2375965-2377818	FvH4_1g04480	gene30911	0.05	GO:0006629,GO:0016717,GO:0055114	ADS3,FAD5,FADB,JB67	fatty acid desaturase 5
Fvb1:2381498-2385664	FvH4_1g04490	gene30910	0.04		COV1	Protein of unknown function (DUF502)
Fvb1:2389123-2391247	FvH4_1g04500	gene30909	0.01
Fvb1:2390581-2393877	FvH4_1g04510	gene30908	0.41	GO:0006508,GO:0008236,GO:0016021	PLSP1	plastidic type i signal peptidase 1
Fvb1:2394378-2395523	FvH4_1g04511	gene30907	1	GO:0005515		F-box family protein
Fvb1:2396693-2397839	FvH4_1g04520	gene30906	1
Fvb1:2399887-2401191	FvH4_1g04521	gene30905	1	GO:0005515		F-box family protein
Fvb1:2403105-2407912	FvH4_1g04540	gene30903	0.1	GO:0005515		protein kinase family protein
Fvb1:2403546-2404441	FvH4_1g04541	gene30904	1
Fvb1:2408854-2409264	FvH4_1g04542	gene30902	1			VASCULAR-RELATED NAC-DOMAIN 6
Fvb1:2410535-2412006	FvH4_1g04550	gene30901	0.1		ATMES3,MES3	methyl esterase 3
Fvb1:2413364-2415678	FvH4_1g04560	gene30900	0.04	GO:0016021		Peroxisomal membrane 22 kDa (Mpv17/PMP22) family protein
Fvb1:2415726-2419307	FvH4_1g04570	gene30899	0.01	GO:0005524,GO:0005737,GO:0008033,GO:0016879	RSY3	Adenine nucleotide alpha hydrolases-like superfamily protein
Fvb1:2422322-2424642	FvH4_1g04580	gene30896	1			Protein of unknown function (DUF594)
Fvb1:2424890-2427807	FvH4_1g04590	gene38820	0.01	GO:0016020,GO:0022857,GO:0055085		proton-dependent oligopeptide transport (POT) family protein
Fvb1:2441132-2442645	FvH4_1g04591	gene38821	1		ATGLR2.7,GLR2.7	glutamate receptor 2.7
Fvb1:2443103-2444176	FvH4_1g04600	gene38822	1	GO:0004970,GO:0016020	ATGLR3.2,ATGLUR2,GLR3.2,GLUR2	glutamate receptor 2
Fvb1:2444902-2449014	FvH4_1g04610	gene30898	0.27			Plant protein of unknown function (DUF247)
Fvb1:2452512-2454085	FvH4_1g04630	gene30897	1
Fvb1:2456573-2457801	FvH4_1g04631	gene34409	1
Fvb1:2458246-2460791	FvH4_1g04640	gene38823	0.02	GO:0016020,GO:0022857,GO:0055085		proton-dependent oligopeptide transport (POT) family protein
Fvb1:2465097-2466877	FvH4_1g04650	gene38824	1	GO:0005515
Fvb1:2467856-2468356	FvH4_1g04660	gene30895	0.45		BIR1	BAK1-interacting receptor-like kinase 1
Fvb1:2469434-2475519	FvH4_1g04670	gene30894	0.05	GO:0004252,GO:0006508	ATS1P,ATSBT6.1,S1P	SITE-1 protease
Fvb1:2474854-2478839	FvH4_1g04680	gene30893	0.15	GO:0004672,GO:0005524,GO:0006468	ATPERK1,PERK1	proline extensin-like receptor kinase 1
Fvb1:2481639-2485639	FvH4_1g04700	gene30892	0.15		NYC1	NAD(P)-binding Rossmann-fold superfamily protein
Fvb1:2487071-2490366	FvH4_1g04710	gene30891	0.01	GO:0005515,GO:0005524		AAA-type ATPase family protein / ankyrin repeat family protein
Fvb1:2491678-2496287	FvH4_1g04720	gene30889	0
Fvb1:2496599-2499376	FvH4_1g04721	gene30888	0
Fvb1:2499910-2500662	FvH4_1g04730	gene35287	1			RING/U-box superfamily protein
Fvb1:2503375-2508649	FvH4_1g04740	gene35288	0.05	GO:0005515,GO:0007165,GO:0043531		disease resistance protein (TIR-NBS-LRR class), putative
Fvb1:2509124-2512533	FvH4_1g04750	gene35289	0.24	GO:0016021,GO:0022857,GO:0055085	ATPLT5,ATPMT5,PMT5	polyol/monosaccharide transporter 5
Fvb1:2514290-2516951	FvH4_1g04760	gene30886	0.29	GO:0016021,GO:0022857,GO:0055085	ATPLT5,ATPMT5,PMT5	polyol/monosaccharide transporter 5
Fvb1:2520211-2521538	FvH4_1g04770	gene30885	0.33	GO:0045892	ATOFP8,OFP8	ovate family protein 8
Fvb1:2523947-2525274	FvH4_1g04780	gene30884	0.09
Fvb1:2526230-2527610	FvH4_1g04790	gene30883	1
Fvb1:2532810-2535865	FvH4_1g04800	gene30882	0.04	GO:0004499,GO:0050660,GO:0050661,GO:0055114	YUC2	Flavin-binding monooxygenase family protein
Fvb1:2542577-2544361	FvH4_1g04810	gene30881	0.07	GO:0003700,GO:0005634,GO:0006355,GO:0043565	AT-HSFC1,HSFC1	heat shock transcription factor C1
Fvb1:2546540-2551357	FvH4_1g04820	gene30880	0.08	GO:0003777,GO:0005524,GO:0007018,GO:0008017		ATP binding microtubule motor family protein
Fvb1:2554777-2558407	FvH4_1g04830	gene30879	0.29		UBC37	ubiquitin-conjugating enzyme 37
Fvb1:2558044-2561710	FvH4_1g04840	gene30878	0.1	GO:0004674,GO:0005524,GO:0006468		S-locus lectin protein kinase family protein
Fvb1:2564336-2564642	FvH4_1g04841	gene30877	0.34
Fvb1:2565095-2565658	FvH4_1g04850	gene35290	1
Fvb1:2568419-2569456	FvH4_1g04860	gene38825	0.39
Fvb1:2572484-2575689	FvH4_1g04870	gene30876	0.07	GO:0005515
Fvb1:2582797-2584519	FvH4_1g04890	gene35291	0.62
Fvb1:2605366-2605721	FvH4_1g04891	gene30627	1
Fvb1:2606958-2609412	FvH4_1g04892	gene38826	0.3	GO:0005515
Fvb1:2609452-2610319	FvH4_1g04910	gene01918	0.44
Fvb1:2615646-2616613	FvH4_1g04920	gene38827	0.44
Fvb1:2629279-2633201	FvH4_1g04930	gene02112	0.2	GO:0015031		Regulator of Vps4 activity in the MVB pathway protein
Fvb1:2633355-2634212	FvH4_1g04931	gene02111	0.4
Fvb1:2635363-2638062	FvH4_1g04940	gene02110	0.17	GO:0003924,GO:0005525	ATRAB-F2A,ATRAB5A,ATRABF2A,RAB-F2A,RAB5A,RABF2A,RHA1	RAB homolog 1
Fvb1:2640362-2641152	FvH4_1g04950	gene38828	1
Fvb1:2641460-2644560	FvH4_1g04960	gene02109	0.23	GO:0003676	TFIIIA	transcription factor IIIA
Fvb1:2646026-2647770	FvH4_1g04970	gene38829	0.37	GO:0009269		Late embryogenesis abundant (LEA) hydroxyproline-rich glycoprotein family
Fvb1:2648207-2649358	FvH4_1g04980	gene02108	0.26	GO:0005515
Fvb1:2650709-2652014	FvH4_1g04981	gene33873	1	GO:0005515
Fvb1:2654178-2655467	FvH4_1g04982	gene33872	1	GO:0005515
Fvb1:2655804-2656564	FvH4_1g04983	gene38830	0.43		GRV2,KAM2	DNAJ heat shock N-terminal domain-containing protein
Fvb1:2656635-2657267	FvH4_1g04984	gene38831	0.42		GRV2,KAM2	DNAJ heat shock N-terminal domain-containing protein
Fvb1:2657849-2659142	FvH4_1g04990	gene38832	0.44		GRV2,KAM2	DNAJ heat shock N-terminal domain-containing protein
Fvb1:2660919-2661949	FvH4_1g04991	gene38833	0.43
Fvb1:2662715-2664841	FvH4_1g05000	gene02106	0.45			binding
Fvb1:2666802-2668137	FvH4_1g05010	gene02105	0.36
Fvb1:2669890-2670984	FvH4_1g05020	gene33871	1	GO:0005515
Fvb1:2672092-2672403	FvH4_1g05030	gene02104	1
Fvb1:2676923-2677947	FvH4_1g05040	gene02102	0.22		AGP16,ATAGP16	arabinogalactan protein 16
Fvb1:2679316-2685535	FvH4_1g05050	gene02101	0.12	GO:0004672,GO:0005524,GO:0006468		Protein kinase family protein
Fvb1:2685715-2686589	FvH4_1g05060	gene38834	1
Fvb1:2687353-2690736	FvH4_1g05070	gene02100	0			FRIGIDA-like protein
Fvb1:2694547-2706317	FvH4_1g05080	gene02098	0.36	GO:0016620,GO:0055114	ALDH1A,ALDH2C4,REF1	aldehyde dehydrogenase 2C4
Fvb1:2706883-2707635	FvH4_1g05081	gene38835	1
Fvb1:2709132-2712679	FvH4_1g05090	gene02097	0.43	GO:0016620,GO:0055114	ALDH1A,ALDH2C4,REF1	aldehyde dehydrogenase 2C4
Fvb1:2713175-2715783	FvH4_1g05100	gene02096	0.43	GO:0016620,GO:0055114	ALDH1A,ALDH2C4,REF1	aldehyde dehydrogenase 2C4
Fvb1:2713722-2716590	FvH4_1g05110	gene02095	0	GO:0043565	ATMBF1C,MBF1C	multiprotein bridging factor 1C
Fvb1:2718286-2720924	FvH4_1g05120	gene02094	0.07	GO:0005515		F-box/RNI-like superfamily protein
Fvb1:2721471-2728805	FvH4_1g05130	gene02093	0.31	GO:0005524,GO:0006298,GO:0030983	ATMSH7,MSH6-2,MSH7	MUTS homolog 7
Fvb1:2728871-2733087	FvH4_1g05140	gene02092	0.25	GO:0005086,GO:0032012	GNL2	GNOM-like 2
Fvb1:2733389-2736091	FvH4_1g05150	gene02091	0.04			Alcohol dehydrogenase transcription factor Myb/SANT-like family protein
Fvb1:2739423-2743170	FvH4_1g05160	gene02090	0.1	GO:0008271,GO:0016021,GO:1902358	SULTR3;5	sulfate transporter 3;5
Fvb1:2744920-2754520	FvH4_1g05170	gene02089	0.1	GO:0005198,GO:0005515,GO:0006886,GO:0016192,GO:0030117		Coatomer, beta' subunit
Fvb1:2761041-2765527	FvH4_1g05180	gene02087	0.11			Leucine-rich repeat (LRR) family protein
Fvb1:2768569-2773296	FvH4_1g05181	gene02085	0.04	GO:0016020		Serinc-domain containing serine and sphingolipid biosynthesis protein
Fvb1:2773557-2775029	FvH4_1g05182	gene02084	1	GO:0005515		F-box family protein
Fvb1:2775619-2776882	FvH4_1g05210	gene02083	1		CPR30	F-box and associated interaction domains-containing protein
Fvb1:2779301-2780097	FvH4_1g05220	gene02082	1			Ankyrin repeat family protein
Fvb1:2781327-2783371	FvH4_1g05230	gene02081	1			F-box family protein
Fvb1:2783601-2784749	FvH4_1g05231	gene02080	1	GO:0005515		F-box family protein
Fvb1:2785712-2786829	FvH4_1g05232	gene02079	1	GO:0005515		F-box and associated interaction domains-containing protein
Fvb1:2788309-2794713	FvH4_1g05240	gene02078	0.04	GO:0005096	NIG	NSP (nuclear shuttle protein)-interacting GTPase
Fvb1:2795492-2797254	FvH4_1g05250	gene35292	1
Fvb1:2799028-2799660	FvH4_1g05260	gene02077	0.38	GO:0030001,GO:0046872		Heavy metal transport/detoxification superfamily protein
Fvb1:2802340-2804778	FvH4_1g05270	gene02076	0.1			Protein of unknown function, DUF538
Fvb1:2807423-2812147	FvH4_1g05280	gene02075	0.2	GO:0005515	VIL1,VRN5	Fibronectin type III domain-containing protein
Fvb1:2812439-2813169	FvH4_1g05300	gene38836	0.44			Plant protein of unknown function (DUF247)
Fvb1:2813700-2820284	FvH4_1g05310	gene02074	0.09	GO:0005524	HCF101	ATP binding
Fvb1:2822830-2824594	FvH4_1g05320	gene02073	0.06			alpha/beta-Hydrolases superfamily protein
Fvb1:2824760-2825927	FvH4_1g05330	gene02072	1			Protein of unknown function (DUF295)
Fvb1:2826505-2826992	FvH4_1g05331	gene38837	1
Fvb1:2827596-2828800	FvH4_1g05332	gene02071	1	GO:0005515		F-box family protein with a domain of unknown function (DUF295)
Fvb1:2829241-2833550	FvH4_1g05350	gene02070	0.35	GO:0003860		ATP-dependent caseinolytic (Clp) protease/crotonase family protein
Fvb1:2832621-2836521	FvH4_1g05360	gene02069	0.13	GO:0016787	atnudt20,NUDT20	nudix hydrolase homolog 20
Fvb1:2837210-2841945	FvH4_1g05370	gene02068	0	GO:0016491,GO:0055114		2-oxoglutarate (2OG) and Fe(II)-dependent oxygenase superfamily protein
Fvb1:2842591-2844124	FvH4_1g05371	gene02067	0.43
Fvb1:2844825-2847583	FvH4_1g05380	gene02066	0.24	GO:0009019,GO:0030488		S-adenosyl-L-methionine-dependent methyltransferases superfamily protein
Fvb1:2849738-2852153	FvH4_1g05390	gene02065	0.01	GO:0004553,GO:0005975		O-Glycosyl hydrolases family 17 protein
Fvb1:2853373-2856486	FvH4_1g05391	gene02064	1	GO:0005515		F-box and associated interaction domains-containing protein
Fvb1:2856727-2859478	FvH4_1g05400	gene02063	0.11	GO:0000287,GO:0008152,GO:0010333	ATTPS21,TPS21	terpene synthase 21
Fvb1:2862669-2864708	FvH4_1g05410	gene02062	0.03	GO:0016491,GO:0055114		2-oxoglutarate (2OG) and Fe(II)-dependent oxygenase superfamily protein
Fvb1:2867948-2868625	FvH4_1g05420	gene02060	1	GO:0005515		F-box family protein
Fvb1:2871577-2874119	FvH4_1g05430	gene11839	1
Fvb1:2876028-2878847	FvH4_1g05440	gene35293	0			Plant protein of unknown function (DUF936)
Fvb1:2880328-2883884	FvH4_1g05450	gene35294	0.29
Fvb1:2885136-2887220	FvH4_1g05460	gene11841	0.09	GO:0004672,GO:0005524,GO:0006468	CAK1AT,CDKF;1	CDK-activating kinase 1AT
Fvb1:2888514-2890784	FvH4_1g05470	gene11842	0.34	GO:0003924,GO:0005525,GO:0005622,GO:0007264	ARAC7,ATRAC7,ATROP9,RAC7,ROP9	RHO-related protein from plants 9
Fvb1:2893137-2895369	FvH4_1g05480	gene11843	0.15	GO:0016491,GO:0045454	TPX1	thioredoxin-dependent peroxidase 1
Fvb1:2896570-2898231	FvH4_1g05490	gene11844	0.21	GO:0005515		TRAF-like family protein
Fvb1:2898596-2900697	FvH4_1g05500	gene38838	0.1	GO:0016020,GO:0022857,GO:0055085		Major facilitator superfamily protein
Fvb1:2901208-2904026	FvH4_1g05510	gene11845	0.03	GO:0005198,GO:0005488,GO:0006886,GO:0016192,GO:0030126		coatomer gamma-2 subunit, putative / gamma-2 coat protein, putative / gamma-2 COP, putative
Fvb1:2904576-2911695	FvH4_1g05520	gene35295	0.05	GO:0004842,GO:0005515,GO:0016567		Transducin/WD40 repeat-like superfamily protein
Fvb1:2912049-2914026	FvH4_1g05530	gene35296	0.02	GO:0003824,GO:0009116		Phosphorylase superfamily protein
Fvb1:2915636-2919672	FvH4_1g05540	gene11847	0.03	GO:0046983		basic helix-loop-helix (bHLH) DNA-binding superfamily protein
Fvb1:2927569-2932223	FvH4_1g05550	gene11848	0.47	GO:0016491,GO:0055114		Pyridine nucleotide-disulphide oxidoreductase family protein
Fvb1:2934446-2935014	FvH4_1g05551	gene11850	0.59			Pyridine nucleotide-disulphide oxidoreductase family protein
Fvb1:2935401-2937057	FvH4_1g05560	gene11851	1			Protein of unknown function (DUF295)
Fvb1:2938425-2943513	FvH4_1g05561	gene11852	0.47			Pyridine nucleotide-disulphide oxidoreductase family protein
Fvb1:2944147-2946452	FvH4_1g05570	gene11853	0	GO:0005515		F-box and associated interaction domains-containing protein
Fvb1:2947555-2949013	FvH4_1g05580	gene38839	0.72	GO:0005515		Protein of unknown function (DUF295)
Fvb1:2949677-2950162	FvH4_1g05581	gene11855	1			Pyridine nucleotide-disulphide oxidoreductase family protein
Fvb1:2950527-2951435	FvH4_1g05590	gene11856	1			Protein of unknown function (DUF295)
Fvb1:2953226-2956082	FvH4_1g05600	gene11858	0.43			Pyridine nucleotide-disulphide oxidoreductase family protein
Fvb1:2963512-2964106	FvH4_1g05610	gene11859	1
Fvb1:2964336-2972619	FvH4_1g05611	gene11860	1
Fvb1:2974641-2978582	FvH4_1g05630	gene11861	0.07	GO:0005515,GO:0005634,GO:0006355	IAA27,PAP2	phytochrome-associated protein 2
Fvb1:2983094-2985342	FvH4_1g05640	gene11862	0	GO:0003676,GO:0008168,GO:0032259		S-adenosyl-L-methionine-dependent methyltransferases superfamily protein
Fvb1:2985610-2990831	FvH4_1g05650	gene11863	0.1	GO:0003746,GO:0005515,GO:0005622,GO:0006414	emb2726	elongation factor Ts family protein
Fvb1:2996915-2998985	FvH4_1g05660	gene11864	0.01
Fvb1:3000528-3003266	FvH4_1g05670	gene11865	0.12			glyoxal oxidase-related protein
Fvb1:3003641-3007471	FvH4_1g05680	gene11866	0.14	GO:0004672,GO:0005524,GO:0006468	ckl3	casein kinase I-like 3
Fvb1:3008097-3010897	FvH4_1g05690	gene11867	0	GO:0003677		SWIB/MDM2 domain;Plus-3;GYF
Fvb1:3011177-3013992	FvH4_1g05700	gene11868	0.17	GO:0003824		alpha/beta-Hydrolases superfamily protein
Fvb1:3014435-3014839	FvH4_1g05720	gene11869	1
Fvb1:3014435-3018108	FvH4_1g05710	gene11870	0.18	GO:0008168		S-adenosyl-L-methionine-dependent methyltransferases superfamily protein
Fvb1:3018467-3021482	FvH4_1g05730	gene11871	0.16	GO:0004462,GO:0046872		Glyoxalase/Bleomycin resistance protein/Dioxygenase superfamily protein
Fvb1:3022029-3022557	FvH4_1g05731	gene11872	1
Fvb1:3025562-3033208	FvH4_1g05740	gene11873	0.07	GO:0004672,GO:0005524,GO:0006468,GO:0043169		protein serine/threonine phosphatases;protein kinases;catalytics;cAMP-dependent protein kinase regulators;ATP binding;protein serine/threonine phosphatases
Fvb1:3033808-3035019	FvH4_1g05750	gene11874	0.02			RING/U-box superfamily protein
Fvb1:3036186-3039708	FvH4_1g05760	gene11875	0.17	GO:0007165	NINJA	novel interactor of JAZ
Fvb1:3040716-3041448	FvH4_1g05761	gene11876	1			Late embryogenesis abundant (LEA) hydroxyproline-rich glycoprotein family
Fvb1:3043103-3046113	FvH4_1g05770	gene11877	0.04	GO:0016021,GO:0022857,GO:0055085	AtSTP14,STP14	sugar transporter 14
Fvb1:3046315-3049624	FvH4_1g05780	gene11878	0.08	GO:0003723	ATCAF1,CAF1	RNA-binding CRS1 / YhbY (CRM) domain-containing protein
Fvb1:3049693-3052873	FvH4_1g05790	gene11879	0.08	GO:0006486,GO:0016757		Exostosin family protein
Fvb1:3055431-3067713	FvH4_1g05791	gene38840	1
Fvb1:3067753-3073711	FvH4_1g05792	gene34709	1
Fvb1:3074138-3077807	FvH4_1g05800	gene11880	0.14	GO:0006486,GO:0016757		Exostosin family protein
Fvb1:3078615-3082764	FvH4_1g05810	gene11881	0.03			alpha/beta-Hydrolases superfamily protein
Fvb1:3086932-3088629	FvH4_1g05820	gene11882	0.28	GO:0003677,GO:0003700,GO:0006355	TINY2	Integrase-type DNA-binding superfamily protein
Fvb1:3095500-3098585	FvH4_1g05830	gene38841	1
Fvb1:3101110-3101556	FvH4_1g05831	gene11883	1
Fvb1:3107209-3111747	FvH4_1g05840	gene11884	0			Protein of unknown function (DUF810)
Fvb1:3110332-3118382	FvH4_1g05850	gene11885	0.23	GO:0004576,GO:0006486,GO:0016020	STT3A	staurosporin and temperature sensitive 3-like A
Fvb1:3120335-3120586	FvH4_1g05860	gene38842	1
Fvb1:3121167-3123689	FvH4_1g05870	gene11886	0.03	GO:0000398,GO:0005681	SKIP	chromatin protein family
Fvb1:3123624-3126100	FvH4_1g05880	gene11887	0.08	GO:0005515		Leucine-rich repeat (LRR) family protein
Fvb1:3126482-3127239	FvH4_1g05890	gene11888	1	GO:0004857,GO:0043086	ATC/VIF1,C/VIF1	cell wall / vacuolar inhibitor of fructosidase 1
Fvb1:3129287-3132202	FvH4_1g05891	gene11889	1			Leucine-rich repeat (LRR) family protein
Fvb1:3137001-3137414	FvH4_1g05892	gene11890	1	GO:0005515
Fvb1:3137439-3138524	FvH4_1g05900	gene11891	1			Protein of unknown function (DUF295)
Fvb1:3138528-3146506	FvH4_1g05910	gene11892	0.09	GO:0005515	CDC27b,HBT	CDC27 family protein
Fvb1:3147087-3147885	FvH4_1g05920	gene11893	1			Polyketide cyclase/dehydrase and lipid transport superfamily protein
Fvb1:3149480-3151522	FvH4_1g05940	gene11894	0.06	GO:0015079,GO:0016020,GO:0071805	ATHAK5,HAK5	high affinity K+ transporter 5
Fvb1:3151537-3153588	FvH4_1g05950	gene11895	1
Fvb1:3172126-3173751	FvH4_1g05960	gene11281	1
Fvb1:3176068-3182671	FvH4_1g05970	gene11282	0.11	GO:0007030	GC1	golgin candidate 1
Fvb1:3184295-3194521	FvH4_1g05980	gene11284	0.3	GO:0003968		RNA-dependent RNA polymerase family protein
Fvb1:3194926-3204345	FvH4_1g05990	gene38843	0.32	GO:0003968		RNA-dependent RNA polymerase family protein
Fvb1:3204406-3211216	FvH4_1g06000	gene35297	0.15	GO:0004471,GO:0051287,GO:0055114	ATNADP-ME3,NADP-ME3	NADP-malic enzyme 3
Fvb1:3211115-3214324	FvH4_1g06010	gene11287	0.27	GO:0016491,GO:0055114		2-oxoglutarate (2OG) and Fe(II)-dependent oxygenase superfamily protein
Fvb1:3216444-3216890	FvH4_1g06020	gene11288	1			RING/U-box superfamily protein
Fvb1:3217419-3218350	FvH4_1g06021	gene11289	1
Fvb1:3219675-3220541	FvH4_1g06030	gene11290	1			RING/U-box superfamily protein
Fvb1:3222310-3226560	FvH4_1g06040	gene11291	0.01	GO:0004722,GO:0006470,GO:0043169	ABI1,AtABI1	Protein phosphatase 2C family protein
Fvb1:3227929-3229423	FvH4_1g06050	gene11292	0	GO:0000160	AHP4	HPT phosphotransmitter 4
Fvb1:3229171-3235153	FvH4_1g06060	gene11293	0.02	GO:0005524,GO:0016021,GO:0042626,GO:0055085		ABC transporter family protein
Fvb1:3238758-3242038	FvH4_1g06070	gene11294	0.09	GO:0019988,GO:0043399		initiator tRNA phosphoribosyl transferase family protein
Fvb1:3242308-3243492	FvH4_1g06080	gene38844	0.45	GO:0003993,GO:0046872	ATPAP26,PAP26	purple acid phosphatase 26
Fvb1:3243534-3246293	FvH4_1g06090	gene11295	0.11			Senescence/dehydration-associated protein-related
Fvb1:3249008-3250858	FvH4_1g06100	gene11296	0.04	GO:0020037	ATCB5LP,B5,#5,CB5LP	cytochrome B5-like protein
Fvb1:3250912-3255956	FvH4_1g06110	gene11297	0.05	GO:0016757		Nucleotide-diphospho-sugar transferases superfamily protein
Fvb1:3256693-3259090	FvH4_1g06120	gene11298	1	GO:0016787	APY1,ATAPY1	apyrase 1
Fvb1:3260282-3260938	FvH4_1g06140	gene38845	1
Fvb1:3261014-3266185	FvH4_1g06150	gene11299	0.19	GO:0003723,GO:0006396,GO:0008173		tRNA/rRNA methyltransferase (SpoU) family protein
Fvb1:3263356-3266278	FvH4_1g06160	gene11300	0.05		ATTIM17-2,TIM17,TIM17-2	translocase inner membrane subunit 17-2
Fvb1:3267532-3268950	FvH4_1g06170	gene11301	0.17	GO:0016491,GO:0050661,GO:0051287,GO:0055114		6-phosphogluconate dehydrogenase family protein
Fvb1:3270904-3277088	FvH4_1g06180	gene11302	0.21	GO:0004672,GO:0005515,GO:0005524,GO:0006468		Protein kinase family protein with leucine-rich repeat domain
Fvb1:3275254-3275781	FvH4_1g06190	gene11303	0.46	GO:0003723,GO:0006396,GO:0008173		tRNA/rRNA methyltransferase (SpoU) family protein
Fvb1:3275998-3276582	FvH4_1g06200	gene38846	0.47
Fvb1:3279622-3280296	FvH4_1g06201	gene11304	1
Fvb1:3281367-3282844	FvH4_1g06210	gene11305	1	GO:0016491,GO:0051287,GO:0055114		6-phosphogluconate dehydrogenase family protein
Fvb1:3284159-3288185	FvH4_1g06220	gene11306	0.04	GO:0004672,GO:0005515,GO:0005524,GO:0006468		Protein kinase family protein with leucine-rich repeat domain
Fvb1:3289235-3293863	FvH4_1g06230	gene11308	1	GO:0004672,GO:0006468	AtAUR3,AUR3	ataurora3
Fvb1:3294122-3294598	FvH4_1g06231	gene11309	1
Fvb1:3294615-3295043	FvH4_1g06250	gene11310	0.29	GO:0016491,GO:0051287,GO:0055114		6-phosphogluconate dehydrogenase family protein
Fvb1:3296797-3300622	FvH4_1g06260	gene11311	0.08	GO:0004672,GO:0005515,GO:0005524,GO:0006468		Protein kinase family protein with leucine-rich repeat domain
Fvb1:3300729-3301071	FvH4_1g06261	gene11312	1
Fvb1:3301601-3305867	FvH4_1g06270	gene11313	0.1	GO:0001678,GO:0004396,GO:0005524,GO:0005536,GO:0005975	ATHXK1,GIN2,HXK1	hexokinase 1
Fvb1:3307481-3308658	FvH4_1g06280	gene11314	0.01
Fvb1:3317778-3319415	FvH4_1g06290	gene11315	0	GO:0006855,GO:0015238,GO:0015297,GO:0016020		MATE efflux family protein
Fvb1:3329144-3331608	FvH4_1g06300	gene11316	0.04	GO:0005515	IQD26	IQ-domain 26
Fvb1:3333356-3333894	FvH4_1g06301	gene11317	1			Ubiquitin carboxyl-terminal hydrolase family protein
Fvb1:3333959-3334708	FvH4_1g06302	gene11318	1			Ubiquitin carboxyl-terminal hydrolase family protein
Fvb1:3340980-3342126	FvH4_1g06320	gene11319	0.4			FBD / Leucine Rich Repeat domains containing protein
Fvb1:3345974-3346721	FvH4_1g06321	gene11320	1
Fvb1:3353338-3354289	FvH4_1g06330	gene11321	0.07
Fvb1:3356821-3358471	FvH4_1g06340	gene11322	1	GO:0003735,GO:0005840,GO:0006412		Ribosomal protein S5 family protein
Fvb1:3363411-3366694	FvH4_1g06350	gene11323	0.18	GO:0005618,GO:0030599,GO:0042545		Pectin lyase-like superfamily protein
Fvb1:3368753-3373453	FvH4_1g06360	gene11324	0.1			Peptidase M28 family protein
Fvb1:3374832-3375406	FvH4_1g06361	gene11325	1
Fvb1:3377033-3380716	FvH4_1g06370	gene11326	0.23	GO:0016020		Transmembrane proteins 14C
Fvb1:3381526-3382715	FvH4_1g06390	gene11327	0.22
Fvb1:3383943-3391699	FvH4_1g06400	gene11328	0.17	GO:0004814,GO:0005524,GO:0005737,GO:0006420	emb1027	Arginyl-tRNA synthetase, class Ic
Fvb1:3390537-3391795	FvH4_1g06410	gene11329	0.1		ATOXS3,OXS3	oxidative stress 3
Fvb1:3393671-3397393	FvH4_1g06420	gene11330	0.21	GO:0004672,GO:0005524,GO:0006468	ANQ1,ATMKK6,MKK6	MAP kinase kinase 6
Fvb1:3398267-3401333	FvH4_1g06430	gene11331	0.06	GO:0005515		Pentatricopeptide repeat (PPR) superfamily protein
Fvb1:3401805-3405257	FvH4_1g06440	gene11332	0.01	GO:0004553,GO:0005975		O-Glycosyl hydrolases family 17 protein
Fvb1:3405624-3407452	FvH4_1g06450	gene11333	0.05	GO:0005515
Fvb1:3410153-3411396	FvH4_1g06460	gene11334	1			alpha/beta-Hydrolases superfamily protein
Fvb1:3411892-3413056	FvH4_1g06461	gene11335	0.3	GO:0003779	PFN2,PRF2,PRO2	profilin 2
Fvb1:3414790-3415854	FvH4_1g06470	gene11336	0.4	GO:0003779	PRF4	profilin 4
Fvb1:3416410-3419417	FvH4_1g06480	gene11337	0.19		DER1	DERLIN-1
Fvb1:3419603-3421250	FvH4_1g06481	gene11338	0.41	GO:0005515		F-box/RNI-like superfamily protein
Fvb1:3425580-3428438	FvH4_1g06490	gene11339	0.01			Protein of unknown function (DUF1005)
Fvb1:3428995-3430935	FvH4_1g06500	gene11340	0.05	GO:0003993		HAD superfamily, subfamily IIIB acid phosphatase
Fvb1:3431340-3432551	FvH4_1g06510	gene11341	0.04	GO:0005515		Leucine-rich repeat (LRR) family protein
Fvb1:3433854-3434237	FvH4_1g06511	gene11342	1
Fvb1:3436008-3438762	FvH4_1g06520	gene11343	0.07	GO:0004725,GO:0006470,GO:0008138		Phosphotyrosine protein phosphatases superfamily protein
Fvb1:3441535-3446875	FvH4_1g06530	gene11344	0.03	GO:0003677,GO:0006355	anac075,NAC075	NAC domain containing protein 75
Fvb1:3450584-3454923	FvH4_1g06540	gene11345	0.12	GO:0004222,GO:0006508,GO:0046872		Insulinase (Peptidase family M16) protein
Fvb1:3455614-3456539	FvH4_1g06550	gene11346	0.16	GO:0007034	CHMP1B,VPS46.1	vacuolar protein sorting 46.1
Fvb1:3458700-3460665	FvH4_1g06560	gene11347	0.24	GO:0016787	atnudt8,NUDT8	nudix hydrolase homolog 8
Fvb1:3461382-3465252	FvH4_1g06570	gene11348	0.14	GO:0003872,GO:0005524,GO:0006002,GO:0006096	PFK3	phosphofructokinase 3
Fvb1:3465579-3465947	FvH4_1g06571	gene38847	1
Fvb1:3466930-3468912	FvH4_1g06580	gene11349	0.1	GO:0015031		SNARE-like superfamily protein
Fvb1:3472514-3473186	FvH4_1g06590	gene11350	1			RING/U-box superfamily protein
Fvb1:3474502-3474849	FvH4_1g06600	gene11351	1			RING/U-box superfamily protein
Fvb1:3475066-3478421	FvH4_1g06610	gene35299	0.17	GO:0006751,GO:0036374	GGT3,GGT4	gamma-glutamyl transpeptidase 4
Fvb1:3478961-3489120	FvH4_1g06620	gene35300	0.03
Fvb1:3490954-3493389	FvH4_1g06630	gene11353	0.11	GO:0005506,GO:0005737,GO:0019310,GO:0050113,GO:0055114	MIOX4	myo-inositol oxygenase 4
Fvb1:3507906-3510405	FvH4_1g06640	gene11354	0.26	GO:0046872		Zinc finger C-x8-C-x5-C-x3-H type family protein
Fvb1:3515865-3517011	FvH4_1g06650	gene11355	1	GO:0003743,GO:0005852	ATEIF3G1,EIF3G1	eukaryotic translation initiation factor 3G1
Fvb1:3517461-3518932	FvH4_1g06660	gene11356	0.19	GO:0003677	ATMYB38,BIT1,MYB38,RAX2	Duplicated homeodomain-like superfamily protein
Fvb1:3520095-3524490	FvH4_1g06670	gene11357	0.14	GO:0004672,GO:0005515,GO:0005524,GO:0006468	RHS16	root hair specific 16
Fvb1:3526022-3530139	FvH4_1g06680	gene11358	0.56		ATGLR2.5,GLR2.5	glutamate receptor 2.5
Fvb1:3532373-3532778	FvH4_1g06681	gene11359	1		ATGLR1.2,GLR1.2	Glutamate receptor family protein
Fvb1:3533640-3534358	FvH4_1g06682	gene11360	1
Fvb1:3535141-3536919	FvH4_1g06690	gene38848	0.05		GC6,MAG4	golgin candidate 6
Fvb1:3537561-3539855	FvH4_1g06700	gene11361	0.15		ATMND1	Mnd1 family protein
Fvb1:3540124-3541042	FvH4_1g06710	gene11362	0.19		AGP16,ATAGP16	arabinogalactan protein 16
Fvb1:3541335-3544381	FvH4_1g06720	gene11363	0.16	GO:0007034	SNF7.1	SNF7 family protein
Fvb1:3545285-3548402	FvH4_1g06730	gene11364	0.11	GO:0008152,GO:0016787	IAR3,JR3	peptidase M20/M25/M40 family protein
Fvb1:3549927-3551815	FvH4_1g06740	gene11365	0.37
Fvb1:3552307-3553215	FvH4_1g06750	gene11366	1			DNAJ heat shock N-terminal domain-containing protein
Fvb1:3553484-3557072	FvH4_1g06760	gene38849	0.39		MEE29	helicase domain-containing protein
Fvb1:3557399-3557846	FvH4_1g06761	gene38850	0.48		EMB2733,ESP3	RNA helicase family protein
Fvb1:3557933-3558233	FvH4_1g06762	gene38851	0.49	GO:0004386	EMB2733,ESP3	RNA helicase family protein
Fvb1:3559451-3560629	FvH4_1g06763	gene11369	0.44	GO:0005515		F-box family protein with a domain of unknown function (DUF295)
Fvb1:3561611-3563346	FvH4_1g06764	gene11370	1	GO:0005515		Protein of unknown function (DUF295)
Fvb1:3564108-3565864	FvH4_1g06765	gene11371	1			Protein of unknown function (DUF295)
Fvb1:3566690-3567581	FvH4_1g06766	gene35301	1
Fvb1:3568292-3572004	FvH4_1g06770	gene11372	0.44	GO:0003676,GO:0004386,GO:0005524	EMB2733,ESP3	RNA helicase family protein
Fvb1:3572599-3574956	FvH4_1g06780	gene35302	0.43	GO:0003735,GO:0005840,GO:0006412		Ribosomal protein L31e family protein
Fvb1:3574663-3581541	FvH4_1g06790	gene35303	0.17	GO:0004222,GO:0006508,GO:0046872		Insulinase (Peptidase family M16) protein
Fvb1:3581531-3584206	FvH4_1g06800	gene11374	0.02			Protein of unknown function (DUF3531)
Fvb1:3583889-3587694	FvH4_1g06810	gene11375	0.19	GO:0004402,GO:0005634,GO:0006348,GO:0016573	HAC07,HAC7,HAG02,HAG2	histone acetyltransferase of the GNAT family 2
Fvb1:3590606-3601640	FvH4_1g06811	gene11377	1			loricrin-related
Fvb1:3601668-3602370	FvH4_1g06812	gene38852	1
Fvb1:3603343-3605486	FvH4_1g06820	gene11378	0.09	GO:0003735,GO:0005840,GO:0006412		Ribosomal L28e protein family
Fvb1:3610503-3613347	FvH4_1g06830	gene11380	0.17	GO:0008612	DHS,EDA22	deoxyhypusine synthase
Fvb1:3612632-3614498	FvH4_1g06840	gene38853	0.41	GO:0008171		S-adenosyl-L-methionine-dependent methyltransferases superfamily protein
Fvb1:3614890-3616645	FvH4_1g06841	gene11382	0.29	GO:0008171		S-adenosyl-L-methionine-dependent methyltransferases superfamily protein
Fvb1:3617141-3621547	FvH4_1g06850	gene11383	0.04	GO:0000155,GO:0006355,GO:0009584,GO:0009585,GO:0009881,GO:0017006,GO:0018298,GO:0042803	PHYE	phytochrome E
Fvb1:3625924-3627135	FvH4_1g06851	gene11384	0.45	GO:0008171		S-adenosyl-L-methionine-dependent methyltransferases superfamily protein
Fvb1:3627998-3629965	FvH4_1g06860	gene35304	0.45	GO:0008171		S-adenosyl-L-methionine-dependent methyltransferases superfamily protein
Fvb1:3630577-3638209	FvH4_1g06870	gene35305	0.29	GO:0003677,GO:0003899,GO:0006351,GO:0032549	DMS2,DRD2,NRPD2,NRPD2A,NRPE2	nuclear RNA polymerase D2A
Fvb1:3638622-3639307	FvH4_1g06880	gene38854	0.75			S-adenosyl-L-methionine-dependent methyltransferases superfamily protein
Fvb1:3643800-3646638	FvH4_1g06890	gene35306	0.46	GO:0008171		S-adenosyl-L-methionine-dependent methyltransferases superfamily protein
Fvb1:3649631-3654955	FvH4_1g06910	gene35307	0	GO:0015031		Regulator of Vps4 activity in the MVB pathway protein
Fvb1:3657788-3659629	FvH4_1g06920	gene11387	1
Fvb1:3662364-3664414	FvH4_1g06930	gene11389	0.17	GO:0004623,GO:0005509,GO:0006644,GO:0016042,GO:0050482		Phospholipase A2 family protein
Fvb1:3665002-3667519	FvH4_1g06940	gene11390	0.2	GO:0000276,GO:0015078,GO:0015986		Mitochondrial ATP synthase subunit G protein
Fvb1:3670113-3680017	FvH4_1g06950	gene11391	0.28	GO:0003824,GO:0009058,GO:0030170	ACS7,ATACS7	1-amino-cyclopropane-1-carboxylate synthase 7
Fvb1:3683838-3689541	FvH4_1g06970	gene11393	0	GO:0004177,GO:0030145		Metallopeptidase M24 family protein
Fvb1:3688362-3689766	FvH4_1g06980	gene11394	0.01	GO:0005618,GO:0030599,GO:0042545	ATPME31,PME31	pectin methylesterase 31
Fvb1:3689923-3693530	FvH4_1g06990	gene11395	0.29	GO:0006479,GO:0008168	ATPRMT11,ATPRMT1B,PRMT11,PRMT1B	arginine methyltransferase 11
Fvb1:3693516-3695833	FvH4_1g07000	gene11396	0
Fvb1:3698420-3700144	FvH4_1g07010	gene11397	1	GO:0005515,GO:0007165		disease resistance protein (TIR-NBS-LRR class), putative
Fvb1:3700888-3704637	FvH4_1g07020	gene11398	1	GO:0005515,GO:0007165,GO:0043531		disease resistance protein (TIR-NBS-LRR class), putative
Fvb1:3708764-3710152	FvH4_1g07030	gene11399	0.12
Fvb1:3710433-3714033	FvH4_1g07040	gene11400	0.04	GO:0004818,GO:0005524,GO:0005737,GO:0006424		Glutamyl/glutaminyl-tRNA synthetase, class Ic
Fvb1:3713063-3718874	FvH4_1g07041	gene11401	0.18	GO:0005515,GO:0007165		Toll-Interleukin-Resistance (TIR) domain family protein
Fvb1:3727722-3730341	FvH4_1g07060	gene11402	0.05
Fvb1:3732503-3733417	FvH4_1g07061	gene11403	0.94
Fvb1:3734661-3734999	FvH4_1g07062	gene11404	1	GO:0005515
Fvb1:3736666-3737801	FvH4_1g07063	gene11405	0.48	GO:0005515,GO:0008270		Tetratricopeptide repeat (TPR)-like superfamily protein
Fvb1:3741055-3741755	FvH4_1g07070	gene11406	0.48		NDL2	N-MYC downregulated-like 2
Fvb1:3741836-3744790	FvH4_1g07071	gene11407	0.34	GO:0005515,GO:0008270		Tetratricopeptide repeat (TPR)-like superfamily protein
Fvb1:3745067-3746141	FvH4_1g07080	gene11408	0.21			HSP20-like chaperones superfamily protein
Fvb1:3746474-3750576	FvH4_1g07090	gene11409	0.11		NDL1	N-MYC downregulated-like 1
Fvb1:3751381-3754022	FvH4_1g07100	gene11410	0.12	GO:0016791		Pyridoxal phosphate phosphatase-related protein
Fvb1:3754524-3757302	FvH4_1g07110	gene11411	0.07	GO:0055085		Mitochondrial substrate carrier family protein
Fvb1:3764153-3769156	FvH4_1g07120	gene11412	0.22	GO:0004672,GO:0005524,GO:0006468,GO:0030247	CRK10,RLK4	cysteine-rich RLK (RECEPTOR-like protein kinase) 10
Fvb1:3771408-3772835	FvH4_1g07130	gene11413	0.05	GO:0005515,GO:0008270		Tetratricopeptide repeat (TPR)-like superfamily protein
Fvb1:3774005-3775484	FvH4_1g07140	gene11414	0.08	GO:0005737,GO:0006535,GO:0009001	ATSERAT1;1,SAT-52,SAT5,SERAT1;1	serine acetyltransferase 1;1
Fvb1:3776632-3780017	FvH4_1g07150	gene11415	0	GO:0003677,GO:0006355	ATET2,ET2	effector of transcription2
Fvb1:3780411-3782664	FvH4_1g07151	gene11416	0.01	GO:0003677,GO:0006355	ATET2,ET2	effector of transcription2
Fvb1:3783971-3789055	FvH4_1g07160	gene11417	0.22	GO:0004713,GO:0005524,GO:0006468		Protein kinase protein with adenine nucleotide alpha hydrolases-like domain
Fvb1:3793645-3794483	FvH4_1g07161	gene11418	1
Fvb1:3794381-3796052	FvH4_1g07170	gene11419	0	GO:0003677,GO:0008270		myb-like transcription factor family protein
Fvb1:3799703-3806127	FvH4_1g07180	gene11420	0.15	GO:0006812,GO:0015299,GO:0016021,GO:0055085	ATKEA4,KEA4	K+ efflux antiporter 4
Fvb1:3807172-3808732	FvH4_1g07181	gene11421	0.23	GO:0016491,GO:0055114	ACO1,ATACO1	ACC oxidase 1
Fvb1:3808350-3810505	FvH4_1g07200	gene35308	0.04
Fvb1:3810689-3811182	FvH4_1g07201	gene38855	1
Fvb1:3812431-3813535	FvH4_1g07190	gene11424	0.31	GO:0016491,GO:0055114	ACO1,ATACO1	ACC oxidase 1
Fvb1:3814913-3817610	FvH4_1g07210	gene11425	0.13	GO:0016021	TET2	tetraspanin2
Fvb1:3817576-3821330	FvH4_1g07220	gene11426	0.23	GO:0008152,GO:0008168		S-adenosyl-L-methionine-dependent methyltransferases superfamily protein
Fvb1:3823250-3824645	FvH4_1g07230	gene11427	0	GO:0004126,GO:0008270,GO:0009972	AT-CDA1,CDA1,DESZ	cytidine deaminase 1
Fvb1:3825070-3825906	FvH4_1g07231	gene11428	0.42	GO:0003677,GO:0006355	ATET2,ET2	effector of transcription2
Fvb1:3829002-3830286	FvH4_1g07240	gene35309	0.54		EMB2752	embryo defective 2752
Fvb1:3830635-3834744	FvH4_1g07250	gene35310	0.26	GO:0003677,GO:0003682
Fvb1:3835515-3838870	FvH4_1g07260	gene35311	0.06	GO:0005985,GO:0016157	ATSUS4,SUS4	sucrose synthase 4
Fvb1:3839250-3841617	FvH4_1g07270	gene11430	0.03	GO:0045454	ACHT2	atypical CYS HIS rich thioredoxin 2
Fvb1:3842973-3844445	FvH4_1g07280	gene11431	1	GO:0003824,GO:0008152		Alkaline-phosphatase-like family protein
Fvb1:3845336-3849383	FvH4_1g07290	gene11432	0.32		EER5	proteasome family protein
Fvb1:3848778-3853510	FvH4_1g07300	gene11433	0	GO:0005515		Transducin family protein / WD-40 repeat family protein
Fvb1:3856859-3857716	FvH4_1g07301	gene38856	1
Fvb1:3867579-3869130	FvH4_1g07310	gene38857	0.19	GO:0005515
Fvb1:3873514-3875774	FvH4_1g07320	gene38858	0
Fvb1:3881624-3890550	FvH4_1g07340	gene38859	0.39
Fvb1:3894285-3896524	FvH4_1g07350	gene38860	0	GO:0005515
Fvb1:3897685-3907214	FvH4_1g07351	gene12621	1	GO:0005216,GO:0006811,GO:0016020,GO:0055085	ATCNGC1,CNGC1	cyclic nucleotide gated channel 1
Fvb1:3907700-3908649	FvH4_1g07360	gene12622	1	GO:0003676,GO:0006139,GO:0008408		Polynucleotidyl transferase, ribonuclease H-like superfamily protein
Fvb1:3909195-3912619	FvH4_1g07370	gene35312	0.05
Fvb1:3912861-3915048	FvH4_1g07380	gene35313	0.02
Fvb1:3916716-3918767	FvH4_1g07390	gene12624	0.01	GO:0003700,GO:0006355,GO:0008270,GO:0043565	CGA1,GATA22	cytokinin-responsive gata factor 1
Fvb1:3924292-3925056	FvH4_1g07400	gene12625	0.08	GO:0030145,GO:0045735	ATGER3,GER3,GLP3,GLP3A,GLP3B	germin 3
Fvb1:3926479-3939111	FvH4_1g07401	gene12626	0.35	GO:0004553,GO:0005975	BGAL12	beta-galactosidase 12
Fvb1:3939831-3945231	FvH4_1g07410	gene12627	0.31	GO:0004553,GO:0005975	BGAL12	beta-galactosidase 12
Fvb1:3944521-3947708	FvH4_1g07420	gene12628	0.02
Fvb1:3948655-3949932	FvH4_1g07430	gene12629	1
Fvb1:3950202-3952228	FvH4_1g07431	gene12630	1
Fvb1:3954925-3955308	FvH4_1g07432	gene12631	1		ATTIM17-2,TIM17,TIM17-2	translocase inner membrane subunit 17-2
Fvb1:3958395-3960388	FvH4_1g07433	gene38861	1			Protein kinase family protein with leucine-rich repeat domain
Fvb1:3960967-3965153	FvH4_1g07450	gene12633	0.05	GO:0004672,GO:0005515,GO:0005524,GO:0006468		Protein kinase family protein with leucine-rich repeat domain
Fvb1:3966086-3983997	FvH4_1g07460	gene12634	0.38	GO:0016021	AtTMN7,TMN7	transmembrane nine 7
Fvb1:3981189-3983893	FvH4_1g07470	gene12636	0.41	GO:0016021	AtTMN7,TMN7	transmembrane nine 7
Fvb1:3984320-3987791	FvH4_1g07480	gene12637	0.4	GO:0016021	AtTMN7,TMN7	transmembrane nine 7
Fvb1:3984634-3984852	FvH4_1g07490	gene38862	1
Fvb1:3987832-3992683	FvH4_1g07500	gene12638	0.1	GO:0005515	ACG1,ATMSI4,FVE,MSI4,NFC04,NFC4	Transducin family protein / WD-40 repeat family protein
Fvb1:3993197-3994603	FvH4_1g07510	gene12639	0	GO:0006487,GO:0034998
Fvb1:4003028-4006343	FvH4_1g07520	gene12640	0.2	GO:0005515		Transducin/WD40 repeat-like superfamily protein
Fvb1:4007078-4014456	FvH4_1g07530	gene12641	0.03	GO:0004672,GO:0005524,GO:0006468		Protein kinase superfamily protein
Fvb1:4016258-4020363	FvH4_1g07540	gene12642	0.15	GO:0046872		CwfJ-like family protein / zinc finger (CCCH-type) family protein
Fvb1:4022164-4024110	FvH4_1g07560	gene12643	1
Fvb1:4025620-4026189	FvH4_1g07570	gene12644	1
Fvb1:4029411-4032017	FvH4_1g07580	gene12645	0.08	GO:0005524	NSF	AAA-type ATPase family protein
Fvb1:4032266-4033285	FvH4_1g07590	gene12646	0.05		LBD22	LOB domain-containing protein 22
Fvb1:4033913-4036558	FvH4_1g07600	gene12647	0.05	GO:0003743,GO:0006413		Translation initiation factor SUI1 family protein
Fvb1:4037515-4040533	FvH4_1g07610	gene12648	0.02	GO:0009690,GO:0019139,GO:0055114,GO:0071949	ATCKX2,CKX2	cytokinin oxidase 2
Fvb1:4052059-4056034	FvH4_1g07620	gene12649	0.23	GO:0009690,GO:0019139,GO:0055114,GO:0071949	ATCKX3,CKX3	cytokinin oxidase 3
Fvb1:4057701-4061046	FvH4_1g07630	gene12650	0.89
Fvb1:4061610-4066553	FvH4_1g07640	gene12651	0.07	GO:0003723		CRS1 / YhbY (CRM) domain-containing protein
Fvb1:4066510-4068697	FvH4_1g07650	gene12652	0.24			alpha/beta-Hydrolases superfamily protein
Fvb1:4072151-4073800	FvH4_1g07660	gene38863	1	GO:0005515	AMR1	ascorbic acid mannose pathway regulator 1
Fvb1:4074015-4075859	FvH4_1g07670	gene12655	0.36			alpha/beta-Hydrolases superfamily protein
Fvb1:4077776-4079822	FvH4_1g07671	gene35314	0.4			alpha/beta-Hydrolases superfamily protein
Fvb1:4080167-4080871	FvH4_1g07680	gene35315	0.47			alpha/beta-Hydrolases superfamily protein
Fvb1:4082224-4084251	FvH4_1g07690	gene35316	0.38			alpha/beta-Hydrolases superfamily protein
Fvb1:4084693-4087351	FvH4_1g07700	gene12656	0.03			alpha/beta-Hydrolases superfamily protein
Fvb1:4087998-4089806	FvH4_1g07701	gene12657	1
Fvb1:4091657-4095840	FvH4_1g07710	gene12658	0.14	GO:0046983		basic helix-loop-helix (bHLH) DNA-binding family protein
Fvb1:4095838-4097905	FvH4_1g07720	gene12659	0.01	GO:0004222,GO:0005524,GO:0006508,GO:0016020	ftsh4	FTSH protease 4
Fvb1:4098128-4101563	FvH4_1g07730	gene12660	0.13	GO:0003697,GO:0005524,GO:0006281,GO:0008094		recA DNA recombination family protein
Fvb1:4102518-4105788	FvH4_1g07740	gene12661	0.1	GO:0005634,GO:0006334	NAP1;2,NFA02,NFA2	nucleosome assembly protein 1;2
Fvb1:4108353-4110652	FvH4_1g07750	gene12662	0.23	GO:0003735,GO:0005840,GO:0006412		Ribosomal protein S16 family protein
Fvb1:4110764-4117876	FvH4_1g07770	gene12663	0.02	GO:0046872	emb1789	CCCH-type zinc finger family protein
Fvb1:4115816-4123719	FvH4_1g07760	gene38864	0.13	GO:0043531		NB-ARC domain-containing disease resistance protein
Fvb1:4130352-4134681	FvH4_1g07790	gene12666	0.11	GO:0008252		Survival protein SurE-like phosphatase/nucleotidase
Fvb1:4135430-4137837	FvH4_1g07800	gene12667	0	GO:0003700,GO:0005634,GO:0006355,GO:0043565	ATHSFA2,HSFA2	heat shock transcription factor A2
Fvb1:4137661-4139975	FvH4_1g07810	gene12668	0.25	GO:0005515		Ankyrin repeat family protein / BTB/POZ domain-containing protein
Fvb1:4140472-4142061	FvH4_1g07820	gene12669	0.37
Fvb1:4142051-4142688	FvH4_1g07821	gene12670	1
Fvb1:4148171-4156347	FvH4_1g07830	gene12671	0.21		EDA39	calmodulin-binding family protein
Fvb1:4159038-4160360	FvH4_1g07850	gene12672	0.04		CHAL,EPFL6	allergen-related
Fvb1:4160758-4164676	FvH4_1g07860	gene12673	0.12	GO:0004672,GO:0005524,GO:0006468	CK1,CKL1	casein kinase 1
Fvb1:4165850-4169192	FvH4_1g07870	gene12674	0.49	GO:0003676,GO:0005524		P-loop containing nucleoside triphosphate hydrolases superfamily protein
Fvb1:4171646-4172606	FvH4_1g07880	gene12675	0.41
Fvb1:4173327-4174470	FvH4_1g07881	gene12676	1	GO:0005515		FBD, F-box and Leucine Rich Repeat domains containing protein
Fvb1:4174753-4175322	FvH4_1g07890	gene12677	0.62			P-loop containing nucleoside triphosphate hydrolases superfamily protein
Fvb1:4175985-4176365	FvH4_1g07900	gene35317	0.44			Protein of unknown function (DUF3511)
Fvb1:4177111-4181013	FvH4_1g07910	gene12678	0.32	GO:0004144,GO:0019432	ABX45,AS11,ATDGAT,DGAT1,RDS1,TAG1	membrane bound O-acyl transferase (MBOAT) family protein
Fvb1:4182095-4184581	FvH4_1g07920	gene12679	0.27	GO:0003676,GO:0005524	EIF4A-2	eif4a-2
Fvb1:4185503-4188676	FvH4_1g07921	gene12680	0.36	GO:0005515	AtTHO6,DWA1,THO6	DWD (DDB1-binding WD40 protein) hypersensitive to ABA 1
Fvb1:4189472-4191750	FvH4_1g07930	gene12681	0.05	GO:0004379,GO:0006499	ATNMT1,NMT1	myristoyl-CoA:protein N-myristoyltransferase
Fvb1:4191870-4196811	FvH4_1g07940	gene12682	0.02	GO:0000786,GO:0003677,GO:0005634,GO:0006334		Homeodomain-like/winged-helix DNA-binding family protein
Fvb1:4197480-4201172	FvH4_1g07950	gene12683	0.16	GO:0016117,GO:0016705	LUT2	Lycopene beta/epsilon cyclase protein
Fvb1:4201713-4203994	FvH4_1g07960	gene12684	0.07	GO:0008152,GO:0016758		UDP-Glycosyltransferase superfamily protein
Fvb1:4204720-4209066	FvH4_1g07970	gene12685	0.12	GO:0004672,GO:0004842,GO:0005524,GO:0006468,GO:0016567		U-box domain-containing protein kinase family protein
Fvb1:4208448-4210335	FvH4_1g07980	gene12686	0.12			Lactoylglutathione lyase / glyoxalase I family protein
Fvb1:4211966-4213842	FvH4_1g07981	gene12687	1
Fvb1:4216047-4221998	FvH4_1g07990	gene12688	0.25	GO:0004674,GO:0005524,GO:0006468		AGC (cAMP-dependent, cGMP-dependent and protein kinase C) kinase family protein
Fvb1:4224051-4234663	FvH4_1g08000	gene12690	0.01
Fvb1:4237675-4240811	FvH4_1g08010	gene12691	0.2	GO:0004722,GO:0006470,GO:0043169	HAB1	homology to ABI1
Fvb1:4241091-4244981	FvH4_1g08020	gene12692	0.15	GO:0004672,GO:0005524,GO:0006468	ATMKK2,MK1,MKK2	MAP kinase kinase 2
Fvb1:4245942-4247700	FvH4_1g08040	gene12693	0.09	GO:0005515		Tetratricopeptide repeat (TPR)-like superfamily protein
Fvb1:4247743-4249679	FvH4_1g08030	gene12694	0.12	GO:0003729,GO:0005849,GO:0006378	ATCFIM-25,CFIM-25	homolog of CFIM-25
Fvb1:4251147-4253467	FvH4_1g08050	gene12695	0.15			Ribosomal protein L18ae family
Fvb1:4253819-4256242	FvH4_1g08060	gene12696	0.05	GO:0003676,GO:0008270		zinc ion binding
Fvb1:4256634-4257707	FvH4_1g08061	gene12697	0.08
Fvb1:4260351-4261944	FvH4_1g08070	gene12698	1	GO:0005488	ATSAT32,SAT32	interferon-related developmental regulator family protein / IFRD protein family
Fvb1:4264924-4267219	FvH4_1g08080	gene12699	1			hydroxyproline-rich glycoprotein family protein
Fvb1:4268197-4281821	FvH4_1g08090	gene12700	0.2	GO:0003774,GO:0005515,GO:0005524,GO:0007015,GO:0016459	ATXIK,XI-17,XIK	Myosin family protein with Dil domain
Fvb1:4285165-4287152	FvH4_1g08100	gene12701	0.04	GO:0005515		F-box family protein
Fvb1:4288871-4290852	FvH4_1g08110	gene12702	0.1	GO:0006520,GO:0030170	MTO2,TS	Pyridoxal-5'-phosphate-dependent enzyme family protein
Fvb1:4291379-4294810	FvH4_1g08120	gene12703	0.06
Fvb1:4298166-4302609	FvH4_1g08130	gene12704	0.01
Fvb1:4302830-4303391	FvH4_1g08131	gene12705	1
Fvb1:4303723-4304673	FvH4_1g08132	gene12706	1
Fvb1:4305241-4307883	FvH4_1g08140	gene12707	0.02	GO:0005515		Ankyrin repeat family protein
Fvb1:4309816-4312815	FvH4_1g08141	gene35318	0.42	GO:0006355,GO:0042393	AL5	alfin-like 5
Fvb1:4313835-4317327	FvH4_1g08150	gene35319	0.36	GO:0006508,GO:0008236	WAV2	alpha/beta-Hydrolases superfamily protein
Fvb1:4317940-4321897	FvH4_1g08160	gene12709	0.3	GO:0003677,GO:0003700,GO:0006355,GO:0016602	ATHAP2C,HAP2C,NF-YA3	nuclear factor Y, subunit A3
Fvb1:4322732-4324046	FvH4_1g08161	gene12711	1			F-box associated ubiquitination effector family protein
Fvb1:4325227-4326832	FvH4_1g08170	gene12712	1	GO:0005515		F-box protein-related
Fvb1:4326855-4331845	FvH4_1g08180	gene12713	0.06	GO:0006629,GO:0008374	ATPDAT,PDAT,PDAT1	phospholipid:diacylglycerol acyltransferase
Fvb1:4333056-4338117	FvH4_1g08190	gene12714	0.03		ATBRXL4,BRX-LIKE4,BRXL4	BREVIS RADIX-like 4
Fvb1:4339123-4340816	FvH4_1g08200	gene12715	0.11
Fvb1:4340886-4341245	FvH4_1g08210	gene38865	1
Fvb1:4344026-4346252	FvH4_1g08220	gene12716	0.15
Fvb1:4347275-4348029	FvH4_1g08221	gene12717	1
Fvb1:4348107-4349588	FvH4_1g08222	gene12718	1
Fvb1:4355955-4360166	FvH4_1g08223	gene12720	0.79
Fvb1:4361557-4363086	FvH4_1g08230	gene12721	1
Fvb1:4367157-4368761	FvH4_1g08240	gene12722	0.3	GO:0007034	VPS2.1	SNF7 family protein
Fvb1:4369357-4369944	FvH4_1g08250	gene12723	0.29			RING/U-box superfamily protein
Fvb1:4371935-4372601	FvH4_1g08251	gene12724	1
Fvb1:4374944-4379074	FvH4_1g08260	gene12726	0.03	GO:0016020,GO:0055085	ATMSL10,MSL10	mechanosensitive channel of small conductance-like 10
Fvb1:4379282-4383360	FvH4_1g08261	gene12728	0.16	GO:0003677,GO:0005634,GO:0006260,GO:0006281,GO:0006310	ATRPA1A,ATRPA70A,RPA1A,RPA70A	replication protein A 1A
Fvb1:4379755-4380126	FvH4_1g08270	gene12727	1	GO:0009523,GO:0015979	PSBX	photosystem II subunit X
Fvb1:4383331-4386587	FvH4_1g08280	gene12729	0.18	GO:0003690,GO:0006355		Mitochondrial transcription termination factor family protein
Fvb1:4388341-4390465	FvH4_1g08281	gene12730	1	GO:0005515	CPR30	F-box and associated interaction domains-containing protein
Fvb1:4390409-4392958	FvH4_1g08290	gene12731	0.11	GO:0003824	ACL5	S-adenosyl-L-methionine-dependent methyltransferases superfamily protein
Fvb1:4393388-4396060	FvH4_1g08300	gene12732	0.34	GO:0003723,GO:0003735,GO:0006412,GO:0015935		Ribosomal protein S3 family protein
Fvb1:4399609-4403975	FvH4_1g08310	gene38866	0.44	GO:0006355,GO:0008270	FRS5	FAR1-related sequence 5
Fvb1:4405278-4407158	FvH4_1g08320	gene12733	0.16	GO:0042753	ELF4-L3	ELF4-like 3
Fvb1:4411888-4412712	FvH4_1g08340	gene12734	0.09	GO:0000062	ACBP,ACBP6	acyl-CoA-binding protein 6
Fvb1:4414264-4415275	FvH4_1g08350	gene35320	0.38			Stress responsive alpha-beta barrel domain protein
Fvb1:4416285-4416956	FvH4_1g08360	gene12735	0.28			Stress responsive alpha-beta barrel domain protein
Fvb1:4420248-4424860	FvH4_1g08370	gene12736	0.11	GO:0003677	ATMYB5,MYB5	myb domain protein 5
Fvb1:4431972-4433824	FvH4_1g08390	gene12738	0.17	GO:0003677	ATMYB123,ATTT2,MYB123,TT2	Duplicated homeodomain-like superfamily protein
Fvb1:4454893-4457440	FvH4_1g08410	gene12470	0.18	GO:0005506,GO:0016705,GO:0020037,GO:0055114	CYP72A15	cytochrome P450, family 72, subfamily A, polypeptide 15
Fvb1:4456590-4461203	FvH4_1g08400	gene12471	0.31	GO:0003677,GO:0003899,GO:0005666,GO:0006383		RNA polymerase III RPC4
Fvb1:4461387-4463895	FvH4_1g08420	gene12472	0.06	GO:0003712,GO:0006357,GO:0016592		TATA-binding related factor (TRF) of subunit 20 of Mediator complex
Fvb1:4464531-4472695	FvH4_1g08430	gene12473	0.11	GO:0005515,GO:0006355,GO:0016570	ELF8,VIP6	binding
Fvb1:4473728-4475944	FvH4_1g08440	gene12474	0.11	GO:0005524,GO:0005634,GO:0006355,GO:0032502	AtGRF5,GRF5	growth-regulating factor 5
Fvb1:4478003-4486485	FvH4_1g08450	gene12475	0.15			DENN (AEX-3) domain-containing protein
Fvb1:4490742-4491641	FvH4_1g08451	gene12476	0.48	GO:0010181,GO:0016491,GO:0055114	DDE1,OPR3	oxophytodienoate-reductase 3
Fvb1:4491697-4492407	FvH4_1g08452	gene38867	0.47	GO:0010181,GO:0016491,GO:0055114	DDE1,OPR3	oxophytodienoate-reductase 3
Fvb1:4494916-4497092	FvH4_1g08453	gene12477	0.45	GO:0010181,GO:0016491,GO:0055114	DDE1,OPR3	oxophytodienoate-reductase 3
Fvb1:4498083-4499877	FvH4_1g08454	gene12478	0.45	GO:0010181,GO:0016491,GO:0055114	DDE1,OPR3	oxophytodienoate-reductase 3
Fvb1:4505467-4506580	FvH4_1g08455	gene38868	1
Fvb1:4509069-4510721	FvH4_1g08490	gene38869	0.46	GO:0010181,GO:0016491,GO:0055114	DDE1,OPR3	oxophytodienoate-reductase 3
Fvb1:4512053-4518131	FvH4_1g08510	gene35323	0.43	GO:0010181,GO:0016491,GO:0055114	DDE1,OPR3	oxophytodienoate-reductase 3
Fvb1:4519684-4520703	FvH4_1g08530	gene12482	0.33	GO:0004553,GO:0005975	BG5	beta-1,3-glucanase 5
Fvb1:4522373-4523314	FvH4_1g08531	gene12483	0.54	GO:0030145,GO:0045735	ATGER3,GER3,GLP3,GLP3A,GLP3B	germin 3
Fvb1:4525527-4528416	FvH4_1g08540	gene12484	0.27	GO:0030145,GO:0045735	ATGER3,GER3,GLP3,GLP3A,GLP3B	germin 3
Fvb1:4530241-4531179	FvH4_1g08541	gene12486	0.54	GO:0030145,GO:0045735	ATGER3,GER3,GLP3,GLP3A,GLP3B	germin 3
Fvb1:4531603-4532081	FvH4_1g08542	gene12487	1
Fvb1:4532975-4533456	FvH4_1g08543	gene12488	1
Fvb1:4534369-4535010	FvH4_1g08550	gene12489	0.01	GO:0030145,GO:0045735	ATGER3,GER3,GLP3,GLP3A,GLP3B	germin 3
Fvb1:4546537-4547178	FvH4_1g08570	gene12490	0.01	GO:0030145,GO:0045735	ATGER3,GER3,GLP3,GLP3A,GLP3B	germin 3
Fvb1:4550635-4553030	FvH4_1g08580	gene12491	0.16			Mob1/phocein family protein
Fvb1:4552932-4557383	FvH4_1g08590	gene12492	0.17			O-fucosyltransferase family protein
Fvb1:4560323-4564577	FvH4_1g08600	gene12493	0.09
Fvb1:4568772-4572168	FvH4_1g08610	gene12494	0.04	GO:0005515		Ankyrin repeat family protein
Fvb1:4574503-4578615	FvH4_1g08620	gene12495	0.18			Acyl-CoA N-acyltransferases (NAT) superfamily protein
Fvb1:4580555-4582734	FvH4_1g08630	gene12497	0.36		ORG4	OBP3-responsive gene 4
Fvb1:4584217-4585516	FvH4_1g08631	gene12498	0
Fvb1:4586159-4588862	FvH4_1g08640	gene12499	0
Fvb1:4592445-4597501	FvH4_1g08650	gene12500	0.02	GO:0005524,GO:0006464		tubulin-tyrosine ligases;tubulin-tyrosine ligases
Fvb1:4598250-4601866	FvH4_1g08660	gene12501	0.19	GO:0005488		ARM repeat superfamily protein
Fvb1:4608077-4611596	FvH4_1g08670	gene12502	0.21	GO:0005488		ARM repeat superfamily protein
Fvb1:4612516-4613468	FvH4_1g08680	gene38870	1
Fvb1:4616442-4617103	FvH4_1g08681	gene12503	1
Fvb1:4620377-4623908	FvH4_1g08690	gene35325	0.22		FIP1	FRIGIDA interacting protein 1
Fvb1:4624447-4626934	FvH4_1g08691	gene35326	0.27	GO:0005488		ARM repeat superfamily protein
Fvb1:4627901-4629585	FvH4_1g08700	gene12505	0.4	GO:0006508,GO:0008234	AALP,ALP,SAG2	aleurain-like protease
Fvb1:4629822-4630542	FvH4_1g08701	gene38871	0.45
Fvb1:4639682-4642568	FvH4_1g08720	gene12506	0.36
Fvb1:4643091-4646037	FvH4_1g08730	gene12507	0.1	GO:0005488		ARM repeat superfamily protein
Fvb1:4646117-4647684	FvH4_1g08740	gene12508	0
Fvb1:4655152-4657635	FvH4_1g08750	gene12510	0.16	GO:0005488		ARM repeat superfamily protein
Fvb1:4658029-4660506	FvH4_1g08760	gene12511	0.16	GO:0006508,GO:0008234		Cysteine proteinases superfamily protein
Fvb1:4663341-4666958	FvH4_1g08761	gene38872	1			TTF-type zinc finger protein with HAT dimerisation domain
Fvb1:4671227-4673523	FvH4_1g08770	gene12512	0.08	GO:0004672,GO:0005524,GO:0006468		Protein kinase superfamily protein
Fvb1:4677257-4679237	FvH4_1g08780	gene12513	0.37	GO:0005506,GO:0016705,GO:0020037,GO:0055114	CYP75B1,D501,TT7	Cytochrome P450 superfamily protein
Fvb1:4680128-4682612	FvH4_1g08790	gene12514	0.36	GO:0005506,GO:0016705,GO:0020037,GO:0055114	CYP75B1,D501,TT7	Cytochrome P450 superfamily protein
Fvb1:4686235-4689396	FvH4_1g08830	gene12515	0.32	GO:0005506,GO:0016705,GO:0020037,GO:0055114	CYP75B1,D501,TT7	Cytochrome P450 superfamily protein
Fvb1:4691663-4696845	FvH4_1g08831	gene12516	1
Fvb1:4701057-4704056	FvH4_1g08840	gene12517	0.14	GO:0004252,GO:0006508		Subtilase family protein
Fvb1:4704172-4708048	FvH4_1g08850	gene12518	0	GO:0007186
Fvb1:4712715-4714165	FvH4_1g08870	gene12519	0.18			Protein of unknown function (DUF567)
Fvb1:4714865-4716826	FvH4_1g08880	gene12520	0	GO:0016021,GO:0055085	ATCCX4,CCX4	cation calcium exchanger 4
Fvb1:4717858-4722555	FvH4_1g08890	gene12521	0.24	GO:0016620,GO:0055114	ALDH7B4	aldehyde dehydrogenase 7B4
Fvb1:4724781-4726177	FvH4_1g08900	gene12522	0			Protein of unknown function (DUF1677)
Fvb1:4728416-4731669	FvH4_1g08910	gene12523	0.02	GO:0009058,GO:0016844	ATSSL4,SSL4	strictosidine synthase-like 4
Fvb1:4730786-4736159	FvH4_1g08920	gene12524	0.23	GO:0003676,GO:0005524,GO:0006310,GO:0008026	ATRECQ3,RecQl3	DEAD/DEAH box RNA helicase family protein
Fvb1:4736614-4740295	FvH4_1g08930	gene12525	0.05	GO:0010215,GO:0016049,GO:0031225	COBL1	COBRA-like protein 1 precursor
Fvb1:4740399-4743179	FvH4_1g08940	gene12526	0.09	GO:0044249		NagB/RpiA/CoA transferase-like superfamily protein
Fvb1:4745460-4749231	FvH4_1g08950	gene12527	0.1		TBL16	TRICHOME BIREFRINGENCE-LIKE 16
Fvb1:4750012-4755109	FvH4_1g08960	gene35327	0.01			inter-alpha-trypsin inhibitor heavy chain-related
Fvb1:4755895-4759131	FvH4_1g08970	gene35328	0.11			Protein of unknown function (DUF300)
Fvb1:4759057-4760367	FvH4_1g08980	gene12530	0	GO:0004489,GO:0006555,GO:0055114	MTHFR2	methylenetetrahydrofolate reductase 2
Fvb1:4760551-4761012	FvH4_1g08990	gene12531	1	GO:0006629,GO:0008081		PLC-like phosphodiesterases superfamily protein
Fvb1:4762954-4765353	FvH4_1g09000	gene12532	1
Fvb1:4767414-4769307	FvH4_1g09010	gene12533	0.32	GO:0000956		Small nuclear ribonucleoprotein family protein
Fvb1:4769719-4771657	FvH4_1g09020	gene12534	0.22
Fvb1:4773485-4774707	FvH4_1g09021	gene12535	1	GO:0005515	CPR30	F-box and associated interaction domains-containing protein
Fvb1:4775305-4778242	FvH4_1g09030	gene12536	0.01	GO:0004672,GO:0005515,GO:0005524,GO:0006468		Leucine-rich repeat protein kinase family protein
Fvb1:4778673-4781048	FvH4_1g09040	gene12537	0.05	GO:0009765,GO:0016020	LHCA2*1,LHCA6	photosystem I light harvesting complex gene 6
Fvb1:4781407-4786368	FvH4_1g09050	gene12538	0.08	GO:0004650,GO:0005975		Pectin lyase-like superfamily protein
Fvb1:4797347-4799457	FvH4_1g09070	gene12541	0.06		JAZ1,TIFY10A	jasmonate-zim-domain protein 1
Fvb1:4810382-4814965	FvH4_1g09080	gene12909	0.32	GO:0003676	UBP1B	oligouridylate binding protein 1B
Fvb1:4815134-4816712	FvH4_1g09090	gene12910	0.01			Protein of unknown function (DUF581)
Fvb1:4835196-4835637	FvH4_1g09100	gene12911	1		AtHip1,HIP1	HSP70-interacting protein 1
Fvb1:4847742-4852550	FvH4_1g09110	gene12913	0.05			disease resistance protein (TIR-NBS-LRR class), putative
Fvb1:4853442-4857514	FvH4_1g09120	gene12914	0.12	GO:0004553,GO:0005975,GO:0030246	BGAL7	beta-galactosidase 7
Fvb1:4858579-4860672	FvH4_1g09130	gene12915	0.08
Fvb1:4861025-4864809	FvH4_1g09140	gene12916	0.05	GO:0003676,GO:0005524		P-loop containing nucleoside triphosphate hydrolases superfamily protein
Fvb1:4875089-4881833	FvH4_1g09150	gene12917	0.07	GO:0003677,GO:0005515,GO:0005634,GO:0006355,GO:0009725	ARF11,ARF19,IAA22	auxin response factor 19
Fvb1:4881045-4884480	FvH4_1g09160	gene12918	0.31	GO:0005524,GO:0005737,GO:0006457,GO:0046914,GO:1901671	ATCPN21,CHCPN10,CPN10,CPN20,CPN21	chaperonin 20
Fvb1:4892045-4893214	FvH4_1g09180	gene12919	0.22	GO:0003677,GO:0003700,GO:0006355		Integrase-type DNA-binding superfamily protein
Fvb1:4895374-4900540	FvH4_1g09190	gene12920	0.13	GO:0004553,GO:0005975,GO:0030246	BGAL7	beta-galactosidase 7
Fvb1:4902604-4910843	FvH4_1g09200	gene12921	0.26	GO:0006633,GO:0016747	ATKAS2,FAB1,KAS2	fatty acid biosynthesis 1
Fvb1:4911984-4919798	FvH4_1g09210	gene12922	0.02	GO:0005488		ARM repeat superfamily protein
Fvb1:4921035-4921628	FvH4_1g09220	gene12923	0.03	GO:0004857		Plant invertase/pectin methylesterase inhibitor superfamily protein
Fvb1:4929605-4930582	FvH4_1g09230	gene12924	1
Fvb1:4936369-4940150	FvH4_1g09240	gene12925	0.22	GO:0004499,GO:0050660,GO:0050661,GO:0055114	FMO1	flavin-dependent monooxygenase 1
Fvb1:4939455-4941232	FvH4_1g09250	gene12926	0.11	GO:0016209,GO:0016491,GO:0045454,GO:0055114	ATPRX,Q	Thioredoxin superfamily protein
Fvb1:4941737-4943067	FvH4_1g09251	gene35329	0.01	GO:0046983		BED zinc finger ;hAT family dimerisation domain
Fvb1:4944135-4945196	FvH4_1g09260	gene12927	0
Fvb1:4945298-4950210	FvH4_1g09270	gene12928	0.1	GO:0004601,GO:0005509,GO:0016020,GO:0050664,GO:0055114		Riboflavin synthase-like superfamily protein
Fvb1:4955620-4957759	FvH4_1g09280	gene12929	0	GO:0009733		SAUR-like auxin-responsive protein family
Fvb1:4968539-4971093	FvH4_1g09290	gene12930	0.04	GO:0005618,GO:0030599,GO:0042545		Pectin lyase-like superfamily protein
Fvb1:4980380-4980754	FvH4_1g09300	gene12931	1	GO:0009733		SAUR-like auxin-responsive protein family
Fvb1:4989751-4998504	FvH4_1g09310	gene12932	0.02	GO:0016020		alpha/beta-Hydrolases superfamily protein
Fvb1:4999415-5000736	FvH4_1g09320	gene12933	0.36	GO:0005618,GO:0030599,GO:0042545		Plant invertase/pectin methylesterase inhibitor superfamily
Fvb1:5001025-5003062	FvH4_1g09330	gene38873	1	GO:0003677,GO:0006355	ANAC087	Arabidopsis NAC domain containing protein 87
Fvb1:5004751-5006505	FvH4_1g09331	gene12935	0.04	GO:0005515		F-box/RNI-like/FBD-like domains-containing protein
Fvb1:5007017-5007790	FvH4_1g09332	gene12936	1		ATHMA1,HMA1	heavy metal atpase 1
Fvb1:5018516-5019057	FvH4_1g09350	gene12938	1	GO:0004252,GO:0006508		Subtilisin-like serine endopeptidase family protein
Fvb1:5022657-5028170	FvH4_1g09360	gene12940	0.16	GO:0005985,GO:0016157	ATSUS4,SUS4	sucrose synthase 4
Fvb1:5030973-5031614	FvH4_1g09370	gene12941	1			Late embryogenesis abundant (LEA) hydroxyproline-rich glycoprotein family
Fvb1:5033721-5039466	FvH4_1g09380	gene12943	0.1	GO:0003777,GO:0005524,GO:0007018,GO:0008017	ATNACK2,NACK2,TES	ATP binding microtubule motor family protein
Fvb1:5040134-5042106	FvH4_1g09390	gene12944	0.14	GO:0003743,GO:0005852,GO:0006446,GO:0043022	ATTIF3K1,EIF3K,TIF3K1	eukaryotic translation initiation factor 3K
Fvb1:5042739-5051506	FvH4_1g09400	gene12945	0.11	GO:0007033,GO:0036092,GO:0042578		Phosphoinositide phosphatase family protein
Fvb1:5055434-5056333	FvH4_1g09410	gene35331	0.03	GO:0005634	CYCA1;1	Cyclin A1;1
Fvb1:5058131-5059827	FvH4_1g09420	gene12947	0	GO:0004842,GO:0016567,GO:0046872		RING/U-box superfamily protein
Fvb1:5060203-5062497	FvH4_1g09430	gene12948	0.04	GO:0016788	GLIP5	GDSL-motif lipase 5
Fvb1:5063504-5067313	FvH4_1g09440	gene12949	0.08	GO:0005634	SMU2	RED family protein
Fvb1:5068981-5071853	FvH4_1g09450	gene12950	0.09	GO:0046872		RING/FYVE/PHD-type zinc finger family protein
Fvb1:5072087-5073659	FvH4_1g09451	gene12951	0	GO:0004842,GO:0016567		RING/U-box superfamily protein
Fvb1:5074451-5076140	FvH4_1g09452	gene12952	1	GO:0004842,GO:0016567		RING/U-box superfamily protein
Fvb1:5078055-5081631	FvH4_1g09453	gene12953	0.08			C2 calcium/lipid-binding plant phosphoribosyltransferase family protein
Fvb1:5082376-5085962	FvH4_1g09454	gene12954	0.01	GO:0004842,GO:0016567		RING/U-box superfamily protein
Fvb1:5086486-5088766	FvH4_1g09490	gene12955	0.01	GO:0004842,GO:0016567		RING/U-box superfamily protein
Fvb1:5089816-5091903	FvH4_1g09500	gene12956	0	GO:0004842,GO:0016567		RING/U-box superfamily protein
Fvb1:5092259-5093861	FvH4_1g09510	gene12957	0	GO:0004842,GO:0016567		RING/U-box superfamily protein
Fvb1:5094535-5098365	FvH4_1g09511	gene35332	0.64	GO:0004842,GO:0016567		RING/U-box superfamily protein
Fvb1:5098431-5101569	FvH4_1g09520	gene35333	0.04	GO:0046983	LRL3	LJRHL1-like 3
Fvb1:5102325-5111758	FvH4_1g09530	gene12959	0.12	GO:0005524,GO:0016307,GO:0046488,GO:0046872	FAB1B	phosphatidylinositol-4-phosphate 5-kinase family protein
Fvb1:5112263-5120699	FvH4_1g09540	gene12960	0.17	GO:0005801,GO:0006886,GO:0016020		sec34-like family protein
Fvb1:5121960-5125061	FvH4_1g09550	gene12961	0.14	GO:0000150,GO:0000724,GO:0003690,GO:0003697,GO:0005524,GO:0008094,GO:1990426	ATRAD51,RAD51	RAS associated with diabetes protein 51
Fvb1:5125838-5128780	FvH4_1g09560	gene12962	0.43	GO:0004857,GO:0005618,GO:0030599,GO:0042545		Plant invertase/pectin methylesterase inhibitor superfamily
Fvb1:5131122-5133622	FvH4_1g09570	gene12963	1
Fvb1:5135395-5137867	FvH4_1g09571	gene12964	0.37	GO:0004857,GO:0005618,GO:0030599,GO:0042545		Plant invertase/pectin methylesterase inhibitor superfamily
Fvb1:5138334-5140484	FvH4_1g09580	gene12965	0.39	GO:0004857,GO:0005618,GO:0030599,GO:0042545		Plant invertase/pectin methylesterase inhibitor superfamily
Fvb1:5144067-5147353	FvH4_1g09610	gene12966	0.4	GO:0004857,GO:0005618,GO:0030599,GO:0042545	ATPME44,PME44	pectin methylesterase 44
Fvb1:5152642-5152863	FvH4_1g09620	gene38874	0.39	GO:0045892	atofp11,OFP11	ovate family protein 11
Fvb1:5154219-5154807	FvH4_1g09630	gene12967	0.32
Fvb1:5160691-5168293	FvH4_1g09640	gene12969	0.22	GO:0016491,GO:0055114	LKR,LKR/SDH,SDH	lysine-ketoglutarate reductase/saccharopine dehydrogenase bifunctional enzyme
Fvb1:5168359-5171207	FvH4_1g09650	gene35334	0.18	GO:0008253,GO:0009264		Haloacid dehalogenase-like hydrolase (HAD) superfamily protein
Fvb1:5171630-5173762	FvH4_1g09660	gene35335	0.02	GO:0004553,GO:0005975		O-Glycosyl hydrolases family 17 protein
Fvb1:5174512-5175910	FvH4_1g09661	gene12971	0.41
Fvb1:5177519-5190309	FvH4_1g09670	gene12973	0.21	GO:0005086,GO:0032012	ATMIN7,BEN1	HOPM interactor 7
Fvb1:5189905-5191765	FvH4_1g09671	gene38875	0.81			RING/U-box superfamily protein
Fvb1:5192747-5197020	FvH4_1g09680	gene12974	0	GO:0005515,GO:0046872		Ankyrin repeat family protein
Fvb1:5199241-5201486	FvH4_1g09690	gene12975	0.35		JAZ12,TIFY3B	jasmonate-zim-domain protein 12
Fvb1:5202235-5205023	FvH4_1g09691	gene38876	0.51			hAT dimerisation domain-containing protein
Fvb1:5205059-5207557	FvH4_1g09700	gene12977	0.29	GO:0016787	ATPP7,PP7	serine/threonine phosphatase 7
Fvb1:5208012-5210004	FvH4_1g09701	gene38877	0.45
Fvb1:5215021-5215532	FvH4_1g09702	gene38878	1
Fvb1:5215793-5217699	FvH4_1g09703	gene38879	1
Fvb1:5217772-5224397	FvH4_1g09704	gene38880	1
Fvb1:5226586-5227368	FvH4_1g09705	gene38881	1
Fvb1:5228134-5229351	FvH4_1g09706	gene38882	1
Fvb1:5229828-5237605	FvH4_1g09707	gene38883	1
Fvb1:5237633-5238084	FvH4_1g09708	gene38884	1
Fvb1:5241648-5241896	FvH4_1g09709	gene38885	1
Fvb1:5241942-5246423	FvH4_1g09710	gene38886	1	GO:0003676,GO:0015074		DNA/RNA polymerases superfamily protein
Fvb1:5251297-5253553	FvH4_1g09711	gene38887	1
Fvb1:5253979-5257959	FvH4_1g09712	gene35187	1
Fvb1:5258004-5259894	FvH4_1g09713	gene35188	1
Fvb1:5262604-5265002	FvH4_1g09714	gene35189	1
Fvb1:5265569-5276248	FvH4_1g09715	gene35190	1
Fvb1:5287305-5289061	FvH4_1g09716	gene38888	0.43	GO:0008299,GO:0030604,GO:0046872,GO:0055114,GO:0070402	DXR,PDE129	1-deoxy-D-xylulose 5-phosphate reductoisomerase
Fvb1:5289113-5289562	FvH4_1g09717	gene38889	0.46	GO:0005515,GO:0008299,GO:0030604,GO:0046872,GO:0055114	DXR,PDE129	1-deoxy-D-xylulose 5-phosphate reductoisomerase
Fvb1:5293181-5293900	FvH4_1g09718	gene35336	0.29	GO:0003968		RNA-dependent RNA polymerase family protein
Fvb1:5294198-5296379	FvH4_1g09720	gene38890	0.47
Fvb1:5296871-5298639	FvH4_1g09730	gene38891	0.43
Fvb1:5299148-5299711	FvH4_1g09740	gene38892	1			Protein of unknown function (DUF1278)
Fvb1:5299857-5305555	FvH4_1g09750	gene35337	0.03	GO:0003677		ARID/BRIGHT DNA-binding domain-containing protein
Fvb1:5306129-5310292	FvH4_1g09751	gene12983	1	GO:0006355,GO:0008270	FRS5	FAR1-related sequence 5
Fvb1:5309138-5313368	FvH4_1g09760	gene12984	0.21	GO:0016747		diacylglycerol acyltransferase family
Fvb1:5314106-5315256	FvH4_1g09770	gene12985	0.08		MSP2	microspore-specific promoter 2
Fvb1:5316868-5319847	FvH4_1g09790	gene12987	0.12
Fvb1:5322357-5326694	FvH4_1g09800	gene12988	0.11	GO:0004252,GO:0006508	SLP2	subtilisin-like serine protease 2
Fvb1:5326747-5328053	FvH4_1g09810	gene12989	0.03
Fvb1:5332739-5336113	FvH4_1g09820	gene12990	0	GO:0004672,GO:0005524,GO:0006468,GO:0030246		Concanavalin A-like lectin protein kinase family protein
Fvb1:5337262-5339094	FvH4_1g09830	gene12991	0.39	GO:0016491,GO:0055114		2-oxoglutarate (2OG) and Fe(II)-dependent oxygenase superfamily protein
Fvb1:5339254-5347376	FvH4_1g09831	gene12992	0.19	GO:0003777,GO:0005524,GO:0005856,GO:0007018,GO:0008017,GO:0016491,GO:0055114	KCBP,PKCBP,ZWI	kinesin-like calmodulin-binding protein (ZWICHEL)
Fvb1:5356213-5356428	FvH4_1g09832	gene38893	1		CRK8	cysteine-rich RLK (RECEPTOR-like protein kinase) 8
Fvb1:5357928-5358537	FvH4_1g09840	gene12994	1
Fvb1:5361025-5362183	FvH4_1g09850	gene12995	1
Fvb1:5364336-5366758	FvH4_1g09860	gene12996	0.03	GO:0006644,GO:0016746		Phospholipid/glycerol acyltransferase family protein
Fvb1:5367289-5370329	FvH4_1g09870	gene12997	0.1	GO:0016020		Transmembrane proteins 14C
Fvb1:5371024-5376399	FvH4_1g09890	gene12998	0.37	GO:0016491,GO:0055114		6-phosphogluconate dehydrogenase family protein
Fvb1:5385414-5387262	FvH4_1g09900	gene12999	0			Protein of unknown function (DUF604)
Fvb1:5392692-5394403	FvH4_1g09930	gene38894	1	GO:0004842,GO:0016567		RING/U-box superfamily protein
Fvb1:5397604-5401089	FvH4_1g09940	gene13000	0.22	GO:0016787	ATPP7,PP7	serine/threonine phosphatase 7
Fvb1:5402676-5403044	FvH4_1g09950	gene13001	1
Fvb1:5404256-5406497	FvH4_1g09960	gene13002	0.3	GO:0004791,GO:0005737,GO:0019430,GO:0055114	ATNTRA,NTR2,NTRA	NADPH-dependent thioredoxin reductase A
Fvb1:5406911-5409656	FvH4_1g09970	gene38895	0.44
Fvb1:5410683-5414259	FvH4_1g09980	gene13004	0.15	GO:0004420,GO:0008299,GO:0015936,GO:0016021,GO:0050661,GO:0055114	HMG1,HMGR1	hydroxy methylglutaryl CoA reductase 1
Fvb1:5417364-5420786	FvH4_1g09981	gene13005	1			MuDR family transposase
Fvb1:5420928-5422135	FvH4_1g09982	gene38896	0.25
Fvb1:5427406-5431174	FvH4_1g09990	gene35338	0.02	GO:0003676		RNA-binding (RRM/RBD/RNP motifs) family protein
Fvb1:5431659-5437304	FvH4_1g10000	gene35339	0
Fvb1:5438345-5443506	FvH4_1g10010	gene13007	0.23			RNA polymerase I specific transcription initiation factor RRN3 protein
Fvb1:5445166-5446334	FvH4_1g10020	gene13008	1
Fvb1:5446507-5448755	FvH4_1g10030	gene13009	0	GO:0005515		F-box family protein
Fvb1:5448793-5449941	FvH4_1g10040	gene13010	0	GO:0003723,GO:0033897	RNS3	ribonuclease 3
Fvb1:5452149-5453962	FvH4_1g10041	gene13011	1
Fvb1:5454270-5454961	FvH4_1g10042	gene13012	1
Fvb1:5459828-5461304	FvH4_1g10043	gene38897	1
Fvb1:5465097-5466577	FvH4_1g10044	gene38898	1			DNA/RNA polymerases superfamily protein
Fvb1:5466626-5466997	FvH4_1g10045	gene38899	1			Polynucleotidyl transferase, ribonuclease H-like superfamily protein
Fvb1:5467204-5468808	FvH4_1g10046	gene38900	1	GO:0003676,GO:0008270		Gag-Pol-related retrotransposon family protein
Fvb1:5469575-5470912	FvH4_1g10050	gene13013	1	GO:0005515		F-box family protein
Fvb1:5471222-5471986	FvH4_1g10051	gene13014	1
Fvb1:5476866-5480977	FvH4_1g10070	gene13015	0.19	GO:0005515	PIRL4	plant intracellular ras group-related LRR 4
Fvb1:5481484-5483409	FvH4_1g10080	gene13016	0.04	GO:0003677		Homeodomain-like transcriptional regulator
Fvb1:5483917-5485229	FvH4_1g10090	gene13017	0	GO:0003677		myb-like transcription factor family protein
Fvb1:5486749-5488883	FvH4_1g10100	gene13018	0
Fvb1:5492114-5493255	FvH4_1g10101	gene13019	1
Fvb1:5495978-5499471	FvH4_1g10110	gene35340	0.27	GO:0016021,GO:0022857,GO:0055085	TMT3	tonoplast monosaccharide transporter3
Fvb1:5499840-5503255	FvH4_1g10120	gene35341	0.38	GO:0016021,GO:0022857,GO:0055085	TMT3	tonoplast monosaccharide transporter3
Fvb1:5503994-5506730	FvH4_1g10130	gene13021	0.05	GO:0003924,GO:0005525		GTP binding
Fvb1:5507718-5509252	FvH4_1g10140	gene13022	0.32			RING/U-box superfamily protein
Fvb1:5513097-5520052	FvH4_1g10150	gene13023	0.11	GO:0006952,GO:0016021	ATMLO8,MLO8	Seven transmembrane MLO family protein
Fvb1:5522318-5525329	FvH4_1g10160	gene13024	0.11
Fvb1:5529597-5534578	FvH4_1g10180	gene13025	0.2	GO:0016021,GO:0055085		Auxin efflux carrier family protein
Fvb1:5533940-5542112	FvH4_1g10170	gene13026	0.19		EMB2763	ribonuclease II family protein
Fvb1:5545246-5549897	FvH4_1g10190	gene13027	0.12	GO:0004540,GO:0004672,GO:0005524,GO:0006397,GO:0006468	ATIRE1-2,IRE1-2,IRE1A	Endoribonuclease/protein kinase IRE1-like
Fvb1:5549992-5555809	FvH4_1g10191	gene35342	0.33	GO:0004970,GO:0016020	ATGLR3.3,GLR3.3	glutamate receptor 3.3
Fvb1:5558034-5561235	FvH4_1g10192	gene35343	0.4	GO:0004970,GO:0016020	ATGLR3.5,GLR3.5,GLR6	glutamate receptor 3.5
Fvb1:5567075-5571149	FvH4_1g10210	gene35345	0.47	GO:0004970,GO:0016020	ATGLR3.6,GLR3.6	glutamate receptor 3.6
Fvb1:5574362-5577350	FvH4_1g10220	gene13029	0.14	GO:0004722,GO:0006470,GO:0043169		Protein phosphatase 2C family protein
Fvb1:5577452-5579425	FvH4_1g10230	gene13030	0.4	GO:0003735,GO:0005840,GO:0006412	MRPL11	mitochondrial ribosomal protein L11
Fvb1:5578725-5581759	FvH4_1g10240	gene13031	0.3			Transmembrane amino acid transporter family protein
Fvb1:5582897-5586033	FvH4_1g10250	gene13032	0.14	GO:0004672,GO:0005524,GO:0006468		Protein kinase superfamily protein
Fvb1:5587428-5589927	FvH4_1g10260	gene13033	0
Fvb1:5590773-5598440	FvH4_1g10270	gene13034	0.03	GO:0005524,GO:0006298,GO:0007131,GO:0016887,GO:0030983,GO:0032300	ATMLH3,MLH3	MUTL protein homolog 3
Fvb1:5599188-5600602	FvH4_1g10271	gene35346	0.3	GO:0017176		phosphatidylinositolglycan-related
Fvb1:5602003-5605433	FvH4_1g10280	gene13035	0.15	GO:0003677	ATWOX13,HB-4,WOX13	WUSCHEL related homeobox 13
Fvb1:5606282-5611981	FvH4_1g10290	gene13036	0.12
Fvb1:5615836-5621628	FvH4_1g10300	gene13037	0.01	GO:0003682,GO:0003886,GO:0005634,GO:0090116	DDM2,DMT01,DMT1,MET1,MET2,METI	methyltransferase 1
Fvb1:5621811-5629120	FvH4_1g10310	gene13038	0.02	GO:0005515		Transducin/WD40 repeat-like superfamily protein
Fvb1:5629223-5630697	FvH4_1g10320	gene13039	1	GO:0005515		F-box family protein with a domain of unknown function (DUF295)
Fvb1:5632334-5635193	FvH4_1g10321	gene13040	1	GO:0005515		F-box family protein with a domain of unknown function (DUF295)
Fvb1:5635397-5637216	FvH4_1g10330	gene13042	0.09	GO:0098519		Expressed protein
Fvb1:5637873-5639611	FvH4_1g10340	gene13043	0.04		HMGB3,NFD03,NFD3	high mobility group B3
Fvb1:5640871-5643820	FvH4_1g10350	gene13044	0.12	GO:0071816
Fvb1:5644910-5645996	FvH4_1g10351	gene13045	1
Fvb1:5648097-5649139	FvH4_1g10352	gene38901	1	GO:0008270		MuDR family transposase
Fvb1:5650197-5652167	FvH4_1g10353	gene38902	1
Fvb1:5652619-5656094	FvH4_1g10354	gene13046	1	GO:0003676		DNAse I-like superfamily protein
Fvb1:5658402-5660162	FvH4_1g10360	gene35191	0.65		ATH9,TH9,TRX,H9	thioredoxin H-type 9
Fvb1:5660316-5662481	FvH4_1g10370	gene13047	0.33	GO:0071816
Fvb1:5662743-5665222	FvH4_1g10380	gene35347	0.02	GO:0005515,GO:0016021,GO:0031347,GO:2000031		Ankyrin repeat family protein
Fvb1:5667205-5669499	FvH4_1g10390	gene13048	0.08	GO:0005515,GO:0016021,GO:0031347,GO:2000031		Ankyrin repeat family protein
Fvb1:5676635-5679421	FvH4_1g10400	gene13049	0.14	GO:0005515,GO:0016021,GO:0031347,GO:2000031		Ankyrin repeat family protein
Fvb1:5685681-5686901	FvH4_1g10401	gene13050	0.42			Ankyrin repeat family protein
Fvb1:5687334-5688217	FvH4_1g10402	gene38903	0.63	GO:0005515,GO:0016021,GO:0031347,GO:2000031		Ankyrin repeat family protein
Fvb1:5696572-5706555	FvH4_1g10430	gene13052	0.35	GO:0005515,GO:0016021,GO:0031347,GO:2000031		Ankyrin repeat family protein
Fvb1:5706790-5708572	FvH4_1g10440	gene13053	0.33	GO:0003676		RNA-binding (RRM/RBD/RNP motifs) family protein
Fvb1:5709042-5713838	FvH4_1g10450	gene13054	0.15	GO:0005092,GO:0005968,GO:0006886,GO:0007264,GO:0018344	AthREP,REP	Rab escort protein
Fvb1:5715120-5718239	FvH4_1g10460	gene13055	0.05			RWP-RK domain-containing protein
Fvb1:5719900-5722578	FvH4_1g10461	gene35192	0.57
Fvb1:5724808-5727991	FvH4_1g10470	gene35348	0.21	GO:0004672,GO:0005524,GO:0006468		Protein kinase superfamily protein
Fvb1:5728661-5731025	FvH4_1g10471	gene35349	0.35	GO:0016765		Undecaprenyl pyrophosphate synthetase family protein
Fvb1:5731730-5733834	FvH4_1g10480	gene35350	0.29	GO:0016765		Undecaprenyl pyrophosphate synthetase family protein
Fvb1:5734303-5741864	FvH4_1g10490	gene13058	0.07	GO:0052866	ATSAC1B,ATSAC6,IBS2,SACIB	Phosphoinositide phosphatase family protein
Fvb1:5734599-5735162	FvH4_1g10500	gene13057	1			Disease resistance-responsive (dirigent-like protein) family protein
Fvb1:5742042-5747123	FvH4_1g10501	gene13059	0.19	GO:0005515	DSK2	ubiquitin family protein
Fvb1:5748743-5757216	FvH4_1g10510	gene13060	0.06	GO:0003723,GO:0006396,GO:0016779		Polynucleotide adenylyltransferase family protein
Fvb1:5758152-5761326	FvH4_1g10520	gene13063	0.11	GO:0005634	CYCB2;3	Cyclin B2;3
Fvb1:5763341-5773749	FvH4_1g10521	gene35352	0.1		ATGRIP,GRIP	Golgi-localized GRIP domain-containing protein
Fvb1:5764215-5768261	FvH4_1g10530	gene35351	0.15	GO:0004648,GO:0006564	PSAT	phosphoserine aminotransferase
Fvb1:5773926-5777518	FvH4_1g10540	gene35353	0.19	GO:0005737,GO:0006535,GO:0009001	ATSERAT3;2,SERAT3;2	serine acetyltransferase 3;2
Fvb1:5782375-5785134	FvH4_1g10550	gene13065	0.05	GO:0004449,GO:0006099	IDH-III	isocitrate dehydrogenase III
Fvb1:5785367-5788873	FvH4_1g10560	gene13066	0.02	GO:0003824,GO:0008152		AMP-dependent synthetase and ligase family protein
Fvb1:5787631-5793725	FvH4_1g10570	gene35354	0.37	GO:0009058,GO:0016844	SSL5,YLS2	Calcium-dependent phosphotriesterase superfamily protein
Fvb1:5796097-5797919	FvH4_1g10571	gene13067	0.4	GO:0009058,GO:0016844	ATSSL4,SSL4	strictosidine synthase-like 4
Fvb1:5799253-5801523	FvH4_1g10572	gene35355	0.49	GO:0009058,GO:0016844	SSL5,YLS2	Calcium-dependent phosphotriesterase superfamily protein
Fvb1:5802675-5805213	FvH4_1g10580	gene35356	0.23	GO:0003824,GO:0008152	AAE1	acyl activating enzyme 1
Fvb1:5809445-5809903	FvH4_1g10581	gene13069	0.49	GO:0003824,GO:0008152		AMP-dependent synthetase and ligase family protein
Fvb1:5810989-5811620	FvH4_1g10590	gene13070	0.75	GO:0003824,GO:0008152		AMP-dependent synthetase and ligase family protein
Fvb1:5814253-5821459	FvH4_1g10640	gene38904	0.56	GO:0004568,GO:0005975,GO:0006032,GO:0016998	ATHCHIB,B-CHI,CHI-B,HCHIB,PR-3,PR3	basic chitinase
Fvb1:5823481-5824801	FvH4_1g10641	gene38905	0.45	GO:0004568,GO:0005975,GO:0006032,GO:0008061,GO:0016998	ATHCHIB,B-CHI,CHI-B,HCHIB,PR-3,PR3	basic chitinase
Fvb1:5826812-5827918	FvH4_1g10642	gene38906	0.46	GO:0004568,GO:0005975,GO:0006032,GO:0016998	ATHCHIB,B-CHI,CHI-B,HCHIB,PR-3,PR3	basic chitinase
Fvb1:5830126-5831442	FvH4_1g10643	gene38907	0.45	GO:0004568,GO:0005975,GO:0006032,GO:0008061,GO:0016998	ATHCHIB,B-CHI,CHI-B,HCHIB,PR-3,PR3	basic chitinase
Fvb1:5833455-5834561	FvH4_1g10650	gene38908	0.46	GO:0004568,GO:0005975,GO:0006032,GO:0016998	ATHCHIB,B-CHI,CHI-B,HCHIB,PR-3,PR3	basic chitinase
Fvb1:5836748-5838246	FvH4_1g10660	gene38909	0.45	GO:0004568,GO:0005975,GO:0006032,GO:0008061,GO:0016998	ATHCHIB,B-CHI,CHI-B,HCHIB,PR-3,PR3	basic chitinase
Fvb1:5839479-5841409	FvH4_1g10661	gene13072	0.54	GO:0004568,GO:0005975,GO:0006032,GO:0008061,GO:0016998	ATHCHIB,B-CHI,CHI-B,HCHIB,PR-3,PR3	basic chitinase
Fvb1:5842006-5844883	FvH4_1g10670	gene38910	0.03
Fvb1:5842094-5843446	FvH4_1g10671	gene38911	0.2	GO:0005515		Tetratricopeptide repeat (TPR)-like superfamily protein
Fvb1:5845262-5846910	FvH4_1g10680	gene13074	1			Arabidopsis protein of unknown function (DUF241)
Fvb1:5853428-5854297	FvH4_1g10690	gene13076	1			Arabidopsis protein of unknown function (DUF241)
Fvb1:5859973-5861210	FvH4_1g10710	gene13077	1			Arabidopsis protein of unknown function (DUF241)
Fvb1:5864128-5865339	FvH4_1g10720	gene13078	1			Arabidopsis protein of unknown function (DUF241)
Fvb1:5866422-5867785	FvH4_1g10730	gene13079	1	GO:0015031		Regulator of Vps4 activity in the MVB pathway protein
Fvb1:5868724-5871823	FvH4_1g10740	gene13080	0.03	GO:0015031		Regulator of Vps4 activity in the MVB pathway protein
Fvb1:5871926-5872998	FvH4_1g10750	gene13081	0.17	GO:0003735,GO:0005840,GO:0006412		Ribosomal protein S30 family protein
Fvb1:5875622-5876119	FvH4_1g10760	gene38912	1			Protein of unknown function (DUF2921)
Fvb1:5879839-5883032	FvH4_1g10770	gene13082	0.07			Transmembrane amino acid transporter family protein
Fvb1:5883701-5889351	FvH4_1g10780	gene13083	0.05			DHHC-type zinc finger family protein
Fvb1:5893469-5895535	FvH4_1g10790	gene13084	0.4	GO:0016788		GDSL-like Lipase/Acylhydrolase superfamily protein
Fvb1:5896373-5898105	FvH4_1g10791	gene13085	0.42	GO:0016788		GDSL-like Lipase/Acylhydrolase superfamily protein
Fvb1:5902409-5904217	FvH4_1g10800	gene38913	0.56	GO:0016788		GDSL-like Lipase/Acylhydrolase superfamily protein
Fvb1:5904694-5910341	FvH4_1g10810	gene13086	0.31		AMR1	ascorbic acid mannose pathway regulator 1
Fvb1:5912346-5913341	FvH4_1g10830	gene38914	1			Protein of unknown function (DUF295)
Fvb1:5914285-5917861	FvH4_1g10840	gene13088	0.05	GO:0005515	AMR1	ascorbic acid mannose pathway regulator 1
Fvb1:5918100-5923327	FvH4_1g10850	gene13089	0.37	GO:0005515		F-box family protein with a domain of unknown function (DUF295)
Fvb1:5920591-5923446	FvH4_1g10851	gene38915	0.29	GO:0046983		TTF-type zinc finger protein with HAT dimerisation domain
Fvb1:5923484-5925558	FvH4_1g10860	gene13091	0.01			F-box family protein with a domain of unknown function (DUF295)
Fvb1:5937588-5939683	FvH4_1g10880	gene14508	0.02			F-box family protein with a domain of unknown function (DUF295)
Fvb1:5946494-5948539	FvH4_1g10900	gene14510	0.27
Fvb1:5948999-5950773	FvH4_1g10910	gene14511	0.16			SEC14 cytosolic factor family protein / phosphoglyceride transfer family protein
Fvb1:5951154-5954238	FvH4_1g10920	gene14513	0.32			NAD(P)H dehydrogenase (quinone)s
Fvb1:5954861-5956855	FvH4_1g10930	gene14514	0.07		ATSEN1,DIN1,SEN1	Rhodanese/Cell cycle control phosphatase superfamily protein
Fvb1:5956817-5959441	FvH4_1g10931	gene14515	1	GO:0005515		F-box family protein with a domain of unknown function (DUF295)
Fvb1:5960069-5960769	FvH4_1g10950	gene14516	0	GO:0005515	IQD20	IQ-domain 20
Fvb1:5960448-5967158	FvH4_1g10940	gene14517	0.09	GO:0004672,GO:0005524,GO:0006468		ACT-like protein tyrosine kinase family protein
Fvb1:5971376-5974262	FvH4_1g10970	gene14518	0.18	GO:0008519,GO:0016020,GO:0072488	AMT2,AMT2;1,ATAMT2	ammonium transporter 2
Fvb1:5973501-5976418	FvH4_1g10980	gene14519	0.03	GO:0004518		Wound-responsive family protein
Fvb1:5976947-5979398	FvH4_1g10990	gene14520	0.23	GO:0005515	AKRP,EMB16,EMB2036	ankyrin repeat protein
Fvb1:5979592-5982901	FvH4_1g10991	gene14521	0.41	GO:0003676		RNA-binding (RRM/RBD/RNP motifs) family protein
Fvb1:5983127-5988772	FvH4_1g11000	gene14522	0.08	GO:0004630,GO:0005509,GO:0016020,GO:0046470	ATPLDDELTA,PLDDELTA	phospholipase D delta
Fvb1:5992159-5992650	FvH4_1g11001	gene14523	0.31
Fvb1:5993310-5998040	FvH4_1g11002	gene14524	1
Fvb1:5998507-5999020	FvH4_1g11003	gene14525	0.24
Fvb1:6002031-6008588	FvH4_1g11004	gene14528	0.45
Fvb1:6012343-6017756	FvH4_1g11020	gene14529	0.19	GO:0004630,GO:0005509,GO:0016020,GO:0046470	ATPLDDELTA,PLDDELTA	phospholipase D delta
Fvb1:6020250-6021018	FvH4_1g11030	gene14530	0
Fvb1:6021856-6022766	FvH4_1g11040	gene14531	0
Fvb1:6024779-6025937	FvH4_1g11050	gene14532	0.05
Fvb1:6026748-6027416	FvH4_1g11060	gene14533	1
Fvb1:6027690-6044933	FvH4_1g11070	gene14535	0.27	GO:0003677,GO:0003899,GO:0005665,GO:0006366	NRPB1,RNA_POL_II_LS,RNA_POL_II_LSRNA_POL_II_LS,RPB1	RNA polymerase II large subunit
Fvb1:6045753-6046797	FvH4_1g11071	gene14536	1
Fvb1:6046915-6048614	FvH4_1g11080	gene14537	0.07
Fvb1:6049445-6049904	FvH4_1g11081	gene14538	1
Fvb1:6049996-6050523	FvH4_1g11090	gene14539	1	GO:0015031,GO:0016020		SecY protein transport family protein
Fvb1:6051791-6054601	FvH4_1g11100	gene14540	0.24	GO:0005506,GO:0016705,GO:0031418,GO:0055114		2-oxoglutarate (2OG) and Fe(II)-dependent oxygenase superfamily protein
Fvb1:6054564-6060614	FvH4_1g11110	gene14541	0.13	GO:0008152	ACO1	aconitase 1
Fvb1:6067103-6069616	FvH4_1g11120	gene14542	0.08			RING/U-box superfamily protein
Fvb1:6073970-6076327	FvH4_1g11130	gene14543	0.08	GO:0004672,GO:0005524,GO:0006468	THE1	protein kinase family protein
Fvb1:6075799-6079832	FvH4_1g11140	gene14544	0.01			Protein of unknown function (DUF630 and DUF632)
Fvb1:6081548-6085707	FvH4_1g11150	gene35357	0.3	GO:0004722,GO:0006470,GO:0043169		Protein phosphatase 2C family protein
Fvb1:6088470-6089749	FvH4_1g11160	gene38916	1	GO:0003723		RNA-binding KH domain-containing protein
Fvb1:6093710-6097706	FvH4_1g11170	gene14546	0.18	GO:0016020		early-responsive to dehydration stress protein (ERD4)
Fvb1:6103207-6104621	FvH4_1g11180	gene14547	0
Fvb1:6105179-6108859	FvH4_1g11181	gene35359	0.29	GO:0004190,GO:0006508		Eukaryotic aspartyl protease family protein
Fvb1:6112656-6117227	FvH4_1g11190	gene35360	0.47	GO:0004190,GO:0006508		Eukaryotic aspartyl protease family protein
Fvb1:6116329-6120280	FvH4_1g11200	gene14549	0.01	GO:0005634
Fvb1:6120021-6125324	FvH4_1g11210	gene14550	0.13	GO:0005524,GO:0006457,GO:0051082		TCP-1/cpn60 chaperonin family protein
Fvb1:6127944-6129911	FvH4_1g11220	gene14551	0.11	GO:0004601,GO:0006979,GO:0020037,GO:0042744,GO:0055114		Peroxidase superfamily protein
Fvb1:6129135-6131441	FvH4_1g11230	gene14552	0.29			Putative methyltransferase family protein
Fvb1:6131992-6133915	FvH4_1g11240	gene14553	0.23
Fvb1:6133902-6135270	FvH4_1g11250	gene14554	0.07	GO:0015267,GO:0016020,GO:0055085	PIP2;7,PIP3,PIP3A,SIMIP	plasma membrane intrinsic protein 3
Fvb1:6136714-6141857	FvH4_1g11260	gene14555	0.13			winged-helix DNA-binding transcription factor family protein
Fvb1:6144063-6145610	FvH4_1g11270	gene14556	0.06	GO:0003700,GO:0006355	atbzip14,FD,FD-1	Basic-leucine zipper (bZIP) transcription factor family protein
Fvb1:6152044-6152508	FvH4_1g11280	gene38917	1			RING/U-box superfamily protein
Fvb1:6153383-6155056	FvH4_1g11290	gene14557	0.1
Fvb1:6156648-6158073	FvH4_1g11300	gene35361	0.17	GO:0006511	ASK1,ATSKP1,SKP1,SKP1A,UIP1	S phase kinase-associated protein 1
Fvb1:6158619-6163893	FvH4_1g11310	gene14558	0.16		MCA1	PLAC8 family protein
Fvb1:6170961-6173598	FvH4_1g11320	gene14559	0.14			F-box family protein
Fvb1:6173744-6177271	FvH4_1g11330	gene14560	0.42	GO:0016788		GDSL-like Lipase/Acylhydrolase superfamily protein
Fvb1:6179029-6180512	FvH4_1g11340	gene14561	0.45	GO:0006629,GO:0016298		GDSL-like Lipase/Acylhydrolase superfamily protein
Fvb1:6182608-6184099	FvH4_1g11341	gene14562	0.45	GO:0016788		GDSL-like Lipase/Acylhydrolase superfamily protein
Fvb1:6187061-6188673	FvH4_1g11342	gene38918	0.46	GO:0006629,GO:0016298		GDSL-like Lipase/Acylhydrolase superfamily protein
Fvb1:6189663-6191714	FvH4_1g11350	gene14564	0.28	GO:0003924,GO:0005525		Small GTP-binding protein
Fvb1:6200137-6201285	FvH4_1g11351	gene14565	1		ATCNGC9,CNGC9	cyclic nucleotide gated channel 9
Fvb1:6202637-6204171	FvH4_1g11370	gene14566	0		ATCNGC1,CNGC1	cyclic nucleotide gated channel 1
Fvb1:6205858-6208136	FvH4_1g11390	gene14567	0.18	GO:0016788		GDSL-like Lipase/Acylhydrolase superfamily protein
Fvb1:6210688-6213833	FvH4_1g11391	gene35362	0.2	GO:0008270		SWIM zinc finger family protein
Fvb1:6214195-6214958	FvH4_1g11392	gene35363	0.41	GO:0030001,GO:0046872		Heavy metal transport/detoxification superfamily protein
Fvb1:6215591-6218913	FvH4_1g11400	gene14569	0.06
Fvb1:6219639-6226394	FvH4_1g11410	gene14570	0.21	GO:0015031,GO:0030906,GO:0042147	VPS35A,ZIP3	VPS35 homolog A
Fvb1:6227251-6229203	FvH4_1g11420	gene35364	0.38	GO:0003924,GO:0005525,GO:0005622,GO:0007264	ARAC1,ATGP2,ATRAC1,ATROP3,ROP3	Arabidopsis RAC-like 1
Fvb1:6230664-6233988	FvH4_1g11430	gene35365	0.12	GO:0003856,GO:0005737,GO:0009073		3-dehydroquinate synthase, putative
Fvb1:6234522-6236216	FvH4_1g11431	gene38919	1	GO:0003677		DnaJ domain ;Myb-like DNA-binding domain
Fvb1:6237564-6238472	FvH4_1g11440	gene14572	1
Fvb1:6238822-6240435	FvH4_1g11450	gene14573	1	GO:0003677		DnaJ domain ;Myb-like DNA-binding domain
Fvb1:6244335-6244721	FvH4_1g11460	gene14574	1
Fvb1:6253034-6259555	FvH4_1g11470	gene35366	0.04	GO:0005634,GO:0006281,GO:0007049	ATRAD17,RAD17	RADIATION SENSITIVE 17
Fvb1:6257352-6259421	FvH4_1g11471	gene35367	0.36
Fvb1:6259747-6260790	FvH4_1g11472	gene14576	1		HSP21	heat shock protein 21
Fvb1:6262378-6266059	FvH4_1g11480	gene14577	0.06			Protein of unknown function (DUF630) ;Protein of unknown function (DUF632)
Fvb1:6269976-6274382	FvH4_1g11490	gene14580	0.11	GO:0004601,GO:0006979,GO:0020037,GO:0055114	APX3	ascorbate peroxidase 3
Fvb1:6270114-6271975	FvH4_1g11491	gene14579	0.36	GO:0004601,GO:0006979,GO:0020037,GO:0055114	APX3	ascorbate peroxidase 3
Fvb1:6273723-6276780	FvH4_1g11500	gene14581	0.09	GO:0005515		Tetratricopeptide repeat (TPR)-like superfamily protein
Fvb1:6280817-6281596	FvH4_1g11501	gene35368	1	GO:0046983		BED zinc finger ;hAT family dimerisation domain
Fvb1:6282859-6284567	FvH4_1g11510	gene14582	0.06
Fvb1:6284917-6287370	FvH4_1g11520	gene35369	0.07	GO:0004298,GO:0006511,GO:0019773	PAD2	proteasome alpha subunit D2
Fvb1:6288062-6293924	FvH4_1g11530	gene35370	0.07	GO:0000155,GO:0000160,GO:0016310	AHK1,ATHK1,HK1	histidine kinase 1
Fvb1:6296731-6300379	FvH4_1g11540	gene14584	0.24		ERD7	Senescence/dehydration-associated protein-related
Fvb1:6301301-6307574	FvH4_1g11550	gene14585	0.16	GO:0004559,GO:0006013,GO:0030246		Glycosyl hydrolase family 38 protein
Fvb1:6308117-6309621	FvH4_1g11560	gene14586	1
Fvb1:6311206-6316972	FvH4_1g11570	gene14587	0.05	GO:0005515,GO:0007165,GO:0043531		disease resistance protein (TIR-NBS-LRR class), putative
Fvb1:6317486-6322559	FvH4_1g11580	gene14588	1	GO:0005515,GO:0007165,GO:0043531		disease resistance protein (TIR-NBS-LRR class), putative
Fvb1:6336859-6338582	FvH4_1g11590	gene35371	0.1	GO:0005618,GO:0030599,GO:0042545	ATPPME1,PPME1	Pectin lyase-like superfamily protein
Fvb1:6338637-6346336	FvH4_1g11600	gene35372	0.17	GO:0004559,GO:0006013,GO:0030246		Glycosyl hydrolase family 38 protein
Fvb1:6347963-6348343	FvH4_1g11610	gene14590	1
Fvb1:6348793-6354017	FvH4_1g11620	gene35373	0.09		ATMCB1,MBP1,MCB1,RPN10	regulatory particle non-ATPase 10
Fvb1:6354364-6358144	FvH4_1g11630	gene14592	0.18	GO:0006952,GO:0016021	ATMLO4,MLO4	Seven transmembrane MLO family protein
Fvb1:6358898-6360390	FvH4_1g11640	gene35374	0.05		STR18	sulfurtransferase 18
Fvb1:6361688-6365470	FvH4_1g11650	gene35375	0.4		ATRMR1,RMR1	receptor homology region transmembrane domain ring H2 motif protein 1
Fvb1:6366132-6369026	FvH4_1g11660	gene14594	0.04	GO:0008168		S-adenosyl-L-methionine-dependent methyltransferases superfamily protein
Fvb1:6370766-6371091	FvH4_1g11670	gene38920	1
Fvb1:6381671-6383282	FvH4_1g11671	gene14597	1	GO:0005515
Fvb1:6385368-6385877	FvH4_1g11680	gene38921	1	GO:0004190,GO:0006508		Eukaryotic aspartyl protease family protein
Fvb1:6386815-6390316	FvH4_1g11690	gene14598	0.05	GO:0055085	ATOPT7,OPT7	oligopeptide transporter 7
Fvb1:6391677-6397021	FvH4_1g11700	gene14599	0.13			Major facilitator superfamily protein
Fvb1:6393928-6396640	FvH4_1g11701	gene14600	0.39			S-adenosyl-L-methionine-dependent methyltransferases superfamily protein
Fvb1:6398777-6400392	FvH4_1g11710	gene14601	0.29			Pathogenesis-related thaumatin superfamily protein
Fvb1:6406017-6408185	FvH4_1g11720	gene14602	0.25			Pathogenesis-related thaumatin superfamily protein
Fvb1:6408789-6411481	FvH4_1g11721	gene14603	0.36	GO:0003677,GO:0006355,GO:0008270	CSDP1	cold shock domain protein 1
Fvb1:6411964-6414837	FvH4_1g11730	gene14604	0.14	GO:0016491,GO:0055114	ATLFNR1,FNR1	ferredoxin-NADP(+)-oxidoreductase 1
Fvb1:6418668-6420674	FvH4_1g11750	gene14605	1	GO:0005515,GO:0007166	ARO2	armadillo repeat only 2
Fvb1:6434648-6435914	FvH4_1g11760	gene14606	0.35			Chaperone DnaJ-domain superfamily protein
Fvb1:6438558-6442699	FvH4_1g11761	gene14607	0.1	GO:0004518,GO:0006281,GO:0008270		endonuclease/exonuclease/phosphatase family protein
Fvb1:6442675-6445140	FvH4_1g11770	gene14608	0.05	GO:0046983	bHLH121	basic helix-loop-helix (bHLH) DNA-binding superfamily protein
Fvb1:6445211-6450045	FvH4_1g11780	gene14609	0.14	GO:0004672,GO:0005509,GO:0005524,GO:0006468	CPK28	calcium-dependent protein kinase 28
Fvb1:6453026-6453550	FvH4_1g11790	gene35193	1
Fvb1:6456359-6461182	FvH4_1g11800	gene14610	0.05	GO:0005216,GO:0006811,GO:0016020,GO:0055085	ATCNGC1,CNGC1	cyclic nucleotide gated channel 1
Fvb1:6461303-6463855	FvH4_1g11810	gene14611	0.09	GO:0016491,GO:0055114	F3'H,F3H,TT6	flavanone 3-hydroxylase
Fvb1:6465917-6466904	FvH4_1g11830	gene38922	0.08		GASA1	GAST1 protein homolog 1
Fvb1:6468096-6470519	FvH4_1g11840	gene14613	0.07			Chalcone-flavanone isomerase family protein
Fvb1:6470580-6472199	FvH4_1g11850	gene14614	0.04			Protein of unknown function (DUF506)
Fvb1:6475981-6496216	FvH4_1g11860	gene14616	0.01	GO:0000123,GO:0005515,GO:0016301,GO:0016573		Phosphatidylinositol 3- and 4-kinase family protein with FAT domain
Fvb1:6498128-6499701	FvH4_1g11870	gene14617	0.02			Plant protein of unknown function (DUF827)
Fvb1:6501193-6501893	FvH4_1g11880	gene14618	1
Fvb1:6502260-6502859	FvH4_1g11890	gene14619	1
Fvb1:6503517-6506205	FvH4_1g11900	gene14620	0.04	GO:0005515		Transducin/WD40 repeat-like superfamily protein
Fvb1:6508592-6510334	FvH4_1g11910	gene14621	0.08	GO:0003677	PGA6,WUS,WUS1	Homeodomain-like superfamily protein
Fvb1:6516219-6519562	FvH4_1g11920	gene14622	0.07	GO:0016491,GO:0055114		2-oxoglutarate (2OG) and Fe(II)-dependent oxygenase superfamily protein
Fvb1:6520115-6523817	FvH4_1g11930	gene14624	0.21			zinc finger (Ran-binding) family protein
Fvb1:6520325-6520855	FvH4_1g11940	gene14623	1
Fvb1:6535949-6539130	FvH4_1g11950	gene14858	0.07	GO:0004553,GO:0005975	AtGH9B5,GH9B5	glycosyl hydrolase 9B5
Fvb1:6539838-6542945	FvH4_1g11960	gene14859	0
Fvb1:6543646-6546306	FvH4_1g11970	gene14860	0.26	GO:0006355	GAS41,TAF14B	YEATS family protein
Fvb1:6546772-6547348	FvH4_1g11971	gene14861	0.43
Fvb1:6549656-6549991	FvH4_1g11980	gene14862	0.01	GO:0009733		SAUR-like auxin-responsive protein family
Fvb1:6554009-6558266	FvH4_1g11990	gene14863	0.18	GO:0046872		Zinc finger C-x8-C-x5-C-x3-H type family protein
Fvb1:6560468-6562666	FvH4_1g12010	gene14864	0.25	GO:0008446,GO:0019673	GMD2,MUR1,MUR_1	NAD(P)-binding Rossmann-fold superfamily protein
Fvb1:6562247-6564569	FvH4_1g12000	gene14865	0
Fvb1:6564570-6571394	FvH4_1g12020	gene35376	0.16	GO:0003676		RNA-binding (RRM/RBD/RNP motifs) family protein
Fvb1:6571872-6573199	FvH4_1g12030	gene35377	0.11	GO:0000786,GO:0003677,GO:0005634,GO:0006334	HIS1-3	histone H1-3
Fvb1:6580054-6580386	FvH4_1g12040	gene14867	0.34	GO:0005515	SKIP6	SKP1 interacting partner 6
Fvb1:6581856-6586425	FvH4_1g12050	gene14869	0.26	GO:0003677,GO:0006355	ANAC037,VND1	vascular related NAC-domain protein 1
Fvb1:6593197-6594839	FvH4_1g12060	gene14870	0.14	GO:0015078,GO:0015991,GO:0033179	AVA-P4	vacuolar H+-pumping ATPase 16 kDa proteolipid subunit 4
Fvb1:6594735-6601533	FvH4_1g12070	gene14871	0.11	GO:0003777,GO:0005524,GO:0007018,GO:0008017		ATP binding microtubule motor family protein
Fvb1:6609352-6610684	FvH4_1g12090	gene14872	0.13			Lactoylglutathione lyase / glyoxalase I family protein
Fvb1:6609709-6613370	FvH4_1g12100	gene14873	0	GO:0005515		Pentatricopeptide repeat (PPR-like) superfamily protein
Fvb1:6614947-6615294	FvH4_1g12101	gene14874	1
Fvb1:6615494-6618532	FvH4_1g12110	gene14875	0.24	GO:0005622,GO:0008270		B-box type zinc finger family protein
Fvb1:6619307-6625873	FvH4_1g12120	gene14876	0.07	GO:0006508,GO:0008236		Serine carboxypeptidase S28 family protein
Fvb1:6624159-6625792	FvH4_1g12130	gene14877	0.44	GO:0005524		P-loop containing nucleoside triphosphate hydrolases superfamily protein
Fvb1:6626786-6628874	FvH4_1g12131	gene14878	0.45	GO:0005524		P-loop containing nucleoside triphosphate hydrolases superfamily protein
Fvb1:6630009-6630344	FvH4_1g12132	gene14879	1
Fvb1:6631169-6633186	FvH4_1g12133	gene14880	0.39	GO:0005524		P-loop containing nucleoside triphosphate hydrolases superfamily protein
Fvb1:6634716-6636955	FvH4_1g12134	gene14881	0.44	GO:0005524		P-loop containing nucleoside triphosphate hydrolases superfamily protein
Fvb1:6637090-6638991	FvH4_1g12150	gene14882	0.39	GO:0005524		P-loop containing nucleoside triphosphate hydrolases superfamily protein
Fvb1:6639396-6642348	FvH4_1g12151	gene35378	0.21			Protein of unknown function (DUF3353)
Fvb1:6642470-6646470	FvH4_1g12160	gene35379	0.11
Fvb1:6651203-6658379	FvH4_1g12170	gene14885	0.03	GO:0003677,GO:0005515,GO:0046872		DNA binding;zinc ion binding;nucleic acid binding;nucleic acid binding
Fvb1:6659028-6663900	FvH4_1g12180	gene14886	0.16			Protein of unknown function (DUF726)
Fvb1:6664074-6666608	FvH4_1g12190	gene14887	0.21
Fvb1:6666721-6668156	FvH4_1g12191	gene38923	0.77
Fvb1:6667734-6671465	FvH4_1g12200	gene14888	0.46			Protein of unknown function (DUF1640)
Fvb1:6672467-6674974	FvH4_1g12210	gene14889	0.08	GO:0005506,GO:0016705,GO:0020037,GO:0055114	CYP84A1,FAH1	ferulic acid 5-hydroxylase 1
Fvb1:6686601-6687839	FvH4_1g12211	gene14890	1
Fvb1:6691080-6693812	FvH4_1g12220	gene14891	0.03	GO:0003700,GO:0005634,GO:0008270,GO:0043565,GO:0045893	GATA5	GATA transcription factor 5
Fvb1:6701813-6703603	FvH4_1g12240	gene14893	1	GO:0005515	EDA23,GSO2	Leucine-rich repeat transmembrane protein kinase
Fvb1:6705413-6706660	FvH4_1g12241	gene14894	1	GO:0005515		Leucine-rich repeat (LRR) family protein
Fvb1:6708209-6712446	FvH4_1g12250	gene14895	0.01	GO:0002151,GO:0005515,GO:0031011,GO:0071339	emb1967	Forkhead-associated (FHA) domain-containing protein
Fvb1:6713275-6715724	FvH4_1g12260	gene14896	0.11	GO:0000977,GO:0003700,GO:0005634,GO:0045944,GO:0046983	AP3,ATAP3	K-box region and MADS-box transcription factor family protein
Fvb1:6725477-6729938	FvH4_1g12280	gene14899	0.08	GO:0016620,GO:0055114	ALDH3F1	aldehyde dehydrogenase 3F1
Fvb1:6728919-6729848	FvH4_1g12290	gene14900	1
Fvb1:6736274-6738548	FvH4_1g12300	gene35380	0.05		UBC18	ubiquitin-conjugating enzyme 18
Fvb1:6739733-6744739	FvH4_1g12310	gene35381	0.07	GO:0016491,GO:0055114,GO:0071949		FAD-linked oxidases family protein
Fvb1:6744865-6748097	FvH4_1g12320	gene14902	0.03	GO:0005737,GO:0006400,GO:0016740,GO:0051539		Methylthiotransferase
Fvb1:6757080-6758312	FvH4_1g12321	gene35195	1
Fvb1:6759583-6765067	FvH4_1g12330	gene14904	0.08	GO:0005506,GO:0016705,GO:0020037,GO:0055114	ROT3	Cytochrome P450 superfamily protein
Fvb1:6765109-6766510	FvH4_1g12340	gene14905	0.03	GO:0000154,GO:0000179		Ribosomal RNA adenine dimethylase family protein
Fvb1:6772751-6773689	FvH4_1g12341	gene14906	1
Fvb1:6773837-6779753	FvH4_1g12350	gene14907	0.16	GO:0004553,GO:0005975,GO:0030246	BGAL3	beta-galactosidase 3
Fvb1:6779585-6781601	FvH4_1g12360	gene14908	0.17	GO:0006662,GO:0015035,GO:0045454	ATTRX,H1,ATTRX1,TRX1	thioredoxin H-type 1
Fvb1:6786184-6788434	FvH4_1g12370	gene14910	0.21		RTH	RTE1-homolog
Fvb1:6788805-6790958	FvH4_1g12390	gene14911	0.2	GO:0016021,GO:0022857	WAT1	Walls Are Thin 1
Fvb1:6791666-6797613	FvH4_1g12391	gene35382	0.27			Histidine kinase-, DNA gyrase B-, and HSP90-like ATPase family protein
Fvb1:6797896-6803480	FvH4_1g12400	gene35383	0.2			FG-GAP repeat-containing protein
Fvb1:6809159-6812001	FvH4_1g12410	gene14913	0.1		SHI	Lateral root primordium (LRP) protein-related
Fvb1:6825175-6829449	FvH4_1g12411	gene14914	0.08	GO:0008168		S-adenosyl-L-methionine-dependent methyltransferases superfamily protein
Fvb1:6831320-6834084	FvH4_1g12420	gene14915	0.11	GO:0009055,GO:0015035,GO:0045454		Glutaredoxin family protein
Fvb1:6834671-6839125	FvH4_1g12421	gene14917	1	GO:0005515	ATZW10	centromere/kinetochore protein, putative (ZW10)
Fvb1:6839608-6841167	FvH4_1g12422	gene14918	1
Fvb1:6844006-6845928	FvH4_1g12440	gene14919	1
Fvb1:6847440-6848188	FvH4_1g12450	gene14920	1
Fvb1:6848682-6851134	FvH4_1g12460	gene14921	0.1	GO:0003824		alpha/beta-Hydrolases superfamily protein
Fvb1:6851533-6853089	FvH4_1g12461	gene38924	0.01	GO:0003824		alpha/beta-Hydrolases superfamily protein
Fvb1:6852343-6857356	FvH4_1g12470	gene14924	0.4	GO:0055085	ATFOLT1,FOLT1	folate transporter 1
Fvb1:6857529-6859455	FvH4_1g12480	gene38925	0.04	GO:0003735,GO:0005840,GO:0006412		Ribosomal protein L12 family protein
Fvb1:6860970-6863057	FvH4_1g12490	gene14926	0.16	GO:0004601,GO:0006979,GO:0020037,GO:0042744,GO:0055114		Peroxidase superfamily protein
Fvb1:6865602-6871628	FvH4_1g12491	gene14927	0.45	GO:0004650,GO:0005975		Pectin lyase-like superfamily protein
Fvb1:6873416-6876074	FvH4_1g12500	gene14928	0.19	GO:0004650,GO:0005975		Pectin lyase-like superfamily protein
Fvb1:6874450-6880463	FvH4_1g12510	gene14929	0.02
Fvb1:6881776-6885539	FvH4_1g12520	gene14930	0.04			UDP-Glycosyltransferase superfamily protein
Fvb1:6885295-6888890	FvH4_1g12530	gene14931	0.41
Fvb1:6886532-6888214	FvH4_1g12531	gene14932	0.23	GO:0006355,GO:0008270	FRS5	FAR1-related sequence 5
Fvb1:6888959-6891048	FvH4_1g12540	gene14933	0.05	GO:0005515,GO:0008270		Pentatricopeptide repeat (PPR) superfamily protein
Fvb1:6891544-6892556	FvH4_1g12550	gene14934	0.32	GO:0006950,GO:0009415	XERO1	dehydrin xero 1
Fvb1:6895191-6896692	FvH4_1g12560	gene14935	0.2	GO:0006950,GO:0009415	XERO1	dehydrin xero 1
Fvb1:6903488-6903949	FvH4_1g12561	gene38926	1			FAD/NAD(P)-binding oxidoreductase family protein
Fvb1:6905435-6905803	FvH4_1g12580	gene14936	0.08
Fvb1:6906371-6907357	FvH4_1g12581	gene14937	1			FAD/NAD(P)-binding oxidoreductase family protein
Fvb1:6913808-6921802	FvH4_1g12582	gene38927	0.28
Fvb1:6922988-6926108	FvH4_1g12600	gene14941	0.19	GO:0005515		Transducin/WD40 repeat-like superfamily protein
Fvb1:6933005-6933478	FvH4_1g12620	gene14942	0.01	GO:0003700,GO:0006355	AtbZIP44,bZIP44	basic leucine-zipper 44
Fvb1:6939273-6942183	FvH4_1g12630	gene14943	0.24	GO:0004707,GO:0005524,GO:0006468	ATMPK7,MPK7	MAP kinase 7
Fvb1:6943593-6947838	FvH4_1g12640	gene14944	0.08		ATSFH12,SFH12	SEC14-like 12
Fvb1:6948735-6950819	FvH4_1g12650	gene14945	0.24	GO:0045454	PLP3b	phosducin-like protein 3 homolog
Fvb1:6955350-6955939	FvH4_1g12651	gene14946	1
Fvb1:6961036-6962472	FvH4_1g12660	gene14947	0.28	GO:0008152,GO:0016758		UDP-Glycosyltransferase superfamily protein
Fvb1:6962690-6963463	FvH4_1g12680	gene14948	0.46
Fvb1:6972258-6974142	FvH4_1g12690	gene14949	0.41	GO:0005524		P-loop containing nucleoside triphosphate hydrolases superfamily protein
Fvb1:6975114-6977107	FvH4_1g12700	gene14950	0.22	GO:0005524		P-loop containing nucleoside triphosphate hydrolases superfamily protein
Fvb1:6977250-6981436	FvH4_1g12710	gene14951	0.06	GO:0043531	ZAR1	HOPZ-ACTIVATED RESISTANCE 1
Fvb1:6980527-6982827	FvH4_1g12711	gene14952	0.49	GO:0005524		P-loop containing nucleoside triphosphate hydrolases superfamily protein
Fvb1:6983201-6984012	FvH4_1g12712	gene14953	0.48			P-loop containing nucleoside triphosphate hydrolases superfamily protein
Fvb1:6984903-6987494	FvH4_1g12713	gene14954	0.45	GO:0005524		P-loop containing nucleoside triphosphate hydrolases superfamily protein
Fvb1:6990939-6991307	FvH4_1g12714	gene14955	1
Fvb1:6992397-6993456	FvH4_1g12715	gene14956	1
Fvb1:6995490-6997534	FvH4_1g12716	gene14957	0.45	GO:0005524		P-loop containing nucleoside triphosphate hydrolases superfamily protein
Fvb1:6998770-7002084	FvH4_1g12717	gene14958	0.71	GO:0005524		P-loop containing nucleoside triphosphate hydrolases superfamily protein
Fvb1:7002699-7004673	FvH4_1g12718	gene14959	0.57	GO:0005524		P-loop containing nucleoside triphosphate hydrolases superfamily protein
Fvb1:7004894-7006831	FvH4_1g12719	gene14960	0.56	GO:0005524		P-loop containing nucleoside triphosphate hydrolases superfamily protein
Fvb1:7007726-7008321	FvH4_1g12720	gene14961	0.49	GO:0005524		P-loop containing nucleoside triphosphate hydrolases superfamily protein
Fvb1:7010041-7011949	FvH4_1g12730	gene14962	0.01		AtPP2-B12,PP2-B12	phloem protein 2-B12
Fvb1:7012225-7013793	FvH4_1g12731	gene14963	0.47	GO:0005524		P-loop containing nucleoside triphosphate hydrolases superfamily protein
Fvb1:7015176-7018170	FvH4_1g12740	gene14964	0
Fvb1:7017418-7020906	FvH4_1g12741	gene14965	0.61	GO:0005524		P-loop containing nucleoside triphosphate hydrolases superfamily protein
Fvb1:7021703-7024861	FvH4_1g12742	gene14966	0.45	GO:0005524	BCS1	cytochrome BC1 synthesis
Fvb1:7026927-7030368	FvH4_1g12750	gene14967	0	GO:0005506,GO:0016705,GO:0020037,GO:0055114	CYP722A1	cytochrome P450, family 722, subfamily A, polypeptide 1
Fvb1:7033336-7034435	FvH4_1g12751	gene38928	1	GO:0003676,GO:0008270
Fvb1:7035550-7036345	FvH4_1g12752	gene14969	0.42
Fvb1:7036489-7040760	FvH4_1g12760	gene14970	0.26	GO:0003824
Fvb1:7041342-7042527	FvH4_1g12761	gene38929	1	GO:0030001,GO:0046872		Heavy metal transport/detoxification superfamily protein
Fvb1:7049066-7050448	FvH4_1g12770	gene14971	0.16	GO:0008168		S-adenosyl-L-methionine-dependent methyltransferases superfamily protein
Fvb1:7051007-7052339	FvH4_1g12771	gene14972	1	GO:0005515		F-box and associated interaction domains-containing protein
Fvb1:7055649-7056395	FvH4_1g12780	gene14973	1
Fvb1:7056423-7063009	FvH4_1g12781	gene14974	1
Fvb1:7065277-7067238	FvH4_1g12790	gene14975	0.05			Phosphatidic acid phosphatase (PAP2) family protein
Fvb1:7067677-7069945	FvH4_1g12800	gene14976	0.08	GO:0005515		Tetratricopeptide repeat (TPR)-like superfamily protein
Fvb1:7072630-7073733	FvH4_1g12810	gene35384	1
Fvb1:7086658-7087299	FvH4_1g12811	gene38930	1
Fvb1:7089666-7092114	FvH4_1g12820	gene14714	0.45			Protein kinase superfamily protein
Fvb1:7093062-7096135	FvH4_1g12830	gene14715	0	GO:0005515		Ankyrin repeat family protein
Fvb1:7096200-7096859	FvH4_1g12840	gene14716	1	GO:0005515		Tetratricopeptide repeat (TPR)-like superfamily protein
Fvb1:7102921-7103708	FvH4_1g12841	gene35197	1
Fvb1:7103820-7106068	FvH4_1g12850	gene14718	1	GO:0005515		ankyrin repeat family protein
Fvb1:7109832-7111123	FvH4_1g12860	gene14719	0.57	GO:0003723		RNA binding;GTP binding
Fvb1:7112098-7115970	FvH4_1g12870	gene14720	0.17	GO:0005515,GO:0016021,GO:0031347,GO:2000031		Ankyrin repeat family protein
Fvb1:7116322-7119339	FvH4_1g12880	gene14721	0.29	GO:0003723,GO:0005525,GO:0005622		RNA binding;GTP binding
Fvb1:7122371-7123078	FvH4_1g12890	gene38931	1			F-box family protein
Fvb1:7123548-7127869	FvH4_1g12900	gene35386	0.21
Fvb1:7129398-7136870	FvH4_1g12901	gene35387	0.01			Chaperone DnaJ-domain superfamily protein
Fvb1:7143114-7144469	FvH4_1g12920	gene14724	1			Plant protein of unknown function (DUF247)
Fvb1:7145711-7147683	FvH4_1g12930	gene14725	1
Fvb1:7147901-7150175	FvH4_1g12950	gene14726	0.05		GAMMA,CA1	gamma carbonic anhydrase 1
Fvb1:7152417-7153043	FvH4_1g12951	gene14728	1
Fvb1:7155364-7156550	FvH4_1g12960	gene38932	0.41
Fvb1:7157181-7160996	FvH4_1g12970	gene14732	0.16	GO:0000287,GO:0004427,GO:0005737,GO:0006796	AtPPa4,PPa4	pyrophosphorylase 4
Fvb1:7163151-7164993	FvH4_1g12980	gene14733	0.09	GO:0016021	ATRER1B,RER1B	endoplasmatic reticulum retrieval protein 1B
Fvb1:7165289-7169299	FvH4_1g12990	gene14734	0.19	GO:0003677,GO:0006260	EMB161,EMB251,EMB2775,RFC3	ATPase family associated with various cellular activities (AAA)
Fvb1:7169346-7172189	FvH4_1g13000	gene14735	0.33			alpha/beta-Hydrolases superfamily protein
Fvb1:7172349-7174191	FvH4_1g13010	gene14736	0.26			alpha/beta-Hydrolases superfamily protein
Fvb1:7174632-7176410	FvH4_1g13011	gene14737	0.39	GO:0003824,GO:0009058	ATCOAD,COAD	4-phosphopantetheine adenylyltransferase
Fvb1:7177324-7178917	FvH4_1g13020	gene14738	0.03	GO:0016020,GO:0016192	ATSYP112,SYP112	syntaxin of plants 112
Fvb1:7179256-7183218	FvH4_1g13030	gene14739	0.37	GO:0005975,GO:0016853,GO:0030246		Galactose mutarotase-like superfamily protein
Fvb1:7184477-7185109	FvH4_1g13031	gene14740	1
Fvb1:7185670-7186769	FvH4_1g13040	gene14741	0.45			Regulator of chromosome condensation (RCC1) family protein
Fvb1:7193365-7195315	FvH4_1g13050	gene14745	0.39			Regulator of chromosome condensation (RCC1) family protein
Fvb1:7195820-7198114	FvH4_1g13060	gene14746	0.06	GO:0005507,GO:0046274,GO:0048046,GO:0052716,GO:0055114	LAC11	laccase 11
Fvb1:7203130-7205908	FvH4_1g13070	gene14747	0.05	GO:0005515	AtTLP2,TLP2	tubby like protein 2
Fvb1:7206116-7208064	FvH4_1g13080	gene14748	0.08	GO:0005680,GO:0031145	APC10	anaphase promoting complex 10
Fvb1:7208023-7213208	FvH4_1g13090	gene14749	0.21	GO:0004842,GO:0005515,GO:0016567		ARM repeat superfamily protein
Fvb1:7218240-7219530	FvH4_1g13110	gene14750	0.08	GO:0003677	ATRL6,RL6,RSM3	RAD-like 6
Fvb1:7220371-7225001	FvH4_1g13120	gene14751	0	GO:0005524,GO:0005739,GO:0007005		AAA-type ATPase family protein
Fvb1:7225090-7227341	FvH4_1g13130	gene14752	0
Fvb1:7227578-7231141	FvH4_1g13140	gene14753	0.02
Fvb1:7232841-7233263	FvH4_1g13150	gene38933	1	GO:0005515		F-box family protein
Fvb1:7233831-7237642	FvH4_1g13160	gene14754	0			late embryogenesis abundant domain-containing protein / LEA domain-containing protein
Fvb1:7238270-7242282	FvH4_1g13170	gene14755	0.05	GO:0003677	AtHB24,HB24	homeobox protein 24
Fvb1:7247722-7249792	FvH4_1g13180	gene14757	0.02	GO:0003824,GO:0006284		DNA glycosylase superfamily protein
Fvb1:7251266-7254464	FvH4_1g13190	gene14758	0.38			alpha/beta-Hydrolases superfamily protein
Fvb1:7255286-7255744	FvH4_1g13191	gene14759	1
Fvb1:7258108-7258353	FvH4_1g13192	gene14760	1	GO:0003824,GO:0006284		DNA glycosylase superfamily protein
Fvb1:7259899-7262348	FvH4_1g13200	gene14761	0.3	GO:0003824		alpha/beta-Hydrolases superfamily protein
Fvb1:7269725-7271345	FvH4_1g13230	gene14763	0.06	GO:0003700,GO:0006355,GO:0008270,GO:0043565	GATA18,HAN,MNP	GATA type zinc finger transcription factor family protein
Fvb1:7275158-7283290	FvH4_1g13250	gene14764	0.01
Fvb1:7282774-7285129	FvH4_1g13260	gene14765	0	GO:0047429		Maf-like protein
Fvb1:7285732-7289104	FvH4_1g13270	gene14766	0.11
Fvb1:7286359-7288936	FvH4_1g13280	gene38934	0.19	GO:0003677	ATRL1,RL1,RSM2	RAD-like 1
Fvb1:7290144-7290606	FvH4_1g13281	gene14768	1
Fvb1:7291038-7295552	FvH4_1g13300	gene14769	0.22	GO:0016491,GO:0055114		FAD/NAD(P)-binding oxidoreductase family protein
Fvb1:7295878-7297408	FvH4_1g13290	gene14770	0.39	GO:0006886,GO:0008565,GO:0016192,GO:0030123		Clathrin adaptor complex small chain family protein
Fvb1:7297663-7298484	FvH4_1g13310	gene14771	1			Putative methyltransferase family protein
Fvb1:7299003-7304134	FvH4_1g13311	gene14772	0.08	GO:0005515,GO:0006886,GO:0016192	EMB2754	Vacuolar sorting protein 39
Fvb1:7305248-7307540	FvH4_1g13320	gene14773	0.14			Protein of unknown function (DUF59)
Fvb1:7307811-7310662	FvH4_1g13330	gene14774	0.18			Sec14p-like phosphatidylinositol transfer family protein
Fvb1:7314263-7315845	FvH4_1g13340	gene35388	0.46
Fvb1:7317956-7318709	FvH4_1g13350	gene35389	0.46
Fvb1:7320105-7321304	FvH4_1g13360	gene38935	1		ATSUN2,SUN2	SAD1/UNC-84 domain protein 2
Fvb1:7324928-7325939	FvH4_1g13361	gene14776	1
Fvb1:7336590-7337729	FvH4_1g13370	gene35390	0.43
Fvb1:7339225-7339712	FvH4_1g13380	gene14778	0.3
Fvb1:7340107-7341184	FvH4_1g13390	gene14779	0
Fvb1:7344615-7347270	FvH4_1g13400	gene14780	0.03			GRAS family transcription factor
Fvb1:7347607-7348085	FvH4_1g13401	gene14781	1
Fvb1:7350906-7356588	FvH4_1g13410	gene14782	0.14	GO:0006099,GO:0016627,GO:0022900,GO:0050660	SDH1-1	succinate dehydrogenase 1-1
Fvb1:7360656-7366183	FvH4_1g13420	gene14783	0.23	GO:0005506,GO:0016705,GO:0020037,GO:0055114	CLM,CYP90B1,DWF4,PSC1,SAV1,SNP2	Cytochrome P450 superfamily protein
Fvb1:7378154-7383551	FvH4_1g13430	gene35391	0.07	GO:0005524	ATDDM1,CHA1,CHR01,CHR1,DDM1,SOM1,SOM4	chromatin remodeling 1
Fvb1:7384109-7387282	FvH4_1g13440	gene35392	0.1	GO:0016021		Sulfite exporter TauE/SafE family protein
Fvb1:7388060-7393755	FvH4_1g13450	gene14787	0.39	GO:0030619	U1-70K,U1SNRNP	U1 small nuclear ribonucleoprotein-70K
Fvb1:7394915-7398831	FvH4_1g13460	gene14788	0.12	GO:0004672,GO:0005524,GO:0006468		Protein kinase superfamily protein
Fvb1:7399367-7402979	FvH4_1g13470	gene14789	0.1	GO:0005515		F-box family protein
Fvb1:7404489-7407691	FvH4_1g13480	gene14790	0.03	GO:0005515		F-box family protein
Fvb1:7407928-7410194	FvH4_1g13490	gene35393	0.01	GO:0005515		F-box family protein
Fvb1:7415813-7418057	FvH4_1g13491	gene29590	1
Fvb1:7419080-7421589	FvH4_1g13492	gene34253	1
Fvb1:7428897-7429217	FvH4_1g13493	gene29588	0.17	GO:0003735,GO:0005840,GO:0006412		Ribosomal L27e protein family
Fvb1:7435788-7436285	FvH4_1g13510	gene29587	1
Fvb1:7438266-7445057	FvH4_1g13530	gene29585	0.01	GO:0006355,GO:0017025,GO:0070897	ATPBRP,PBRP	plant-specific TFIIB-related protein
Fvb1:7438833-7441469	FvH4_1g13531	gene29586	0.34	GO:0005515		Leucine-rich repeat (LRR) family protein
Fvb1:7445323-7448453	FvH4_1g13540	gene29584	0.05			Protein of unknown function (DUF1195)
Fvb1:7449782-7450970	FvH4_1g13550	gene29583	0
Fvb1:7452006-7454534	FvH4_1g13560	gene29582	0			Protein of unknown function (DUF620)
Fvb1:7456313-7463627	FvH4_1g13570	gene29581	0	GO:0005488		ARM repeat superfamily protein
Fvb1:7472438-7473440	FvH4_1g13571	gene35398	1			Polynucleotidyl transferase, ribonuclease H-like superfamily protein
Fvb1:7475512-7477766	FvH4_1g13572	gene29579	1			zinc ion binding;nucleic acid binding
Fvb1:7478091-7478824	FvH4_1g13580	gene29578	1
Fvb1:7484105-7484901	FvH4_1g13581	gene29577	1
Fvb1:7485521-7487123	FvH4_1g13590	gene29576	0.37			ARM repeat superfamily protein
Fvb1:7487867-7488526	FvH4_1g13600	gene29575	1		ATMYC2,JAI1,JIN1,MYC2,RD22BP1,ZBF1	Basic helix-loop-helix (bHLH) DNA-binding family protein
Fvb1:7488565-7488816	FvH4_1g13601	gene38936	1			Basic helix-loop-helix (bHLH) DNA-binding family protein
Fvb1:7491937-7499178	FvH4_1g13610	gene29574	0	GO:0005488		ARM repeat superfamily protein
Fvb1:7503263-7504294	FvH4_1g13620	gene29573	1
Fvb1:7508647-7510873	FvH4_1g13630	gene29572	0.03	GO:0016021,GO:0022857,GO:0055085		Major facilitator superfamily protein
Fvb1:7513993-7515557	FvH4_1g13640	gene29570	0.19	GO:0045892	ATOFP7,OFP7	ovate family protein 7
Fvb1:7520880-7522265	FvH4_1g13650	gene29569	0.08	GO:0005515		Tetratricopeptide repeat (TPR)-like superfamily protein
Fvb1:7522568-7533576	FvH4_1g13660	gene29568	0.58	GO:0005515		Protein of unknown function (DUF677)
Fvb1:7531812-7533424	FvH4_1g13670	gene29567	0.99	GO:0050832	HR3,MLA10	homolog of RPW8 3
Fvb1:7534757-7539841	FvH4_1g13680	gene29566	0.2	GO:0003723,GO:0005634,GO:0006397	ATU2AF65A	U2 snRNP auxilliary factor, large subunit, splicing factor
Fvb1:7540154-7540920	FvH4_1g13690	gene29565	0.11	GO:0003824,GO:0005992		Haloacid dehalogenase-like hydrolase (HAD) superfamily protein
Fvb1:7541216-7546997	FvH4_1g13700	gene29564	0.09	GO:0003899,GO:0005634,GO:0006351		SIN-like family protein
Fvb1:7553261-7556942	FvH4_1g13710	gene29562	0.11	GO:0003676		C2H2-like zinc finger protein
Fvb1:7558396-7561497	FvH4_1g13711	gene29561	1
Fvb1:7563634-7567296	FvH4_1g13720	gene29560	0.21	GO:0003824		Protein phosphatase 2C family protein
Fvb1:7567420-7570593	FvH4_1g13730	gene29559	0.05	GO:0045735		RmlC-like cupins superfamily protein
Fvb1:7579522-7581844	FvH4_1g13740	gene29558	0.19			GRAS family transcription factor
Fvb1:7581951-7585541	FvH4_1g13750	gene29557	0.26	GO:0005515	CPR30	F-box and associated interaction domains-containing protein
Fvb1:7586949-7590234	FvH4_1g13760	gene29556	0.02	GO:0005515	CPR30	F-box and associated interaction domains-containing protein
Fvb1:7593479-7594493	FvH4_1g13770	gene29555	1	GO:0005515		F-box family protein
Fvb1:7595142-7595867	FvH4_1g13780	gene38937	0.3		EFR	EF-TU receptor
Fvb1:7596256-7597045	FvH4_1g13790	gene29554	0.46	GO:0005515	AtRLP35,RLP35	receptor like protein 35
Fvb1:7597459-7598262	FvH4_1g13800	gene38938	0.41	GO:0005515		Protein kinase family protein with leucine-rich repeat domain
Fvb1:7598313-7599887	FvH4_1g13810	gene38939	0.34	GO:0004672,GO:0005515,GO:0005524,GO:0006468		Leucine-rich repeat protein kinase family protein
Fvb1:7600892-7601796	FvH4_1g13811	gene29553	1	GO:0005515		F-box family protein
Fvb1:7602563-7609877	FvH4_1g13820	gene29552	0.06	GO:0003676		F-box family protein
Fvb1:7610472-7611618	FvH4_1g13821	gene29551	1			F-box and associated interaction domains-containing protein
Fvb1:7612706-7614035	FvH4_1g13840	gene38940	0.44
Fvb1:7614089-7615069	FvH4_1g13850	gene29550	0.21	GO:0005515		F-box family protein
Fvb1:7615651-7616478	FvH4_1g13851	gene29549	1			F-box and associated interaction domains-containing protein
Fvb1:7617200-7618279	FvH4_1g13860	gene29548	1	GO:0005515	CPR30	F-box and associated interaction domains-containing protein
Fvb1:7626388-7629057	FvH4_1g13870	gene29547	0.08		HVA22K	HVA22-like protein K
Fvb1:7628945-7633377	FvH4_1g13880	gene35399	0.14	GO:0003700,GO:0006355	GBF1	G-box binding factor 1
Fvb1:7635158-7639856	FvH4_1g13890	gene35400	0.07	GO:0004672,GO:0005524,GO:0006468		Protein kinase superfamily protein
Fvb1:7641755-7644455	FvH4_1g13900	gene29545	0
Fvb1:7644678-7646647	FvH4_1g13901	gene29544	0			Plant protein of unknown function (DUF247)
Fvb1:7647032-7648597	FvH4_1g13910	gene29543	1
Fvb1:7653743-7657467	FvH4_1g13911	gene29541	1
Fvb1:7660049-7662388	FvH4_1g13912	gene29540	1
Fvb1:7663603-7664651	FvH4_1g13920	gene29539	1			Plant protein of unknown function (DUF247)
Fvb1:7665471-7667464	FvH4_1g13930	gene29538	0.15	GO:0006355,GO:0043565	ATHB40,HB-5,HB40	homeobox protein 40
Fvb1:7675205-7678735	FvH4_1g13940	gene38941	0.08	GO:0008380,GO:0030532		Small nuclear ribonucleoprotein family protein
Fvb1:7679007-7681185	FvH4_1g13950	gene29536	0.09	GO:0003955,GO:0010181		Quinone reductase family protein
Fvb1:7685852-7687975	FvH4_1g13960	gene29535	0.15	GO:0008171		S-adenosyl-L-methionine-dependent methyltransferases superfamily protein
Fvb1:7695366-7696436	FvH4_1g13961	gene38942	1
Fvb1:7707266-7709055	FvH4_1g13970	gene35401	0.43	GO:0008152,GO:0016758		UDP-Glycosyltransferase superfamily protein
Fvb1:7710709-7716023	FvH4_1g13980	gene29534	0.34	GO:0070006	APP1,ATAPP1	aminopeptidase P1
Fvb1:7716132-7717607	FvH4_1g13990	gene29533	0.44	GO:0008152,GO:0016758		UDP-Glycosyltransferase superfamily protein
Fvb1:7717713-7719370	FvH4_1g13991	gene29532	0.79
Fvb1:7722477-7723919	FvH4_1g14000	gene29531	0.43	GO:0008152,GO:0016758		UDP-Glycosyltransferase superfamily protein
Fvb1:7724985-7727339	FvH4_1g14010	gene29530	0.44	GO:0008171		S-adenosyl-L-methionine-dependent methyltransferases superfamily protein
Fvb1:7729502-7732666	FvH4_1g14011	gene29528	0.61	GO:0008171		S-adenosyl-L-methionine-dependent methyltransferases superfamily protein
Fvb1:7733190-7734626	FvH4_1g14012	gene29527	0.46		UGT72E2	UDP-Glycosyltransferase superfamily protein
Fvb1:7740294-7742262	FvH4_1g14013	gene29526	0.47	GO:0008152,GO:0016758		UDP-Glycosyltransferase superfamily protein
Fvb1:7747489-7750287	FvH4_1g14040	gene29525	0.21	GO:0003700,GO:0006351,GO:0009742	BZR1	Brassinosteroid signalling positive regulator (BZR1) family protein
Fvb1:7754368-7757438	FvH4_1g14050	gene29524	0.19	GO:0016021,GO:0055085		Major facilitator superfamily protein
Fvb1:7757419-7760034	FvH4_1g14060	gene29523	0.16		RCE1	RUB1 conjugating enzyme 1
Fvb1:7776654-7779114	FvH4_1g14070	gene29522	0.09	GO:0008299	GGPS1	geranylgeranyl pyrophosphate synthase 1
Fvb1:7780517-7782450	FvH4_1g14071	gene29521	0	GO:0005515		F-box family protein
Fvb1:7782948-7786031	FvH4_1g14080	gene29520	0.12			Protein of unknown function (DUF677)
Fvb1:7789691-7792515	FvH4_1g14090	gene29518	0.2	GO:0051560		Protein of unknown function (DUF607)
Fvb1:7797874-7799557	FvH4_1g14100	gene29517	0.26	GO:0016021	HOS3-1	GNS1/SUR4 membrane protein family
Fvb1:7805984-7808250	FvH4_1g14110	gene29516	0.07			RING/U-box superfamily protein
Fvb1:7819965-7821456	FvH4_1g14120	gene29514	0.15	GO:0016757	GATL2	galacturonosyltransferase-like 2
Fvb1:7825986-7830046	FvH4_1g14140	gene29513	0.05			PQ-loop repeat family protein / transmembrane family protein
Fvb1:7834280-7835884	FvH4_1g14150	gene29512	0.07
Fvb1:7843700-7845194	FvH4_1g14170	gene29510	0.04	GO:0005509	CML41	calmodulin-like 41
Fvb1:7846461-7846999	FvH4_1g14180	gene29509	1
Fvb1:7850083-7851452	FvH4_1g14181	gene35402	0.24	GO:0016021		Cold acclimation protein WCOR413 family
Fvb1:7851555-7855358	FvH4_1g14190	gene29508	0.47	GO:0004672,GO:0005524,GO:0006468		protein kinase family protein / peptidoglycan-binding LysM domain-containing protein
Fvb1:7856581-7858459	FvH4_1g14191	gene29507	1	GO:0005515
Fvb1:7861131-7861352	FvH4_1g14220	gene38943	0.41			Quinone reductase family protein
Fvb1:7861531-7863782	FvH4_1g14230	gene29506	0.54	GO:0004672,GO:0005524,GO:0006468	GCN2	protein kinase family protein
Fvb1:7880880-7883324	FvH4_1g14240	gene38944	0.03			RING/U-box superfamily protein
Fvb1:7883552-7888754	FvH4_1g14250	gene29423	0.34		DAR1	LIM domain-containing protein
Fvb1:7888778-7889518	FvH4_1g14251	gene38945	0.49		DAR1	LIM domain-containing protein
Fvb1:7889548-7890054	FvH4_1g14252	gene38946	0.46	GO:0016021		Cold acclimation protein WCOR413 family
Fvb1:7908995-7911146	FvH4_1g14260	gene29422	1	GO:0004672,GO:0005524,GO:0006468		protein kinase family protein / peptidoglycan-binding LysM domain-containing protein
Fvb1:7912517-7914391	FvH4_1g14270	gene29421	0.01	GO:0004672,GO:0005524,GO:0006468		Protein kinase superfamily protein
Fvb1:7918117-7919643	FvH4_1g14280	gene29420	0.11	GO:0005515		Tetratricopeptide repeat (TPR)-like superfamily protein
Fvb1:7929813-7932082	FvH4_1g14281	gene29419	1
Fvb1:7934485-7936499	FvH4_1g14282	gene29418	1	GO:0004672,GO:0005524,GO:0006468	GCN2	protein kinase family protein
Fvb1:7943308-7945744	FvH4_1g14300	gene29417	0.2	GO:0004672,GO:0005524,GO:0006468	CONNEXIN,32	Protein kinase superfamily protein
Fvb1:7945986-7952121	FvH4_1g14310	gene29416	0.12		DAR1	LIM domain-containing protein
Fvb1:7954022-7955504	FvH4_1g14311	gene29415	1
Fvb1:7970179-7976915	FvH4_1g14320	gene29414	0.03	GO:0003677,GO:0006355	BLH2,SAW1	BEL1-like homeodomain 2
Fvb1:7987015-7991767	FvH4_1g14330	gene29413	0.03	GO:0005515
Fvb1:7994638-7995660	FvH4_1g14340	gene29412	0
Fvb1:7995519-8007064	FvH4_1g14350	gene29411	0.08	GO:0003676,GO:0005515,GO:0005634,GO:0008270,GO:0018024,GO:0034968		nucleic acid binding;sequence-specific DNA binding transcription factors;zinc ion binding
Fvb1:8014883-8022010	FvH4_1g14360	gene29410	0.18			Protein of unknown function, DUF547
Fvb1:8019844-8021340	FvH4_1g14370	gene29409	0.35			CAP (Cysteine-rich secretory proteins, Antigen 5, and Pathogenesis-related 1 protein) superfamily protein
Fvb1:8022496-8026117	FvH4_1g14371	gene38947	0.35			CAP (Cysteine-rich secretory proteins, Antigen 5, and Pathogenesis-related 1 protein) superfamily protein
Fvb1:8026606-8027169	FvH4_1g14380	gene38948	0.41			CAP (Cysteine-rich secretory proteins, Antigen 5, and Pathogenesis-related 1 protein) superfamily protein
Fvb1:8028010-8029102	FvH4_1g14390	gene29407	1
Fvb1:8029405-8029816	FvH4_1g14391	gene29406	1
Fvb1:8037577-8038418	FvH4_1g14400	gene29405	1
Fvb1:8044304-8046433	FvH4_1g14410	gene29404	0.05	GO:0005515	SLO1	SLOW GROWTH 1
Fvb1:8047451-8049784	FvH4_1g14420	gene29403	0.13			Uncharacterised protein family (UPF0497)
Fvb1:8051113-8053119	FvH4_1g14430	gene29402	0.02	GO:0009654,GO:0010207,GO:0010242,GO:0042549	MSP-1,OE33,OEE1,OEE33,PSBO-1,PSBO1	PS II oxygen-evolving complex 1
Fvb1:8077327-8079974	FvH4_1g14460	gene29465	0.26	GO:0016021	ATCOR413-PM2,COR413-PM2	cold-regulated 413-plasma membrane 2
Fvb1:8080815-8084977	FvH4_1g14470	gene35404	0.18	GO:0005515		Phototropic-responsive NPH3 family protein
Fvb1:8089611-8093241	FvH4_1g14490	gene29463	0.08	GO:0005515		Tetratricopeptide repeat (TPR)-like superfamily protein
Fvb1:8094048-8094984	FvH4_1g14510	gene29462	1		YCF37	homolog of Synechocystis YCF37
Fvb1:8095836-8097692	FvH4_1g14520	gene29461	0.11	GO:0006662,GO:0015035,GO:0045454	HCF164	Thioredoxin superfamily protein
Fvb1:8102644-8103349	FvH4_1g14530	gene29460	0.01
Fvb1:8103386-8108753	FvH4_1g14540	gene29459	0.09	GO:0004672,GO:0005524,GO:0006468,GO:0030247		Protein kinase superfamily protein
Fvb1:8112131-8114277	FvH4_1g14550	gene29458	0.11
Fvb1:8115324-8115659	FvH4_1g14560	gene29457	1
Fvb1:8127842-8128516	FvH4_1g14570	gene38949	1
Fvb1:8128545-8134596	FvH4_1g14571	gene38950	1	GO:0003676,GO:0015074		DNA/RNA polymerases superfamily protein
Fvb1:8134957-8137534	FvH4_1g14572	gene29455	0.24	GO:0003677		Cysteine proteinases superfamily protein
Fvb1:8143029-8165503	FvH4_1g14580	gene29453	0.04			Protein of unknown function (DUF1162)
Fvb1:8166887-8169136	FvH4_1g14581	gene29452	1	GO:0005515		Transducin/WD40 repeat-like superfamily protein
Fvb1:8170755-8171160	FvH4_1g14582	gene29451	1
Fvb1:8170977-8176116	FvH4_1g14590	gene29450	0.09	GO:0003924,GO:0007186,GO:0019001,GO:0031683	ATXLG1,XLG1	extra-large G-protein 1
Fvb1:8176689-8179646	FvH4_1g14600	gene29449	0.13		RUS4	Protein of unknown function, DUF647
Fvb1:8180654-8184061	FvH4_1g14610	gene29448	0	GO:0005515		Tetratricopeptide repeat (TPR)-like superfamily protein
Fvb1:8185258-8188450	FvH4_1g14620	gene35406	0	GO:0003677		AP2/B3-like transcriptional factor family protein
Fvb1:8190936-8194317	FvH4_1g14630	gene35407	0	GO:0003677	RTV1	related to vernalization1 1
Fvb1:8196553-8199526	FvH4_1g14640	gene29446	0.45	GO:0003677		AP2/B3-like transcriptional factor family protein
Fvb1:8204664-8209039	FvH4_1g14650	gene35408	0.47	GO:0003677	REM39,VRN1	AP2/B3-like transcriptional factor family protein
Fvb1:8209390-8212489	FvH4_1g14660	gene35409	0.45	GO:0003677	REM39,VRN1	AP2/B3-like transcriptional factor family protein
Fvb1:8213113-8218670	FvH4_1g14670	gene38951	0.41	GO:0003677	REM39,VRN1	AP2/B3-like transcriptional factor family protein
Fvb1:8219255-8221898	FvH4_1g14680	gene35410	0.49	GO:0003677	REM39,VRN1	AP2/B3-like transcriptional factor family protein
Fvb1:8222980-8224432	FvH4_1g14690	gene38952	0.67	GO:0003677	REM39,VRN1	AP2/B3-like transcriptional factor family protein
Fvb1:8224868-8226972	FvH4_1g14700	gene35411	0.46	GO:0003677	REM39,VRN1	AP2/B3-like transcriptional factor family protein
Fvb1:8227460-8227918	FvH4_1g14701	gene29443	1
Fvb1:8228839-8230112	FvH4_1g14710	gene29442	0.48	GO:0003677		AP2/B3-like transcriptional factor family protein
Fvb1:8230797-8231114	FvH4_1g14720	gene29441	0.37	GO:0003677		Transcriptional factor B3 family protein
Fvb1:8232613-8239124	FvH4_1g14721	gene29439	0.38	GO:0003677,GO:0006355	BLH2,SAW1	BEL1-like homeodomain 2
Fvb1:8239997-8244699	FvH4_1g14740	gene29438	0.01	GO:0004252,GO:0006508,GO:0070008		Prolyl oligopeptidase family protein
Fvb1:8249846-8253661	FvH4_1g14760	gene29436	0	GO:0003824		Pyridoxal phosphate (PLP)-dependent transferases superfamily protein
Fvb1:8257962-8262094	FvH4_1g14770	gene29435	0.02			Zinc-finger domain of monoamine-oxidase A repressor R1
Fvb1:8263335-8265904	FvH4_1g14780	gene29434	0.11	GO:0016788		GDSL-like Lipase/Acylhydrolase superfamily protein
Fvb1:8269814-8271229	FvH4_1g14790	gene29433	0.23	GO:0003677,GO:0006355	OBP1	OBF binding protein 1
Fvb1:8271237-8272853	FvH4_1g14800	gene29432	0.03	GO:0005515		RNI-like superfamily protein
Fvb1:8274557-8279193	FvH4_1g14810	gene29431	0.05	GO:0005643,GO:0006913		hydroxyproline-rich glycoprotein family protein
Fvb1:8281544-8284602	FvH4_1g14820	gene29430	0.47		ATMES1,MES1	methyl esterase 1
Fvb1:8284761-8286746	FvH4_1g14840	gene29428	0.04	GO:0005515		Pentatricopeptide repeat (PPR) superfamily protein
Fvb1:8286828-8291033	FvH4_1g14850	gene29427	0.3	GO:0005488
Fvb1:8291871-8293669	FvH4_1g14860	gene29426	0.4		ATMES8,MES8	methyl esterase 8
Fvb1:8294055-8295542	FvH4_1g14870	gene29425	0.46		ABE4,ATMES4,MES4	methyl esterase 4
Fvb1:8304758-8305924	FvH4_1g14871	gene34252	1
Fvb1:8310689-8311843	FvH4_1g14880	gene29424	0.24		ATMES3,MES3	methyl esterase 3
Fvb1:8331609-8332661	FvH4_1g14881	gene38953	0.71		ATMES3,MES3	methyl esterase 3
Fvb1:8332738-8336888	FvH4_1g14882	gene38954	1	GO:0003677,GO:0046983		hAT dimerisation domain-containing protein / transposase-related
Fvb1:8336981-8338365	FvH4_1g14890	gene29400	0.28
Fvb1:8340507-8341967	FvH4_1g14891	gene29399	0.34		ATMES10,MES10	methyl esterase 10
Fvb1:8344181-8346096	FvH4_1g14900	gene29398	0.38		ATMES1,MES1	methyl esterase 1
Fvb1:8350717-8355108	FvH4_1g14901	gene29397	0.91		ABE1,ATMES6,MES6	methyl esterase 6
Fvb1:8361579-8361977	FvH4_1g14920	gene38955	0.41		ATMES3,MES3	methyl esterase 3
Fvb1:8370252-8372309	FvH4_1g14930	gene29395	0.35		ATMES10,MES10	methyl esterase 10
Fvb1:8389416-8391500	FvH4_1g14940	gene29394	0.18		ATMES1,MES1	methyl esterase 1
Fvb1:8393838-8395503	FvH4_1g14950	gene29393	0.32		ATMES10,MES10	methyl esterase 10
Fvb1:8396758-8400451	FvH4_1g14960	gene35412	0.04	GO:0006914
Fvb1:8404439-8405904	FvH4_1g14961	gene29392	1
Fvb1:8408573-8410153	FvH4_1g14970	gene29391	1	GO:0003677,GO:0006355		Dof-type zinc finger DNA-binding family protein
Fvb1:8412006-8415378	FvH4_1g14980	gene29390	0.3	GO:0005507,GO:0016491,GO:0055114	sks15	SKU5 similar 15
Fvb1:8418523-8421631	FvH4_1g14990	gene29389	0.29	GO:0005507,GO:0016491,GO:0055114	sks17	SKU5 similar 17
Fvb1:8423899-8426431	FvH4_1g15000	gene29388	0.01		RTNLB13	Reticulan like protein B13
Fvb1:8433283-8437918	FvH4_1g15001	gene29387	1
Fvb1:8438635-8439041	FvH4_1g15002	gene29386	1
Fvb1:8440699-8442037	FvH4_1g15003	gene29385	1
Fvb1:8443720-8447585	FvH4_1g15010	gene29384	0.73	GO:0004089,GO:0008270,GO:0015976	ATBCA4,BCA4,CA4	beta carbonic anhydrase 4
Fvb1:8447613-8448521	FvH4_1g15011	gene29383	1		BB,BB2	RING/U-box superfamily protein
Fvb1:8448699-8450914	FvH4_1g15020	gene29382	0.34
Fvb1:8452368-8455741	FvH4_1g15030	gene29381	0.39	GO:0005515	ATBAG4,BAG4	BCL-2-associated athanogene 4
Fvb1:8456755-8457884	FvH4_1g15040	gene29380	0.01	GO:0050832	HR3,MLA10	homolog of RPW8 3
Fvb1:8460415-8462548	FvH4_1g15050	gene29379	0.04	GO:0005515,GO:0008270		Pentatricopeptide repeat (PPR) superfamily protein
Fvb1:8482704-8486276	FvH4_1g15051	gene29378	1		EID1	F-box family protein
Fvb1:8491624-8492891	FvH4_1g15052	gene29377	1
Fvb1:8508516-8509075	FvH4_1g15053	gene29376	1
Fvb1:8512733-8517307	FvH4_1g15060	gene29374	1	GO:0006508,GO:0008234,GO:0050832	ATESD4,ESD4	Cysteine proteinases superfamily protein
Fvb1:8518730-8520018	FvH4_1g15070	gene35413	0.35
Fvb1:8520277-8522475	FvH4_1g15080	gene35414	0.15	GO:0005515,GO:0008270		Pentatricopeptide repeat (PPR) superfamily protein
Fvb1:8522837-8527445	FvH4_1g15090	gene29372	0.08	GO:0043531		Disease resistance protein (CC-NBS-LRR class) family
Fvb1:8532754-8534026	FvH4_1g15091	gene33959	1	GO:0000723,GO:0003678,GO:0006281		PIF1 helicase
Fvb1:8535331-8536246	FvH4_1g15100	gene23770	1			Late embryogenesis abundant (LEA) hydroxyproline-rich glycoprotein family
Fvb1:8553622-8554518	FvH4_1g15101	gene24129	1
Fvb1:8555463-8558424	FvH4_1g15102	gene24128	1			P-loop containing nucleoside triphosphate hydrolases superfamily protein
Fvb1:8563308-8567607	FvH4_1g15120	gene24127	0.41	GO:0043531		Disease resistance protein (CC-NBS-LRR class) family
Fvb1:8568597-8572003	FvH4_1g15130	gene24126	0.41	GO:0043531		Disease resistance protein (CC-NBS-LRR class) family
Fvb1:8573011-8575609	FvH4_1g15140	gene24125	0.47	GO:0043531		Disease resistance protein (CC-NBS-LRR class) family
Fvb1:8580769-8581860	FvH4_1g15150	gene24124	0.49			Disease resistance protein (CC-NBS-LRR class) family
Fvb1:8582013-8589284	FvH4_1g15160	gene24123	0.41	GO:0005515,GO:0043531		Disease resistance protein (CC-NBS-LRR class) family
Fvb1:8599635-8600257	FvH4_1g15161	gene38956	1
Fvb1:8601655-8606777	FvH4_1g15170	gene35419	0.36	GO:0043531		Disease resistance protein (CC-NBS-LRR class) family
Fvb1:8607336-8611134	FvH4_1g15171	gene35420	0.33	GO:0043531		Disease resistance protein (CC-NBS-LRR class) family
Fvb1:8611441-8612791	FvH4_1g15180	gene24121	0.25	GO:0003950	SRO2	similar to RCD one 2
Fvb1:8616212-8620511	FvH4_1g15200	gene24120	0.2	GO:0043531		Disease resistance protein (CC-NBS-LRR class) family
Fvb1:8630280-8634578	FvH4_1g15210	gene24119	0.12	GO:0043531		Disease resistance protein (CC-NBS-LRR class) family
Fvb1:8637945-8643108	FvH4_1g15220	gene24118	0.16	GO:0043531		Disease resistance protein (CC-NBS-LRR class) family
Fvb1:8645057-8654897	FvH4_1g15230	gene24117	0.3	GO:0003676,GO:0008270,GO:0043531		Disease resistance protein (CC-NBS-LRR class) family
Fvb1:8655668-8659897	FvH4_1g15240	gene24116	0.03	GO:0043531		Disease resistance protein (CC-NBS-LRR class) family
Fvb1:8660360-8664438	FvH4_1g15250	gene38957	1		SRO2	similar to RCD one 2
Fvb1:8665006-8666612	FvH4_1g15260	gene24115	0.1		ATMES1,MES1	methyl esterase 1
Fvb1:8667029-8668493	FvH4_1g15270	gene24114	0.72	GO:0004672,GO:0006468,GO:0050832	NAK	Protein kinase superfamily protein
Fvb1:8671755-8674610	FvH4_1g15290	gene24113	0.47	GO:0004672,GO:0005524,GO:0006468		Protein kinase superfamily protein
Fvb1:8677575-8679126	FvH4_1g15300	gene24111	1	GO:0050832	HR3,MLA10	homolog of RPW8 3
Fvb1:8687174-8697364	FvH4_1g15330	gene24108	0.18	GO:0004672,GO:0005524,GO:0006468,GO:0043531		Disease resistance protein (CC-NBS-LRR class) family
Fvb1:8699424-8700299	FvH4_1g15350	gene24107	1	GO:0050832	HR3,MLA10	homolog of RPW8 3
Fvb1:8700804-8702933	FvH4_1g15351	gene24106	1
Fvb1:8702970-8710404	FvH4_1g15360	gene24105	0.63	GO:0004672,GO:0005524,GO:0006468	CONNEXIN,32	Protein kinase superfamily protein
Fvb1:8719696-8724216	FvH4_1g15380	gene24102	0.29	GO:0043531		Disease resistance protein (CC-NBS-LRR class) family
Fvb1:8731285-8735982	FvH4_1g15390	gene24101	0.39	GO:0043531		Disease resistance protein (CC-NBS-LRR class) family
Fvb1:8736374-8737381	FvH4_1g15400	gene24100	1	GO:0046983
Fvb1:8739699-8743586	FvH4_1g15410	gene24099	0.33	GO:0004672,GO:0005524,GO:0006468	CONNEXIN,32	Protein kinase superfamily protein
Fvb1:8744097-8747307	FvH4_1g15420	gene24098	0.83
Fvb1:8747626-8751072	FvH4_1g15430	gene24097	0.22	GO:0004672,GO:0005524,GO:0006468	CONNEXIN,32	Protein kinase superfamily protein
Fvb1:8751211-8756898	FvH4_1g15440	gene24096	0.15	GO:0004672,GO:0005524,GO:0006468	SNRK2-3,SNRK2.3,SRK2I	sucrose nonfermenting 1(SNF1)-related protein kinase 2.3
Fvb1:8756270-8760662	FvH4_1g15441	gene24095	1
Fvb1:8762851-8765187	FvH4_1g15450	gene38958	0.11	GO:0003677		Homeodomain-like superfamily protein
Fvb1:8774117-8776529	FvH4_1g15470	gene24094	0.19	GO:0003677		Homeodomain-like superfamily protein
Fvb1:8778296-8780200	FvH4_1g15471	gene24093	1		GMD1	GDP-D-mannose 4,6-dehydratase 1
Fvb1:8784943-8790038	FvH4_1g15480	gene24092	0.05
Fvb1:8789686-8790262	FvH4_1g15481	gene24091	1	GO:0050832
Fvb1:8790695-8792110	FvH4_1g15490	gene24090	1			Family of unknown function (DUF572)
Fvb1:8792521-8798767	FvH4_1g15500	gene24089	0.04	GO:0006508,GO:0008234,GO:0043531		Disease resistance protein (CC-NBS-LRR class) family
Fvb1:8803402-8807403	FvH4_1g15510	gene24088	0.01		ASL1,LBD36	ASYMMETRIC LEAVES 2-like 1
Fvb1:8816641-8818963	FvH4_1g15520	gene24086	1	GO:0003735,GO:0005840,GO:0006412,GO:0008097		Ribosomal protein L25/Gln-tRNA synthetase, anti-codon-binding domain
Fvb1:8820898-8825169	FvH4_1g15530	gene24085	0.1	GO:0004672,GO:0005524,GO:0006468	MAPKKK5	mitogen-activated protein kinase kinase kinase 5
Fvb1:8825469-8826792	FvH4_1g15540	gene24084	0.51		MAPKKK5	mitogen-activated protein kinase kinase kinase 5
Fvb1:8829058-8830926	FvH4_1g15550	gene38959	0.31	GO:0004601,GO:0006979,GO:0020037,GO:0042744,GO:0055114		Peroxidase superfamily protein
Fvb1:8832073-8833906	FvH4_1g15551	gene35421	0.33	GO:0004601,GO:0006979,GO:0020037,GO:0042744,GO:0055114		Peroxidase superfamily protein
Fvb1:8834420-8839654	FvH4_1g15560	gene35422	0.34	GO:0000413,GO:0003755,GO:0005515,GO:0006457	CYP40,SQN	peptidyl-prolyl cis-trans isomerase / cyclophilin-40 (CYP40) / rotamase
Fvb1:8839272-8840261	FvH4_1g15570	gene24082	1
Fvb1:8840738-8843031	FvH4_1g15580	gene24081	0.37	GO:0006629	PLA,IIA,PLA2A,PLP2	phospholipase A 2A
Fvb1:8843773-8848896	FvH4_1g15590	gene24080	0.35	GO:0006629	PLA,IIA,PLA2A,PLP2	phospholipase A 2A
Fvb1:8852205-8854833	FvH4_1g15610	gene35423	0.12	GO:0003824,GO:0008152		Phosphoglycerate mutase family protein
Fvb1:8860819-8865044	FvH4_1g15620	gene35424	0.11	GO:0004672,GO:0005524,GO:0006468	CRK	CDPK-related kinase
Fvb1:8866798-8869786	FvH4_1g15630	gene38960	0.26		ALF5	MATE efflux family protein
Fvb1:8876837-8880838	FvH4_1g15650	gene24075	1	GO:0005515,GO:0007165		Disease resistance protein (TIR-NBS-LRR class) family
Fvb1:8892055-8896151	FvH4_1g15670	gene24073	0.22			SAP domain-containing protein
Fvb1:8896807-8898907	FvH4_1g15680	gene24072	0.02			NAD(P)-binding Rossmann-fold superfamily protein
Fvb1:8902868-8904522	FvH4_1g15681	gene24071	1
Fvb1:8907227-8919153	FvH4_1g15690	gene24070	0.02	GO:0005515		Transducin/WD40 repeat-like superfamily protein
Fvb1:8919611-8924000	FvH4_1g15700	gene24069	0.11			Protein of unknown function, DUF547
Fvb1:8930910-8936635	FvH4_1g15710	gene24068	0.02
Fvb1:8940792-8941389	FvH4_1g15720	gene24067	1	GO:0048364
Fvb1:8944222-8944629	FvH4_1g15740	gene24066	0.4	GO:0048364
Fvb1:8948533-8948988	FvH4_1g15750	gene24065	1	GO:0048364
Fvb1:8953608-8953937	FvH4_1g15760	gene24064	0.32	GO:0048364
Fvb1:8956413-8960054	FvH4_1g15770	gene24063	0			P-loop containing nucleoside triphosphate hydrolases superfamily protein
Fvb1:8969433-8972480	FvH4_1g15780	gene24061	0.07	GO:0006629	AtPLAIVA,PLA,IVA,PLP1	Acyl transferase/acyl hydrolase/lysophospholipase superfamily protein
Fvb1:8972659-8973868	FvH4_1g15781	gene24060	1
Fvb1:8983213-8988207	FvH4_1g15790	gene24059	0.01
Fvb1:8988877-8991513	FvH4_1g15800	gene24058	0.1	GO:0006629	AtPLAIVA,PLA,IVA,PLP1	Acyl transferase/acyl hydrolase/lysophospholipase superfamily protein
Fvb1:8992677-9000286	FvH4_1g15810	gene24057	0.32	GO:0004177,GO:0006508,GO:0008235	MAP1D	methionine aminopeptidase 1D
Fvb1:9008237-9010117	FvH4_1g15820	gene24056	0.11	GO:0004861,GO:0005634,GO:0007050	ICK2,KRP2	KIP-related protein 2
Fvb1:9014270-9016458	FvH4_1g15830	gene24055	0.05	GO:0016787		Class I glutamine amidotransferase-like superfamily protein
Fvb1:9019005-9019834	FvH4_1g15840	gene38961	0.39
Fvb1:9020791-9021558	FvH4_1g15850	gene24054	0.26		ATL4,TL4	TOXICOS EN LEVADURA 4
Fvb1:9021871-9024937	FvH4_1g15860	gene24053	0
Fvb1:9030059-9033664	FvH4_1g15870	gene35425	0.34	GO:0005515
Fvb1:9032212-9033450	FvH4_1g15871	gene38962	0.47
Fvb1:9034794-9037427	FvH4_1g15880	gene35426	0.39	GO:0005515		F-box family protein
Fvb1:9040927-9043906	FvH4_1g15890	gene35427	0.41	GO:0005515		F-box/RNI-like superfamily protein
Fvb1:9044286-9047794	FvH4_1g15900	gene35428	0.03	GO:0003677		AP2/B3-like transcriptional factor family protein
Fvb1:9048783-9050014	FvH4_1g15910	gene24050	0.25
Fvb1:9053743-9054622	FvH4_1g15920	gene38963	1	GO:0005509		EF hand calcium-binding protein family
Fvb1:9055485-9056018	FvH4_1g15930	gene24049	0.05	GO:0005509		Calcium-binding EF-hand family protein
Fvb1:9057782-9059701	FvH4_1g15931	gene38964	1	GO:0003676,GO:0008270
Fvb1:9062971-9065145	FvH4_1g15940	gene24048	0	GO:0006855,GO:0015238,GO:0015297,GO:0016020		MATE efflux family protein
Fvb1:9067895-9071057	FvH4_1g15941	gene24047	1	GO:0006355,GO:0008270	FHY3	far-red elongated hypocotyls 3
Fvb1:9074218-9076717	FvH4_1g15950	gene24045	0.06
Fvb1:9077771-9078454	FvH4_1g15960	gene24044	0.08	GO:0003677,GO:0003700,GO:0006355	RRTF1	redox responsive transcription factor 1
Fvb1:9081988-9084912	FvH4_1g15970	gene24042	1	GO:0005515		Pentatricopeptide repeat (PPR) superfamily protein
Fvb1:9085078-9087087	FvH4_1g15980	gene24041	0.14	GO:0005509	ATCEN2,CEN1,CEN2	centrin2
Fvb1:9088237-9088888	FvH4_1g15990	gene38965	1
Fvb1:9099299-9100025	FvH4_1g16000	gene24039	1
Fvb1:9101604-9102200	FvH4_1g16010	gene24038	0.34		ATRAD51,RAD51	RAS associated with diabetes protein 51
Fvb1:9103349-9104034	FvH4_1g16020	gene24037	0.04	GO:0003723,GO:0003735,GO:0006412,GO:0015935		Ribosomal protein S19 family protein
Fvb1:9104602-9107500	FvH4_1g16030	gene24036	0	GO:0003700,GO:0005634,GO:0006355,GO:0043565	AT-HSFB1,ATHSF4,HSF4,HSFB1	heat shock factor 4
Fvb1:9112260-9113070	FvH4_1g16040	gene24035	1
Fvb1:9130793-9132218	FvH4_1g16050	gene24034	0			Protein of unknown function (DUF1685)
Fvb1:9136962-9141429	FvH4_1g16060	gene24033	0.26
Fvb1:9148938-9150595	FvH4_1g16070	gene24032	1
Fvb1:9159966-9165782	FvH4_1g16080	gene27958	0.14	GO:0005515,GO:0009507,GO:0009540,GO:0009688,GO:0016020,GO:0055114,GO:0071949	ABA1,ATABA1,ATZEP,IBS3,LOS6,NPQ2,ZEP	zeaxanthin epoxidase (ZEP) (ABA1)
Fvb1:9193553-9194094	FvH4_1g16081	gene23835	1
Fvb1:9195550-9197674	FvH4_1g16090	gene23834	0.04			Remorin family protein
Fvb1:9197358-9201716	FvH4_1g16100	gene35430	0.19	GO:0003676		RNA-binding (RRM/RBD/RNP motifs) family protein
Fvb1:9202207-9204417	FvH4_1g16101	gene35431	0.03	GO:0006629		alpha/beta-Hydrolases superfamily protein
Fvb1:9205308-9207647	FvH4_1g16102	gene35432	0.11	GO:0006629		alpha/beta-Hydrolases superfamily protein
Fvb1:9208803-9213293	FvH4_1g16103	gene35433	0.36	GO:0006629		alpha/beta-Hydrolases superfamily protein
Fvb1:9213886-9217149	FvH4_1g16104	gene35434	0.03	GO:0006629		alpha/beta-Hydrolases superfamily protein
Fvb1:9219208-9220619	FvH4_1g16120	gene23831	0.08	GO:0005515	AtPP2-B12,PP2-B12	phloem protein 2-B12
Fvb1:9225417-9226506	FvH4_1g16130	gene23830	0.29	GO:0046983	HEC2	basic helix-loop-helix (bHLH) DNA-binding superfamily protein
Fvb1:9232850-9233915	FvH4_1g16140	gene23829	0.36		RALFL34	ralf-like 34
Fvb1:9236721-9238263	FvH4_1g16141	gene23828	1
Fvb1:9241794-9243281	FvH4_1g16150	gene23827	0.23	GO:0004672,GO:0005524,GO:0006468	MAPKKK19	mitogen-activated protein kinase kinase kinase 19
Fvb1:9247698-9249562	FvH4_1g16160	gene23826	0.04
Fvb1:9257475-9259872	FvH4_1g16170	gene23825	0.18
Fvb1:9262202-9263527	FvH4_1g16171	gene23824	0.45	GO:0004252,GO:0006508		Subtilisin-like serine endopeptidase family protein
Fvb1:9264707-9265288	FvH4_1g16190	gene38966	0	GO:0004867,GO:0009611		Serine protease inhibitor, potato inhibitor I-type family protein
Fvb1:9266583-9269633	FvH4_1g16180	gene23823	0.15	GO:0004252,GO:0006508		Subtilisin-like serine endopeptidase family protein
Fvb1:9271638-9276151	FvH4_1g16200	gene23822	0.11	GO:0006629,GO:0008081		PLC-like phosphodiesterases superfamily protein
Fvb1:9277022-9280039	FvH4_1g16210	gene23821	0.38	GO:0004672,GO:0005524,GO:0006468		Protein kinase superfamily protein
Fvb1:9281138-9287558	FvH4_1g16211	gene23820	0.27
Fvb1:9287729-9293452	FvH4_1g16212	gene35435	0.29	GO:0004514,GO:0004516,GO:0009435,GO:0019358	NAPRT2	nicotinate phosphoribosyltransferase 2
Fvb1:9295113-9297869	FvH4_1g16230	gene35436	0.03	GO:0046983	SPT	basic helix-loop-helix (bHLH) DNA-binding superfamily protein
Fvb1:9314129-9315283	FvH4_1g16231	gene23816	1	GO:0003677		AP2/B3-like transcriptional factor family protein
Fvb1:9317149-9319300	FvH4_1g16240	gene23815	0.04	GO:0005515		F-box/RNI-like superfamily protein
Fvb1:9319138-9322719	FvH4_1g16250	gene23814	0.16	GO:0006629,GO:0008081		PLC-like phosphodiesterases superfamily protein
Fvb1:9323522-9330791	FvH4_1g16260	gene23813	0.16	GO:0005515,GO:0031519	CLF,ICU1,SDG1,SET1	SET domain-containing protein
Fvb1:9332017-9332645	FvH4_1g16261	gene23812	1
Fvb1:9347970-9349370	FvH4_1g16270	gene23810	0.1	GO:0016747		HXXXD-type acyl-transferase family protein
Fvb1:9365699-9367093	FvH4_1g16271	gene23809	0.42	GO:0016747		HXXXD-type acyl-transferase family protein
Fvb1:9368603-9369952	FvH4_1g16300	gene23808	0.42	GO:0016747		HXXXD-type acyl-transferase family protein
Fvb1:9370732-9372096	FvH4_1g16301	gene23807	0.43	GO:0016747		HXXXD-type acyl-transferase family protein
Fvb1:9382009-9383479	FvH4_1g16302	gene38967	0.55
Fvb1:9383510-9384267	FvH4_1g16303	gene35437	0.46	GO:0003676,GO:0008270
Fvb1:9388341-9389160	FvH4_1g16304	gene23806	0.62	GO:0016747		HXXXD-type acyl-transferase family protein
Fvb1:9390667-9392391	FvH4_1g16320	gene38968	0.58
Fvb1:9398347-9399786	FvH4_1g16321	gene23879	0.45	GO:0016747		HXXXD-type acyl-transferase family protein
Fvb1:9401851-9404436	FvH4_1g16330	gene23878	0.06
Fvb1:9404137-9410077	FvH4_1g16340	gene23877	0			Plant protein of unknown function (DUF869)
Fvb1:9422923-9426457	FvH4_1g16350	gene23876	0.1	GO:0003677,GO:0003700,GO:0006355	AP2,FL1,FLO2	Integrase-type DNA-binding superfamily protein
Fvb1:9440716-9444375	FvH4_1g16360	gene23874	0.26		CDCP2,LEJ2	Cystathionine beta-synthase (CBS) family protein
Fvb1:9445234-9446402	FvH4_1g16370	gene23873	0.31	GO:0003677,GO:0003700,GO:0006355	DEAR2	DREB and EAR motif protein 2
Fvb1:9447801-9449320	FvH4_1g16371	gene23872	1
Fvb1:9453055-9456446	FvH4_1g16380	gene23871	0.17	GO:0003676		RNA-binding (RRM/RBD/RNP motifs) family protein
Fvb1:9456553-9459314	FvH4_1g16390	gene23870	0.12	GO:0019789	AHUS5,ATSCE1,EMB1637,SCE1,SCE1A	sumo conjugation enzyme 1
Fvb1:9462681-9472758	FvH4_1g16400	gene23869	0.13	GO:0003777,GO:0005524,GO:0007018,GO:0008017	FRA1	P-loop containing nucleoside triphosphate hydrolases superfamily protein
Fvb1:9471815-9475319	FvH4_1g16410	gene23868	0.11	GO:0004672,GO:0005524,GO:0006468		Leucine-rich repeat protein kinase family protein
Fvb1:9479722-9480744	FvH4_1g16420	gene23867	1			Plant protein of unknown function (DUF247)
Fvb1:9483805-9485103	FvH4_1g16440	gene23866	0.14	GO:0045492		Protein of unknown function (DUF579)
Fvb1:9485378-9485701	FvH4_1g16450	gene23865	1
Fvb1:9491408-9494572	FvH4_1g16460	gene23864	0.17	GO:0016491,GO:0055114		2-oxoglutarate (2OG) and Fe(II)-dependent oxygenase superfamily protein
Fvb1:9493795-9496271	FvH4_1g16470	gene23863	0.1	GO:0008033,GO:0017150,GO:0050660,GO:0055114		FMN-linked oxidoreductases superfamily protein
Fvb1:9499332-9501887	FvH4_1g16480	gene35438	0.26	GO:0003700,GO:0006355,GO:0043565	WRKY15	WRKY DNA-binding protein 15
Fvb1:9506432-9507408	FvH4_1g16490	gene35439	0.12
Fvb1:9511355-9516475	FvH4_1g16500	gene23860	0	GO:0015018,GO:0016020	I14H,IRX14-L	Nucleotide-diphospho-sugar transferases superfamily protein
Fvb1:9515714-9516371	FvH4_1g16510	gene23859	1			Translation machinery associated TMA7
Fvb1:9519842-9520832	FvH4_1g16511	gene23858	1
Fvb1:9521619-9524209	FvH4_1g16530	gene23857	0.06	GO:0006508,GO:0008234		Granulin repeat cysteine protease family protein
Fvb1:9547305-9549053	FvH4_1g16560	gene23855	1			Plant protein of unknown function (DUF247)
Fvb1:9549530-9551180	FvH4_1g16570	gene23854	0.07	GO:0016021	ATRER1A	Rer1 family protein
Fvb1:9552093-9557456	FvH4_1g16580	gene23853	0.1	GO:0004725,GO:0016311	ATPEN2,PEN2	PTEN 2
Fvb1:9557486-9561001	FvH4_1g16590	gene23852	0.06	GO:0003676	SDN3	small RNA degrading nuclease 3
Fvb1:9562000-9567192	FvH4_1g16600	gene35440	0.17	GO:0005515,GO:0007165,GO:0043531		disease resistance protein (TIR-NBS-LRR class), putative
Fvb1:9567465-9569880	FvH4_1g16610	gene23851	0.03			disease resistance protein (TIR-NBS-LRR class), putative
Fvb1:9580842-9590113	FvH4_1g16620	gene23850	0.01	GO:0005515,GO:0007165,GO:0043531		disease resistance protein (TIR-NBS-LRR class)
Fvb1:9607726-9608267	FvH4_1g16621	gene38969	0.48
Fvb1:9608303-9615156	FvH4_1g16630	gene38970	0.29	GO:0005515,GO:0007165,GO:0043531		disease resistance protein (TIR-NBS-LRR class), putative
Fvb1:9616755-9630405	FvH4_1g16640	gene23846	0.23	GO:0005515,GO:0007165,GO:0043531		disease resistance protein (TIR-NBS-LRR class), putative
Fvb1:9632512-9635203	FvH4_1g16641	gene23845	1
Fvb1:9635650-9644318	FvH4_1g16650	gene23844	0.06	GO:0005515,GO:0007165,GO:0043531		disease resistance protein (TIR-NBS-LRR class), putative
Fvb1:9644919-9646517	FvH4_1g16660	gene23842	0.04	GO:0005515	SKIP2,VFB4	SKP1/ASK1-interacting protein 2
Fvb1:9663518-9666258	FvH4_1g16680	gene23840	0.23	GO:0005634	CYCD3;2	CYCLIN D3;2
Fvb1:9670017-9673045	FvH4_1g16700	gene38971	1	GO:0005515,GO:0005525,GO:0005622	ARFA1F,ATARFA1F	ADP-ribosylation factor A1F
Fvb1:9677005-9677744	FvH4_1g16720	gene23836	0.07
Fvb1:9678488-9685583	FvH4_1g16730	gene38972	0.61		ACLA-2	ATP-citrate lyase A-2
Fvb1:9687850-9690860	FvH4_1g16740	gene35442	0.4	GO:0008017	ATEB1C,ATEB1H1,EB1C	end binding protein 1C
Fvb1:9689706-9694249	FvH4_1g16750	gene35443	0.13	GO:0004672,GO:0005524,GO:0006468		Leucine-rich repeat protein kinase family protein
Fvb1:9699496-9702195	FvH4_1g16760	gene24029	0.16	GO:0016491,GO:0055114		FAD-dependent oxidoreductase family protein
Fvb1:9713374-9715225	FvH4_1g16770	gene24027	0.25	GO:0003677	ATMYB73,MYB73	myb domain protein 73
Fvb1:9715982-9722223	FvH4_1g16780	gene24026	0.21	GO:0000166,GO:0006812,GO:0016021,GO:0019829	ATHMA1,HMA1	heavy metal atpase 1
Fvb1:9724572-9726969	FvH4_1g16790	gene24025	0.06	GO:0008270,GO:0016491,GO:0055114	ATCAD4,CAD,CAD-C,CAD4	GroES-like zinc-binding alcohol dehydrogenase family protein
Fvb1:9727027-9739754	FvH4_1g16800	gene24024	0.41	GO:0005634,GO:0006325,GO:0006355		MRG family protein
Fvb1:9742601-9743919	FvH4_1g16820	gene24022	1
Fvb1:9745632-9747387	FvH4_1g16821	gene24021	1
Fvb1:9747629-9748885	FvH4_1g16830	gene24020	1
Fvb1:9751124-9755033	FvH4_1g16840	gene24019	0.04	GO:0008152,GO:0016758	UGT84B2	UDP-glucosyl transferase 84B2
Fvb1:9756589-9757959	FvH4_1g16841	gene24018	1
Fvb1:9758457-9760865	FvH4_1g16860	gene24017	0.28	GO:0004672,GO:0005524,GO:0006468		Protein kinase superfamily protein
Fvb1:9762720-9765203	FvH4_1g16861	gene24016	0.28	GO:0004672,GO:0005524,GO:0006468		Protein kinase superfamily protein
Fvb1:9766581-9768143	FvH4_1g16862	gene38973	0.38	GO:0005506,GO:0016705,GO:0020037,GO:0055114	CYP81D4	cytochrome P450, family 81, subfamily D, polypeptide 4
Fvb1:9769500-9771516	FvH4_1g16870	gene38974	0.33	GO:0005506,GO:0016705,GO:0020037,GO:0055114	CYP81D8	cytochrome P450, family 81, subfamily D, polypeptide 8
Fvb1:9772560-9775240	FvH4_1g16871	gene38975	0.34	GO:0005506,GO:0016705,GO:0020037,GO:0055114	CYP81D8	cytochrome P450, family 81, subfamily D, polypeptide 8
Fvb1:9777946-9779302	FvH4_1g16890	gene35444	0.36	GO:0015079,GO:0016020,GO:0071805	KUP7	K+ uptake permease 7
Fvb1:9780531-9781497	FvH4_1g16891	gene38976	0.68			26S proteasome, regulatory subunit Rpn7;Proteasome component (PCI) domain
Fvb1:9782560-9783800	FvH4_1g16900	gene24013	0.18			Auxin-responsive family protein
Fvb1:9786009-9787420	FvH4_1g16910	gene24011	0.12		MEE59	maternal effect embryo arrest 59
Fvb1:9788511-9789065	FvH4_1g16920	gene24010	0.45	GO:0005506,GO:0016705,GO:0020037,GO:0055114	CYP81D1	Cytochrome P450 superfamily protein
Fvb1:9791876-9792229	FvH4_1g16921	gene38977	0.53	GO:0005506,GO:0016705,GO:0020037,GO:0055114	CYP81D1	Cytochrome P450 superfamily protein
Fvb1:9792656-9794979	FvH4_1g16930	gene24009	0.33	GO:0005506,GO:0016705,GO:0020037,GO:0055114	CYP81D8	cytochrome P450, family 81, subfamily D, polypeptide 8
Fvb1:9795720-9802721	FvH4_1g16940	gene24008	0.25	GO:0005515	HOS15	WD-40 repeat family protein
Fvb1:9803922-9805781	FvH4_1g16950	gene24007	0.01	GO:0005515,GO:0008270		Tetratricopeptide repeat (TPR)-like superfamily protein
Fvb1:9808076-9809418	FvH4_1g16960	gene24006	0.08
Fvb1:9813440-9814749	FvH4_1g16970	gene35445	0.35	GO:0003676		C2H2 and C2HC zinc fingers superfamily protein
Fvb1:9823408-9825918	FvH4_1g16980	gene24005	0.03		GH3.1	Auxin-responsive GH3 family protein
Fvb1:9831813-9834041	FvH4_1g16990	gene24004	0			RING/U-box superfamily protein
Fvb1:9837543-9841020	FvH4_1g17000	gene24003	0.2	GO:0016020,GO:0030001,GO:0046873	ATNRAMP3,NRAMP3	natural resistance-associated macrophage protein 3
Fvb1:9841304-9844931	FvH4_1g17020	gene24002	0.12	GO:0005216,GO:0006811,GO:0016020,GO:0055085	ATCNGC1,CNGC1	cyclic nucleotide gated channel 1
Fvb1:9844529-9848984	FvH4_1g17030	gene24001	0.12			FRIGIDA-like protein
Fvb1:9849037-9853558	FvH4_1g17040	gene24000	0.01	GO:0004190,GO:0006508		Eukaryotic aspartyl protease family protein
Fvb1:9855304-9862451	FvH4_1g17050	gene23999	0.09	GO:0004842,GO:0005515,GO:0016567		RING/U-box superfamily protein with ARM repeat domain
Fvb1:9862437-9870736	FvH4_1g17060	gene23997	0.25	GO:0005515		transducin family protein / WD-40 repeat family protein
Fvb1:9874723-9876186	FvH4_1g17080	gene23995	0		AGP18,ATAGP18	arabinogalactan protein 18
Fvb1:9880303-9882551	FvH4_1g17090	gene23994	1	GO:0005515		ARM-repeat/Tetratricopeptide repeat (TPR)-like protein
[truncated: 32,009 more rows]
