# Supplementary material for: Updated annotation of the wild strawberry Fragaria vesca V4 genome
Source: Hortic Res. 2019 May 1;6:61. doi: 10.1038/s41438-019-0142-6 (PMC6491553; doi:10.1038/s41438-019-0142-6)
Supplement: Supplementary file 3 — Dataset 3 [file 41438_2019_142_MOESM3_ESM.xlsx]

## Sheet: Sheet1
Table S3. Comparison of transcription factors and protein kinases betweem v2.0.a2, v4.0.a1 and v4.0.a2.
Notes:
Sheet1: The number of genes in each family of transcription factors, transcription regulators, and protein kinases in the two annotation versions.
Sheet2: The list of transcription factors in v2.0.a2, v4.0.a1 and v4.0.a2.
Sheet3: The list of transcription regulators in v2.0.a2, v4.0.a1 and v4.0.a2.
Sheet4: The list of protein kinases in v2.0.a2, v4.0.a1 and v4.0.a2.
Family name	V2.0.a2	V4.0.a1	V4.0.a2	Classification
Alfin-like	5	2	5	Transcription factor
AP2/ERF-AP2	17	11	15	Transcription factor
AP2/ERF-ERF	92	100	98	Transcription factor
AP2/ERF-RAV	5	5	5	Transcription factor
B3-ARF	17	17	18	Transcription factor
B3	78	77	89	Transcription factor
BBR-BPC	2	3	3	Transcription factor
BES1	7	7	7	Transcription factor
bHLH	101	102	107	Transcription factor
BSD	1	0	1	Transcription factor
bZIP	49	46	48	Transcription factor
C2C2-CO-like	9	8	8	Transcription factor
C2C2-Dof	25	23	25	Transcription factor
C2C2-GATA	19	20	20	Transcription factor
C2C2-LSD	2	3	2	Transcription factor
C2C2-YABBY	6	6	6	Transcription factor
C2H2	93	87	92	Transcription factor
C3H	45	45	48	Transcription factor
CAMTA	5	3	5	Transcription factor
CPP	6	6	6	Transcription factor
CSD	4	3	4	Transcription factor
DBB	2	4	3	Transcription factor
DBP	2	2	2	Transcription factor
E2F-DP	7	7	7	Transcription factor
EIL	6	4	5	Transcription factor
FAR1	76	2	82	Transcription factor
GARP-ARR-B	7	6	7	Transcription factor
GARP-G2-like	33	31	34	Transcription factor
GeBP	6	5	6	Transcription factor
GRAS	53	51	54	Transcription factor
GRF	10	10	10	Transcription factor
HB-BELL	11	8	11	Transcription factor
HB-HD-ZIP	28	28	28	Transcription factor
HB-KNOX	8	8	9	Transcription factor
HB-other	10	10	10	Transcription factor
HB-PHD	2	2	2	Transcription factor
HB-WOX	16	16	16	Transcription factor
HRT	3	2	3	Transcription factor
HSF	18	18	18	Transcription factor
LFY	4	4	3	Transcription factor
LIM	6	6	6	Transcription factor
LOB	35	36	37	Transcription factor
MADS-MIKC	33	33	34	Transcription factor
MADS-M-type	52	45	50	Transcription factor
MYB-related	54	62	56	Transcription factor
MYB	118	117	121	Transcription factor
NAC	124	126	127	Transcription factor
NF-X1	2	2	2	Transcription factor
NF-YA	6	6	6	Transcription factor
NF-YB	12	14	14	Transcription factor
NF-YC	10	9	10	Transcription factor
OFP	13	14	14	Transcription factor
PLATZ	10	10	11	Transcription factor
RWP-RK	10	10	10	Transcription factor
S1Fa-like	1	1	1	Transcription factor
SAP	1	1	1	Transcription factor
SBP	16	16	15	Transcription factor
SRS	6	6	6	Transcription factor
STAT	1	1	1	Transcription factor
TCP	17	19	19	Transcription factor
Tify	12	12	12	Transcription factor
Trihelix	29	28	28	Transcription factor
TUB	8	8	8	Transcription factor
ULT	1	1	1	Transcription factor
VOZ	2	2	2	Transcription factor
Whirly	2	2	2	Transcription factor
WRKY	62	62	64	Transcription factor
zf-HD	9	10	10	Transcription factor
ARID	12	11	11	Transcriptional regulators
AUX/IAA	21	22	22	Transcriptional regulators
DDT	4	4	4	Transcriptional regulators
GNAT	34	33	36	Transcriptional regulators
HMG	10	11	9	Transcriptional regulators
IWS1	8	9	8	Transcriptional regulators
Jumonji	20	19	20	Transcriptional regulators
LUG	5	5	5	Transcriptional regulators
MBF1	2	2	2	Transcriptional regulators
MED6	1	1	1	Transcriptional regulators
MED7	1	1	1	Transcriptional regulators
mTERF	42	44	47	Transcriptional regulators
Others	63	59	65	Transcriptional regulators
PHD	34	32	36	Transcriptional regulators
RB	1	1	1	Transcriptional regulators
Rcd1-like	3	3	3	Transcriptional regulators
SET	44	39	43	Transcriptional regulators
SNF2	31	30	32	Transcriptional regulators
SOH1	2	2	2	Transcriptional regulators
SWI/SNF-BAF60b	17	17	17	Transcriptional regulators
SWI/SNF-SWI3	4	4	4	Transcriptional regulators
TAZ	5	5	5	Transcriptional regulators
TRAF	19	14	19	Transcriptional regulators
AGC_MAST	2	2	2	Protein kinases
AGC_NDR	6	6	6	Protein kinases
AGC_PDK1	1	1	1	Protein kinases
AGC_PKA-PKG	1	1	1	Protein kinases
AGC-Pl	2	2	3	Protein kinases
AGC_RSK-2	16	16	16	Protein kinases
Aur	6	12	9	Protein kinases
BUB	1	0	1	Protein kinases
CAMK_AMPK	1	2	2	Protein kinases
CAMK_CAMK1-DCAMKL	1	0	1	Protein kinases
CAMK_CAMKL-CHK1	19	18	19	Protein kinases
CAMK_CAMKL-LKB	1	1	1	Protein kinases
CAMK_CDPK	28	28	28	Protein kinases
CAMK_OST1L	11	9	11	Protein kinases
CK1_CK1	8	8	8	Protein kinases
CK1_CK1-Pl	6	6	6	Protein kinases
CMGC_CDK-CCRK	1	1	1	Protein kinases
CMGC_CDK-CDK7	1	1	1	Protein kinases
CMGC_CDK-CDK8	1	1	1	Protein kinases
CMGC_CDK-CRK7-CDK9	14	14	14	Protein kinases
CMGC_CDKL-Os	1	0	1	Protein kinases
CMGC_CDK-PITSLRE	3	3	2	Protein kinases
CMGC_CDK-Pl	5	5	5	Protein kinases
CMGC_CK2	4	4	4	Protein kinases
CMGC_CLK	4	4	4	Protein kinases
CMGC_DYRK-PRP4	3	3	3	Protein kinases
CMGC_DYRK-YAK	1	1	1	Protein kinases
CMGC_GSK	7	7	7	Protein kinases
CMGC_GSKL	1	1	1	Protein kinases
CMGC_MAPK	12	12	12	Protein kinases
CMGC_Pl-Tthe	1	1	1	Protein kinases
CMGC_RCK	7	8	8	Protein kinases
CMGC_SRPK	4	4	4	Protein kinases
Group-Pl-2	2	2	2	Protein kinases
Group-Pl-3	2	2	2	Protein kinases
Group-Pl-4	2	2	2	Protein kinases
IRE1	2	2	2	Protein kinases
NAK	2	2	2	Protein kinases
NEK	4	3	4	Protein kinases
PEK_GCN2	2	1	2	Protein kinases
RLK-Pelle_C-LEC	1	1	1	Protein kinases
RLK-Pelle_CR4L	8	8	8	Protein kinases
RLK-Pelle_CrRLK1L-1	21	19	21	Protein kinases
RLK-Pelle_DLSV	156	129	171	Protein kinases
RLK-Pelle_Extensin	7	6	6	Protein kinases
RLK-Pelle_L-LEC	35	34	39	Protein kinases
RLK-Pelle_LRK10L-2	27	31	33	Protein kinases
RLK-Pelle_LRR-I-1	21	16	20	Protein kinases
RLK-Pelle_LRR-I-2	3	3	3	Protein kinases
RLK-Pelle_LRR-II	9	9	9	Protein kinases
RLK-Pelle_LRR-III	38	38	39	Protein kinases
RLK-Pelle_LRR-IV	3	3	3	Protein kinases
RLK-Pelle_LRR-IX	11	11	11	Protein kinases
RLK-Pelle_LRR-V	7	7	7	Protein kinases
RLK-Pelle_LRR-VI-1	6	6	6	Protein kinases
RLK-Pelle_LRR-VI-2	4	4	4	Protein kinases
RLK-Pelle_LRR-VII-1	4	4	4	Protein kinases
RLK-Pelle_LRR-VII-2	2	2	2	Protein kinases
RLK-Pelle_LRR-VII-3	2	2	2	Protein kinases
RLK-Pelle_LRR-VIII-1	11	7	10	Protein kinases
RLK-Pelle_LRR-Xa	4	3	4	Protein kinases
RLK-Pelle_LRR-Xb-1	9	9	9	Protein kinases
RLK-Pelle_LRR-Xb-2	1	1	1	Protein kinases
RLK-Pelle_LRR-XI-1	63	62	63	Protein kinases
RLK-Pelle_LRR-XI-2	2	2	2	Protein kinases
RLK-Pelle_LRR-XII-1	36	49	58	Protein kinases
RLK-Pelle_LRR-XIIIa	3	3	3	Protein kinases
RLK-Pelle_LRR-XIIIb	2	2	2	Protein kinases
RLK-Pelle_LRR-XIV	2	2	2	Protein kinases
RLK-Pelle_LRR-XV	2	2	2	Protein kinases
RLK-Pelle_LysM	14	14	14	Protein kinases
RLK-Pelle_PERK-1	8	8	8	Protein kinases
RLK-Pelle_PERK-2	7	5	6	Protein kinases
RLK-Pelle_RKF3	5	5	6	Protein kinases
RLK-Pelle_RLCK-II	1	1	1	Protein kinases
RLK-Pelle_RLCK-IV	4	4	4	Protein kinases
RLK-Pelle_RLCK-IXa	3	2	3	Protein kinases
RLK-Pelle_RLCK-IXb	16	18	19	Protein kinases
RLK-Pelle_RLCK-Os	1	2	2	Protein kinases
RLK-Pelle_RLCK-V	8	8	8	Protein kinases
RLK-Pelle_RLCK-VI	12	11	12	Protein kinases
RLK-Pelle_RLCK-VIIa-1	12	12	12	Protein kinases
RLK-Pelle_RLCK-VIIa-2	38	36	38	Protein kinases
RLK-Pelle_RLCK-VIIb	1	1	1	Protein kinases
RLK-Pelle_RLCK-VIII	4	4	4	Protein kinases
RLK-Pelle_RLCK-X	2	2	2	Protein kinases
RLK-Pelle_RLCK-XI	2	3	3	Protein kinases
RLK-Pelle_RLCK-XII-1	8	8	8	Protein kinases
RLK-Pelle_RLCK-XII-2	2	2	2	Protein kinases
RLK-Pelle_RLCK-XIII	1	1	1	Protein kinases
RLK-Pelle_RLCK-XV	3	3	3	Protein kinases
RLK-Pelle_RLCK-XVI	1	1	1	Protein kinases
RLK-Pelle_SD-2b	36	39	42	Protein kinases
RLK-Pelle_Singleton	1	1	1	Protein kinases
RLK-Pelle_URK-1	2	2	2	Protein kinases
RLK-Pelle_URK-2	2	4	3	Protein kinases
RLK-Pelle_URK-3	1	1	1	Protein kinases
RLK-Pelle_WAK	30	1	51	Protein kinases
RLK-Pelle_WAK_LRK10L-1	11	48	11	Protein kinases
SCY1_SCYL1	1	12	1	Protein kinases
SCY1_SCYL2	1	1	1	Protein kinases
STE_STE11	29	1	33	Protein kinases
STE_STE20-Fray	5	30	5	Protein kinases
STE_STE20-Pl	1	5	1	Protein kinases
STE_STE20-YSK	1	1	1	Protein kinases
STE_STE7	9	8	9	Protein kinases
STE_STE-Pl	1	1	1	Protein kinases
TKL-Cr-3	1	1	1	Protein kinases
TKL_CTR1-DRK-1	1	1	1	Protein kinases
TKL_CTR1-DRK-2	9	9	9	Protein kinases
TKL_Gdt	2	2	2	Protein kinases
TKL-Pl-1	3	3	3	Protein kinases
TKL-Pl-2	2	2	2	Protein kinases
TKL-Pl-3	1	1	1	Protein kinases
TKL-Pl-4	21	19	20	Protein kinases
TKL-Pl-5	7	7	7	Protein kinases
TKL-Pl-6	7	6	7	Protein kinases
TKL-Pl-7	1	1	1	Protein kinases
TKL-Pl-8	1	1	1	Protein kinases
TLK	1	1	1	Protein kinases
TTK	1	1	1	Protein kinases
ULK_Fused	3	4	4	Protein kinases
ULK_ULK4	1	1	1	Protein kinases
WEE	1	1	1	Protein kinases
WNK_NRBP	12	15	15	Protein kinases

## Sheet: Sheet2
v2.0.a2			v4.0.a1			v4.0.a2
Gene ID	Transcription factor family		Gene ID	Transcription factor family		Gene ID	Transcription factor family
gene18348	Alfin-like		FvH4_2g31280	Alfin-like		FvH4_6g11380	Alfin-like
gene29135	Alfin-like		FvH4_6g11380	Alfin-like		FvH4_5g27363	Alfin-like
gene35318	Alfin-like		FvH4_1g16350	AP2/ERF-AP2		FvH4_1g08141	Alfin-like
gene35924	Alfin-like		FvH4_4g08100	AP2/ERF-AP2		FvH4_2g31281	Alfin-like
gene38574	Alfin-like		FvH4_4g08800	AP2/ERF-AP2		FvH4_7g24541	Alfin-like
gene00377	AP2/ERF-AP2		FvH4_5g09520	AP2/ERF-AP2		FvH4_7g04950	AP2/ERF-AP2
gene01262	AP2/ERF-AP2		FvH4_6g00160	AP2/ERF-AP2		FvH4_6g49200	AP2/ERF-AP2
gene02623	AP2/ERF-AP2		FvH4_6g15180	AP2/ERF-AP2		FvH4_1g18270	AP2/ERF-AP2
gene05644	AP2/ERF-AP2		FvH4_6g28200	AP2/ERF-AP2		FvH4_6g34710	AP2/ERF-AP2
gene07424	AP2/ERF-AP2		FvH4_6g34710	AP2/ERF-AP2		FvH4_6g28200	AP2/ERF-AP2
gene15913	AP2/ERF-AP2		FvH4_6g49200	AP2/ERF-AP2		FvH4_4g08100	AP2/ERF-AP2
gene16919	AP2/ERF-AP2		FvH4_7g04950	AP2/ERF-AP2		FvH4_6g15180	AP2/ERF-AP2
gene18102	AP2/ERF-AP2		FvH4_7g16860	AP2/ERF-AP2		FvH4_3g43100	AP2/ERF-AP2
gene20607	AP2/ERF-AP2		FvH4_1g03190	AP2/ERF-ERF		FvH4_1g19530	AP2/ERF-AP2
gene20828	AP2/ERF-AP2		FvH4_1g05820	AP2/ERF-ERF		FvH4_6g00160	AP2/ERF-AP2
gene21524	AP2/ERF-AP2		FvH4_1g09180	AP2/ERF-ERF		FvH4_1g16350	AP2/ERF-AP2
gene23876	AP2/ERF-AP2		FvH4_1g15960	AP2/ERF-ERF		FvH4_3g33940	AP2/ERF-AP2
gene25394	AP2/ERF-AP2		FvH4_1g16370	AP2/ERF-ERF		FvH4_4g08800	AP2/ERF-AP2
gene27659	AP2/ERF-AP2		FvH4_1g18270	AP2/ERF-ERF		FvH4_4g31880	AP2/ERF-AP2
gene28574	AP2/ERF-AP2		FvH4_1g19530	AP2/ERF-ERF		FvH4_7g16860	AP2/ERF-AP2
gene36892	AP2/ERF-AP2		FvH4_1g21210	AP2/ERF-ERF		FvH4_3g19450	AP2/ERF-ERF
gene38437	AP2/ERF-AP2		FvH4_1g23350	AP2/ERF-ERF		FvH4_6g42000	AP2/ERF-ERF
gene00975	AP2/ERF-ERF		FvH4_2g06050	AP2/ERF-ERF		FvH4_5g10260	AP2/ERF-ERF
gene01152	AP2/ERF-ERF		FvH4_2g06060	AP2/ERF-ERF		FvH4_6g43870	AP2/ERF-ERF
gene01844	AP2/ERF-ERF		FvH4_2g13240	AP2/ERF-ERF		FvH4_6g24090	AP2/ERF-ERF
gene01985	AP2/ERF-ERF		FvH4_2g18520	AP2/ERF-ERF		FvH4_2g32640	AP2/ERF-ERF
gene02470	AP2/ERF-ERF		FvH4_2g21550	AP2/ERF-ERF		FvH4_3g23440	AP2/ERF-ERF
gene03450	AP2/ERF-ERF		FvH4_2g21560	AP2/ERF-ERF		FvH4_6g47880	AP2/ERF-ERF
gene03752	AP2/ERF-ERF		FvH4_2g21580	AP2/ERF-ERF		FvH4_7g09550	AP2/ERF-ERF
gene04400	AP2/ERF-ERF		FvH4_2g21590	AP2/ERF-ERF		FvH4_7g10070	AP2/ERF-ERF
gene04810	AP2/ERF-ERF		FvH4_2g21600	AP2/ERF-ERF		FvH4_7g10030	AP2/ERF-ERF
gene04913	AP2/ERF-ERF		FvH4_2g22290	AP2/ERF-ERF		FvH4_6g35670	AP2/ERF-ERF
gene04917	AP2/ERF-ERF		FvH4_2g26080	AP2/ERF-ERF		FvH4_5g09520	AP2/ERF-ERF
gene05448	AP2/ERF-ERF		FvH4_2g26630	AP2/ERF-ERF		FvH4_5g09511	AP2/ERF-ERF
gene06406	AP2/ERF-ERF		FvH4_2g29150	AP2/ERF-ERF		FvH4_4g17630	AP2/ERF-ERF
gene06407	AP2/ERF-ERF		FvH4_2g34020	AP2/ERF-ERF		FvH4_4g18780	AP2/ERF-ERF
gene06669	AP2/ERF-ERF		FvH4_2g35620	AP2/ERF-ERF		FvH4_4g22650	AP2/ERF-ERF
gene06790	AP2/ERF-ERF		FvH4_2g38880	AP2/ERF-ERF		FvH4_2g21600	AP2/ERF-ERF
gene07057	AP2/ERF-ERF		FvH4_2g40810	AP2/ERF-ERF		FvH4_2g21590	AP2/ERF-ERF
gene07304	AP2/ERF-ERF		FvH4_3g08290	AP2/ERF-ERF		FvH4_2g21561	AP2/ERF-ERF
gene08071	AP2/ERF-ERF		FvH4_3g08750	AP2/ERF-ERF		FvH4_2g21560	AP2/ERF-ERF
gene08072	AP2/ERF-ERF		FvH4_3g08790	AP2/ERF-ERF		FvH4_2g21550	AP2/ERF-ERF
gene08073	AP2/ERF-ERF		FvH4_3g19450	AP2/ERF-ERF		FvH4_2g22290	AP2/ERF-ERF
gene08074	AP2/ERF-ERF		FvH4_3g23440	AP2/ERF-ERF		FvH4_2g38880	AP2/ERF-ERF
gene08075	AP2/ERF-ERF		FvH4_3g33940	AP2/ERF-ERF		FvH4_2g35620	AP2/ERF-ERF
gene08077	AP2/ERF-ERF		FvH4_3g40810	AP2/ERF-ERF		FvH4_5g19460	AP2/ERF-ERF
gene08217	AP2/ERF-ERF		FvH4_3g43100	AP2/ERF-ERF		FvH4_5g19440	AP2/ERF-ERF
gene08479	AP2/ERF-ERF		FvH4_3g45480	AP2/ERF-ERF		FvH4_2g34020	AP2/ERF-ERF
gene08838	AP2/ERF-ERF		FvH4_4g03450	AP2/ERF-ERF		FvH4_5g19881	AP2/ERF-ERF
gene08873	AP2/ERF-ERF		FvH4_4g03460	AP2/ERF-ERF		FvH4_5g19840	AP2/ERF-ERF
gene08876	AP2/ERF-ERF		FvH4_4g03470	AP2/ERF-ERF		FvH4_5g19800	AP2/ERF-ERF
gene09137	AP2/ERF-ERF		FvH4_4g08080	AP2/ERF-ERF		FvH4_2g26080	AP2/ERF-ERF
gene10834	AP2/ERF-ERF		FvH4_4g10480	AP2/ERF-ERF		FvH4_2g26630	AP2/ERF-ERF
gene10841	AP2/ERF-ERF		FvH4_4g16420	AP2/ERF-ERF		FvH4_4g03450	AP2/ERF-ERF
gene10845	AP2/ERF-ERF		FvH4_4g17630	AP2/ERF-ERF		FvH4_4g03460	AP2/ERF-ERF
gene11086	AP2/ERF-ERF		FvH4_4g18780	AP2/ERF-ERF		FvH4_4g03470	AP2/ERF-ERF
gene11145	AP2/ERF-ERF		FvH4_4g22310	AP2/ERF-ERF		FvH4_2g29150	AP2/ERF-ERF
gene11440	AP2/ERF-ERF		FvH4_4g22650	AP2/ERF-ERF		FvH4_1g05820	AP2/ERF-ERF
gene11441	AP2/ERF-ERF		FvH4_4g25630	AP2/ERF-ERF		FvH4_1g09180	AP2/ERF-ERF
gene11442	AP2/ERF-ERF		FvH4_4g31880	AP2/ERF-ERF		FvH4_7g30930	AP2/ERF-ERF
gene11636	AP2/ERF-ERF		FvH4_5g01440	AP2/ERF-ERF		FvH4_7g28960	AP2/ERF-ERF
gene11882	AP2/ERF-ERF		FvH4_5g01460	AP2/ERF-ERF		FvH4_7g28950	AP2/ERF-ERF
gene12919	AP2/ERF-ERF		FvH4_5g03840	AP2/ERF-ERF		FvH4_6g10690	AP2/ERF-ERF
gene13118	AP2/ERF-ERF		FvH4_5g03920	AP2/ERF-ERF		FvH4_2g40810	AP2/ERF-ERF
gene13327	AP2/ERF-ERF		FvH4_5g04470	AP2/ERF-ERF		FvH4_6g29930	AP2/ERF-ERF
gene13329	AP2/ERF-ERF		FvH4_5g10260	AP2/ERF-ERF		FvH4_6g28880	AP2/ERF-ERF
gene13783	AP2/ERF-ERF		FvH4_5g12250	AP2/ERF-ERF		FvH4_6g29010	AP2/ERF-ERF
gene15036	AP2/ERF-ERF		FvH4_5g12940	AP2/ERF-ERF		FvH4_1g21210	AP2/ERF-ERF
gene15940	AP2/ERF-ERF		FvH4_5g19440	AP2/ERF-ERF		FvH4_6g02490	AP2/ERF-ERF
gene15953	AP2/ERF-ERF		FvH4_5g19460	AP2/ERF-ERF		FvH4_6g02270	AP2/ERF-ERF
gene16350	AP2/ERF-ERF		FvH4_5g19800	AP2/ERF-ERF		FvH4_6g01400	AP2/ERF-ERF
gene16598	AP2/ERF-ERF		FvH4_5g19840	AP2/ERF-ERF		FvH4_4g08080	AP2/ERF-ERF
gene16619	AP2/ERF-ERF		FvH4_5g32950	AP2/ERF-ERF		FvH4_2g18520	AP2/ERF-ERF
gene16710	AP2/ERF-ERF		FvH4_5g33180	AP2/ERF-ERF		FvH4_6g26090	AP2/ERF-ERF
gene16905	AP2/ERF-ERF		FvH4_5g33220	AP2/ERF-ERF		FvH4_7g24760	AP2/ERF-ERF
gene17570	AP2/ERF-ERF		FvH4_5g33240	AP2/ERF-ERF		FvH4_7g25200	AP2/ERF-ERF
gene17698	AP2/ERF-ERF		FvH4_5g34550	AP2/ERF-ERF		FvH4_1g23350	AP2/ERF-ERF
gene21003	AP2/ERF-ERF		FvH4_5g37820	AP2/ERF-ERF		FvH4_7g26920	AP2/ERF-ERF
gene21047	AP2/ERF-ERF		FvH4_6g01400	AP2/ERF-ERF		FvH4_7g26930	AP2/ERF-ERF
gene21091	AP2/ERF-ERF		FvH4_6g02270	AP2/ERF-ERF		FvH4_7g26940	AP2/ERF-ERF
gene21165	AP2/ERF-ERF		FvH4_6g02490	AP2/ERF-ERF		FvH4_7g26410	AP2/ERF-ERF
gene21166	AP2/ERF-ERF		FvH4_6g10690	AP2/ERF-ERF		FvH4_5g37820	AP2/ERF-ERF
gene21167	AP2/ERF-ERF		FvH4_6g18000	AP2/ERF-ERF		FvH4_4g25630	AP2/ERF-ERF
gene21403	AP2/ERF-ERF		FvH4_6g18090	AP2/ERF-ERF		FvH4_4g22310	AP2/ERF-ERF
gene22114	AP2/ERF-ERF		FvH4_6g23290	AP2/ERF-ERF		FvH4_7g20380	AP2/ERF-ERF
gene22175	AP2/ERF-ERF		FvH4_6g24090	AP2/ERF-ERF		FvH4_1g16370	AP2/ERF-ERF
gene22872	AP2/ERF-ERF		FvH4_6g26090	AP2/ERF-ERF		FvH4_1g15960	AP2/ERF-ERF
gene23316	AP2/ERF-ERF		FvH4_6g28880	AP2/ERF-ERF		FvH4_5g12250	AP2/ERF-ERF
gene23873	AP2/ERF-ERF		FvH4_6g29010	AP2/ERF-ERF		FvH4_6g32030	AP2/ERF-ERF
gene24044	AP2/ERF-ERF		FvH4_6g29430	AP2/ERF-ERF		FvH4_5g12940	AP2/ERF-ERF
gene24824	AP2/ERF-ERF		FvH4_6g29930	AP2/ERF-ERF		FvH4_6g23290	AP2/ERF-ERF
gene25185	AP2/ERF-ERF		FvH4_6g32030	AP2/ERF-ERF		FvH4_5g34550	AP2/ERF-ERF
gene25758	AP2/ERF-ERF		FvH4_6g35670	AP2/ERF-ERF		FvH4_5g33240	AP2/ERF-ERF
gene26182	AP2/ERF-ERF		FvH4_6g42000	AP2/ERF-ERF		FvH4_5g33220	AP2/ERF-ERF
gene26463	AP2/ERF-ERF		FvH4_6g43870	AP2/ERF-ERF		FvH4_5g33180	AP2/ERF-ERF
gene26530	AP2/ERF-ERF		FvH4_6g47880	AP2/ERF-ERF		FvH4_5g32950	AP2/ERF-ERF
gene27017	AP2/ERF-ERF		FvH4_7g09550	AP2/ERF-ERF		FvH4_2g13240	AP2/ERF-ERF
gene27021	AP2/ERF-ERF		FvH4_7g10030	AP2/ERF-ERF		FvH4_3g40810	AP2/ERF-ERF
gene27062	AP2/ERF-ERF		FvH4_7g10040	AP2/ERF-ERF		FvH4_2g06060	AP2/ERF-ERF
gene27092	AP2/ERF-ERF		FvH4_7g10070	AP2/ERF-ERF		FvH4_3g08790	AP2/ERF-ERF
gene27604	AP2/ERF-ERF		FvH4_7g10080	AP2/ERF-ERF		FvH4_3g08750	AP2/ERF-ERF
gene28067	AP2/ERF-ERF		FvH4_7g15860	AP2/ERF-ERF		FvH4_6g18000	AP2/ERF-ERF
gene29735	AP2/ERF-ERF		FvH4_7g16810	AP2/ERF-ERF		FvH4_6g18090	AP2/ERF-ERF
gene29738	AP2/ERF-ERF		FvH4_7g20380	AP2/ERF-ERF		FvH4_1g03190	AP2/ERF-ERF
gene30159	AP2/ERF-ERF		FvH4_7g24760	AP2/ERF-ERF		FvH4_5g03840	AP2/ERF-ERF
gene30226	AP2/ERF-ERF		FvH4_7g25200	AP2/ERF-ERF		FvH4_5g03920	AP2/ERF-ERF
gene31040	AP2/ERF-ERF		FvH4_7g26410	AP2/ERF-ERF		FvH4_5g04470	AP2/ERF-ERF
gene32020	AP2/ERF-ERF		FvH4_7g26920	AP2/ERF-ERF		FvH4_5g01440	AP2/ERF-ERF
gene32028	AP2/ERF-ERF		FvH4_7g26930	AP2/ERF-ERF		FvH4_5g01460	AP2/ERF-ERF
gene32084	AP2/ERF-ERF		FvH4_7g26940	AP2/ERF-ERF		FvH4_7g15860	AP2/ERF-ERF
gene32378	AP2/ERF-ERF		FvH4_7g28950	AP2/ERF-ERF		FvH4_7g16810	AP2/ERF-ERF
gene32380	AP2/ERF-ERF		FvH4_7g28960	AP2/ERF-ERF		FvH4_2g06050	AP2/ERF-ERF
gene38393	AP2/ERF-ERF		FvH4_7g30930	AP2/ERF-ERF		FvH4_3g08290	AP2/ERF-ERF
gene38433	AP2/ERF-ERF		FvH4_3g44200	AP2/ERF-RAV		FvH4_4g10480	AP2/ERF-ERF
gene03871	AP2/ERF-RAV		FvH4_4g28030	AP2/ERF-RAV		FvH4_4g27491	AP2/ERF-ERF
gene07828	AP2/ERF-RAV		FvH4_5g30960	AP2/ERF-RAV		FvH4_6g29430	AP2/ERF-ERF
gene10330	AP2/ERF-RAV		FvH4_5g33680	AP2/ERF-RAV		FvH4_7g10040	AP2/ERF-ERF
gene24427	AP2/ERF-RAV		FvH4_6g45390	AP2/ERF-RAV		FvH4_7g10080	AP2/ERF-ERF
gene26847	AP2/ERF-RAV		FvH4_1g14620	B3		FvH4_4g28030	AP2/ERF-RAV
gene01379	B3		FvH4_1g14630	B3		FvH4_5g30960	AP2/ERF-RAV
gene01855	B3		FvH4_1g14640	B3		FvH4_6g45390	AP2/ERF-RAV
gene02025	B3		FvH4_1g14660	B3		FvH4_3g44200	AP2/ERF-RAV
gene02509	B3		FvH4_1g14670	B3		FvH4_5g33680	AP2/ERF-RAV
gene03292	B3		FvH4_1g14680	B3		FvH4_6g54170	B3
gene04888	B3		FvH4_1g14690	B3		FvH4_5g10410	B3
gene05087	B3		FvH4_1g14700	B3		FvH4_5g30470	B3
gene05436	B3		FvH4_1g14710	B3		FvH4_6g23740	B3
gene05437	B3		FvH4_1g14720	B3		FvH4_7g10250	B3
gene07276	B3		FvH4_1g15900	B3		FvH4_4g19990	B3
gene07345	B3		FvH4_1g22700	B3		FvH4_6g35581	B3
gene07458	B3		FvH4_1g23530	B3		FvH4_6g35582	B3
gene09082	B3		FvH4_1g29250	B3		FvH4_4g22891	B3
gene09083	B3		FvH4_2g06300	B3		FvH4_7g07610	B3
gene09434	B3		FvH4_2g06320	B3		FvH4_7g07720	B3
gene09917	B3		FvH4_2g06330	B3		FvH4_2g34591	B3
gene09930	B3		FvH4_2g06920	B3		FvH4_2g34580	B3
gene10828	B3		FvH4_2g06960	B3		FvH4_5g16850	B3
gene11223	B3		FvH4_2g06970	B3		FvH4_5g07280	B3
gene11656	B3		FvH4_2g07230	B3		FvH4_5g06160	B3
gene12000	B3		FvH4_2g07240	B3		FvH4_5g19930	B3
gene12431	B3		FvH4_2g07290	B3		FvH4_2g27400	B3
gene12434	B3		FvH4_2g07300	B3		FvH4_2g29350	B3
gene12784	B3		FvH4_2g07320	B3		FvH4_7g01780	B3
gene12787	B3		FvH4_2g07630	B3		FvH4_7g32450	B3
gene13877	B3		FvH4_2g09450	B3		FvH4_7g32411	B3
gene13990	B3		FvH4_2g13140	B3		FvH4_6g09910	B3
gene14412	B3		FvH4_2g19630	B3		FvH4_3g34770	B3
gene15016	B3		FvH4_2g27400	B3		FvH4_7g02010	B3
gene15023	B3		FvH4_2g27930	B3		FvH4_2g41030	B3
gene15053	B3		FvH4_2g29240	B3		FvH4_2g40960	B3
gene15212	B3		FvH4_2g29350	B3		FvH4_2g40640	B3
gene15627	B3		FvH4_2g34580	B3		FvH4_2g39190	B3
gene17562	B3		FvH4_2g39190	B3		FvH4_6g19560	B3
gene17908	B3		FvH4_2g40640	B3		FvH4_2g19630	B3
gene18576	B3		FvH4_2g40960	B3		FvH4_1g24261	B3
gene18593	B3		FvH4_2g41030	B3		FvH4_1g23530	B3
gene19147	B3		FvH4_3g04120	B3		FvH4_7g17930	B3
gene21463	B3		FvH4_3g19710	B3		FvH4_7g16760	B3
gene22039	B3		FvH4_3g34770	B3		FvH4_7g04060	B3
gene23816	B3		FvH4_3g37630	B3		FvH4_1g22700	B3
gene25382	B3		FvH4_3g40520	B3		FvH4_1g16231	B3
gene27595	B3		FvH4_3g40930	B3		FvH4_3g33791	B3
gene28054	B3		FvH4_4g19990	B3		FvH4_2g13150	B3
gene28098	B3		FvH4_5g06160	B3		FvH4_3g40930	B3
gene28597	B3		FvH4_5g07280	B3		FvH4_3g40520	B3
gene28601	B3		FvH4_5g10410	B3		FvH4_2g06300	B3
gene28602	B3		FvH4_5g16850	B3		FvH4_2g06320	B3
gene28757	B3		FvH4_5g30470	B3		FvH4_2g06330	B3
gene29441	B3		FvH4_6g09910	B3		FvH4_6g38700	B3
gene29442	B3		FvH4_6g19560	B3		FvH4_1g14720	B3
gene29446	B3		FvH4_6g23740	B3		FvH4_1g14710	B3
gene31903	B3		FvH4_6g29400	B3		FvH4_1g14640	B3
gene31907	B3		FvH4_6g38690	B3		FvH4_2g06920	B3
gene31908	B3		FvH4_6g38700	B3		FvH4_2g06960	B3
gene31945	B3		FvH4_6g54170	B3		FvH4_2g06970	B3
gene31951	B3		FvH4_7g01780	B3		FvH4_2g07230	B3
gene31952	B3		FvH4_7g04060	B3		FvH4_2g07231	B3
gene31955	B3		FvH4_7g07610	B3		FvH4_2g07290	B3
gene35406	B3		FvH4_7g07710	B3		FvH4_2g07300	B3
gene35407	B3		FvH4_7g07720	B3		FvH4_2g07320	B3
gene35408	B3		FvH4_7g10250	B3		FvH4_1g14620	B3
gene35409	B3		FvH4_7g12210	B3		FvH4_1g14630	B3
gene35410	B3		FvH4_7g12260	B3		FvH4_1g14650	B3
gene35411	B3		FvH4_7g12870	B3		FvH4_1g14660	B3
gene35428	B3		FvH4_7g12880	B3		FvH4_1g14680	B3
gene36116	B3		FvH4_7g12900	B3		FvH4_1g14700	B3
gene36608	B3		FvH4_7g16760	B3		FvH4_1g15900	B3
gene37151	B3		FvH4_7g16770	B3		FvH4_3g04120	B3
gene37839	B3		FvH4_7g17930	B3		FvH4_3g19710	B3
gene38229	B3		FvH4_7g23440	B3		FvH4_5g14275	B3
gene38264	B3		FvH4_7g25080	B3		FvH4_6g38690	B3
gene38265	B3		FvH4_7g32430	B3		FvH4_7g12260	B3
gene38559	B3		FvH4_7g33170	B3		FvH4_7g12870	B3
gene38703	B3		FvH4_7g33200	B3		FvH4_7g12880	B3
gene38704	B3		FvH4_7g33560	B3		FvH4_7g23440	B3
gene38705	B3		FvH4_1g09150	B3-ARF		FvH4_7g32412	B3
gene38719	B3		FvH4_1g27650	B3-ARF		FvH4_7g32413	B3
gene06434	B3-ARF		FvH4_2g24730	B3-ARF		FvH4_7g33560	B3
gene08492	B3-ARF		FvH4_2g38760	B3-ARF		FvH4_1g14670	B3
gene09733	B3-ARF		FvH4_3g05010	B3-ARF		FvH4_1g14690	B3
gene12224	B3-ARF		FvH4_3g08450	B3-ARF		FvH4_1g29250	B3
gene12917	B3-ARF		FvH4_3g32000	B3-ARF		FvH4_2g07240	B3
gene16050	B3-ARF		FvH4_3g32860	B3-ARF		FvH4_2g27930	B3
gene16844	B3-ARF		FvH4_4g06190	B3-ARF		FvH4_2g29240	B3
gene23280	B3-ARF		FvH4_5g09310	B3-ARF		FvH4_3g21641	B3
gene25123	B3-ARF		FvH4_5g11690	B3-ARF		FvH4_3g37630	B3
gene27792	B3-ARF		FvH4_5g38700	B3-ARF		FvH4_6g29400	B3
gene28545	B3-ARF		FvH4_5g38770	B3-ARF		FvH4_6g38681	B3
gene29255	B3-ARF		FvH4_6g15960	B3-ARF		FvH4_7g12210	B3
gene29771	B3-ARF		FvH4_6g39140	B3-ARF		FvH4_7g12900	B3
gene30394	B3-ARF		FvH4_7g16840	B3-ARF		FvH4_7g12901	B3
gene31631	B3-ARF		FvH4_7g19350	B3-ARF		FvH4_7g25080	B3
gene37848	B3-ARF		FvH4_2g10650	BBR-BPC		FvH4_5g09310	B3-ARF
gene38435	B3-ARF		FvH4_2g38840	BBR-BPC		FvH4_2g38760	B3-ARF
gene01678	BBR-BPC		FvH4_4g35810	BBR-BPC		FvH4_6g15960	B3-ARF
gene08483	BBR-BPC		FvH4_1g14040	BES1		FvH4_4g06190	B3-ARF
gene15105	BES1		FvH4_2g40170	BES1		FvH4_1g09150	B3-ARF
gene19322	BES1		FvH4_3g07150	BES1		FvH4_5g38700	B3-ARF
gene23800	BES1		FvH4_3g10040	BES1		FvH4_5g38770	B3-ARF
gene27313	BES1		FvH4_3g17990	BES1		FvH4_3g32000	B3-ARF
gene27696	BES1		FvH4_5g24520	BES1		FvH4_7g19350	B3-ARF
gene28944	BES1		FvH4_7g14210	BES1		FvH4_5g11690	B3-ARF
gene29525	BES1		FvH4_1g01110	bHLH		FvH4_2g24730	B3-ARF
gene00545	bHLH		FvH4_1g07710	bHLH		FvH4_3g32860	B3-ARF
gene00554	bHLH		FvH4_1g09520	bHLH		FvH4_5g27860	B3-ARF
gene00631	bHLH		FvH4_1g11770	bHLH		FvH4_3g08450	B3-ARF
gene00752	bHLH		FvH4_1g16130	bHLH		FvH4_3g05010	B3-ARF
gene01894	bHLH		FvH4_1g16230	bHLH		FvH4_1g27650	B3-ARF
gene02381	bHLH		FvH4_1g18740	bHLH		FvH4_6g39140	B3-ARF
gene02560	bHLH		FvH4_1g18750	bHLH		FvH4_7g16840	B3-ARF
gene02629	bHLH		FvH4_1g18930	bHLH		FvH4_2g10650	BBR-BPC
gene03303	bHLH		FvH4_1g19780	bHLH		FvH4_2g38840	BBR-BPC
gene03678	bHLH		FvH4_1g20160	bHLH		FvH4_4g35810	BBR-BPC
gene03713	bHLH		FvH4_1g23290	bHLH		FvH4_2g40170	BES1
gene03879	bHLH		FvH4_1g24110	bHLH		FvH4_7g14210	BES1
gene03986	bHLH		FvH4_1g28930	bHLH		FvH4_3g07150	BES1
gene04215	bHLH		FvH4_2g02000	bHLH		FvH4_3g17990	BES1
gene04513	bHLH		FvH4_2g02340	bHLH		FvH4_5g24520	BES1
gene04534	bHLH		FvH4_2g04210	bHLH		FvH4_3g10040	BES1
gene05560	bHLH		FvH4_2g04220	bHLH		FvH4_1g14040	BES1
gene05610	bHLH		FvH4_2g05810	bHLH		FvH4_6g22880	bHLH
gene05612	bHLH		FvH4_2g09030	bHLH		FvH4_6g22930	bHLH
gene06435	bHLH		FvH4_2g11650	bHLH		FvH4_4g34320	bHLH
gene06448	bHLH		FvH4_2g15460	bHLH		FvH4_4g35460	bHLH
gene07277	bHLH		FvH4_2g15470	bHLH		FvH4_5g10850	bHLH
gene07355	bHLH		FvH4_2g18100	bHLH		FvH4_3g09050	bHLH
gene07391	bHLH		FvH4_2g19790	bHLH		FvH4_2g33230	bHLH
gene08188	bHLH		FvH4_2g22150	bHLH		FvH4_2g32580	bHLH
gene08231	bHLH		FvH4_2g22560	bHLH		FvH4_3g21720	bHLH
gene08411	bHLH		FvH4_2g23700	bHLH		FvH4_4g26740	bHLH
gene09115	bHLH		FvH4_2g32580	bHLH		FvH4_4g27100	bHLH
gene09222	bHLH		FvH4_2g33230	bHLH		FvH4_4g28130	bHLH
gene09544	bHLH		FvH4_2g34100	bHLH		FvH4_4g31600	bHLH
gene10062	bHLH		FvH4_2g34280	bHLH		FvH4_6g46290	bHLH
gene10501	bHLH		FvH4_3g02910	bHLH		FvH4_4g28910	bHLH
gene11436	bHLH		FvH4_3g04290	bHLH		FvH4_4g29230	bHLH
gene12030	bHLH		FvH4_3g07920	bHLH		FvH4_1g18930	bHLH
gene12191	bHLH		FvH4_3g09050	bHLH		FvH4_1g18740	bHLH
gene12658	bHLH		FvH4_3g11190	bHLH		FvH4_1g18750	bHLH
gene13109	bHLH		FvH4_3g14980	bHLH		FvH4_5g09300	bHLH
gene13365	bHLH		FvH4_3g21720	bHLH		FvH4_5g09140	bHLH
gene13480	bHLH		FvH4_3g22180	bHLH		FvH4_4g22890	bHLH
gene13705	bHLH		FvH4_3g28400	bHLH		FvH4_2g02340	bHLH
gene14608	bHLH		FvH4_3g30650	bHLH		FvH4_2g02000	bHLH
gene14814	bHLH		FvH4_3g30660	bHLH		FvH4_2g22560	bHLH
gene16221	bHLH		FvH4_3g43280	bHLH		FvH4_2g22150	bHLH
gene16564	bHLH		FvH4_4g02610	bHLH		FvH4_2g19790	bHLH
gene16871	bHLH		FvH4_4g03420	bHLH		FvH4_2g34280	bHLH
gene17273	bHLH		FvH4_4g07090	bHLH		FvH4_7g07050	bHLH
gene17430	bHLH		FvH4_4g11750	bHLH		FvH4_5g15930	bHLH
gene17723	bHLH		FvH4_4g12760	bHLH		FvH4_1g01110	bHLH
gene17881	bHLH		FvH4_4g14530	bHLH		FvH4_5g22100	bHLH
gene17937	bHLH		FvH4_4g15850	bHLH		FvH4_4g03420	bHLH
gene18542	bHLH		FvH4_4g22890	bHLH		FvH4_5g36240	bHLH
gene18649	bHLH		FvH4_4g26740	bHLH		FvH4_4g05902	bHLH
gene18886	bHLH		FvH4_4g27100	bHLH		FvH4_1g07710	bHLH
gene20146	bHLH		FvH4_4g28130	bHLH		FvH4_7g31020	bHLH
gene20622	bHLH		FvH4_4g28910	bHLH		FvH4_7g28590	bHLH
gene20797	bHLH		FvH4_4g29230	bHLH		FvH4_6g11070	bHLH
gene21000	bHLH		FvH4_4g31600	bHLH		FvH4_5g23290	bHLH
gene21440	bHLH		FvH4_4g34320	bHLH		FvH4_1g11770	bHLH
gene22289	bHLH		FvH4_4g35460	bHLH		FvH4_3g28400	bHLH
gene22490	bHLH		FvH4_5g01160	bHLH		FvH4_1g20160	bHLH
gene22897	bHLH		FvH4_5g02520	bHLH		FvH4_6g02900	bHLH
gene22963	bHLH		FvH4_5g05180	bHLH		FvH4_4g12760	bHLH
gene23715	bHLH		FvH4_5g09140	bHLH		FvH4_4g07090	bHLH
gene23716	bHLH		FvH4_5g09300	bHLH		FvH4_2g18100	bHLH
gene23830	bHLH		FvH4_5g10850	bHLH		FvH4_6g26360	bHLH
gene24577	bHLH		FvH4_5g11950	bHLH		FvH4_1g24110	bHLH
gene24607	bHLH		FvH4_5g14360	bHLH		FvH4_1g28930	bHLH
gene24608	bHLH		FvH4_5g15220	bHLH		FvH4_3g14980	bHLH
gene24654	bHLH		FvH4_5g15240	bHLH		FvH4_7g17380	bHLH
gene25151	bHLH		FvH4_5g15930	bHLH		FvH4_7g13190	bHLH
gene25273	bHLH		FvH4_5g22100	bHLH		FvH4_3g11190	bHLH
gene25546	bHLH		FvH4_5g22360	bHLH		FvH4_3g43280	bHLH
gene25554	bHLH		FvH4_5g23290	bHLH		FvH4_1g19780	bHLH
gene25555	bHLH		FvH4_5g31910	bHLH		FvH4_7g24720	bHLH
gene25973	bHLH		FvH4_5g33810	bHLH		FvH4_7g03950	bHLH
gene25979	bHLH		FvH4_5g35460	bHLH		FvH4_6g05440	bHLH
gene26139	bHLH		FvH4_5g36240	bHLH		FvH4_4g11740	bHLH
gene26880	bHLH		FvH4_6g02900	bHLH		FvH4_6g32760	bHLH
gene26895	bHLH		FvH4_6g05440	bHLH		FvH4_6g08610	bHLH
gene26967	bHLH		FvH4_6g08610	bHLH		FvH4_2g15460	bHLH
gene27422	bHLH		FvH4_6g11070	bHLH		FvH4_2g15470	bHLH
gene27827	bHLH		FvH4_6g22880	bHLH		FvH4_1g16130	bHLH
gene29828	bHLH		FvH4_6g22930	bHLH		FvH4_2g05810	bHLH
gene30478	bHLH		FvH4_6g26360	bHLH		FvH4_3g30650	bHLH
gene30667	bHLH		FvH4_6g32760	bHLH		FvH4_3g30660	bHLH
gene32171	bHLH		FvH4_6g38940	bHLH		FvH4_3g02910	bHLH
gene32346	bHLH		FvH4_6g46290	bHLH		FvH4_5g11950	bHLH
gene32494	bHLH		FvH4_6g48970	bHLH		FvH4_2g09030	bHLH
gene35333	bHLH		FvH4_7g00670	bHLH		FvH4_7g10840	bHLH
gene35436	bHLH		FvH4_7g02380	bHLH		FvH4_2g04210	bHLH
gene35948	bHLH		FvH4_7g03950	bHLH		FvH4_2g04220	bHLH
gene36551	bHLH		FvH4_7g07050	bHLH		FvH4_5g15240	bHLH
gene36669	bHLH		FvH4_7g10840	bHLH		FvH4_5g15220	bHLH
gene37156	bHLH		FvH4_7g13190	bHLH		FvH4_5g13341	bHLH
gene37264	bHLH		FvH4_7g16800	bHLH		FvH4_5g31910	bHLH
gene37846	bHLH		FvH4_7g17380	bHLH		FvH4_5g33810	bHLH
gene38008	bHLH		FvH4_7g17790	bHLH		FvH4_7g00670	bHLH
gene38432	bHLH		FvH4_7g24720	bHLH		FvH4_2g11650	bHLH
gene38479	bHLH		FvH4_7g28590	bHLH		FvH4_2g23700	bHLH
gene38638	bHLH		FvH4_7g28600	bHLH		FvH4_3g07920	bHLH
gene38639	bHLH		FvH4_7g28610	bHLH		FvH4_3g04290	bHLH
gene11039	BSD		FvH4_1g11270	bZIP		FvH4_3g03170	bHLH
gene00393	bZIP		FvH4_1g12620	bZIP		FvH4_5g05180	bHLH
gene00517	bZIP		FvH4_1g13880	bZIP		FvH4_5g01160	bHLH
gene01680	bZIP		FvH4_1g18190	bZIP		FvH4_5g02520	bHLH
gene02177	bZIP		FvH4_1g21900	bZIP		FvH4_1g09520	bHLH
gene02284	bZIP		FvH4_2g01190	bZIP		FvH4_1g16230	bHLH
gene02614	bZIP		FvH4_2g05900	bZIP		FvH4_2g34100	bHLH
gene03633	bZIP		FvH4_2g08260	bZIP		FvH4_4g02610	bHLH
gene04187	bZIP		FvH4_2g09540	bZIP		FvH4_4g14530	bHLH
gene04504	bZIP		FvH4_2g10670	bZIP		FvH4_5g14360	bHLH
gene07554	bZIP		FvH4_2g13640	bZIP		FvH4_5g22360	bHLH
gene07843	bZIP		FvH4_2g14020	bZIP		FvH4_6g38940	bHLH
gene08186	bZIP		FvH4_2g22580	bZIP		FvH4_6g48970	bHLH
gene08484	bZIP		FvH4_2g29440	bZIP		FvH4_7g16800	bHLH
gene08566	bZIP		FvH4_2g36400	bZIP		FvH4_7g17790	bHLH
gene08757	bZIP		FvH4_2g38080	bZIP		FvH4_7g28600	bHLH
gene09110	bZIP		FvH4_2g39350	bZIP		FvH4_7g28610	bHLH
gene11666	bZIP		FvH4_3g19010	bZIP		FvH4_1g23290	bHLH
gene11837	bZIP		FvH4_3g24830	bZIP		FvH4_3g22180	bHLH
gene11979	bZIP		FvH4_3g39200	bZIP		FvH4_4g11732	bHLH
gene14220	bZIP		FvH4_3g40470	bZIP		FvH4_4g15850	bHLH
gene14556	bZIP		FvH4_4g21800	bZIP		FvH4_5g35460	bHLH
gene14942	bZIP		FvH4_4g26350	bZIP		FvH4_7g02380	bHLH
gene15193	bZIP		FvH4_4g27750	bZIP		FvH4_5g28910	BSD
gene16561	bZIP		FvH4_4g28780	bZIP		FvH4_7g04850	bZIP
gene17796	bZIP		FvH4_5g03860	bZIP		FvH4_6g22750	bZIP
gene18282	bZIP		FvH4_5g03880	bZIP		FvH4_2g10670	bZIP
gene21344	bZIP		FvH4_5g13260	bZIP		FvH4_2g08260	bZIP
gene21797	bZIP		FvH4_5g23200	bZIP		FvH4_5g39200	bZIP
gene21832	bZIP		FvH4_5g26440	bZIP		FvH4_2g32711	bZIP
gene21882	bZIP		FvH4_5g30210	bZIP		FvH4_4g26350	bZIP
gene22776	bZIP		FvH4_5g38360	bZIP		FvH4_6g46000	bZIP
gene23487	bZIP		FvH4_5g38390	bZIP		FvH4_2g01190	bZIP
gene26148	bZIP		FvH4_5g39200	bZIP		FvH4_3g39200	bZIP
gene28103	bZIP		FvH4_6g02940	bZIP		FvH4_2g22580	bZIP
gene28250	bZIP		FvH4_6g18510	bZIP		FvH4_2g38831	bZIP
gene29159	bZIP		FvH4_6g20610	bZIP		FvH4_2g38080	bZIP
gene30280	bZIP		FvH4_6g22750	bZIP		FvH4_2g36400	bZIP
gene31321	bZIP		FvH4_6g25330	bZIP		FvH4_2g34330	bZIP
gene31322	bZIP		FvH4_6g26970	bZIP		FvH4_2g29440	bZIP
gene31621	bZIP		FvH4_6g46000	bZIP		FvH4_5g30210	bZIP
gene32022	bZIP		FvH4_7g01950	bZIP		FvH4_7g01951	bZIP
gene32024	bZIP		FvH4_7g03530	bZIP		FvH4_7g03530	bZIP
gene32629	bZIP		FvH4_7g04850	bZIP		FvH4_1g11270	bZIP
gene35399	bZIP		FvH4_7g15810	bZIP		FvH4_1g12620	bZIP
gene35636	bZIP		FvH4_7g25870	bZIP		FvH4_2g39350	bZIP
gene36313	bZIP		FvH4_2g41420	C2C2-CO-like		FvH4_6g02940	bZIP
gene36841	bZIP		FvH4_4g08980	C2C2-CO-like		FvH4_6g26970	bZIP
gene37260	bZIP		FvH4_4g23090	C2C2-CO-like		FvH4_6g20610	bZIP
gene38391	bZIP		FvH4_4g27390	C2C2-CO-like		FvH4_7g25870	bZIP
gene03742	C2C2-CO-like		FvH4_5g12150	C2C2-CO-like		FvH4_3g24830	bZIP
gene04172	C2C2-CO-like		FvH4_6g40380	C2C2-CO-like		FvH4_2g09540	bZIP
gene14981	C2C2-CO-like		FvH4_6g43570	C2C2-CO-like		FvH4_6g25330	bZIP
gene15552	C2C2-CO-like		FvH4_6g45860	C2C2-CO-like		FvH4_4g21800	bZIP
gene23905	C2C2-CO-like		FvH4_1g14790	C2C2-Dof		FvH4_4g11161	bZIP
gene25171	C2C2-CO-like		FvH4_1g14970	C2C2-Dof		FvH4_5g13260	bZIP
gene27383	C2C2-CO-like		FvH4_1g19310	C2C2-Dof		FvH4_3g40470	bZIP
gene35840	C2C2-CO-like		FvH4_1g26920	C2C2-Dof		FvH4_2g05900	bZIP
gene36795	C2C2-CO-like		FvH4_2g14390	C2C2-Dof		FvH4_5g26440	bZIP
gene02365	C2C2-Dof		FvH4_2g40660	C2C2-Dof		FvH4_6g18510	bZIP
gene04441	C2C2-Dof		FvH4_3g04730	C2C2-Dof		FvH4_5g38360	bZIP
gene04730	C2C2-Dof		FvH4_3g07790	C2C2-Dof		FvH4_5g38390	bZIP
gene12366	C2C2-Dof		FvH4_3g08890	C2C2-Dof		FvH4_1g21900	bZIP
gene12818	C2C2-Dof		FvH4_3g08900	C2C2-Dof		FvH4_5g03860	bZIP
gene14128	C2C2-Dof		FvH4_3g33660	C2C2-Dof		FvH4_5g03880	bZIP
gene15051	C2C2-Dof		FvH4_3g35790	C2C2-Dof		FvH4_2g14020	bZIP
gene18306	C2C2-Dof		FvH4_4g31210	C2C2-Dof		FvH4_1g13880	bZIP
gene18383	C2C2-Dof		FvH4_5g05330	C2C2-Dof		FvH4_2g13640	bZIP
gene18688	C2C2-Dof		FvH4_5g11410	C2C2-Dof		FvH4_4g27750	bZIP
gene20567	C2C2-Dof		FvH4_5g13390	C2C2-Dof		FvH4_5g23200	bZIP
gene20703	C2C2-Dof		FvH4_5g14830	C2C2-Dof		FvH4_7g15810	bZIP
gene23108	C2C2-Dof		FvH4_6g14000	C2C2-Dof		FvH4_4g28780	bZIP
gene25096	C2C2-Dof		FvH4_6g32990	C2C2-Dof		FvH4_4g27390	C2C2-CO-like
gene25330	C2C2-Dof		FvH4_6g48270	C2C2-Dof		FvH4_6g45860	C2C2-CO-like
gene26022	C2C2-Dof		FvH4_7g17000	C2C2-Dof		FvH4_2g41420	C2C2-CO-like
gene26135	C2C2-Dof		FvH4_7g22180	C2C2-Dof		FvH4_6g40380	C2C2-CO-like
gene26628	C2C2-Dof		FvH4_7g32170	C2C2-Dof		FvH4_6g43570	C2C2-CO-like
gene29391	C2C2-Dof		FvH4_1g07390	C2C2-GATA		FvH4_5g12150	C2C2-CO-like
gene29433	C2C2-Dof		FvH4_1g12220	C2C2-GATA		FvH4_4g08980	C2C2-CO-like
gene29662	C2C2-Dof		FvH4_1g13230	C2C2-GATA		FvH4_4g23090	C2C2-CO-like
gene29725	C2C2-Dof		FvH4_2g10220	C2C2-GATA		FvH4_3g08900	C2C2-Dof
gene30428	C2C2-Dof		FvH4_2g11520	C2C2-GATA		FvH4_6g48270	C2C2-Dof
gene32187	C2C2-Dof		FvH4_2g31930	C2C2-GATA		FvH4_4g31210	C2C2-Dof
gene32526	C2C2-Dof		FvH4_2g35450	C2C2-GATA		FvH4_1g25900	C2C2-Dof
gene01638	C2C2-GATA		FvH4_3g31980	C2C2-GATA		FvH4_7g32170	C2C2-Dof
gene04797	C2C2-GATA		FvH4_3g44220	C2C2-GATA		FvH4_3g35790	C2C2-Dof
gene05175	C2C2-GATA		FvH4_3g44240	C2C2-GATA		FvH4_2g40660	C2C2-Dof
gene08990	C2C2-GATA		FvH4_4g05560	C2C2-GATA		FvH4_6g20401	C2C2-Dof
gene10793	C2C2-GATA		FvH4_4g05580	C2C2-GATA		FvH4_6g14000	C2C2-Dof
gene12624	C2C2-GATA		FvH4_4g19260	C2C2-GATA		FvH4_7g17000	C2C2-Dof
gene14763	C2C2-GATA		FvH4_5g20240	C2C2-GATA		FvH4_1g26920	C2C2-Dof
gene14891	C2C2-GATA		FvH4_5g34490	C2C2-GATA		FvH4_1g19310	C2C2-Dof
gene16150	C2C2-GATA		FvH4_5g34500	C2C2-GATA		FvH4_6g32990	C2C2-Dof
gene20756	C2C2-GATA		FvH4_6g07120	C2C2-GATA		FvH4_5g11410	C2C2-Dof
gene23279	C2C2-GATA		FvH4_6g32190	C2C2-GATA		FvH4_3g33660	C2C2-Dof
gene24419	C2C2-GATA		FvH4_7g10740	C2C2-GATA		FvH4_5g14830	C2C2-Dof
gene24424	C2C2-GATA		FvH4_7g19340	C2C2-GATA		FvH4_5g13390	C2C2-Dof
gene25651	C2C2-GATA		FvH4_3g09310	C2C2-LSD		FvH4_7g22180	C2C2-Dof
gene26537	C2C2-GATA		FvH4_3g11420	C2C2-LSD		FvH4_1g14970	C2C2-Dof
gene26538	C2C2-GATA		FvH4_5g21750	C2C2-LSD		FvH4_1g14790	C2C2-Dof
gene27406	C2C2-GATA		FvH4_1g03040	C2C2-YABBY		FvH4_3g07790	C2C2-Dof
gene35929	C2C2-GATA		FvH4_3g26130	C2C2-YABBY		FvH4_3g08890	C2C2-Dof
gene36569	C2C2-GATA		FvH4_4g29650	C2C2-YABBY		FvH4_3g04730	C2C2-Dof
gene02402	C2C2-LSD		FvH4_4g32910	C2C2-YABBY		FvH4_5g05330	C2C2-Dof
gene20122	C2C2-LSD		FvH4_5g00320	C2C2-YABBY		FvH4_2g14390	C2C2-Dof
gene03938	C2C2-YABBY		FvH4_7g11260	C2C2-YABBY		FvH4_2g10220	C2C2-GATA
gene04115	C2C2-YABBY		FvH4_1g01890	C2H2		FvH4_7g10740	C2C2-GATA
gene04566	C2C2-YABBY		FvH4_1g04960	C2H2		FvH4_4g19260	C2C2-GATA
gene22887	C2C2-YABBY		FvH4_1g13710	C2H2		FvH4_2g35450	C2C2-GATA
gene31056	C2C2-YABBY		FvH4_1g13830	C2H2		FvH4_5g20240	C2C2-GATA
gene32251	C2C2-YABBY		FvH4_1g20670	C2H2		FvH4_1g07390	C2C2-GATA
gene00274	C2H2		FvH4_2g04120	C2H2		FvH4_1g13230	C2C2-GATA
gene00618	C2H2		FvH4_2g07960	C2H2		FvH4_1g12220	C2C2-GATA
gene00717	C2H2		FvH4_2g07970	C2H2		FvH4_3g31980	C2C2-GATA
gene00903	C2H2		FvH4_2g11920	C2H2		FvH4_4g05560	C2C2-GATA
gene00904	C2H2		FvH4_2g12260	C2H2		FvH4_7g19340	C2C2-GATA
gene01098	C2H2		FvH4_2g16630	C2H2		FvH4_3g44240	C2C2-GATA
gene01102	C2H2		FvH4_2g22030	C2H2		FvH4_3g44220	C2C2-GATA
gene01437	C2H2		FvH4_2g22040	C2H2		FvH4_6g32190	C2C2-GATA
gene02109	C2H2		FvH4_2g22950	C2H2		FvH4_5g34500	C2C2-GATA
gene02558	C2H2		FvH4_2g25130	C2H2		FvH4_5g34490	C2C2-GATA
gene02702	C2H2		FvH4_2g26340	C2H2		FvH4_2g11520	C2C2-GATA
gene03290	C2H2		FvH4_2g31720	C2H2		FvH4_6g07120	C2C2-GATA
gene03867	C2H2		FvH4_2g33250	C2H2		FvH4_2g31930	C2C2-GATA
gene03970	C2H2		FvH4_2g34000	C2H2		FvH4_4g05580	C2C2-GATA
gene03973	C2H2		FvH4_2g38560	C2H2		FvH4_3g09310	C2C2-LSD
gene04135	C2H2		FvH4_2g40030	C2H2		FvH4_5g21750	C2C2-LSD
gene04320	C2H2		FvH4_2g40850	C2H2		FvH4_7g11260	C2C2-YABBY
gene04641	C2H2		FvH4_3g04650	C2H2		FvH4_4g32910	C2C2-YABBY
gene04812	C2H2		FvH4_3g07600	C2H2		FvH4_4g29650	C2C2-YABBY
gene05169	C2H2		FvH4_3g08710	C2H2		FvH4_3g26130	C2C2-YABBY
gene05263	C2H2		FvH4_3g12940	C2H2		FvH4_1g03040	C2C2-YABBY
gene06284	C2H2		FvH4_3g19110	C2H2		FvH4_5g00320	C2C2-YABBY
gene07740	C2H2		FvH4_3g21630	C2H2		FvH4_7g04251	C2H2
gene07956	C2H2		FvH4_3g24680	C2H2		FvH4_4g35830	C2H2
gene08000	C2H2		FvH4_3g30580	C2H2		FvH4_4g35130	C2H2
gene08240	C2H2		FvH4_3g30610	C2H2		FvH4_4g36050	C2H2
gene08241	C2H2		FvH4_3g32700	C2H2		FvH4_4g36040	C2H2
gene08512	C2H2		FvH4_3g33340	C2H2		FvH4_3g30610	C2H2
gene08922	C2H2		FvH4_3g35020	C2H2		FvH4_3g30580	C2H2
gene09106	C2H2		FvH4_3g35040	C2H2		FvH4_3g41600	C2H2
gene09139	C2H2		FvH4_3g35050	C2H2		FvH4_1g04960	C2H2
gene09325	C2H2		FvH4_3g37780	C2H2		FvH4_2g33250	C2H2
gene09703	C2H2		FvH4_3g38290	C2H2		FvH4_2g31720	C2H2
gene09798	C2H2		FvH4_3g41600	C2H2		FvH4_3g21630	C2H2
gene09903	C2H2		FvH4_3g43040	C2H2		FvH4_4g28010	C2H2
gene09921	C2H2		FvH4_4g03010	C2H2		FvH4_7g10990	C2H2
gene10688	C2H2		FvH4_4g03020	C2H2		FvH4_7g10970	C2H2
gene10693	C2H2		FvH4_4g09320	C2H2		FvH4_4g33120	C2H2
gene11016	C2H2		FvH4_4g26190	C2H2		FvH4_6g47240	C2H2
gene11117	C2H2		FvH4_4g28010	C2H2		FvH4_4g30350	C2H2
gene13234	C2H2		FvH4_4g30350	C2H2		FvH4_3g32700	C2H2
gene13959	C2H2		FvH4_4g33120	C2H2		FvH4_4g19283	C2H2
gene13960	C2H2		FvH4_4g33820	C2H2		FvH4_4g09320	C2H2
gene13962	C2H2		FvH4_4g35130	C2H2		FvH4_4g33820	C2H2
gene14361	C2H2		FvH4_4g35830	C2H2		FvH4_5g31390	C2H2
gene15032	C2H2		FvH4_4g36040	C2H2		FvH4_3g38290	C2H2
gene15119	C2H2		FvH4_4g36050	C2H2		FvH4_2g22040	C2H2
gene15934	C2H2		FvH4_5g00630	C2H2		FvH4_2g22030	C2H2
gene16285	C2H2		FvH4_5g07090	C2H2		FvH4_2g38560	C2H2
gene17313	C2H2		FvH4_5g07330	C2H2		FvH4_5g19030	C2H2
gene17765	C2H2		FvH4_5g13920	C2H2		FvH4_2g34000	C2H2
gene17984	C2H2		FvH4_5g14270	C2H2		FvH4_5g17840	C2H2
gene17987	C2H2		FvH4_5g17840	C2H2		FvH4_6g15680	C2H2
gene17988	C2H2		FvH4_5g19030	C2H2		FvH4_6g16820	C2H2
gene18204	C2H2		FvH4_5g21910	C2H2		FvH4_5g07090	C2H2
gene18205	C2H2		FvH4_5g21930	C2H2		FvH4_5g07330	C2H2
gene18468	C2H2		FvH4_5g28700	C2H2		FvH4_5g21930	C2H2
gene19676	C2H2		FvH4_5g31390	C2H2		FvH4_5g21910	C2H2
gene19677	C2H2		FvH4_5g37050	C2H2		FvH4_5g28700	C2H2
gene19969	C2H2		FvH4_6g06270	C2H2		FvH4_2g26340	C2H2
gene20264	C2H2		FvH4_6g13150	C2H2		FvH4_7g29860	C2H2
gene20598	C2H2		FvH4_6g14410	C2H2		FvH4_3g35050	C2H2
gene21198	C2H2		FvH4_6g15680	C2H2		FvH4_3g35040	C2H2
gene22042	C2H2		FvH4_6g16820	C2H2		FvH4_3g35020	C2H2
gene22446	C2H2		FvH4_6g17790	C2H2		FvH4_6g23170	C2H2
gene22505	C2H2		FvH4_6g23170	C2H2		FvH4_2g40850	C2H2
gene23037	C2H2		FvH4_6g23600	C2H2		FvH4_2g40030	C2H2
gene23255	C2H2		FvH4_6g26760	C2H2		FvH4_6g28840	C2H2
gene23423	C2H2		FvH4_6g28840	C2H2		FvH4_1g20670	C2H2
gene24910	C2H2		FvH4_6g33550	C2H2		FvH4_2g16630	C2H2
gene25213	C2H2		FvH4_6g42660	C2H2		FvH4_6g26760	C2H2
gene25304	C2H2		FvH4_6g47240	C2H2		FvH4_6g21783	C2H2
gene25547	C2H2		FvH4_6g51080	C2H2		FvH4_6g21781	C2H2
gene25772	C2H2		FvH4_6g53600	C2H2		FvH4_6g14411	C2H2
gene25809	C2H2		FvH4_7g10970	C2H2		FvH4_6g14410	C2H2
gene25856	C2H2		FvH4_7g10990	C2H2		FvH4_6g13150	C2H2
gene27204	C2H2		FvH4_7g18360	C2H2		FvH4_2g07970	C2H2
gene27454	C2H2		FvH4_7g19090	C2H2		FvH4_2g07960	C2H2
gene27486	C2H2		FvH4_7g21880	C2H2		FvH4_3g12940	C2H2
gene28452	C2H2		FvH4_7g27290	C2H2		FvH4_2g22950	C2H2
gene28676	C2H2		FvH4_7g29860	C2H2		FvH4_3g43040	C2H2
gene29552	C2H2		FvH4_c6g00070	C2H2		FvH4_7g27290	C2H2
gene29562	C2H2		FvH4_1g03370	C3H		FvH4_3g24680	C2H2
gene29683	C2H2		FvH4_1g03610	C3H		FvH4_4g12011	C2H2
gene29742	C2H2		FvH4_1g06640	C3H		FvH4_6g06270	C2H2
gene30136	C2H2		FvH4_1g07540	C3H		FvH4_6g33550	C2H2
gene30215	C2H2		FvH4_1g07770	C3H		FvH4_7g19090	C2H2
gene30814	C2H2		FvH4_1g11990	C3H		FvH4_7g18360	C2H2
gene32286	C2H2		FvH4_1g24100	C3H		FvH4_c6g00070	C2H2
gene32529	C2H2		FvH4_2g10690	C3H		FvH4_6g23600	C2H2
gene32530	C2H2		FvH4_2g11580	C3H		FvH4_3g33340	C2H2
gene35583	C2H2		FvH4_2g13890	C3H		FvH4_2g04120	C2H2
gene36811	C2H2		FvH4_2g24990	C3H		FvH4_5g14270	C2H2
gene01153	C3H		FvH4_2g27950	C3H		FvH4_5g13920	C2H2
gene01681	C3H		FvH4_2g32360	C3H		FvH4_6g53600	C2H2
gene02202	C3H		FvH4_2g38810	C3H		FvH4_3g19110	C2H2
gene02650	C3H		FvH4_3g08810	C3H		FvH4_2g11920	C2H2
gene05392	C3H		FvH4_3g09980	C3H		FvH4_2g12260	C2H2
gene05867	C3H		FvH4_3g13640	C3H		FvH4_6g51080	C2H2
gene06791	C3H		FvH4_3g32910	C3H		FvH4_5g37050	C2H2
gene07914	C3H		FvH4_3g38750	C3H		FvH4_1g13820	C2H2
gene08033	C3H		FvH4_3g44210	C3H		FvH4_1g13710	C2H2
gene08487	C3H		FvH4_4g05980	C3H		FvH4_3g07600	C2H2
gene08962	C3H		FvH4_4g11300	C3H		FvH4_3g08710	C2H2
gene09283	C3H		FvH4_4g17640	C3H		FvH4_6g17790	C2H2
gene09904	C3H		FvH4_4g26520	C3H		FvH4_3g36951	C2H2
gene10955	C3H		FvH4_5g07100	C3H		FvH4_1g01890	C2H2
gene11354	C3H		FvH4_5g13670	C3H		FvH4_5g00630	C2H2
gene12200	C3H		FvH4_5g18230	C3H		FvH4_4g03010	C2H2
gene12642	C3H		FvH4_5g18690	C3H		FvH4_4g03020	C2H2
gene12663	C3H		FvH4_5g22400	C3H		FvH4_3g04651	C2H2
gene13339	C3H		FvH4_5g23410	C3H		FvH4_4g26190	C2H2
gene13813	C3H		FvH4_5g28020	C3H		FvH4_2g25130	C2H2
gene14863	C3H		FvH4_6g00570	C3H		FvH4_7g21880	C2H2
gene16801	C3H		FvH4_6g08160	C3H		FvH4_6g42010	C3H
gene17880	C3H		FvH4_6g10420	C3H		FvH4_2g10690	C3H
gene18108	C3H		FvH4_6g15130	C3H		FvH4_5g22400	C3H
gene19887	C3H		FvH4_6g22430	C3H		FvH4_2g32360	C3H
gene20982	C3H		FvH4_6g30290	C3H		FvH4_6g35210	C3H
gene21161	C3H		FvH4_6g35210	C3H		FvH4_6g30290	C3H
gene22412	C3H		FvH4_6g42010	C3H		FvH4_4g17640	C3H
gene22614	C3H		FvH4_7g00890	C3H		FvH4_3g38750	C3H
gene23323	C3H		FvH4_7g01060	C3H		FvH4_2g13890	C3H
gene23909	C3H		FvH4_7g20460	C3H		FvH4_2g38810	C3H
gene24425	C3H		FvH4_7g24560	C3H		FvH4_5g18690	C3H
gene24932	C3H		FvH4_7g26870	C3H		FvH4_5g18230	C3H
gene26990	C3H		FvH4_7g28880	C3H		FvH4_5g07100	C3H
gene27007	C3H		FvH4_1g20730	CAMTA		FvH4_2g27950	C3H
gene28948	C3H		FvH4_4g19400	CAMTA		FvH4_1g06640	C3H
gene29236	C3H		FvH4_5g27670	CAMTA		FvH4_4g05980	C3H
gene29733	C3H		FvH4_1g04340	CPP		FvH4_1g07540	C3H
gene29870	C3H		FvH4_2g29570	CPP		FvH4_1g07770	C3H
gene30998	C3H		FvH4_2g35890	CPP		FvH4_7g28880	C3H
gene35281	C3H		FvH4_4g00820	CPP		FvH4_6g10411	C3H
gene35282	C3H		FvH4_6g03350	CPP		FvH4_1g11990	C3H
gene36240	C3H		FvH4_6g30420	CPP		FvH4_6g00570	C3H
gene36821	C3H		FvH4_2g01580	CSD		FvH4_1g24100	C3H
gene37145	C3H		FvH4_2g26420	CSD		FvH4_6g15130	C3H
gene05159	CAMTA		FvH4_5g34610	CSD		FvH4_3g13640	C3H
gene07197	CAMTA		FvH4_1g12110	DBB		FvH4_7g24560	C3H
gene16294	CAMTA		FvH4_2g10070	DBB		FvH4_7g26870	C3H
gene16296	CAMTA		FvH4_2g24910	DBB		FvH4_4g11300	C3H
gene29100	CAMTA		FvH4_4g10930	DBB		FvH4_6g22430	C3H
gene05847	CPP		FvH4_1g01790	DBP		FvH4_7g20460	C3H
gene08807	CPP		FvH4_2g29850	DBP		FvH4_6g43530	C3H
gene11682	CPP		FvH4_2g38580	E2F-DP		FvH4_3g44210	C3H
gene29973	CPP		FvH4_3g21790	E2F-DP		FvH4_2g24990	C3H
gene30927	CPP		FvH4_3g25990	E2F-DP		FvH4_7g00890	C3H
gene37505	CPP		FvH4_5g16330	E2F-DP		FvH4_7g01060	C3H
gene07618	CSD		FvH4_6g14010	E2F-DP		FvH4_3g09980	C3H
gene11124	CSD		FvH4_6g19970	E2F-DP		FvH4_5g28020	C3H
gene14603	CSD		FvH4_7g33950	E2F-DP		FvH4_3g08810	C3H
gene26517	CSD		FvH4_1g21280	EIL		FvH4_4g00131	C3H
gene01621	DBB		FvH4_1g28720	EIL		FvH4_1g03610	C3H
gene21665	DBB		FvH4_3g43580	EIL		FvH4_1g03371	C3H
gene11716	DBP		FvH4_7g04940	EIL		FvH4_1g03572	C3H
gene30824	DBP		FvH4_1g19320	FAR1		FvH4_3g13621	C3H
gene03312	E2F-DP		FvH4_6g34920	FAR1		FvH4_4g26520	C3H
gene08432	E2F-DP		FvH4_1g01300	GARP-ARR-B		FvH4_5g13670	C3H
gene09494	E2F-DP		FvH4_2g40890	GARP-ARR-B		FvH4_2g11571	C3H
gene12582	E2F-DP		FvH4_4g19230	GARP-ARR-B		FvH4_5g23410	C3H
gene15311	E2F-DP		FvH4_4g24870	GARP-ARR-B		FvH4_6g08160	C3H
gene18382	E2F-DP		FvH4_4g33470	GARP-ARR-B		FvH4_4g19400	CAMTA
gene36008	E2F-DP		FvH4_5g21280	GARP-ARR-B		FvH4_4g23551	CAMTA
gene00379	EIL		FvH4_1g04130	GARP-G2-like		FvH4_1g20721	CAMTA
gene00391	EIL		FvH4_1g15450	GARP-G2-like		FvH4_1g20730	CAMTA
gene00392	EIL		FvH4_1g15470	GARP-G2-like		FvH4_5g27670	CAMTA
gene16361	EIL		FvH4_1g27990	GARP-G2-like		FvH4_6g30420	CPP
gene25474	EIL		FvH4_1g29370	GARP-G2-like		FvH4_2g35890	CPP
gene36497	EIL		FvH4_2g06880	GARP-G2-like		FvH4_2g29570	CPP
gene00378	FAR1		FvH4_2g20730	GARP-G2-like		FvH4_4g00820	CPP
gene01536	FAR1		FvH4_2g40620	GARP-G2-like		FvH4_1g04340	CPP
gene02297	FAR1		FvH4_3g00070	GARP-G2-like		FvH4_6g03350	CPP
gene03360	FAR1		FvH4_3g00080	GARP-G2-like		FvH4_2g01580	CSD
gene05172	FAR1		FvH4_3g01830	GARP-G2-like		FvH4_2g26420	CSD
gene06133	FAR1		FvH4_3g07670	GARP-G2-like		FvH4_1g11721	CSD
gene06165	FAR1		FvH4_3g14050	GARP-G2-like		FvH4_5g34610	CSD
gene06473	FAR1		FvH4_3g16530	GARP-G2-like		FvH4_2g10070	DBB
gene08567	FAR1		FvH4_3g36890	GARP-G2-like		FvH4_4g10930	DBB
gene10034	FAR1		FvH4_4g15780	GARP-G2-like		FvH4_2g24910	DBB
gene10669	FAR1		FvH4_4g27990	GARP-G2-like		FvH4_2g29850	DBP
gene11523	FAR1		FvH4_4g31230	GARP-G2-like		FvH4_1g01790	DBP
gene11611	FAR1		FvH4_4g35980	GARP-G2-like		FvH4_3g21790	E2F-DP
gene12330	FAR1		FvH4_5g17780	GARP-G2-like		FvH4_3g25990	E2F-DP
gene12562	FAR1		FvH4_5g22990	GARP-G2-like		FvH4_5g16330	E2F-DP
gene12983	FAR1		FvH4_5g23660	GARP-G2-like		FvH4_7g33950	E2F-DP
gene14237	FAR1		FvH4_6g01670	GARP-G2-like		FvH4_6g19970	E2F-DP
gene14932	FAR1		FvH4_6g11000	GARP-G2-like		FvH4_6g14010	E2F-DP
gene15264	FAR1		FvH4_6g25730	GARP-G2-like		FvH4_2g38580	E2F-DP
gene15606	FAR1		FvH4_6g26660	GARP-G2-like		FvH4_7g04940	EIL
gene15714	FAR1		FvH4_6g27550	GARP-G2-like		FvH4_7g04852	EIL
gene15716	FAR1		FvH4_6g36430	GARP-G2-like		FvH4_1g21280	EIL
gene15822	FAR1		FvH4_6g40170	GARP-G2-like		FvH4_1g28720	EIL
gene16000	FAR1		FvH4_7g21460	GARP-G2-like		FvH4_3g43580	EIL
gene16188	FAR1		FvH4_7g24880	GARP-G2-like		FvH4_7g04941	FAR1
gene17030	FAR1		FvH4_1g25320	GeBP		FvH4_5g39269	FAR1
gene17117	FAR1		FvH4_3g02930	GeBP		FvH4_3g22481	FAR1
gene17500	FAR1		FvH4_6g03660	GeBP		FvH4_4g19281	FAR1
gene17501	FAR1		FvH4_6g03670	GeBP		FvH4_4g14102	FAR1
gene18002	FAR1		FvH4_6g43700	GeBP		FvH4_4g16251	FAR1
gene18743	FAR1		FvH4_1g04080	GRAS		FvH4_5g08845	FAR1
gene19817	FAR1		FvH4_1g13400	GRAS		FvH4_2g38071	FAR1
gene19997	FAR1		FvH4_1g13740	GRAS		FvH4_5g20623	FAR1
gene20579	FAR1		FvH4_1g17370	GRAS		FvH4_4g04121	FAR1
gene20707	FAR1		FvH4_1g17690	GRAS		FvH4_2g28851	FAR1
gene21527	FAR1		FvH4_1g23430	GRAS		FvH4_1g25683	FAR1
gene21528	FAR1		FvH4_2g04140	GRAS		FvH4_7g34132	FAR1
gene21669	FAR1		FvH4_2g12280	GRAS		FvH4_1g09751	FAR1
gene21819	FAR1		FvH4_2g15030	GRAS		FvH4_7g03431	FAR1
gene23260	FAR1		FvH4_2g21170	GRAS		FvH4_3g29141	FAR1
gene23545	FAR1		FvH4_2g26540	GRAS		FvH4_6g40691	FAR1
gene24047	FAR1		FvH4_3g00670	GRAS		FvH4_6g29431	FAR1
gene24214	FAR1		FvH4_3g14680	GRAS		FvH4_6g29432	FAR1
gene24215	FAR1		FvH4_3g21580	GRAS		FvH4_6g29411	FAR1
gene24216	FAR1		FvH4_3g24030	GRAS		FvH4_4g07725	FAR1
gene24916	FAR1		FvH4_3g36540	GRAS		FvH4_2g17131	FAR1
gene25522	FAR1		FvH4_3g36570	GRAS		FvH4_2g17601	FAR1
gene28610	FAR1		FvH4_3g36580	GRAS		FvH4_2g17602	FAR1
gene28724	FAR1		FvH4_3g36630	GRAS		FvH4_6g21931	FAR1
gene29166	FAR1		FvH4_3g36640	GRAS		FvH4_6g12552	FAR1
gene29863	FAR1		FvH4_3g36660	GRAS		FvH4_3g00491	FAR1
gene30107	FAR1		FvH4_3g36670	GRAS		FvH4_3g12634	FAR1
gene31211	FAR1		FvH4_3g36680	GRAS		FvH4_1g26761	FAR1
gene31920	FAR1		FvH4_3g36690	GRAS		FvH4_1g19320	FAR1
gene32690	FAR1		FvH4_3g36700	GRAS		FvH4_6g00152	FAR1
gene34139	FAR1		FvH4_3g36720	GRAS		FvH4_6g00151	FAR1
gene34213	FAR1		FvH4_3g36730	GRAS		FvH4_4g10891	FAR1
gene34500	FAR1		FvH4_3g36760	GRAS		FvH4_2g09441	FAR1
gene34568	FAR1		FvH4_3g41310	GRAS		FvH4_7g06621	FAR1
gene34612	FAR1		FvH4_4g24820	GRAS		FvH4_1g15941	FAR1
gene34674	FAR1		FvH4_4g34110	GRAS		FvH4_6g39513	FAR1
gene34707	FAR1		FvH4_5g00020	GRAS		FvH4_6g39512	FAR1
gene34728	FAR1		FvH4_5g01550	GRAS		FvH4_6g39511	FAR1
gene34813	FAR1		FvH4_5g07610	GRAS		FvH4_2g03921	FAR1
gene34935	FAR1		FvH4_5g17360	GRAS		FvH4_2g06391	FAR1
gene35121	FAR1		FvH4_5g39080	GRAS		FvH4_6g38410	FAR1
gene35528	FAR1		FvH4_5g39090	GRAS		FvH4_5g26361	FAR1
gene35830	FAR1		FvH4_6g09040	GRAS		FvH4_6g17541	FAR1
gene36160	FAR1		FvH4_6g10940	GRAS		FvH4_2g00731	FAR1
gene36279	FAR1		FvH4_6g10950	GRAS		FvH4_2g07051	FAR1
gene36612	FAR1		FvH4_6g13520	GRAS		FvH4_2g14572	FAR1
gene36711	FAR1		FvH4_6g39610	GRAS		FvH4_4g10571	FAR1
gene37307	FAR1		FvH4_6g41200	GRAS		FvH4_4g08902	FAR1
gene37797	FAR1		FvH4_6g43780	GRAS		FvH4_3g26554	FAR1
gene38228	FAR1		FvH4_6g53920	GRAS		FvH4_5g29993	FAR1
gene38486	FAR1		FvH4_7g02290	GRAS		FvH4_4g15802	FAR1
gene03652	GARP-ARR-B		FvH4_7g06460	GRAS		FvH4_4g15595	FAR1
gene05178	GARP-ARR-B		FvH4_7g06470	GRAS		FvH4_4g28751	FAR1
gene06245	GARP-ARR-B		FvH4_7g11120	GRAS		FvH4_2g18171	FAR1
gene06943	GARP-ARR-B		FvH4_7g22720	GRAS		FvH4_7g03536	FAR1
gene10041	GARP-ARR-B		FvH4_7g30100	GRAS		FvH4_2g24401	FAR1
gene10484	GARP-ARR-B		FvH4_1g08440	GRF		FvH4_3g07131	FAR1
gene15029	GARP-ARR-B		FvH4_1g18220	GRF		FvH4_3g22671	FAR1
gene00600	GARP-G2-like		FvH4_2g32670	GRF		FvH4_4g10892	FAR1
gene02359	GARP-G2-like		FvH4_5g10750	GRF		FvH4_4g18163	FAR1
gene03865	GARP-G2-like		FvH4_5g23900	GRF		FvH4_5g27741	FAR1
gene04220	GARP-G2-like		FvH4_6g18130	GRF		FvH4_6g34920	FAR1
gene04733	GARP-G2-like		FvH4_6g34730	GRF		FvH4_3g31442	FAR1
gene05518	GARP-G2-like		FvH4_7g12130	GRF		FvH4_1g08310	FAR1
gene08317	GARP-G2-like		FvH4_7g32780	GRF		FvH4_1g25491	FAR1
gene09331	GARP-G2-like		FvH4_7g34250	GRF		FvH4_2g07931	FAR1
gene09780	GARP-G2-like		FvH4_1g14320	HB-BELL		FvH4_2g12180	FAR1
gene13487	GARP-G2-like		FvH4_2g09770	HB-BELL		FvH4_2g17603	FAR1
gene13545	GARP-G2-like		FvH4_2g32060	HB-BELL		FvH4_2g27932	FAR1
gene13743	GARP-G2-like		FvH4_2g39260	HB-BELL		FvH4_4g03326	FAR1
gene15055	GARP-G2-like		FvH4_2g39270	HB-BELL		FvH4_4g10122	FAR1
gene15767	GARP-G2-like		FvH4_3g31640	HB-BELL		FvH4_4g10181	FAR1
gene16679	GARP-G2-like		FvH4_6g12810	HB-BELL		FvH4_6g36651	FAR1
gene17673	GARP-G2-like		FvH4_6g20350	HB-BELL		FvH4_6g40312	FAR1
gene17750	GARP-G2-like		FvH4_1g18530	HB-HD-ZIP		FvH4_6g40675	FAR1
gene18340	GARP-G2-like		FvH4_1g20230	HB-HD-ZIP		FvH4_6g46760	FAR1
gene19641	GARP-G2-like		FvH4_2g32410	HB-HD-ZIP		FvH4_7g05771	FAR1
gene19709	GARP-G2-like		FvH4_2g35360	HB-HD-ZIP		FvH4_7g13761	FAR1
gene19866	GARP-G2-like		FvH4_3g02520	HB-HD-ZIP		FvH4_7g29092	FAR1
gene19867	GARP-G2-like		FvH4_3g10070	HB-HD-ZIP		FvH4_7g31230	FAR1
gene21014	GARP-G2-like		FvH4_3g32190	HB-HD-ZIP		FvH4_c6g00031	FAR1
gene21073	GARP-G2-like		FvH4_4g06590	HB-HD-ZIP		FvH4_4g26570	GARP-ARR-B
gene22647	GARP-G2-like		FvH4_4g31640	HB-HD-ZIP		FvH4_4g19230	GARP-ARR-B
gene24094	GARP-G2-like		FvH4_4g32060	HB-HD-ZIP		FvH4_4g33470	GARP-ARR-B
gene24269	GARP-G2-like		FvH4_4g32460	HB-HD-ZIP		FvH4_4g24870	GARP-ARR-B
gene26708	GARP-G2-like		FvH4_5g15520	HB-HD-ZIP		FvH4_1g01300	GARP-ARR-B
gene27918	GARP-G2-like		FvH4_5g18090	HB-HD-ZIP		FvH4_5g21280	GARP-ARR-B
gene29677	GARP-G2-like		FvH4_5g19570	HB-HD-ZIP		FvH4_2g40890	GARP-ARR-B
gene30204	GARP-G2-like		FvH4_5g22940	HB-HD-ZIP		FvH4_4g35980	GARP-G2-like
gene30953	GARP-G2-like		FvH4_5g36570	HB-HD-ZIP		FvH4_3g16530	GARP-G2-like
gene31899	GARP-G2-like		FvH4_6g17450	HB-HD-ZIP		FvH4_4g27990	GARP-G2-like
gene16486	GeBP		FvH4_6g22050	HB-HD-ZIP		FvH4_6g46323	GARP-G2-like
gene16487	GeBP		FvH4_6g31780	HB-HD-ZIP		FvH4_4g31230	GARP-G2-like
gene23894	GeBP		FvH4_6g32240	HB-HD-ZIP		FvH4_6g36430	GARP-G2-like
gene24159	GeBP		FvH4_6g43390	HB-HD-ZIP		FvH4_2g20730	GARP-G2-like
gene24658	GeBP		FvH4_6g49000	HB-HD-ZIP		FvH4_5g17780	GARP-G2-like
gene27018	GeBP		FvH4_6g50570	HB-HD-ZIP		FvH4_4g15780	GARP-G2-like
gene01015	GRAS		FvH4_7g09820	HB-HD-ZIP		FvH4_6g11000	GARP-G2-like
gene01184	GRAS		FvH4_7g13350	HB-HD-ZIP		FvH4_5g23660	GARP-G2-like
gene01356	GRAS		FvH4_7g17320	HB-HD-ZIP		FvH4_5g22990	GARP-G2-like
gene02232	GRAS		FvH4_7g29130	HB-HD-ZIP		FvH4_2g40620	GARP-G2-like
gene02271	GRAS		FvH4_7g32570	HB-HD-ZIP		FvH4_6g27550	GARP-G2-like
gene02272	GRAS		FvH4_1g01720	HB-KNOX		FvH4_6g01670	GARP-G2-like
gene02273	GRAS		FvH4_2g28300	HB-KNOX		FvH4_6g25730	GARP-G2-like
gene03285	GRAS		FvH4_2g32400	HB-KNOX		FvH4_6g26660	GARP-G2-like
gene03551	GRAS		FvH4_3g01400	HB-KNOX		FvH4_6g11361	GARP-G2-like
gene03956	GRAS		FvH4_4g26090	HB-KNOX		FvH4_3g01830	GARP-G2-like
gene05720	GRAS		FvH4_5g01260	HB-KNOX		FvH4_3g14050	GARP-G2-like
gene05757	GRAS		FvH4_6g07460	HB-KNOX		FvH4_3g00080	GARP-G2-like
gene06210	GRAS		FvH4_6g42570	HB-KNOX		FvH4_3g00070	GARP-G2-like
gene06947	GRAS		FvH4_1g13930	HB-other		FvH4_7g24880	GARP-G2-like
gene08270	GRAS		FvH4_2g04050	HB-other		FvH4_1g27990	GARP-G2-like
gene09379	GRAS		FvH4_2g29450	HB-other		FvH4_6g22540	GARP-G2-like
gene11137	GRAS		FvH4_3g06360	HB-other		FvH4_1g15470	GARP-G2-like
gene13212	GRAS		FvH4_3g08620	HB-other		FvH4_6g40170	GARP-G2-like
gene13442	GRAS		FvH4_3g19120	HB-other		FvH4_7g21460	GARP-G2-like
gene13443	GRAS		FvH4_3g19270	HB-other		FvH4_1g29370	GARP-G2-like
gene13644	GRAS		FvH4_3g27990	HB-other		FvH4_3g07670	GARP-G2-like
gene14438	GRAS		FvH4_6g26700	HB-other		FvH4_3g36890	GARP-G2-like
gene14780	GRAS		FvH4_6g36260	HB-other		FvH4_1g04130	GARP-G2-like
gene18433	GRAS		FvH4_2g04760	HB-PHD		FvH4_2g06880	GARP-G2-like
gene18499	GRAS		FvH4_4g07290	HB-PHD		FvH4_1g15450	GARP-G2-like
gene18562	GRAS		FvH4_1g10280	HB-WOX		FvH4_6g03670	GeBP
gene19801	GRAS		FvH4_1g11910	HB-WOX		FvH4_6g03660	GeBP
gene21592	GRAS		FvH4_1g29830	HB-WOX		FvH4_6g43700	GeBP
gene22702	GRAS		FvH4_2g34030	HB-WOX		FvH4_1g25320	GeBP
gene23564	GRAS		FvH4_3g04400	HB-WOX		FvH4_3g02930	GeBP
gene23565	GRAS		FvH4_3g08310	HB-WOX		FvH4_5g33230	GeBP
gene23882	GRAS		FvH4_3g10130	HB-WOX		FvH4_2g15030	GRAS
gene24339	GRAS		FvH4_3g34410	HB-WOX		FvH4_3g41310	GRAS
gene25548	GRAS		FvH4_3g35730	HB-WOX		FvH4_6g53920	GRAS
gene26491	GRAS		FvH4_4g32650	HB-WOX		FvH4_3g36540	GRAS
gene27489	GRAS		FvH4_4g32660	HB-WOX		FvH4_5g39080	GRAS
gene29558	GRAS		FvH4_5g02150	HB-WOX		FvH4_3g21580	GRAS
gene30067	GRAS		FvH4_5g03570	HB-WOX		FvH4_3g24030	GRAS
gene30167	GRAS		FvH4_5g17270	HB-WOX		FvH4_7g11120	GRAS
gene30170	GRAS		FvH4_5g25470	HB-WOX		FvH4_1g17370	GRAS
gene30172	GRAS		FvH4_7g24100	HB-WOX		FvH4_1g17690	GRAS
gene30177	GRAS		FvH4_1g07150	HRT		FvH4_4g34110	GRAS
gene30178	GRAS		FvH4_1g07230	HRT		FvH4_4g24820	GRAS
gene30180	GRAS		FvH4_1g04810	HSF		FvH4_2g21170	GRAS
gene30181	GRAS		FvH4_1g07800	HSF		FvH4_5g17360	GRAS
gene30182	GRAS		FvH4_1g16030	HSF		FvH4_2g26540	GRAS
gene30958	GRAS		FvH4_2g23000	HSF		FvH4_7g30100	GRAS
gene31749	GRAS		FvH4_2g31690	HSF		FvH4_6g10950	GRAS
gene32389	GRAS		FvH4_2g34260	HSF		FvH4_6g10940	GRAS
gene34381	GRAS		FvH4_3g07170	HSF		FvH4_6g09040	GRAS
gene36413	GRAS		FvH4_3g09340	HSF		FvH4_7g02290	GRAS
gene36414	GRAS		FvH4_3g16090	HSF		FvH4_1g13400	GRAS
gene36415	GRAS		FvH4_4g01180	HSF		FvH4_6g13520	GRAS
gene01886	GRF		FvH4_4g13230	HSF		FvH4_3g14680	GRAS
gene02620	GRF		FvH4_4g33360	HSF		FvH4_1g23430	GRAS
gene05636	GRF		FvH4_5g01770	HSF		FvH4_3g00670	GRAS
gene07429	GRF		FvH4_5g22720	HSF		FvH4_6g41200	GRAS
gene12474	GRF		FvH4_6g17890	HSF		FvH4_5g07610	GRAS
gene12549	GRF		FvH4_6g24120	HSF		FvH4_7g06470	GRAS
gene12741	GRF		FvH4_6g27900	HSF		FvH4_7g06460	GRAS
gene13517	GRF		FvH4_7g29190	HSF		FvH4_6g43780	GRAS
gene30232	GRF		FvH4_3g03530	LFY		FvH4_6g39610	GRAS
gene38222	GRF		FvH4_3g03570	LFY		FvH4_2g04140	GRAS
gene02674	HB-BELL		FvH4_3g04170	LFY		FvH4_7g22720	GRAS
gene15201	HB-BELL		FvH4_5g09660	LFY		FvH4_2g12280	GRAS
gene15202	HB-BELL		FvH4_2g03760	LIM		FvH4_1g13740	GRAS
gene18314	HB-BELL		FvH4_2g32970	LIM		FvH4_3g36630	GRAS
gene18718	HB-BELL		FvH4_5g01960	LIM		FvH4_3g36662	GRAS
gene20865	HB-BELL		FvH4_5g16510	LIM		FvH4_3g36691	GRAS
gene21861	HB-BELL		FvH4_7g13840	LIM		FvH4_3g36700	GRAS
gene29414	HB-BELL		FvH4_7g23860	LIM		FvH4_3g36711	GRAS
gene29439	HB-BELL		FvH4_1g07590	LOB		FvH4_3g36720	GRAS
gene31817	HB-BELL		FvH4_1g15510	LOB		FvH4_3g36730	GRAS
gene38202	HB-BELL		FvH4_1g17380	LOB		FvH4_1g04080	GRAS
gene02646	HB-HD-ZIP		FvH4_2g04090	LOB		FvH4_5g00020	GRAS
gene03991	HB-HD-ZIP		FvH4_2g21940	LOB		FvH4_5g01550	GRAS
gene04031	HB-HD-ZIP		FvH4_2g21950	LOB		FvH4_3g36680	GRAS
gene04071	HB-HD-ZIP		FvH4_2g21970	LOB		FvH4_3g36690	GRAS
gene04940	HB-HD-ZIP		FvH4_2g31770	LOB		FvH4_3g36570	GRAS
gene05590	HB-HD-ZIP		FvH4_2g31780	LOB		FvH4_3g36580	GRAS
gene08853	HB-HD-ZIP		FvH4_2g33260	LOB		FvH4_3g36641	GRAS
gene08999	HB-HD-ZIP		FvH4_3g04950	LOB		FvH4_3g36660	GRAS
gene09297	HB-HD-ZIP		FvH4_3g08300	LOB		FvH4_3g36661	GRAS
gene12273	HB-HD-ZIP		FvH4_3g11810	LOB		FvH4_3g36670	GRAS
gene12765	HB-HD-ZIP		FvH4_3g15570	LOB		FvH4_5g39090	GRAS
gene13306	HB-HD-ZIP		FvH4_3g33510	LOB		FvH4_5g10750	GRF
gene13751	HB-HD-ZIP		FvH4_3g39540	LOB		FvH4_2g32670	GRF
gene16235	HB-HD-ZIP		FvH4_3g40200	LOB		FvH4_1g18220	GRF
gene17966	HB-HD-ZIP		FvH4_4g26220	LOB		FvH4_6g34730	GRF
gene19572	HB-HD-ZIP		FvH4_4g27380	LOB		FvH4_1g08440	GRF
gene21561	HB-HD-ZIP		FvH4_5g05970	LOB		FvH4_7g34250	GRF
gene23926	HB-HD-ZIP		FvH4_5g15770	LOB		FvH4_7g32780	GRF
gene25646	HB-HD-ZIP		FvH4_6g26950	LOB		FvH4_5g23900	GRF
gene25833	HB-HD-ZIP		FvH4_6g32900	LOB		FvH4_6g18130	GRF
gene25942	HB-HD-ZIP		FvH4_6g33490	LOB		FvH4_7g12130	GRF
gene28394	HB-HD-ZIP		FvH4_6g45150	LOB		FvH4_2g32060	HB-BELL
gene30097	HB-HD-ZIP		FvH4_6g49430	LOB		FvH4_2g39270	HB-BELL
gene36193	HB-HD-ZIP		FvH4_6g51300	LOB		FvH4_2g39260	HB-BELL
gene37430	HB-HD-ZIP		FvH4_7g01090	LOB		FvH4_6g20350	HB-BELL
gene38010	HB-HD-ZIP		FvH4_7g11980	LOB		FvH4_6g12810	HB-BELL
gene38284	HB-HD-ZIP		FvH4_7g11990	LOB		FvH4_7g23561	HB-BELL
gene38459	HB-HD-ZIP		FvH4_7g20130	LOB		FvH4_2g09770	HB-BELL
gene02647	HB-KNOX		FvH4_7g22920	LOB		FvH4_1g14320	HB-BELL
gene10994	HB-KNOX		FvH4_7g24810	LOB		FvH4_1g14721	HB-BELL
gene19507	HB-KNOX		FvH4_7g25110	LOB		FvH4_5g02960	HB-BELL
gene30482	HB-KNOX		FvH4_7g25580	LOB		#N/A	HB-BELL
gene30834	HB-KNOX		FvH4_7g28990	LOB		FvH4_2g32410	HB-HD-ZIP
gene31590	HB-KNOX		FvH4_1g02960	MADS-MIKC		FvH4_4g31640	HB-HD-ZIP
gene32356	HB-KNOX		FvH4_1g12260	MADS-MIKC		FvH4_4g32060	HB-HD-ZIP
gene37867	HB-KNOX		FvH4_1g18960	MADS-MIKC		FvH4_4g32460	HB-HD-ZIP
gene05500	HB-other		FvH4_1g19110	MADS-MIKC		FvH4_7g09820	HB-HD-ZIP
gene11668	HB-other		FvH4_1g19710	MADS-MIKC		FvH4_1g18530	HB-HD-ZIP
gene14635	HB-other		FvH4_2g11360	MADS-MIKC		FvH4_5g19570	HB-HD-ZIP
gene17756	HB-other		FvH4_2g27860	MADS-MIKC		FvH4_2g35360	HB-HD-ZIP
gene24887	HB-other		FvH4_2g27870	MADS-MIKC		FvH4_5g18090	HB-HD-ZIP
gene24976	HB-other		FvH4_2g38970	MADS-MIKC		FvH4_4g06590	HB-HD-ZIP
gene25537	HB-other		FvH4_3g03630	MADS-MIKC		FvH4_7g32570	HB-HD-ZIP
gene27205	HB-other		FvH4_3g06720	MADS-MIKC		FvH4_7g29130	HB-HD-ZIP
gene29538	HB-other		FvH4_3g11290	MADS-MIKC		FvH4_5g22940	HB-HD-ZIP
gene29752	HB-other		FvH4_3g12460	MADS-MIKC		FvH4_1g20230	HB-HD-ZIP
gene17249	HB-PHD		FvH4_4g23530	MADS-MIKC		FvH4_6g22050	HB-HD-ZIP
gene22839	HB-PHD		FvH4_4g27110	MADS-MIKC		FvH4_3g02520	HB-HD-ZIP
gene04088	HB-WOX		FvH4_4g27440	MADS-MIKC		FvH4_3g32190	HB-HD-ZIP
gene09136	HB-WOX		FvH4_4g29600	MADS-MIKC		FvH4_6g43390	HB-HD-ZIP
gene09389	HB-WOX		FvH4_5g01240	MADS-MIKC		FvH4_6g32240	HB-HD-ZIP
gene13035	HB-WOX		FvH4_5g13500	MADS-MIKC		FvH4_6g31780	HB-HD-ZIP
gene14025	HB-WOX		FvH4_5g13510	MADS-MIKC		FvH4_5g15520	HB-HD-ZIP
gene14133	HB-WOX		FvH4_5g32190	MADS-MIKC		FvH4_6g50570	HB-HD-ZIP
gene14621	HB-WOX		FvH4_5g32540	MADS-MIKC		FvH4_6g17450	HB-HD-ZIP
gene20491	HB-WOX		FvH4_5g32850	MADS-MIKC		FvH4_3g10070	HB-HD-ZIP
gene20925	HB-WOX		FvH4_5g35400	MADS-MIKC		FvH4_5g36570	HB-HD-ZIP
gene28935	HB-WOX		FvH4_5g38110	MADS-MIKC		FvH4_6g49000	HB-HD-ZIP
gene30337	HB-WOX		FvH4_6g37880	MADS-MIKC		FvH4_7g13350	HB-HD-ZIP
gene30464	HB-WOX		FvH4_6g46410	MADS-MIKC		FvH4_7g17320	HB-HD-ZIP
gene31986	HB-WOX		FvH4_6g46420	MADS-MIKC		FvH4_2g32400	HB-KNOX
gene32456	HB-WOX		FvH4_7g01720	MADS-MIKC		FvH4_2g28300	HB-KNOX
gene36175	HB-WOX		FvH4_7g12670	MADS-MIKC		FvH4_3g01400	HB-KNOX
gene36903	HB-WOX		FvH4_7g12700	MADS-MIKC		FvH4_3g04270	HB-KNOX
gene11415	HRT		FvH4_7g28690	MADS-MIKC		FvH4_1g01720	HB-KNOX
gene11416	HRT		FvH4_7g28740	MADS-MIKC		FvH4_6g07460	HB-KNOX
gene11428	HRT		FvH4_2g02230	MADS-M-type		FvH4_5g01260	HB-KNOX
gene02408	HSF		FvH4_2g02270	MADS-M-type		FvH4_5g05530	HB-KNOX
gene02705	HSF		FvH4_2g03020	MADS-M-type		FvH4_6g42570	HB-KNOX
gene04158	HSF		FvH4_2g03030	MADS-M-type		FvH4_6g36260	HB-other
gene06570	HSF		FvH4_2g27520	MADS-M-type		FvH4_2g29450	HB-other
gene12667	HSF		FvH4_2g27630	MADS-M-type		FvH4_3g27990	HB-other
gene13301	HSF		FvH4_2g40280	MADS-M-type		#N/A	HB-other
gene13904	HSF		FvH4_3g02880	MADS-M-type		FvH4_3g06360	HB-other
gene15872	HSF		FvH4_3g05940	MADS-M-type		FvH4_3g19270	HB-other
gene20347	HSF		FvH4_3g14520	MADS-M-type		FvH4_2g04050	HB-other
gene23802	HSF		FvH4_3g19300	MADS-M-type		FvH4_3g19120	HB-other
gene24036	HSF		FvH4_3g33170	MADS-M-type		FvH4_1g13930	HB-other
gene29004	HSF		FvH4_3g36320	MADS-M-type		FvH4_3g08620	HB-other
gene30146	HSF		FvH4_4g07700	MADS-M-type		FvH4_4g07290	HB-PHD
gene30881	HSF		FvH4_4g19210	MADS-M-type		FvH4_2g04760	HB-PHD
gene32416	HSF		FvH4_4g20680	MADS-M-type		FvH4_4g32650	HB-WOX
gene35951	HSF		FvH4_4g29620	MADS-M-type		FvH4_2g34030	HB-WOX
gene36263	HSF		FvH4_4g31160	MADS-M-type		FvH4_5g17270	HB-WOX
gene37681	HSF		FvH4_4g35860	MADS-M-type		FvH4_1g10280	HB-WOX
gene30683	LFY		FvH4_5g05030	MADS-M-type		FvH4_3g34410	HB-WOX
gene30747	LFY		FvH4_5g08520	MADS-M-type		FvH4_3g35730	HB-WOX
gene30750	LFY		FvH4_5g14780	MADS-M-type		FvH4_1g11910	HB-WOX
gene33406	LFY		FvH4_5g21500	MADS-M-type		FvH4_5g25470	HB-WOX
gene02589	LIM		FvH4_5g27070	MADS-M-type		FvH4_7g24100	HB-WOX
gene09476	LIM		FvH4_5g34740	MADS-M-type		FvH4_3g10130	HB-WOX
gene19065	LIM		FvH4_5g35410	MADS-M-type		FvH4_1g29830	HB-WOX
gene20899	LIM		FvH4_6g03620	MADS-M-type		FvH4_3g04400	HB-WOX
gene25449	LIM		FvH4_6g03640	MADS-M-type		FvH4_5g03570	HB-WOX
gene37001	LIM		FvH4_6g08460	MADS-M-type		FvH4_5g02150	HB-WOX
gene01286	LOB		FvH4_6g08570	MADS-M-type		FvH4_3g08310	HB-WOX
gene02557	LOB		FvH4_6g19060	MADS-M-type		FvH4_4g32660	HB-WOX
gene02696	LOB		FvH4_6g21070	MADS-M-type		FvH4_1g07150	HRT
gene02697	LOB		FvH4_6g21170	MADS-M-type		FvH4_1g07151	HRT
gene03741	LOB		FvH4_6g27190	MADS-M-type		FvH4_1g07231	HRT
gene05722	LOB		FvH4_6g28130	MADS-M-type		FvH4_3g09340	HSF
gene08250	LOB		FvH4_6g32050	MADS-M-type		FvH4_2g31690	HSF
gene08253	LOB		FvH4_6g35390	MADS-M-type		FvH4_4g33360	HSF
gene08254	LOB		FvH4_6g35690	MADS-M-type		FvH4_4g13230	HSF
gene09561	LOB		FvH4_6g43410	MADS-M-type		FvH4_1g07800	HSF
gene10300	LOB		FvH4_6g50720	MADS-M-type		FvH4_7g29190	HSF
gene12646	LOB		FvH4_6g53490	MADS-M-type		FvH4_5g22720	HSF
gene13324	LOB		FvH4_7g01990	MADS-M-type		FvH4_6g27900	HSF
gene19354	LOB		FvH4_7g02110	MADS-M-type		FvH4_2g23000	HSF
gene20083	LOB		FvH4_7g09730	MADS-M-type		FvH4_3g07170	HSF
gene21008	LOB		FvH4_7g29460	MADS-M-type		FvH4_1g16030	HSF
gene21039	LOB		FvH4_1g02690	MYB		FvH4_4g01180	HSF
gene21311	LOB		FvH4_1g08370	MYB		FvH4_6g17890	HSF
gene21541	LOB		FvH4_1g08390	MYB		FvH4_1g04810	HSF
gene23043	LOB		FvH4_1g16770	MYB		FvH4_5g01770	HSF
gene23226	LOB		FvH4_1g18500	MYB		FvH4_2g34260	HSF
gene24088	LOB		FvH4_1g22020	MYB		FvH4_3g16090	HSF
gene25294	LOB		FvH4_1g25630	MYB		FvH4_6g24120	HSF
gene25541	LOB		FvH4_1g26720	MYB		FvH4_3g04170	LFY
gene26330	LOB		FvH4_1g29710	MYB		FvH4_3g03530	LFY
gene26806	LOB		FvH4_1g30290	MYB		FvH4_5g09660	LFY
gene28137	LOB		FvH4_2g01320	MYB		FvH4_2g32970	LIM
gene28478	LOB		FvH4_2g05210	MYB		FvH4_5g16510	LIM
gene29787	LOB		FvH4_2g15040	MYB		FvH4_7g13840	LIM
gene30046	LOB		FvH4_2g21500	MYB		FvH4_7g23860	LIM
gene30401	LOB		FvH4_2g31020	MYB		FvH4_2g03760	LIM
gene31797	LOB		FvH4_2g31060	MYB		FvH4_5g01960	LIM
gene36423	LOB		FvH4_2g31070	MYB		FvH4_6g49430	LOB
gene37715	LOB		FvH4_2g31090	MYB		FvH4_2g33260	LOB
gene38214	LOB		FvH4_2g31100	MYB		FvH4_2g31780	LOB
gene03714	MADS-MIKC		FvH4_2g32340	MYB		FvH4_2g31770	LOB
gene03748	MADS-MIKC		FvH4_2g32440	MYB		FvH4_4g27380	LOB
gene04228	MADS-MIKC		FvH4_2g33810	MYB		FvH4_1g17380	LOB
gene04229	MADS-MIKC		FvH4_2g35010	MYB		FvH4_2g21970	LOB
gene04562	MADS-MIKC		FvH4_2g36040	MYB		FvH4_2g21950	LOB
gene04563	MADS-MIKC		FvH4_2g36950	MYB		FvH4_2g21940	LOB
gene05564	MADS-MIKC		FvH4_2g38350	MYB		FvH4_5g15770	LOB
gene06301	MADS-MIKC		FvH4_3g03680	MYB		FvH4_6g45150	LOB
gene11267	MADS-MIKC		FvH4_3g03780	MYB		FvH4_1g07590	LOB
gene11268	MADS-MIKC		FvH4_3g13230	MYB		FvH4_7g28990	LOB
gene12119	MADS-MIKC		FvH4_3g13990	MYB		FvH4_7g11990	LOB
gene12120	MADS-MIKC		FvH4_3g15320	MYB		FvH4_3g11810	LOB
gene13354	MADS-MIKC		FvH4_3g22960	MYB		FvH4_7g24810	LOB
gene14896	MADS-MIKC		FvH4_3g22970	MYB		FvH4_7g25110	LOB
gene15238	MADS-MIKC		FvH4_3g28890	MYB		FvH4_7g25580	LOB
gene19424	MADS-MIKC		FvH4_3g30950	MYB		FvH4_6g00042	LOB
gene20015	MADS-MIKC		FvH4_3g34960	MYB		FvH4_6g33490	LOB
gene20134	MADS-MIKC		FvH4_3g38150	MYB		FvH4_7g20130	LOB
gene20808	MADS-MIKC		FvH4_3g38310	MYB		FvH4_1g15510	LOB
gene22696	MADS-MIKC		FvH4_3g41840	MYB		FvH4_3g33510	LOB
gene24494	MADS-MIKC		FvH4_3g45450	MYB		FvH4_2g04090	LOB
gene24852	MADS-MIKC		FvH4_4g02440	MYB		FvH4_7g22920	LOB
gene25070	MADS-MIKC		FvH4_4g02450	MYB		FvH4_7g01090	LOB
gene25669	MADS-MIKC		FvH4_4g03610	MYB		FvH4_3g40200	LOB
gene26118	MADS-MIKC		FvH4_4g05070	MYB		FvH4_6g51300	LOB
gene26119	MADS-MIKC		FvH4_4g09030	MYB		FvH4_3g08300	LOB
gene27105	MADS-MIKC		FvH4_4g19310	MYB		FvH4_3g15570	LOB
gene29503	MADS-MIKC		FvH4_4g20750	MYB		FvH4_3g04950	LOB
gene30741	MADS-MIKC		FvH4_4g27090	MYB		FvH4_5g05970	LOB
gene31068	MADS-MIKC		FvH4_4g31000	MYB		FvH4_3g39540	LOB
gene31290	MADS-MIKC		FvH4_4g31190	MYB		FvH4_6g26950	LOB
gene32354	MADS-MIKC		FvH4_4g31660	MYB		FvH4_7g11980	LOB
gene38250	MADS-MIKC		FvH4_4g32290	MYB		FvH4_4g26220	LOB
gene00615	MADS-M-type		FvH4_4g37210	MYB		FvH4_6g32900	LOB
gene01336	MADS-M-type		FvH4_5g00480	MYB		FvH4_6g53741	MADS-MIKC
gene01788	MADS-M-type		FvH4_5g01790	MYB		FvH4_4g27110	MADS-MIKC
gene01789	MADS-M-type		FvH4_5g03100	MYB		FvH4_4g27440	MADS-MIKC
gene02453	MADS-M-type		FvH4_5g03110	MYB		FvH4_6g46410	MADS-MIKC
gene04269	MADS-M-type		FvH4_5g05280	MYB		FvH4_6g46420	MADS-MIKC
gene04726	MADS-M-type		FvH4_5g05420	MYB		FvH4_4g29600	MADS-MIKC
gene04949	MADS-M-type		FvH4_5g06070	MYB		FvH4_4g29610	MADS-MIKC
gene05027	MADS-M-type		FvH4_5g11430	MYB		FvH4_1g18960	MADS-MIKC
gene05180	MADS-M-type		FvH4_5g11930	MYB		FvH4_5g08530	MADS-MIKC
gene05451	MADS-M-type		FvH4_5g12670	MYB		FvH4_2g27860	MADS-MIKC
gene07361	MADS-M-type		FvH4_5g14660	MYB		FvH4_2g27870	MADS-MIKC
gene07364	MADS-M-type		FvH4_5g14970	MYB		FvH4_5g35400	MADS-MIKC
gene10739	MADS-M-type		FvH4_5g15200	MYB		FvH4_7g28740	MADS-MIKC
gene11073	MADS-M-type		FvH4_5g15900	MYB		FvH4_1g12260	MADS-MIKC
gene11233	MADS-M-type		FvH4_5g17070	MYB		FvH4_2g38970	MADS-MIKC
gene12189	MADS-M-type		FvH4_5g17120	MYB		FvH4_7g12700	MADS-MIKC
gene13358	MADS-M-type		FvH4_5g17970	MYB		FvH4_3g12460	MADS-MIKC
gene14058	MADS-M-type		FvH4_5g19400	MYB		FvH4_3g11290	MADS-MIKC
gene14402	MADS-M-type		FvH4_5g22410	MYB		FvH4_1g19710	MADS-MIKC
gene14413	MADS-M-type		FvH4_5g22510	MYB		FvH4_1g19110	MADS-MIKC
gene15090	MADS-M-type		FvH4_5g27870	MYB		FvH4_6g37880	MADS-MIKC
gene15394	MADS-M-type		FvH4_5g32320	MYB		FvH4_3g06720	MADS-MIKC
gene15563	MADS-M-type		FvH4_5g32460	MYB		FvH4_5g32540	MADS-MIKC
gene15899	MADS-M-type		FvH4_5g37310	MYB		FvH4_5g32190	MADS-MIKC
gene16489	MADS-M-type		FvH4_5g39550	MYB		FvH4_5g13510	MADS-MIKC
gene16491	MADS-M-type		FvH4_6g01170	MYB		FvH4_5g13500	MADS-MIKC
gene17037	MADS-M-type		FvH4_6g01950	MYB		FvH4_5g34080	MADS-MIKC
gene17829	MADS-M-type		FvH4_6g08620	MYB		FvH4_5g32850	MADS-MIKC
gene18029	MADS-M-type		FvH4_6g11950	MYB		FvH4_7g01720	MADS-MIKC
gene18094	MADS-M-type		FvH4_6g12440	MYB		FvH4_3g03630	MADS-MIKC
gene21477	MADS-M-type		FvH4_6g13640	MYB		FvH4_1g02960	MADS-MIKC
gene22916	MADS-M-type		FvH4_6g13670	MYB		FvH4_5g38110	MADS-MIKC
gene22967	MADS-M-type		FvH4_6g16480	MYB		FvH4_7g12670	MADS-MIKC
gene23924	MADS-M-type		FvH4_6g16660	MYB		FvH4_7g28690	MADS-MIKC
gene24650	MADS-M-type		FvH4_6g33830	MYB		FvH4_4g35860	MADS-M-type
gene25618	MADS-M-type		FvH4_6g33950	MYB		FvH4_2g03020	MADS-M-type
gene26429	MADS-M-type		FvH4_6g34650	MYB		FvH4_2g03030	MADS-M-type
gene28409	MADS-M-type		FvH4_6g34670	MYB		FvH4_6g24141	MADS-M-type
gene28641	MADS-M-type		FvH4_6g38680	MYB		FvH4_6g46801	MADS-M-type
gene30567	MADS-M-type		FvH4_6g43080	MYB		FvH4_4g31160	MADS-M-type
gene31594	MADS-M-type		FvH4_6g44340	MYB		FvH4_7g09730	MADS-M-type
gene32155	MADS-M-type		FvH4_6g44350	MYB		FvH4_4g20680	MADS-M-type
gene35877	MADS-M-type		FvH4_6g44400	MYB		FvH4_4g19210	MADS-M-type
gene36253	MADS-M-type		FvH4_6g45380	MYB		FvH4_6g35690	MADS-M-type
gene36593	MADS-M-type		FvH4_6g46440	MYB		FvH4_2g02270	MADS-M-type
gene37165	MADS-M-type		FvH4_6g48110	MYB		FvH4_2g02230	MADS-M-type
gene37297	MADS-M-type		FvH4_6g48630	MYB		FvH4_5g21500	MADS-M-type
gene37764	MADS-M-type		FvH4_6g49630	MYB		FvH4_5g29232	MADS-M-type
gene37765	MADS-M-type		FvH4_6g50930	MYB		FvH4_2g27520	MADS-M-type
gene38068	MADS-M-type		FvH4_6g51000	MYB		FvH4_5g34740	MADS-M-type
gene38654	MADS-M-type		FvH4_7g01020	MYB		FvH4_3g36320	MADS-M-type
gene00185	MYB		FvH4_7g04470	MYB		FvH4_7g02110	MADS-M-type
gene00431	MYB		FvH4_7g06630	MYB		FvH4_7g01990	MADS-M-type
gene00786	MYB		FvH4_7g09670	MYB		FvH4_2g40280	MADS-M-type
gene01013	MYB		FvH4_7g13470	MYB		FvH4_2g31102	MADS-M-type
gene01457	MYB		FvH4_7g13850	MYB		FvH4_6g19060	MADS-M-type
gene01992	MYB		FvH4_7g16990	MYB		FvH4_6g03640	MADS-M-type
gene01997	MYB		FvH4_7g19850	MYB		FvH4_6g03620	MADS-M-type
gene01998	MYB		FvH4_7g23750	MYB		FvH4_4g07700	MADS-M-type
gene02214	MYB		FvH4_7g23990	MYB		FvH4_6g27190	MADS-M-type
gene02324	MYB		FvH4_7g24730	MYB		FvH4_6g21170	MADS-M-type
gene02643	MYB		FvH4_7g27910	MYB		FvH4_6g21070	MADS-M-type
gene02652	MYB		FvH4_7g29420	MYB		FvH4_7g04141	MADS-M-type
gene03321	MYB		FvH4_7g34130	MYB		FvH4_6g08460	MADS-M-type
gene03323	MYB		FvH4_1g06660	MYB-related		FvH4_6g08570	MADS-M-type
gene03712	MYB		FvH4_1g07170	MYB-related		FvH4_6g43410	MADS-M-type
gene03817	MYB		FvH4_1g07940	MYB-related		FvH4_3g02880	MADS-M-type
gene03993	MYB		FvH4_1g10080	MYB-related		FvH4_2g11353	MADS-M-type
gene04057	MYB		FvH4_1g10090	MYB-related		FvH4_6g50720	MADS-M-type
gene04232	MYB		FvH4_1g13110	MYB-related		FvH4_3g33170	MADS-M-type
gene04423	MYB		FvH4_1g13280	MYB-related		FvH4_3g05940	MADS-M-type
gene04710	MYB		FvH4_1g17790	MYB-related		FvH4_6g07481	MADS-M-type
gene04728	MYB		FvH4_1g17810	MYB-related		FvH4_5g05030	MADS-M-type
gene04800	MYB		FvH4_1g20680	MYB-related		FvH4_2g27630	MADS-M-type
gene05018	MYB		FvH4_1g22040	MYB-related		FvH4_3g14511	MADS-M-type
gene05167	MYB		FvH4_1g22420	MYB-related		FvH4_4g08001	MADS-M-type
gene05581	MYB		FvH4_1g26770	MYB-related		FvH4_5g14780	MADS-M-type
gene06920	MYB		FvH4_2g03360	MYB-related		FvH4_5g27070	MADS-M-type
gene07418	MYB		FvH4_2g03400	MYB-related		FvH4_6g32050	MADS-M-type
gene07646	MYB		FvH4_2g03730	MYB-related		FvH4_6g53490	MADS-M-type
gene07984	MYB		FvH4_2g08910	MYB-related		FvH4_7g29460	MADS-M-type
gene08006	MYB		FvH4_2g08980	MYB-related		FvH4_2g23771	MADS-M-type
gene08084	MYB		FvH4_2g09520	MYB-related		FvH4_3g19300	MADS-M-type
gene08535	MYB		FvH4_2g17680	MYB-related		FvH4_6g35390	MADS-M-type
gene08694	MYB		FvH4_2g31080	MYB-related		FvH4_2g33810	MYB
gene08793	MYB		FvH4_2g31190	MYB-related		FvH4_7g04470	MYB
gene08880	MYB		FvH4_2g39660	MYB-related		FvH4_4g37210	MYB
gene09039	MYB		FvH4_3g00550	MYB-related		FvH4_2g15040	MYB
gene09311	MYB		FvH4_3g04470	MYB-related		FvH4_3g41840	MYB
gene09406	MYB		FvH4_3g10590	MYB-related		FvH4_6g44400	MYB
gene09407	MYB		FvH4_3g19210	MYB-related		FvH4_6g44350	MYB
gene09412	MYB		FvH4_3g44130	MYB-related		FvH4_6g44340	MYB
gene09546	MYB		FvH4_4g02400	MYB-related		FvH4_5g22510	MYB
gene09663	MYB		FvH4_4g17660	MYB-related		FvH4_5g39550	MYB
gene09683	MYB		FvH4_4g35340	MYB-related		FvH4_2g32440	MYB
gene09845	MYB		FvH4_4g37180	MYB-related		FvH4_2g32340	MYB
gene10181	MYB		FvH4_5g00450	MYB-related		FvH4_3g22960	MYB
gene10329	MYB		FvH4_5g16170	MYB-related		FvH4_3g22970	MYB
gene11356	MYB		FvH4_5g18100	MYB-related		FvH4_4g27090	MYB
gene11462	MYB		FvH4_5g19500	MYB-related		FvH4_6g48630	MYB
gene12261	MYB		FvH4_5g21140	MYB-related		FvH4_4g31660	MYB
gene12564	MYB		FvH4_5g24440	MYB-related		FvH4_4g32290	MYB
gene12736	MYB		FvH4_5g27240	MYB-related		FvH4_6g46440	MYB
gene12738	MYB		FvH4_5g34660	MYB-related		FvH4_6g48110	MYB
gene13970	MYB		FvH4_5g34820	MYB-related		FvH4_4g31000	MYB
gene14666	MYB		FvH4_6g06170	MYB-related		FvH4_4g31190	MYB
gene15383	MYB		FvH4_6g08470	MYB-related		FvH4_7g09670	MYB
gene15386	MYB		FvH4_6g08480	MYB-related		FvH4_4g20750	MYB
gene15389	MYB		FvH4_6g15160	MYB-related		FvH4_4g19310	MYB
gene15390	MYB		FvH4_6g16260	MYB-related		FvH4_1g18500	MYB
gene15391	MYB		FvH4_6g22470	MYB-related		FvH4_6g33830	MYB
gene15392	MYB		FvH4_6g32340	MYB-related		FvH4_6g34670	MYB
gene16287	MYB		FvH4_6g32950	MYB-related		FvH4_2g01320	MYB
gene18421	MYB		FvH4_6g34130	MYB-related		FvH4_3g38150	MYB
gene18690	MYB		FvH4_6g34560	MYB-related		FvH4_3g38310	MYB
gene18756	MYB		FvH4_6g40730	MYB-related		FvH4_2g21500	MYB
gene18815	MYB		FvH4_6g43450	MYB-related		FvH4_2g38350	MYB
gene19114	MYB		FvH4_6g52440	MYB-related		FvH4_2g36950	MYB
gene19715	MYB		FvH4_7g00180	MYB-related		FvH4_2g36040	MYB
gene19934	MYB		FvH4_7g08710	MYB-related		FvH4_5g19400	MYB
gene20888	MYB		FvH4_7g15140	MYB-related		FvH4_2g35010	MYB
gene20912	MYB		FvH4_7g16170	MYB-related		FvH4_5g17970	MYB
gene21001	MYB		FvH4_7g17850	MYB-related		FvH4_5g17120	MYB
gene21264	MYB		FvH4_7g26850	MYB-related		FvH4_5g17111	MYB
gene22961	MYB		FvH4_7g30300	MYB-related		FvH4_5g17070	MYB
gene23113	MYB		FvH4_7g31070	MYB-related		FvH4_5g15900	MYB
gene23202	MYB		FvH4_1g06530	NAC		FvH4_6g16480	MYB
gene23544	MYB		FvH4_1g09330	NAC		FvH4_6g16660	MYB
gene23946	MYB		FvH4_1g12050	NAC		FvH4_5g06070	MYB
gene24027	MYB		FvH4_1g25150	NAC		FvH4_1g29710	MYB
gene25060	MYB		FvH4_1g27330	NAC		FvH4_6g45380	MYB
gene25098	MYB		FvH4_1g27900	NAC		FvH4_1g06660	MYB
gene25149	MYB		FvH4_2g00240	NAC		FvH4_4g03610	MYB
gene25685	MYB		FvH4_2g12690	NAC		FvH4_1g25630	MYB
gene25982	MYB		FvH4_2g13320	NAC		FvH4_7g34130	MYB
gene26007	MYB		FvH4_2g13330	NAC		FvH4_1g08370	MYB
gene26044	MYB		FvH4_2g16180	NAC		FvH4_1g08390	MYB
gene26045	MYB		FvH4_2g18690	NAC		FvH4_3g34960	MYB
gene26214	MYB		FvH4_2g18880	NAC		FvH4_3g28890	MYB
gene26289	MYB		FvH4_2g21280	NAC		FvH4_2g31020	MYB
gene26513	MYB		FvH4_2g27430	NAC		FvH4_2g31060	MYB
gene27001	MYB		FvH4_2g34070	NAC		FvH4_2g31070	MYB
gene27379	MYB		FvH4_2g34080	NAC		FvH4_2g31080	MYB
gene28021	MYB		FvH4_2g36350	NAC		FvH4_2g31090	MYB
gene28293	MYB		FvH4_2g40240	NAC		FvH4_2g31100	MYB
gene28435	MYB		FvH4_3g03540	NAC		FvH4_1g20680	MYB
gene28443	MYB		FvH4_3g03550	NAC		FvH4_6g13640	MYB
gene28902	MYB		FvH4_3g03580	NAC		FvH4_7g16990	MYB
gene29254	MYB		FvH4_3g04630	NAC		FvH4_6g12440	MYB
gene29961	MYB		FvH4_3g08490	NAC		FvH4_6g11950	MYB
gene30024	MYB		FvH4_3g11860	NAC		FvH4_7g13470	MYB
gene30520	MYB		FvH4_3g13550	NAC		FvH4_3g13990	MYB
gene30725	MYB		FvH4_3g13980	NAC		FvH4_3g13230	MYB
gene30736	MYB		FvH4_3g15610	NAC		FvH4_7g23750	MYB
gene31098	MYB		FvH4_3g16030	NAC		FvH4_7g23990	MYB
gene31413	MYB		FvH4_3g16040	NAC		FvH4_7g24730	MYB
gene31835	MYB		FvH4_3g16910	NAC		FvH4_7g27910	MYB
gene31836	MYB		FvH4_3g18170	NAC		FvH4_6g08620	MYB
gene32198	MYB		FvH4_3g18460	NAC		FvH4_6g32950	MYB
gene32268	MYB		FvH4_3g18930	NAC		FvH4_7g19850	MYB
gene32418	MYB		FvH4_3g18940	NAC		FvH4_7g06630	MYB
gene32611	MYB		FvH4_3g19410	NAC		FvH4_6g43080	MYB
gene36520	MYB		FvH4_3g20690	NAC		FvH4_1g16770	MYB
gene37047	MYB		FvH4_3g20700	NAC		FvH4_1g26720	MYB
gene37489	MYB		FvH4_3g25200	NAC		FvH4_5g32460	MYB
gene37595	MYB		FvH4_3g25470	NAC		FvH4_5g11430	MYB
gene37838	MYB		FvH4_3g25560	NAC		FvH4_5g11930	MYB
gene37997	MYB		FvH4_3g25830	NAC		FvH4_5g32320	MYB
gene38309	MYB		FvH4_3g28570	NAC		FvH4_5g15200	MYB
gene00738	MYB-related		FvH4_3g32720	NAC		FvH4_5g14970	MYB
gene00790	MYB-related		FvH4_3g36290	NAC		FvH4_5g14661	MYB
gene02676	MYB-related		FvH4_4g12410	NAC		FvH4_5g14660	MYB
gene05764	MYB-related		FvH4_4g23130	NAC		FvH4_5g12670	MYB
gene05766	MYB-related		FvH4_4g28090	NAC		FvH4_2g05210	MYB
gene06793	MYB-related		FvH4_4g30290	NAC		FvH4_5g34660	MYB
gene07405	MYB-related		FvH4_4g31070	NAC		FvH4_7g01020	MYB
gene08868	MYB-related		FvH4_4g31420	NAC		FvH4_4g09030	MYB
gene09296	MYB-related		FvH4_5g00350	NAC		FvH4_6g52440	MYB
gene09510	MYB-related		FvH4_5g05980	NAC		FvH4_4g05070	MYB
gene09621	MYB-related		FvH4_5g09000	NAC		FvH4_6g50930	MYB
gene10525	MYB-related		FvH4_5g10350	NAC		FvH4_6g51000	MYB
gene11419	MYB-related		FvH4_5g10690	NAC		FvH4_3g30950	MYB
gene12179	MYB-related		FvH4_5g12090	NAC		FvH4_5g27870	MYB
gene12682	MYB-related		FvH4_5g14080	NAC		FvH4_3g15320	MYB
gene13016	MYB-related		FvH4_5g14170	NAC		FvH4_5g37310	MYB
gene13017	MYB-related		FvH4_5g14670	NAC		FvH4_1g30290	MYB
gene13188	MYB-related		FvH4_5g18130	NAC		FvH4_3g03780	MYB
gene14750	MYB-related		FvH4_5g21670	NAC		FvH4_3g03680	MYB
gene15150	MYB-related		FvH4_5g25360	NAC		FvH4_1g02690	MYB
gene15159	MYB-related		FvH4_5g25510	NAC		FvH4_1g22020	MYB
gene15401	MYB-related		FvH4_5g25960	NAC		FvH4_5g03100	MYB
gene15602	MYB-related		FvH4_5g27330	NAC		FvH4_5g03110	MYB
gene16736	MYB-related		FvH4_5g27620	NAC		FvH4_5g05420	MYB
gene17389	MYB-related		FvH4_5g27760	NAC		FvH4_5g00480	MYB
gene18104	MYB-related		FvH4_5g27770	NAC		FvH4_5g01790	MYB
gene19227	MYB-related		FvH4_5g29430	NAC		FvH4_4g02450	MYB
gene19812	MYB-related		FvH4_5g29460	NAC		FvH4_3g45450	MYB
gene20254	MYB-related		FvH4_5g29860	NAC		FvH4_6g01950	MYB
gene21159	MYB-related		FvH4_5g30540	NAC		FvH4_6g13670	MYB
gene21830	MYB-related		FvH4_5g30580	NAC		FvH4_6g38680	MYB
gene22515	MYB-related		FvH4_5g30600	NAC		FvH4_6g49630	MYB
gene22621	MYB-related		FvH4_5g31040	NAC		FvH4_7g13850	MYB
gene22915	MYB-related		FvH4_5g31090	NAC		FvH4_5g22410	MYB
gene23919	MYB-related		FvH4_5g34450	NAC		FvH4_6g34650	MYB
gene24434	MYB-related		FvH4_5g34910	NAC		FvH4_7g29420	MYB
gene24516	MYB-related		FvH4_5g35290	NAC		FvH4_4g35340	MYB-related
gene25229	MYB-related		FvH4_5g37880	NAC		FvH4_4g37180	MYB-related
gene25277	MYB-related		FvH4_5g37900	NAC		FvH4_2g32022	MYB-related
gene25346	MYB-related		FvH4_6g05730	NAC		FvH4_7g08710	MYB-related
gene25445	MYB-related		FvH4_6g05740	NAC		FvH4_1g17790	MYB-related
gene25733	MYB-related		FvH4_6g06070	NAC		FvH4_1g17810	MYB-related
gene26789	MYB-related		FvH4_6g07970	NAC		FvH4_4g17660	MYB-related
gene27215	MYB-related		FvH4_6g15670	NAC		FvH4_6g34560	MYB-related
gene28104	MYB-related		FvH4_6g17240	NAC		FvH4_5g19500	MYB-related
gene29268	MYB-related		FvH4_6g19430	NAC		FvH4_5g18100	MYB-related
gene30456	MYB-related		FvH4_6g23460	NAC		FvH4_5g16170	MYB-related
gene31407	MYB-related		FvH4_6g23470	NAC		FvH4_6g16260	MYB-related
gene32606	MYB-related		FvH4_6g24230	NAC		FvH4_5g21140	MYB-related
gene34508	MYB-related		FvH4_6g26310	NAC		FvH4_1g07170	MYB-related
gene35525	MYB-related		FvH4_6g26330	NAC		FvH4_5g34820	MYB-related
gene37792	MYB-related		FvH4_6g26730	NAC		FvH4_1g07940	MYB-related
gene38404	MYB-related		FvH4_6g33050	NAC		FvH4_1g10080	MYB-related
gene38482	MYB-related		FvH4_6g38750	NAC		FvH4_1g10090	MYB-related
gene00151	NAC		FvH4_6g39190	NAC		FvH4_7g30300	MYB-related
gene00252	NAC		FvH4_6g39200	NAC		FvH4_1g13110	MYB-related
gene00951	NAC		FvH4_6g39580	NAC		FvH4_2g39660	MYB-related
gene00971	NAC		FvH4_6g39600	NAC		FvH4_2g31190	MYB-related
gene01023	NAC		FvH4_6g46670	NAC		FvH4_6g40730	MYB-related
gene01364	NAC		FvH4_6g47070	NAC		FvH4_6g01170	MYB-related
gene01851	NAC		FvH4_6g48120	NAC		FvH4_2g17680	MYB-related
gene01881	NAC		FvH4_6g48740	NAC		FvH4_6g15160	MYB-related
gene02016	NAC		FvH4_6g51360	NAC		FvH4_7g15140	MYB-related
gene03833	NAC		FvH4_6g51660	NAC		FvH4_3g00550	MYB-related
gene03875	NAC		FvH4_6g54000	NAC		FvH4_1g22420	MYB-related
gene03910	NAC		FvH4_7g06500	NAC		FvH4_7g26850	MYB-related
gene04424	NAC		FvH4_7g06570	NAC		FvH4_2g09520	MYB-related
gene04636	NAC		FvH4_7g11470	NAC		FvH4_6g06170	MYB-related
gene04717	NAC		FvH4_7g12150	NAC		FvH4_6g22470	MYB-related
gene04766	NAC		FvH4_7g17540	NAC		FvH4_6g08480	MYB-related
gene06460	NAC		FvH4_7g17550	NAC		FvH4_6g43450	MYB-related
gene07251	NAC		FvH4_7g17950	NAC		FvH4_3g44130	MYB-related
gene07815	NAC		FvH4_7g18000	NAC		FvH4_2g08910	MYB-related
gene07817	NAC		FvH4_7g18010	NAC		FvH4_2g08980	MYB-related
gene07822	NAC		FvH4_7g18020	NAC		FvH4_2g03400	MYB-related
gene08112	NAC		FvH4_7g18040	NAC		FvH4_2g03730	MYB-related
gene08427	NAC		FvH4_7g18070	NAC		FvH4_6g32340	MYB-related
gene08448	NAC		FvH4_7g18200	NAC		FvH4_7g00180	MYB-related
gene08765	NAC		FvH4_7g18210	NAC		FvH4_3g19210	MYB-related
gene09293	NAC		FvH4_7g18250	NAC		FvH4_5g27240	MYB-related
gene09702	NAC		FvH4_7g18260	NAC		FvH4_3g04470	MYB-related
gene10469	NAC		FvH4_7g27750	NAC		FvH4_1g22040	MYB-related
gene10722	NAC		FvH4_7g33070	NAC		FvH4_5g00450	MYB-related
gene10901	NAC		FvH4_5g17660	NF-X1		FvH4_4g02400	MYB-related
gene10904	NAC		FvH4_7g24480	NF-X1		FvH4_5g24440	MYB-related
gene11226	NAC		FvH4_1g08160	NF-YA		FvH4_1g26770	MYB-related
gene11344	NAC		FvH4_3g10080	NF-YA		FvH4_5g05280	MYB-related
gene11780	NAC		FvH4_3g28780	NF-YA		FvH4_6g34130	MYB-related
gene12133	NAC		FvH4_6g20510	NF-YA		FvH4_7g16170	MYB-related
gene12140	NAC		FvH4_6g34360	NF-YA		FvH4_7g17850	MYB-related
gene12168	NAC		FvH4_7g01120	NF-YA		FvH4_1g13280	MYB-related
gene14066	NAC		FvH4_1g22110	NF-YB		FvH4_7g31070	MYB-related
gene14711	NAC		FvH4_1g24590	NF-YB		FvH4_3g18930	NAC
gene14869	NAC		FvH4_3g00320	NF-YB		FvH4_6g07970	NAC
gene15095	NAC		FvH4_3g11540	NF-YB		FvH4_6g17240	NAC
gene15644	NAC		FvH4_3g24950	NF-YB		FvH4_3g19410	NAC
gene17203	NAC		FvH4_3g29180	NF-YB		FvH4_6g54000	NAC
gene17589	NAC		FvH4_3g29360	NF-YB		FvH4_5g10350	NAC
gene17720	NAC		FvH4_4g17750	NF-YB		FvH4_5g10690	NAC
gene17721	NAC		FvH4_5g12900	NF-YB		FvH4_5g30540	NAC
gene17762	NAC		FvH4_6g06220	NF-YB		FvH4_6g48740	NAC
gene18465	NAC		FvH4_6g15260	NF-YB		FvH4_4g28090	NAC
gene18590	NAC		FvH4_6g40600	NF-YB		FvH4_7g11470	NAC
gene18634	NAC		FvH4_7g20270	NF-YB		FvH4_6g48120	NAC
gene19716	NAC		FvH4_c6g00060	NF-YB		FvH4_4g30290	NAC
gene19898	NAC		FvH4_3g14690	NF-YC		FvH4_4g31070	NAC
gene20078	NAC		FvH4_3g32640	NF-YC		FvH4_4g31420	NAC
gene20482	NAC		FvH4_4g11310	NF-YC		FvH4_3g32720	NAC
gene20500	NAC		FvH4_4g14750	NF-YC		FvH4_5g09000	NAC
gene20686	NAC		FvH4_4g23840	NF-YC		FvH4_4g23130	NAC
gene21248	NAC		FvH4_5g01980	NF-YC		FvH4_5g31090	NAC
gene21734	NAC		FvH4_6g05540	NF-YC		FvH4_5g31083	NAC
gene21755	NAC		FvH4_7g04210	NF-YC		FvH4_5g31040	NAC
gene21871	NAC		FvH4_7g06930	NF-YC		FvH4_2g21280	NAC
gene22092	NAC		FvH4_1g04770	OFP		FvH4_3g25560	NAC
gene22095	NAC		FvH4_1g09620	OFP		FvH4_3g25830	NAC
gene22097	NAC		FvH4_1g13640	OFP		FvH4_2g36350	NAC
gene22263	NAC		FvH4_2g23310	OFP		FvH4_5g18130	NAC
gene22522	NAC		FvH4_2g39950	OFP		FvH4_6g15670	NAC
gene22558	NAC		FvH4_3g01350	OFP		FvH4_3g16040	NAC
gene22559	NAC		FvH4_3g07180	OFP		FvH4_5g21670	NAC
gene22722	NAC		FvH4_3g25970	OFP		FvH4_5g29430	NAC
gene22723	NAC		FvH4_3g40310	OFP		FvH4_5g29460	NAC
gene23552	NAC		FvH4_4g15660	OFP		FvH4_2g27430	NAC
gene23560	NAC		FvH4_6g10140	OFP		FvH4_1g06530	NAC
gene23561	NAC		FvH4_6g19870	OFP		FvH4_5g29860	NAC
gene24287	NAC		FvH4_6g31210	OFP		FvH4_5g35290	NAC
gene24342	NAC		FvH4_7g33090	OFP		FvH4_5g35252	NAC
gene24344	NAC		FvH4_1g01900	PLATZ		FvH4_5g34902	NAC
gene25163	NAC		FvH4_1g26670	PLATZ		FvH4_3g36290	NAC
gene25225	NAC		FvH4_1g29980	PLATZ		FvH4_3g28570	NAC
gene25284	NAC		FvH4_3g12690	PLATZ		FvH4_1g12050	NAC
gene25783	NAC		FvH4_3g30410	PLATZ		FvH4_2g40240	NAC
gene25794	NAC		FvH4_4g33250	PLATZ		FvH4_6g19430	NAC
gene26043	NAC		FvH4_5g22220	PLATZ		FvH4_2g16180	NAC
gene27184	NAC		FvH4_5g26570	PLATZ		FvH4_6g26310	NAC
gene27240	NAC		FvH4_6g17200	PLATZ		FvH4_6g26330	NAC
gene27279	NAC		FvH4_7g11220	PLATZ		FvH4_6g26730	NAC
gene27539	NAC		FvH4_1g10460	RWP-RK		FvH4_6g13191	NAC
gene27614	NAC		FvH4_1g24430	RWP-RK		FvH4_7g18020	NAC
gene27615	NAC		FvH4_5g11570	RWP-RK		FvH4_7g17550	NAC
gene27793	NAC		FvH4_5g14910	RWP-RK		FvH4_3g13980	NAC
gene28487	NAC		FvH4_5g25270	RWP-RK		FvH4_3g13550	NAC
gene28762	NAC		FvH4_5g32040	RWP-RK		FvH4_3g11860	NAC
gene29085	NAC		FvH4_6g10050	RWP-RK		FvH4_5g25360	NAC
gene29106	NAC		FvH4_7g07010	RWP-RK		FvH4_5g25510	NAC
gene29122	NAC		FvH4_7g08730	RWP-RK		FvH4_1g27900	NAC
gene29260	NAC		FvH4_7g31350	RWP-RK		FvH4_7g27750	NAC
gene29766	NAC		FvH4_6g15550	S1Fa-like		FvH4_3g25470	NAC
gene30018	NAC		FvH4_6g40720	SAP		FvH4_3g25200	NAC
gene30051	NAC		FvH4_3g08880	SBP		FvH4_5g37900	NAC
gene30439	NAC		FvH4_3g19650	SBP		FvH4_5g37880	NAC
gene30749	NAC		FvH4_4g16910	SBP		FvH4_4g12410	NAC
gene31149	NAC		FvH4_4g21410	SBP		FvH4_6g06070	NAC
gene31150	NAC		FvH4_4g21420	SBP		FvH4_6g05740	NAC
gene31175	NAC		FvH4_4g23520	SBP		FvH4_6g05730	NAC
gene31367	NAC		FvH4_4g23650	SBP		FvH4_6g39200	NAC
gene31474	NAC		FvH4_4g29640	SBP		FvH4_6g39190	NAC
gene31658	NAC		FvH4_5g08580	SBP		FvH4_6g33050	NAC
gene31798	NAC		FvH4_5g13520	SBP		FvH4_7g06570	NAC
gene32254	NAC		FvH4_5g26510	SBP		FvH4_7g06501	NAC
gene34004	NAC		FvH4_6g22640	SBP		FvH4_7g06500	NAC
gene34005	NAC		FvH4_6g26530	SBP		FvH4_6g39600	NAC
gene34006	NAC		FvH4_6g53760	SBP		FvH4_6g39580	NAC
gene35011	NAC		FvH4_7g10640	SBP		FvH4_5g12090	NAC
gene35013	NAC		FvH4_7g10680	SBP		FvH4_6g23470	NAC
gene35418	NAC		FvH4_1g12410	SRS		FvH4_6g23460	NAC
gene35544	NAC		FvH4_2g10010	SRS		FvH4_5g14170	NAC
gene35946	NAC		FvH4_2g38950	SRS		FvH4_5g14080	NAC
gene35947	NAC		FvH4_3g27920	SRS		FvH4_5g14670	NAC
gene37409	NAC		FvH4_5g20870	SRS		FvH4_3g18940	NAC
gene37959	NAC		FvH4_7g03110	SRS		FvH4_3g18460	NAC
gene37966	NAC		FvH4_3g17370	STAT		FvH4_3g18170	NAC
gene38048	NAC		FvH4_3g05220	TCP		FvH4_2g12690	NAC
gene38468	NAC		FvH4_3g08160	TCP		FvH4_2g13320	NAC
gene38488	NAC		FvH4_3g18740	TCP		FvH4_2g13330	NAC
gene38491	NAC		FvH4_3g31470	TCP		FvH4_6g51360	NAC
gene38712	NAC		FvH4_3g31480	TCP		FvH4_6g38750	NAC
gene20971	NF-X1		FvH4_4g06720	TCP		FvH4_5g27770	NAC
gene37207	NF-X1		FvH4_4g28170	TCP		FvH4_5g27760	NAC
gene07522	NF-YA		FvH4_4g31520	TCP		FvH4_5g27620	NAC
gene12709	NF-YA		FvH4_5g01340	TCP		FvH4_5g27470	NAC
gene14681	NF-YA		FvH4_5g12710	TCP		FvH4_5g27330	NAC
gene18295	NF-YA		FvH4_5g13710	TCP		FvH4_3g08490	NAC
gene26819	NF-YA		FvH4_5g15150	TCP		FvH4_5g37342	NAC
gene28941	NF-YA		FvH4_6g16170	TCP		FvH4_3g15610	NAC
gene06857	NF-YB		FvH4_6g27030	TCP		FvH4_3g04630	NAC
gene09578	NF-YB		FvH4_6g45410	TCP		FvH4_3g03540	NAC
gene15257	NF-YB		FvH4_6g46730	TCP		FvH4_3g20690	NAC
gene16216	NF-YB		FvH4_6g53830	TCP		FvH4_3g20700	NAC
gene19840	NF-YB		FvH4_7g12810	TCP		FvH4_2g00240	NAC
gene21782	NF-YB		FvH4_7g28770	TCP		FvH4_3g17012	NAC
gene22510	NF-YB		FvH4_1g09070	Tify		FvH4_5g25960	NAC
gene23541	NF-YB		FvH4_1g09690	Tify		FvH4_1g27330	NAC
gene24908	NF-YB		FvH4_2g30050	Tify		FvH4_5g05980	NAC
gene26188	NF-YB		FvH4_3g05360	Tify		FvH4_5g00351	NAC
gene31457	NF-YB		FvH4_3g05370	Tify		FvH4_7g18210	NAC
gene38512	NF-YB		FvH4_4g01120	Tify		FvH4_7g18250	NAC
gene04816	NF-YC		FvH4_4g23000	Tify		FvH4_7g18260	NAC
gene05925	NF-YC		FvH4_4g33850	Tify		FvH4_7g18010	NAC
gene07167	NF-YC		FvH4_5g11290	Tify		FvH4_7g17950	NAC
gene09220	NF-YC		FvH4_5g17550	Tify		FvH4_1g25150	NAC
gene18500	NF-YC		FvH4_6g35140	Tify		FvH4_2g34070	NAC
gene21486	NF-YC		FvH4_6g39780	Tify		FvH4_2g34080	NAC
gene22411	NF-YC		FvH4_1g05150	Trihelix		FvH4_5g34450	NAC
gene22584	NF-YC		FvH4_1g23600	Trihelix		FvH4_6g46670	NAC
gene32439	NF-YC		FvH4_2g13840	Trihelix		FvH4_6g47070	NAC
gene37081	NF-YC		FvH4_2g13850	Trihelix		FvH4_6g51660	NAC
gene05945	OFP		FvH4_2g13860	Trihelix		FvH4_7g17540	NAC
gene08434	OFP		FvH4_2g18920	Trihelix		FvH4_7g18070	NAC
gene09770	OFP		FvH4_2g31050	Trihelix		FvH4_7g18200	NAC
gene13851	OFP		FvH4_3g00330	Trihelix		FvH4_7g33070	NAC
gene15127	OFP		FvH4_3g07760	Trihelix		FvH4_1g09330	NAC
gene15319	OFP		FvH4_4g22720	Trihelix		FvH4_2g18880	NAC
gene19512	OFP		FvH4_4g24610	Trihelix		FvH4_3g16910	NAC
gene20304	OFP		FvH4_5g07980	Trihelix		FvH4_5g30580	NAC
gene23803	OFP		FvH4_5g08010	Trihelix		FvH4_5g30600	NAC
gene28122	OFP		FvH4_5g10140	Trihelix		FvH4_7g12150	NAC
gene29570	OFP		FvH4_5g20390	Trihelix		FvH4_7g18000	NAC
gene30885	OFP		FvH4_5g20450	Trihelix		FvH4_7g24480	NF-X1
gene37663	OFP		FvH4_5g24280	Trihelix		FvH4_5g17660	NF-X1
gene00954	PLATZ		FvH4_6g03310	Trihelix		FvH4_6g34360	NF-YA
gene02186	PLATZ		FvH4_6g11330	Trihelix		FvH4_1g08160	NF-YA
gene03944	PLATZ		FvH4_6g17470	Trihelix		FvH4_3g28780	NF-YA
gene19989	PLATZ		FvH4_6g17490	Trihelix		FvH4_6g20510	NF-YA
gene24523	PLATZ		FvH4_6g17990	Trihelix		FvH4_7g01120	NF-YA
gene29145	PLATZ		FvH4_6g35290	Trihelix		FvH4_3g10080	NF-YA
gene30487	PLATZ		FvH4_6g52740	Trihelix		FvH4_4g17750	NF-YB
gene30812	PLATZ		FvH4_7g03380	Trihelix		FvH4_6g15260	NF-YB
gene36908	PLATZ		FvH4_7g05970	Trihelix		FvH4_3g29180	NF-YB
gene36916	PLATZ		FvH4_7g09240	Trihelix		FvH4_1g24590	NF-YB
gene03079	RWP-RK		FvH4_7g24800	Trihelix		FvH4_3g00320	NF-YB
gene09163	RWP-RK		FvH4_1g13070	TUB		FvH4_3g24950	NF-YB
gene10914	RWP-RK		FvH4_2g13720	TUB		FvH4_6g06220	NF-YB
gene12898	RWP-RK		FvH4_2g24790	TUB		FvH4_3g29360	NF-YB
gene13055	RWP-RK		FvH4_2g39640	TUB		FvH4_c6g00060	NF-YB
gene13862	RWP-RK		FvH4_3g18250	TUB		FvH4_5g12901	NF-YB
gene16194	RWP-RK		FvH4_4g17170	TUB		FvH4_1g22110	NF-YB
gene25113	RWP-RK		FvH4_5g30230	TUB		FvH4_7g20270	NF-YB
gene26015	RWP-RK		FvH4_6g28190	TUB		FvH4_3g11540	NF-YB
gene31429	RWP-RK		FvH4_6g44900	ULT		FvH4_6g40600	NF-YB
gene09647	S1Fa-like		FvH4_3g08390	VOZ		FvH4_3g32640	NF-YC
gene15603	SAP		FvH4_6g26850	VOZ		FvH4_4g14750	NF-YC
gene00196	SBP		FvH4_2g00250	Whirly		FvH4_4g23840	NF-YC
gene01338	SBP		FvH4_4g31850	Whirly		FvH4_7g06930	NF-YC
gene04565	SBP		FvH4_1g00960	WRKY		FvH4_3g14690	NF-YC
gene04786	SBP		FvH4_1g16480	WRKY		FvH4_7g04210	NF-YC
gene06295	SBP		FvH4_1g22820	WRKY		FvH4_4g11310	NF-YC
gene06692	SBP		FvH4_1g26200	WRKY		FvH4_6g05540	NF-YC
gene07187	SBP		FvH4_1g26980	WRKY		FvH4_5g01980	NF-YC
gene07204	SBP		FvH4_2g22300	WRKY		FvH4_5g08391	NF-YC
gene17738	SBP		FvH4_2g31400	WRKY		FvH4_6g31210	OFP
gene22660	SBP		FvH4_2g33920	WRKY		FvH4_3g25970	OFP
gene22888	SBP		FvH4_2g36730	WRKY		FvH4_4g15660	OFP
gene22889	SBP		FvH4_2g41060	WRKY		FvH4_6g10140	OFP
gene26117	SBP		FvH4_2g41070	WRKY		FvH4_6g19870	OFP
gene29149	SBP		FvH4_3g01700	WRKY		FvH4_3g01350	OFP
gene29726	SBP		FvH4_3g06200	WRKY		FvH4_2g23310	OFP
gene38190	SBP		FvH4_3g07360	WRKY		FvH4_3g07180	OFP
gene08472	SRS		FvH4_3g11140	WRKY		FvH4_3g40310	OFP
gene10639	SRS		FvH4_3g23150	WRKY		FvH4_1g13640	OFP
gene14276	SRS		FvH4_3g24010	WRKY		FvH4_1g04770	OFP
gene14644	SRS		FvH4_3g39850	WRKY		FvH4_6g19871	OFP
gene14913	SRS		FvH4_3g41430	WRKY		FvH4_1g09620	OFP
gene35688	SRS		FvH4_3g45810	WRKY		FvH4_7g33090	OFP
gene36325	STAT		FvH4_4g06830	WRKY		FvH4_6g17200	PLATZ
gene01346	TCP		FvH4_4g20230	WRKY		FvH4_5g22220	PLATZ
gene03882	TCP		FvH4_4g23480	WRKY		FvH4_7g11220	PLATZ
gene04255	TCP		FvH4_4g30360	WRKY		FvH4_3g12690	PLATZ
gene04759	TCP		FvH4_4g30640	WRKY		FvH4_1g26670	PLATZ
gene09614	TCP		FvH4_4g31790	WRKY		FvH4_5g26570	PLATZ
gene12294	TCP		FvH4_5g03210	WRKY		FvH4_1g29980	PLATZ
gene13351	TCP		FvH4_5g04370	WRKY		FvH4_1g01900	PLATZ
gene17805	TCP		FvH4_5g08610	WRKY		FvH4_4g33250	PLATZ
gene21454	TCP		FvH4_5g15340	WRKY		FvH4_4g33741	PLATZ
gene25985	TCP		FvH4_5g29820	WRKY		FvH4_3g30410	PLATZ
gene26101	TCP		FvH4_5g39060	WRKY		FvH4_7g08730	RWP-RK
gene26211	TCP		FvH4_6g00500	WRKY		FvH4_7g07010	RWP-RK
gene27171	TCP		FvH4_6g01690	WRKY		FvH4_5g25270	RWP-RK
gene29800	TCP		FvH4_6g02660	WRKY		FvH4_7g31350	RWP-RK
gene30370	TCP		FvH4_6g09650	WRKY		FvH4_1g10460	RWP-RK
gene36989	TCP		FvH4_6g09710	WRKY		FvH4_6g10050	RWP-RK
gene37938	TCP		FvH4_6g09730	WRKY		FvH4_1g24430	RWP-RK
gene01054	Tify		FvH4_6g09740	WRKY		FvH4_5g11570	RWP-RK
gene05383	Tify		FvH4_6g09750	WRKY		FvH4_5g14910	RWP-RK
gene06180	Tify		FvH4_6g09760	WRKY		FvH4_5g32040	RWP-RK
gene07265	Tify		FvH4_6g10510	WRKY		FvH4_6g15550	S1Fa-like
gene09356	Tify		FvH4_6g13470	WRKY		FvH4_6g40720	SAP
gene12541	Tify		FvH4_6g15050	WRKY		FvH4_3g19650	SBP
gene12975	Tify		FvH4_6g27720	WRKY		FvH4_6g53760	SBP
gene16036	Tify		FvH4_6g27740	WRKY		FvH4_4g29640	SBP
gene24321	Tify		FvH4_6g28650	WRKY		FvH4_7g10640	SBP
gene28998	Tify		FvH4_6g38370	WRKY		FvH4_5g08580	SBP
gene30624	Tify		FvH4_6g41210	WRKY		FvH4_4g16910	SBP
gene30625	Tify		FvH4_6g42870	WRKY		FvH4_4g23650	SBP
gene01828	Trihelix		FvH4_6g47800	WRKY		FvH4_4g23520	SBP
gene02091	Trihelix		FvH4_6g49140	WRKY		FvH4_6g26530	SBP
gene05318	Trihelix		FvH4_6g53770	WRKY		FvH4_6g22640	SBP
gene05400	Trihelix		FvH4_7g11550	WRKY		FvH4_4g21420	SBP
gene05956	Trihelix		FvH4_7g15350	WRKY		FvH4_5g13520	SBP
gene06358	Trihelix		FvH4_7g15430	WRKY		FvH4_5g26510	SBP
gene06360	Trihelix		FvH4_7g16150	WRKY		FvH4_3g08880	SBP
gene06909	Trihelix		FvH4_7g26020	WRKY		FvH4_7g10680	SBP
gene07292	Trihelix		FvH4_7g26030	WRKY		FvH4_2g38950	SRS
gene08029	Trihelix		FvH4_7g28550	WRKY		FvH4_5g20870	SRS
gene08173	Trihelix		FvH4_7g30460	WRKY		FvH4_7g03110	SRS
gene08175	Trihelix		FvH4_7g31050	WRKY		FvH4_3g27920	SRS
gene10772	Trihelix		FvH4_1g13170	zf-HD		FvH4_1g12410	SRS
gene10779	Trihelix		FvH4_1g20040	zf-HD		FvH4_2g10010	SRS
gene13452	Trihelix		FvH4_2g39690	zf-HD		FvH4_3g17370	STAT
gene14244	Trihelix		FvH4_4g31350	zf-HD		FvH4_6g53830	TCP
gene15385	Trihelix		FvH4_5g14960	zf-HD		FvH4_4g28170	TCP
gene16528	Trihelix		FvH4_5g17830	zf-HD		FvH4_6g46730	TCP
gene17613	Trihelix		FvH4_5g27650	zf-HD		FvH4_4g31520	TCP
gene18585	Trihelix		FvH4_5g35900	zf-HD		FvH4_6g16170	TCP
gene19838	Trihelix		FvH4_6g48610	zf-HD		FvH4_4g06720	TCP
gene21007	Trihelix		FvH4_6g48620	zf-HD		FvH4_7g28770	TCP
gene23617	Trihelix					FvH4_6g27030	TCP
gene27722	Trihelix					FvH4_3g31470	TCP
gene29666	Trihelix					FvH4_5g15150	TCP
gene30099	Trihelix					FvH4_5g13710	TCP
gene30101	Trihelix					FvH4_5g12710	TCP
gene30156	Trihelix					FvH4_3g18740	TCP
gene38058	Trihelix					FvH4_3g08160	TCP
gene02057	TUB					FvH4_3g05220	TCP
gene06719	TUB					FvH4_5g01340	TCP
gene08161	TUB					FvH4_6g45410	TCP
gene14747	TUB					FvH4_3g31480	TCP
gene15163	TUB					FvH4_7g12810	TCP
gene15912	TUB					FvH4_2g30050	Tify
gene24953	TUB					FvH4_6g35140	Tify
gene36321	TUB					FvH4_4g33850	Tify
gene10278	ULT					FvH4_4g23000	Tify
gene17777	VOZ					FvH4_5g17550	Tify
gene29778	VOZ					FvH4_1g09070	Tify
gene04012	Whirly					FvH4_1g09690	Tify
gene31174	Whirly					FvH4_5g11290	Tify
gene01197	WRKY					FvH4_6g39780	Tify
gene01256	WRKY					FvH4_4g01120	Tify
gene01340	WRKY					FvH4_3g05370	Tify
gene02269	WRKY					FvH4_3g05360	Tify
gene03411	WRKY					FvH4_5g10140	Trihelix
gene03549	WRKY					FvH4_1g05150	Trihelix
gene03900	WRKY					FvH4_7g09240	Trihelix
gene04006	WRKY					FvH4_6g35290	Trihelix
gene04391	WRKY					FvH4_6g31095	Trihelix
gene04642	WRKY					FvH4_5g07980	Trihelix
gene04675	WRKY					FvH4_4g24610	Trihelix
gene04864	WRKY					FvH4_4g22720	Trihelix
gene05066	WRKY					FvH4_2g13860	Trihelix
gene07210	WRKY					FvH4_2g13840	Trihelix
gene08216	WRKY					FvH4_2g13850	Trihelix
gene08720	WRKY					FvH4_5g20450	Trihelix
gene09147	WRKY					FvH4_5g20390	Trihelix
gene10079	WRKY					FvH4_6g11330	Trihelix
gene11774	WRKY					FvH4_7g03380	Trihelix
gene12308	WRKY					FvH4_2g31050	Trihelix
gene13108	WRKY					FvH4_6g03310	Trihelix
gene13173	WRKY					FvH4_2g18920	Trihelix
gene13368	WRKY					FvH4_1g23600	Trihelix
gene13546	WRKY					FvH4_3g00330	Trihelix
gene13547	WRKY					FvH4_7g24800	Trihelix
gene13549	WRKY					FvH4_7g05970	Trihelix
gene13552	WRKY					FvH4_5g24280	Trihelix
gene13554	WRKY					FvH4_3g07760	Trihelix
gene13803	WRKY					FvH4_6g17470	Trihelix
gene15013	WRKY					FvH4_6g17490	Trihelix
gene15014	WRKY					FvH4_6g17990	Trihelix
gene15421	WRKY					FvH4_6g52740	Trihelix
gene15798	WRKY					FvH4_5g30230	TUB
gene15841	WRKY					FvH4_4g17170	TUB
gene16584	WRKY					FvH4_2g13720	TUB
gene16678	WRKY					FvH4_1g13070	TUB
gene16807	WRKY					FvH4_2g39640	TUB
gene18152	WRKY					FvH4_6g28190	TUB
gene18438	WRKY					FvH4_2g24790	TUB
gene19017	WRKY					FvH4_3g18250	TUB
gene19218	WRKY					FvH4_6g44900	ULT
gene19478	WRKY					FvH4_6g26850	VOZ
gene20152	WRKY					FvH4_3g08390	VOZ
gene20560	WRKY					FvH4_4g31850	Whirly
gene21124	WRKY					FvH4_2g00250	Whirly
gene21364	WRKY					FvH4_3g41430	WRKY
gene21365	WRKY					FvH4_6g49140	WRKY
gene21591	WRKY					FvH4_6g53770	WRKY
gene22024	WRKY					FvH4_5g39060	WRKY
gene24479	WRKY					FvH4_3g23150	WRKY
gene24904	WRKY					FvH4_3g24010	WRKY
gene25959	WRKY					FvH4_7g11550	WRKY
gene28174	WRKY					FvH4_4g31790	WRKY
gene28720	WRKY					FvH4_6g47800	WRKY
gene29704	WRKY					FvH4_4g30360	WRKY
gene32076	WRKY					FvH4_4g30640	WRKY
gene35438	WRKY					FvH4_7g10440	WRKY
gene37027	WRKY					FvH4_4g20230	WRKY
gene37884	WRKY					FvH4_4g23480	WRKY
gene38374	WRKY					FvH4_2g22300	WRKY
gene38588	WRKY					FvH4_2g36730	WRKY
gene38589	WRKY					FvH4_2g33920	WRKY
gene01920	zf-HD					FvH4_1g00960	WRKY
gene03815	zf-HD					FvH4_5g29820	WRKY
gene04745	zf-HD					FvH4_4g06830	WRKY
gene09326	zf-HD					FvH4_7g31050	WRKY
gene12069	zf-HD					FvH4_7g30460	WRKY
gene14755	zf-HD					FvH4_7g28550	WRKY
gene15156	zf-HD					FvH4_6g09760	WRKY
gene26009	zf-HD					FvH4_6g09750	WRKY
gene29103	zf-HD					FvH4_6g09740	WRKY
						FvH4_6g09730	WRKY
						FvH4_6g09710	WRKY
						FvH4_6g10510	WRKY
						FvH4_2g41070	WRKY
						FvH4_2g41060	WRKY
						FvH4_2g31400	WRKY
						FvH4_6g27740	WRKY
						FvH4_6g28650	WRKY
						FvH4_6g02660	WRKY
						FvH4_6g01690	WRKY
						FvH4_6g00500	WRKY
						FvH4_6g15050	WRKY
						FvH4_6g13470	WRKY
						FvH4_7g15350	WRKY
						FvH4_7g16150	WRKY
						FvH4_3g01700	WRKY
						FvH4_3g11140	WRKY
						FvH4_1g26980	WRKY
						FvH4_7g26020	WRKY
						FvH4_7g26030	WRKY
						FvH4_6g41210	WRKY
						FvH4_1g22820	WRKY
						FvH4_1g26200	WRKY
						FvH4_3g06200	WRKY
						FvH4_5g15340	WRKY
						FvH4_3g39850	WRKY
						FvH4_6g38370	WRKY
						FvH4_3g07360	WRKY
						FvH4_5g04370	WRKY
						FvH4_1g16480	WRKY
						FvH4_5g03210	WRKY
						FvH4_6g42870	WRKY
						FvH4_7g15430	WRKY
						FvH4_7g26071	WRKY
						FvH4_1g23082	WRKY
						FvH4_3g45810	WRKY
						FvH4_5g08610	WRKY
						FvH4_6g09650	WRKY
						FvH4_1g20040	zf-HD
						FvH4_6g48610	zf-HD
						FvH4_4g31350	zf-HD
						FvH4_5g17830	zf-HD
						FvH4_5g35900	zf-HD
						FvH4_1g13170	zf-HD
						FvH4_2g39690	zf-HD
						FvH4_5g14960	zf-HD
						FvH4_5g27650	zf-HD
						FvH4_6g48620	zf-HD

## Sheet: Sheet3
v2.0.a2			v4.0.a1			v4.0.a2
Gene ID	Transcription regulators		Gene ID	Transcription regulators		Gene ID	Transcription regulators
gene00137	ARID		FvH4_1g09750	ARID		FvH4_6g07580	ARID
gene01438	ARID		FvH4_2g17130	ARID		FvH4_3g41610	ARID
gene05453	ARID		FvH4_3g41610	ARID		FvH4_6g35710	ARID
gene06664	ARID		FvH4_4g16370	ARID		FvH4_4g16370	ARID
gene08596	ARID		FvH4_5g02310	ARID		FvH4_5g29710	ARID
gene11760	ARID		FvH4_5g02760	ARID		FvH4_2g17130	ARID
gene17116	ARID		FvH4_5g02780	ARID		FvH4_5g02310	ARID
gene32474	ARID		FvH4_5g29710	ARID		FvH4_5g02760	ARID
gene32520	ARID		FvH4_6g07580	ARID		FvH4_1g09750	ARID
gene35337	ARID		FvH4_6g35710	ARID		FvH4_5g02772	ARID
gene37016	ARID		FvH4_7g14740	ARID		FvH4_7g14740	ARID
gene38351	ARID		FvH4_1g02700	AUX/IAA		FvH4_1g18900	AUX/IAA
gene05555	AUX/IAA		FvH4_1g04240	AUX/IAA		FvH4_6g30860	AUX/IAA
gene05990	AUX/IAA		FvH4_1g05630	AUX/IAA		FvH4_6g30850	AUX/IAA
gene05993	AUX/IAA		FvH4_1g18900	AUX/IAA		FvH4_2g22530	AUX/IAA
gene08191	AUX/IAA		FvH4_2g20500	AUX/IAA		FvH4_2g22520	AUX/IAA
gene08194	AUX/IAA		FvH4_2g22520	AUX/IAA		FvH4_2g20500	AUX/IAA
gene08336	AUX/IAA		FvH4_2g22530	AUX/IAA		FvH4_2g35280	AUX/IAA
gene09007	AUX/IAA		FvH4_2g28970	AUX/IAA		FvH4_1g05630	AUX/IAA
gene11861	AUX/IAA		FvH4_2g35280	AUX/IAA		FvH4_6g02870	AUX/IAA
gene16569	AUX/IAA		FvH4_4g02260	AUX/IAA		FvH4_6g02860	AUX/IAA
gene16571	AUX/IAA		FvH4_4g02280	AUX/IAA		FvH4_4g08200	AUX/IAA
gene16979	AUX/IAA		FvH4_4g04700	AUX/IAA		FvH4_4g21780	AUX/IAA
gene22779	AUX/IAA		FvH4_4g08200	AUX/IAA		FvH4_6g32450	AUX/IAA
gene25723	AUX/IAA		FvH4_4g21780	AUX/IAA		FvH4_6g31930	AUX/IAA
gene25817	AUX/IAA		FvH4_4g26700	AUX/IAA		FvH4_5g33790	AUX/IAA
gene26830	AUX/IAA		FvH4_5g33790	AUX/IAA		FvH4_4g04700	AUX/IAA
gene27891	AUX/IAA		FvH4_6g02860	AUX/IAA		FvH4_1g04240	AUX/IAA
gene30941	AUX/IAA		FvH4_6g02870	AUX/IAA		FvH4_1g02700	AUX/IAA
gene31097	AUX/IAA		FvH4_6g30850	AUX/IAA		FvH4_4g02260	AUX/IAA
gene32593	AUX/IAA		FvH4_6g30860	AUX/IAA		FvH4_4g02280	AUX/IAA
gene32595	AUX/IAA		FvH4_6g31930	AUX/IAA		FvH4_2g28970	AUX/IAA
gene35889	AUX/IAA		FvH4_6g32450	AUX/IAA		FvH4_4g26700	AUX/IAA
gene16100	Coactivator p15		FvH4_1g25450	DDT		FvH4_5g15860	DDT
gene19145	Coactivator p15		FvH4_3g28290	DDT		FvH4_3g30100	DDT
gene37041	Coactivator p15		FvH4_3g30100	DDT		FvH4_3g28290	DDT
gene09551	DDT		FvH4_5g15860	DDT		FvH4_1g25450	DDT
gene14472	DDT		FvH4_1g08620	GNAT		FvH4_4g34910	GNAT
gene14825	DDT		FvH4_1g17420	GNAT		FvH4_2g15130	GNAT
gene24143	DDT		FvH4_1g17820	GNAT		FvH4_6g54330	GNAT
gene00689	GNAT		FvH4_2g04100	GNAT		FvH4_2g33101	GNAT
gene01004	GNAT		FvH4_2g15130	GNAT		FvH4_4g26600	GNAT
gene01399	GNAT		FvH4_2g22590	GNAT		FvH4_4g26610	GNAT
gene02572	GNAT		FvH4_2g23390	GNAT		FvH4_4g28730	GNAT
gene03658	GNAT		FvH4_2g29780	GNAT		FvH4_4g19610	GNAT
gene03659	GNAT		FvH4_3g39120	GNAT		FvH4_1g17420	GNAT
gene04500	GNAT		FvH4_4g08670	GNAT		FvH4_1g17820	GNAT
gene05131	GNAT		FvH4_4g16130	GNAT		FvH4_4g23510	GNAT
gene05728	GNAT		FvH4_4g16140	GNAT		FvH4_3g39120	GNAT
gene05768	GNAT		FvH4_4g19610	GNAT		FvH4_5g17800	GNAT
gene07205	GNAT		FvH4_4g23510	GNAT		FvH4_5g07340	GNAT
gene07948	GNAT		FvH4_4g26600	GNAT		FvH4_2g29780	GNAT
gene09329	GNAT		FvH4_4g26610	GNAT		FvH4_7g01790	GNAT
gene09922	GNAT		FvH4_4g28730	GNAT		FvH4_1g08620	GNAT
gene11707	GNAT		FvH4_5g07340	GNAT		FvH4_7g31720	GNAT
gene11999	GNAT		FvH4_5g07450	GNAT		FvH4_6g09480	GNAT
gene12495	GNAT		FvH4_5g17800	GNAT		FvH4_6g28600	GNAT
gene12860	GNAT		FvH4_6g03890	GNAT		FvH4_6g03890	GNAT
gene13583	GNAT		FvH4_6g09480	GNAT		FvH4_2g23390	GNAT
gene15835	GNAT		FvH4_6g18700	GNAT		FvH4_4g16140	GNAT
gene16464	GNAT		FvH4_6g24820	GNAT		FvH4_4g08670	GNAT
gene20296	GNAT		FvH4_6g28600	GNAT		FvH4_7g26320	GNAT
gene20405	GNAT		FvH4_6g41300	GNAT		FvH4_6g41300	GNAT
gene20524	GNAT		FvH4_6g54330	GNAT		FvH4_7g19050	GNAT
gene21393	GNAT		FvH4_7g01790	GNAT		FvH4_7g19440	GNAT
gene21644	GNAT		FvH4_7g19050	GNAT		FvH4_2g04100	GNAT
gene23252	GNAT		FvH4_7g19440	GNAT		FvH4_2g12711	GNAT
gene23290	GNAT		FvH4_7g26320	GNAT		FvH4_6g18700	GNAT
gene25543	GNAT		FvH4_7g31720	GNAT		FvH4_2g22590	GNAT
gene27542	GNAT		FvH4_7g34080	GNAT		FvH4_6g24820	GNAT
gene30296	GNAT		FvH4_1g10340	HMG		FvH4_7g34080	GNAT
gene35776	GNAT		FvH4_1g28530	HMG		FvH4_4g16130	GNAT
gene37650	GNAT		FvH4_3g05880	HMG		FvH4_5g07450	GNAT
gene38735	GNAT		FvH4_4g37280	HMG		FvH4_4g37280	HMG
gene00778	HMG		FvH4_5g04120	HMG		FvH4_6g49210	HMG
gene01264	HMG		FvH4_5g25420	HMG		FvH4_1g10340	HMG
gene01265	HMG		FvH4_6g11530	HMG		FvH4_6g11530	HMG
gene13043	HMG		FvH4_6g49210	HMG		FvH4_5g25420	HMG
gene18862	HMG		FvH4_6g49220	HMG		FvH4_7g24360	HMG
gene20487	HMG		FvH4_7g24360	HMG		FvH4_7g26500	HMG
gene20961	HMG		FvH4_7g26500	HMG		FvH4_3g05880	HMG
gene21411	HMG		FvH4_1g23670	IWS1		FvH4_5g04120	HMG
gene30574	HMG		FvH4_2g38250	IWS1		FvH4_6g37520	IWS1
gene32050	HMG		FvH4_5g16640	IWS1		FvH4_2g38250	IWS1
gene05711	IWS1		FvH4_5g23250	IWS1		FvH4_5g16640	IWS1
gene08546	IWS1		FvH4_6g37520	IWS1		FvH4_5g23250	IWS1
gene09457	IWS1		FvH4_6g50290	IWS1		FvH4_1g23670	IWS1
gene13709	IWS1		FvH4_7g13370	IWS1		FvH4_7g26060	IWS1
gene20217	IWS1		FvH4_7g26060	IWS1		FvH4_6g50290	IWS1
gene21368	IWS1		FvH4_7g30270	IWS1		FvH4_7g30270	IWS1
gene28360	IWS1		FvH4_2g21290	Jumonji		FvH4_2g21290	Jumonji
gene38286	IWS1		FvH4_3g01550	Jumonji		FvH4_5g29990	Jumonji
gene08108	Jumonji		FvH4_3g03760	Jumonji		FvH4_5g36800	Jumonji
gene11798	Jumonji		FvH4_3g11430	Jumonji		FvH4_5g22980	Jumonji
gene11964	Jumonji		FvH4_3g31080	Jumonji		FvH4_6g01870	Jumonji
gene13745	Jumonji		FvH4_3g33580	Jumonji		FvH4_6g21050	Jumonji
gene16665	Jumonji		FvH4_3g43600	Jumonji		FvH4_3g11430	Jumonji
gene18131	Jumonji		FvH4_5g05750	Jumonji		FvH4_5g24640	Jumonji
gene20120	Jumonji		FvH4_5g22980	Jumonji		FvH4_6g06290	Jumonji
gene22017	Jumonji		FvH4_5g24540	Jumonji		FvH4_3g33580	Jumonji
gene22503	Jumonji		FvH4_5g24640	Jumonji		FvH4_5g24540	Jumonji
gene25321	Jumonji		FvH4_5g29990	Jumonji		FvH4_3g31080	Jumonji
gene27692	Jumonji		FvH4_5g36800	Jumonji		FvH4_3g03760	Jumonji
gene28896	Jumonji		FvH4_6g01870	Jumonji		FvH4_5g05750	Jumonji
gene30727	Jumonji		FvH4_6g06290	Jumonji		FvH4_3g01550	Jumonji
gene31779	Jumonji		FvH4_6g21050	Jumonji		FvH4_3g43600	Jumonji
gene36079	Jumonji		FvH4_7g06860	Jumonji		FvH4_7g06860	Jumonji
gene36499	Jumonji		FvH4_7g09570	Jumonji		FvH4_7g09570	Jumonji
gene38164	Jumonji		FvH4_7g31570	Jumonji		FvH4_7g16681	Jumonji
gene38200	Jumonji		FvH4_1g04170	LUG		FvH4_7g31570	Jumonji
gene38431	Jumonji		FvH4_2g19160	LUG		FvH4_3g08980	LUG
gene38685	Jumonji		FvH4_2g29940	LUG		FvH4_2g29940	LUG
gene02373	LUG		FvH4_3g08980	LUG		FvH4_2g19160	LUG
gene11729	LUG		FvH4_4g00520	LUG		FvH4_4g00520	LUG
gene17514	LUG		FvH4_1g05110	MBF1		FvH4_1g04170	LUG
gene29912	LUG		FvH4_6g27570	MBF1		FvH4_1g05110	MBF1
gene30949	LUG		FvH4_6g32730	MED6		FvH4_6g27570	MBF1
gene02095	MBF1		FvH4_6g21430	MED7		FvH4_6g32730	MED6
gene15770	MBF1		FvH4_1g27270	mTERF		FvH4_6g21430	MED7
gene22903	MED6		FvH4_1g27350	mTERF		FvH4_3g24060	mTERF
gene18087	MED7		FvH4_2g08020	mTERF		FvH4_6g47470	mTERF
gene03554	mTERF		FvH4_2g08810	mTERF		FvH4_4g31180	mTERF
gene04342	mTERF		FvH4_2g17170	mTERF		FvH4_7g09760	mTERF
gene04727	mTERF		FvH4_2g24160	mTERF		FvH4_4g20560	mTERF
gene04946	mTERF		FvH4_2g24560	mTERF		FvH4_4g20540	mTERF
gene05039	mTERF		FvH4_2g25050	mTERF		FvH4_6g36580	mTERF
gene05040	mTERF		FvH4_2g25080	mTERF		FvH4_6g36600	mTERF
gene05538	mTERF		FvH4_3g05090	mTERF		FvH4_5g07880	mTERF
gene05539	mTERF		FvH4_3g11940	mTERF		FvH4_4g17900	mTERF
gene06370	mTERF		FvH4_3g15040	mTERF		FvH4_6g33900	mTERF
gene06873	mTERF		FvH4_3g15050	mTERF		FvH4_6g34070	mTERF
gene06925	mTERF		FvH4_3g16800	mTERF		FvH4_7g32910	mTERF
gene07491	mTERF		FvH4_3g24060	mTERF		FvH4_1g08280	mTERF
gene12456	mTERF		FvH4_4g00540	mTERF		FvH4_7g03270	mTERF
gene12729	mTERF		FvH4_4g17900	mTERF		FvH4_7g03240	mTERF
gene14258	mTERF		FvH4_4g20540	mTERF		FvH4_6g19990	mTERF
gene14262	mTERF		FvH4_4g20560	mTERF		FvH4_2g17170	mTERF
gene15310	mTERF		FvH4_4g20570	mTERF		FvH4_3g15040	mTERF
gene17122	mTERF		FvH4_4g31180	mTERF		FvH4_3g15050	mTERF
gene18548	mTERF		FvH4_5g07880	mTERF		FvH4_6g12320	mTERF
gene18549	mTERF		FvH4_5g13630	mTERF		FvH4_2g08020	mTERF
gene18770	mTERF		FvH4_5g27630	mTERF		FvH4_3g11940	mTERF
gene19655	mTERF		FvH4_5g37740	mTERF		FvH4_5g37740	mTERF
gene20071	mTERF		FvH4_6g12320	mTERF		FvH4_6g22600	mTERF
gene22123	mTERF		FvH4_6g19990	mTERF		FvH4_6g22602	mTERF
gene22651	mTERF		FvH4_6g22590	mTERF		FvH4_2g25050	mTERF
gene22652	mTERF		FvH4_6g22600	mTERF		FvH4_2g25031	mTERF
gene22653	mTERF		FvH4_6g26110	mTERF		FvH4_2g08810	mTERF
gene24920	mTERF		FvH4_6g33880	mTERF		FvH4_6g53060	mTERF
gene24923	mTERF		FvH4_6g33900	mTERF		FvH4_2g24160	mTERF
gene25243	mTERF		FvH4_6g34030	mTERF		FvH4_2g24551	mTERF
gene25925	mTERF		FvH4_6g34040	mTERF		FvH4_2g24560	mTERF
gene27730	mTERF		FvH4_6g34070	mTERF		FvH4_5g27630	mTERF
gene27773	mTERF		FvH4_6g36580	mTERF		FvH4_4g00540	mTERF
gene27774	mTERF		FvH4_6g36590	mTERF		FvH4_3g05090	mTERF
gene29104	mTERF		FvH4_6g36600	mTERF		FvH4_4g20570	mTERF
gene29916	mTERF		FvH4_6g53060	mTERF		FvH4_6g34011	mTERF
gene30384	mTERF		FvH4_7g03240	mTERF		FvH4_6g34030	mTERF
gene34772	mTERF		FvH4_7g03270	mTERF		FvH4_6g34040	mTERF
gene37788	mTERF		FvH4_7g09760	mTERF		FvH4_7g12830	mTERF
gene37789	mTERF		FvH4_7g12830	mTERF		FvH4_1g27270	mTERF
gene37790	mTERF		FvH4_7g32910	mTERF		FvH4_1g27350	mTERF
gene38260	mTERF		FvH4_1g14310	Others		FvH4_2g25080	mTERF
gene00726	Others		FvH4_1g19960	Others		FvH4_5g13630	mTERF
gene00734	Others		FvH4_1g23240	Others		FvH4_6g26110	mTERF
gene01324	Others		FvH4_1g29660	Others		FvH4_6g33880	mTERF
gene02008	Others		FvH4_2g00450	Others		FvH4_4g35230	Others
gene02305	Others		FvH4_2g00520	Others		FvH4_4g35300	Others
gene04136	Others		FvH4_2g19810	Others		FvH4_6g49780	Others
gene05267	Others		FvH4_2g19820	Others		FvH4_6g44270	Others
gene07194	Others		FvH4_2g19840	Others		FvH4_5g39340	Others
gene08408	Others		FvH4_2g27180	Others		FvH4_4g33130	Others
gene08409	Others		FvH4_2g37120	Others		FvH4_6g37140	Others
gene08468	Others		FvH4_2g38990	Others		FvH4_4g23590	Others
gene08676	Others		FvH4_2g40390	Others		FvH4_2g19811	Others
gene09501	Others		FvH4_3g01930	Others		FvH4_2g19810	Others
gene09506	Others		FvH4_3g03620	Others		FvH4_3g25600	Others
gene10242	Others		FvH4_3g03640	Others		FvH4_2g37120	Others
gene11196	Others		FvH4_3g15550	Others		FvH4_5g16240	Others
gene11568	Others		FvH4_3g17750	Others		FvH4_5g16201	Others
gene12862	Others		FvH4_3g21230	Others		FvH4_1g29660	Others
gene13325	Others		FvH4_3g25600	Others		FvH4_2g27180	Others
gene13912	Others		FvH4_3g34540	Others		FvH4_4g04500	Others
gene14015	Others		FvH4_3g39550	Others		FvH4_7g31700	Others
gene14296	Others		FvH4_3g40540	Others		FvH4_7g28980	Others
gene14875	Others		FvH4_4g03030	Others		FvH4_5g22630	Others
gene15958	Others		FvH4_4g04500	Others		FvH4_3g34540	Others
gene16612	Others		FvH4_4g07270	Others		FvH4_7g02970	Others
gene16714	Others		FvH4_4g11320	Others		FvH4_1g12110	Others
gene17250	Others		FvH4_4g23590	Others		FvH4_6g29050	Others
gene18236	Others		FvH4_4g26530	Others		FvH4_6g02340	Others
gene19632	Others		FvH4_4g26550	Others		FvH4_6g01360	Others
gene19633	Others		FvH4_4g33130	Others		FvH4_4g07270	Others
gene20780	Others		FvH4_4g35230	Others		FvH4_6g14130	Others
gene20863	Others		FvH4_4g35300	Others		FvH4_3g01930	Others
gene21106	Others		FvH4_5g11770	Others		FvH4_3g01921	Others
gene21358	Others		FvH4_5g14580	Others		FvH4_1g19960	Others
gene21593	Others		FvH4_5g16240	Others		FvH4_7g23550	Others
gene21885	Others		FvH4_5g22630	Others		FvH4_1g23240	Others
gene21890	Others		FvH4_5g39340	Others		FvH4_7g25970	Others
gene21943	Others		FvH4_6g01360	Others		FvH4_6g41180	Others
gene22410	Others		FvH4_6g02340	Others		FvH4_6g25290	Others
gene23185	Others		FvH4_6g14130	Others		FvH4_6g25230	Others
gene25039	Others		FvH4_6g24780	Others		FvH4_6g24780	Others
gene25129	Others		FvH4_6g25230	Others		FvH4_4g11320	Others
gene27337	Others		FvH4_6g25290	Others		FvH4_7g18951	Others
gene27999	Others		FvH4_6g29050	Others		FvH4_3g21230	Others
gene28096	Others		FvH4_6g37140	Others		FvH4_5g11770	Others
gene29416	Others		FvH4_6g37790	Others		FvH4_3g17750	Others
gene30045	Others		FvH4_6g41180	Others		FvH4_6g52200	Others
gene30740	Others		FvH4_6g44270	Others		FvH4_3g40540	Others
gene31805	Others		FvH4_6g49770	Others		FvH4_1g14310	Others
gene32532	Others		FvH4_6g49780	Others		FvH4_3g15550	Others
gene35370	Others		FvH4_6g49790	Others		FvH4_3g03640	Others
gene35714	Others		FvH4_6g52200	Others		FvH4_5g02850	Others
gene35716	Others		FvH4_7g02970	Others		FvH4_4g03030	Others
gene35803	Others		FvH4_7g07970	Others		FvH4_1g11530	Others
gene36013	Others		FvH4_7g23550	Others		FvH4_2g00520	Others
gene36032	Others		FvH4_7g25970	Others		FvH4_2g00450	Others
gene36112	Others		FvH4_7g28980	Others		FvH4_2g19840	Others
gene36822	Others		FvH4_7g31700	Others		FvH4_2g38990	Others
gene36823	Others		FvH4_1g22790	PHD		FvH4_2g40390	Others
gene37163	Others		FvH4_1g25980	PHD		FvH4_3g03620	Others
gene37999	Others		FvH4_1g28050	PHD		FvH4_3g39550	Others
gene38000	Others		FvH4_1g29990	PHD		FvH4_4g26540	Others
gene38270	Others		FvH4_2g00220	PHD		FvH4_4g26550	Others
gene00092	PHD		FvH4_2g28030	PHD		FvH4_5g14580	Others
gene00619	PHD		FvH4_2g33110	PHD		FvH4_6g49770	Others
gene01107	PHD		FvH4_3g01420	PHD		FvH4_6g49790	Others
gene02252	PHD		FvH4_3g01430	PHD		FvH4_7g13001	Others
gene02571	PHD		FvH4_3g12610	PHD		FvH4_7g07970	Others
gene03487	PHD		FvH4_3g17540	PHD		FvH4_6g17100	PHD
gene07518	PHD		FvH4_3g17570	PHD		FvH4_4g35820	PHD
gene07936	PHD		FvH4_3g18560	PHD		FvH4_3g30510	PHD
gene09304	PHD		FvH4_3g30510	PHD		FvH4_5g38940	PHD
gene09862	PHD		FvH4_3g38930	PHD		FvH4_2g33110	PHD
gene10354	PHD		FvH4_4g12210	PHD		FvH4_3g23572	PHD
gene10964	PHD		FvH4_4g15500	PHD		FvH4_6g34320	PHD
gene12377	PHD		FvH4_4g35820	PHD		FvH4_3g38930	PHD
gene12820	PHD		FvH4_5g04850	PHD		FvH4_5g18011	PHD
gene12861	PHD		FvH4_5g13310	PHD		FvH4_4g15500	PHD
gene17873	PHD		FvH4_5g27440	PHD		FvH4_1g28050	PHD
gene18219	PHD		FvH4_5g27730	PHD		FvH4_2g28030	PHD
gene19505	PHD		FvH4_5g38940	PHD		FvH4_1g25980	PHD
gene20001	PHD		FvH4_6g07080	PHD		FvH4_7g32150	PHD
gene21875	PHD		FvH4_6g14290	PHD		FvH4_7g31710	PHD
gene22427	PHD		FvH4_6g17100	PHD		FvH4_1g24041	PHD
gene26143	PHD		FvH4_6g34320	PHD		FvH4_6g14290	PHD
gene27227	PHD		FvH4_6g50560	PHD		FvH4_3g01411	PHD
gene27354	PHD		FvH4_7g16370	PHD		FvH4_3g12610	PHD
gene28393	PHD		FvH4_7g16390	PHD		FvH4_2g09891	PHD
gene29090	PHD		FvH4_7g31710	PHD		FvH4_4g12210	PHD
gene30488	PHD		FvH4_7g32150	PHD		FvH4_5g13310	PHD
gene31177	PHD		FvH4_7g03720	RB		FvH4_3g18560	PHD
gene31550	PHD		FvH4_3g23230	Rcd1-like		FvH4_3g17570	PHD
gene32138	PHD		FvH4_4g37120	Rcd1-like		FvH4_6g50560	PHD
gene36046	PHD		FvH4_6g42770	Rcd1-like		FvH4_5g27730	PHD
gene37866	PHD		FvH4_1g14350	SET		FvH4_1g29990	PHD
gene38416	PHD		FvH4_1g16260	SET		FvH4_2g00220	PHD
gene38417	PHD		FvH4_1g25860	SET		FvH4_6g07080	PHD
gene12454	Pseudo ARR-B		FvH4_1g27420	SET		FvH4_5g04850	PHD
gene18151	Pseudo ARR-B		FvH4_1g30000	SET		FvH4_6g42580	PHD
gene18610	Pseudo ARR-B		FvH4_2g02250	SET		FvH4_7g16370	PHD
gene26055	Pseudo ARR-B		FvH4_2g03790	SET		FvH4_7g17041	PHD
gene13926	RB		FvH4_2g13430	SET		FvH4_1g22790	PHD
gene00795	Rcd1-like		FvH4_2g20650	SET		FvH4_2g03602	PHD
gene36284	Rcd1-like		FvH4_2g26270	SET		FvH4_2g40920	PHD
gene37882	Rcd1-like		FvH4_2g26280	SET		FvH4_7g03720	RB
gene00440	SET		FvH4_2g27840	SET		FvH4_4g37120	Rcd1-like
gene01396	SET		FvH4_2g27880	SET		FvH4_3g23230	Rcd1-like
gene02275	SET		FvH4_3g12630	SET		FvH4_6g42770	Rcd1-like
gene02482	SET		FvH4_3g13130	SET		FvH4_6g54300	SET
gene03234	SET		FvH4_3g25420	SET		FvH4_5g39110	SET
gene04693	SET		FvH4_4g04470	SET		FvH4_6g24040	SET
gene04715	SET		FvH4_4g08310	SET		FvH4_7g07980	SET
gene06267	SET		FvH4_4g08820	SET		FvH4_4g30820	SET
gene06630	SET		FvH4_4g12820	SET		FvH4_4g31050	SET
gene07293	SET		FvH4_4g22020	SET		FvH4_4g33660	SET
gene07362	SET		FvH4_4g22710	SET		FvH4_4g12820	SET
gene08123	SET		FvH4_4g30820	SET		FvH4_4g22710	SET
gene08324	SET		FvH4_4g31050	SET		FvH4_2g02250	SET
gene08379	SET		FvH4_4g33660	SET		FvH4_2g13430	SET
gene10167	SET		FvH4_5g25380	SET		FvH4_2g20650	SET
gene10999	SET		FvH4_5g26810	SET		FvH4_2g20121	SET
gene11110	SET		FvH4_5g31170	SET		FvH4_1g00050	SET
gene11111	SET		FvH4_5g39110	SET		FvH4_2g28350	SET
gene11265	SET		FvH4_6g01620	SET		FvH4_2g26270	SET
gene11269	SET		FvH4_6g21530	SET		FvH4_2g26280	SET
gene12359	SET		FvH4_6g24040	SET		FvH4_2g27840	SET
gene16684	SET		FvH4_6g40490	SET		FvH4_2g27880	SET
gene16946	SET		FvH4_6g43760	SET		FvH4_1g25860	SET
gene18071	SET		FvH4_6g54300	SET		FvH4_6g01620	SET
gene19947	SET		FvH4_7g07980	SET		FvH4_4g08310	SET
gene19999	SET		FvH4_7g12930	SET		FvH4_6g21530	SET
gene20484	SET		FvH4_7g20720	SET		FvH4_3g13130	SET
gene21399	SET		FvH4_7g26380	SET		FvH4_3g12630	SET
gene22755	SET		FvH4_1g13430	SNF2		FvH4_5g25380	SET
gene23354	SET		FvH4_1g24690	SNF2		FvH4_7g26380	SET
gene23813	SET		FvH4_2g06200	SNF2		FvH4_4g22020	SET
gene23883	SET		FvH4_2g09760	SNF2		FvH4_7g20720	SET
gene25503	SET		FvH4_2g21200	SNF2		FvH4_1g16260	SET
gene27657	SET		FvH4_3g04580	SNF2		FvH4_6g43760	SET
gene29411	SET		FvH4_3g15170	SNF2		FvH4_4g08820	SET
gene35471	SET		FvH4_3g28110	SNF2		FvH4_1g14350	SET
gene35552	SET		FvH4_4g03140	SNF2		FvH4_1g27420	SET
gene36565	SET		FvH4_4g03180	SNF2		FvH4_1g30000	SET
gene37293	SET		FvH4_4g14970	SNF2		FvH4_4g04470	SET
gene37343	SET		FvH4_4g17030	SNF2		FvH4_5g26810	SET
gene37677	SET		FvH4_4g17400	SNF2		FvH4_5g31170	SET
gene37893	SET		FvH4_4g21690	SNF2		FvH4_6g40490	SET
gene38266	SET		FvH4_4g36060	SNF2		FvH4_6g43540	SET
gene38745	SET		FvH4_4g37270	SNF2		FvH4_7g12930	SET
gene00779	SNF2		FvH4_5g14340	SNF2		FvH4_3g25420	SET
gene01766	SNF2		FvH4_5g20730	SNF2		FvH4_7g04391	SET
gene01770	SNF2		FvH4_5g20740	SNF2		FvH4_4g37270	SNF2
gene04840	SNF2		FvH4_5g29290	SNF2		FvH4_4g03132	SNF2
gene06705	SNF2		FvH4_6g24570	SNF2		FvH4_4g03180	SNF2
gene06752	SNF2		FvH4_6g26480	SNF2		FvH4_7g09450	SNF2
gene08267	SNF2		FvH4_6g42970	SNF2		FvH4_4g17030	SNF2
gene10657	SNF2		FvH4_6g52660	SNF2		FvH4_4g17400	SNF2
gene10885	SNF2		FvH4_7g02950	SNF2		FvH4_2g21200	SNF2
gene14301	SNF2		FvH4_7g09450	SNF2		FvH4_5g20740	SNF2
gene14851	SNF2		FvH4_7g14720	SNF2		FvH4_5g29290	SNF2
gene16160	SNF2		FvH4_7g20550	SNF2		FvH4_7g02950	SNF2
gene17733	SNF2		FvH4_7g25190	SNF2		FvH4_3g28110	SNF2
gene21045	SNF2		FvH4_7g26110	SNF2		FvH4_1g24690	SNF2
gene21371	SNF2		FvH4_5g39330	SOH1		FvH4_6g26480	SNF2
gene21858	SNF2		FvH4_7g26530	SOH1		FvH4_7g25190	SNF2
gene21967	SNF2		FvH4_1g12170	SWI/SNF-BAF60b		FvH4_7g26110	SNF2
gene22790	SNF2		FvH4_1g25810	SWI/SNF-BAF60b		FvH4_2g09760	SNF2
gene23954	SNF2		FvH4_2g04600	SWI/SNF-BAF60b		FvH4_6g24570	SNF2
gene28587	SNF2		FvH4_2g06890	SWI/SNF-BAF60b		FvH4_4g21690	SNF2
gene30445	SNF2		FvH4_2g10320	SWI/SNF-BAF60b		FvH4_7g20540	SNF2
gene35391	SNF2		FvH4_2g12310	SWI/SNF-BAF60b		FvH4_6g42970	SNF2
gene36261	SNF2		FvH4_3g00950	SWI/SNF-BAF60b		FvH4_2g06200	SNF2
gene36521	SNF2		FvH4_3g02400	SWI/SNF-BAF60b		FvH4_3g04580	SNF2
gene36676	SNF2		FvH4_3g08570	SWI/SNF-BAF60b		FvH4_1g13430	SNF2
gene36941	SNF2		FvH4_3g23500	SWI/SNF-BAF60b		FvH4_3g15170	SNF2
gene37154	SNF2		FvH4_3g26480	SWI/SNF-BAF60b		FvH4_3g46101	SNF2
gene37233	SNF2		FvH4_3g30330	SWI/SNF-BAF60b		FvH4_4g14970	SNF2
gene37484	SNF2		FvH4_5g08160	SWI/SNF-BAF60b		FvH4_4g36060	SNF2
gene38055	SNF2		FvH4_5g30650	SWI/SNF-BAF60b		FvH4_5g14341	SNF2
gene38350	SNF2		FvH4_5g35250	SWI/SNF-BAF60b		FvH4_5g20730	SNF2
gene02303	SOH1		FvH4_6g53310	SWI/SNF-BAF60b		FvH4_6g01581	SNF2
gene21417	SOH1		FvH4_7g08300	SWI/SNF-BAF60b		FvH4_6g52660	SNF2
gene01558	SWI/SNF-BAF60b		FvH4_2g37680	SWI/SNF-SWI3		FvH4_7g14720	SNF2
gene03112	SWI/SNF-BAF60b		FvH4_2g39110	SWI/SNF-SWI3		FvH4_5g39330	SOH1
gene03474	SWI/SNF-BAF60b		FvH4_3g20840	SWI/SNF-SWI3		FvH4_7g26530	SOH1
gene06338	SWI/SNF-BAF60b		FvH4_7g18750	SWI/SNF-SWI3		FvH4_2g10320	SWI/SNF-BAF60b
gene12142	SWI/SNF-BAF60b		FvH4_1g00430	TAZ		FvH4_7g08300	SWI/SNF-BAF60b
gene12351	SWI/SNF-BAF60b		FvH4_1g17510	TAZ		FvH4_3g23500	SWI/SNF-BAF60b
gene14390	SWI/SNF-BAF60b		FvH4_5g06740	TAZ		FvH4_5g08160	SWI/SNF-BAF60b
gene14885	SWI/SNF-BAF60b		FvH4_6g36320	TAZ		FvH4_5g35250	SWI/SNF-BAF60b
gene16010	SWI/SNF-BAF60b		FvH4_6g45470	TAZ		FvH4_1g25810	SWI/SNF-BAF60b
gene19586	SWI/SNF-BAF60b		FvH4_1g07810	TRAF		FvH4_3g30330	SWI/SNF-BAF60b
gene19771	SWI/SNF-BAF60b		FvH4_2g23530	TRAF		FvH4_1g12170	SWI/SNF-BAF60b
gene22749	SWI/SNF-BAF60b		FvH4_3g11950	TRAF		FvH4_5g30650	SWI/SNF-BAF60b
gene25887	SWI/SNF-BAF60b		FvH4_3g15860	TRAF		FvH4_3g02400	SWI/SNF-BAF60b
gene27044	SWI/SNF-BAF60b		FvH4_4g07840	TRAF		FvH4_3g00950	SWI/SNF-BAF60b
gene27492	SWI/SNF-BAF60b		FvH4_4g14240	TRAF		FvH4_2g04600	SWI/SNF-BAF60b
gene29758	SWI/SNF-BAF60b		FvH4_4g15040	TRAF		FvH4_6g53310	SWI/SNF-BAF60b
gene31900	SWI/SNF-BAF60b		FvH4_4g18240	TRAF		FvH4_3g26472	SWI/SNF-BAF60b
gene08618	SWI/SNF-SWI3		FvH4_5g11380	TRAF		FvH4_2g12310	SWI/SNF-BAF60b
gene15221	SWI/SNF-SWI3		FvH4_6g20360	TRAF		FvH4_3g08570	SWI/SNF-BAF60b
gene23463	SWI/SNF-SWI3		FvH4_6g25090	TRAF		FvH4_2g06890	SWI/SNF-BAF60b
gene25010	SWI/SNF-SWI3		FvH4_6g38820	TRAF		FvH4_2g37680	SWI/SNF-SWI3
gene05736	TAZ		FvH4_6g38830	TRAF		FvH4_2g39110	SWI/SNF-SWI3
gene10006	TAZ		FvH4_6g41550	TRAF		FvH4_7g18750	SWI/SNF-SWI3
gene10133	TAZ					FvH4_3g20840	SWI/SNF-SWI3
gene10338	TAZ					FvH4_1g17510	TAZ
gene37806	TAZ					FvH4_5g06740	TAZ
gene05893	TRAF					FvH4_1g00430	TAZ
gene06113	TRAF					FvH4_6g45470	TAZ
gene06808	TRAF					FvH4_6g36320	TAZ
gene10440	TRAF					FvH4_4g15040	TRAF
gene10963	TRAF					FvH4_4g14240	TRAF
gene11186	TRAF					FvH4_4g18240	TRAF
gene12668	TRAF					FvH4_3g15860	TRAF
gene17009	TRAF					FvH4_2g28021	TRAF
gene18313	TRAF					FvH4_2g27041	TRAF
gene20070	TRAF					FvH4_1g07810	TRAF
gene21303	TRAF					FvH4_4g07840	TRAF
gene21620	TRAF					FvH4_6g20360	TRAF
gene21905	TRAF					FvH4_3g11950	TRAF
gene25496	TRAF					FvH4_7g25521	TRAF
gene27809	TRAF					FvH4_6g41550	TRAF
gene28768	TRAF					FvH4_1g28561	TRAF
gene36462	TRAF					FvH4_2g23530	TRAF
gene37120	TRAF					FvH4_6g38820	TRAF
gene37844	TRAF					FvH4_3g42042	TRAF
						FvH4_5g11380	TRAF
						FvH4_6g25090	TRAF
						FvH4_6g38830	TRAF

## Sheet: Sheet4
v2.0.a2			v4.0.a1			v4.0.a2
Gene ID	protein kinases		Gene ID	protein kinases		Gene ID	protein kinases
gene09355	AGC_MAST		FvH4_5g17560	AGC_MAST		FvH4_5g17560	AGC_MAST
gene21265	AGC_MAST		FvH4_7g27920	AGC_MAST		FvH4_7g27920	AGC_MAST
gene08269	AGC_NDR		FvH4_1g07990	AGC_NDR		FvH4_2g21180	AGC_NDR
gene09104	AGC_NDR		FvH4_2g21180	AGC_NDR		FvH4_2g34390	AGC_NDR
gene11481	AGC_NDR		FvH4_2g31460	AGC_NDR		FvH4_4g03790	AGC_NDR
gene12688	AGC_NDR		FvH4_2g34390	AGC_NDR		FvH4_1g07990	AGC_NDR
gene15428	AGC_NDR		FvH4_3g11130	AGC_NDR		FvH4_2g31460	AGC_NDR
gene20153	AGC_NDR		FvH4_4g03790	AGC_NDR		FvH4_3g11130	AGC_NDR
gene23410	AGC_PDK1		FvH4_7g18280	AGC_PDK1		FvH4_7g18280	AGC_PDK1
gene11873	AGC_PKA-PKG		FvH4_1g05740	AGC_PKA-PKG		FvH4_1g05740	AGC_PKA-PKG
gene00117	AGC_RSK-2		FvH4_5g16040	AGC-Pl		FvH4_5g16040	AGC-Pl
gene01309	AGC_RSK-2		FvH4_6g09640	AGC-Pl		FvH4_6g09640	AGC-Pl
gene03575	AGC_RSK-2		FvH4_1g03770	AGC_RSK-2		FvH4_2g23201	AGC-Pl
gene04899	AGC_RSK-2		FvH4_2g17220	AGC_RSK-2		FvH4_3g09660	AGC_RSK-2
gene10373	AGC_RSK-2		FvH4_2g18040	AGC_RSK-2		FvH4_6g49600	AGC_RSK-2
gene13896	AGC_RSK-2		FvH4_3g00260	AGC_RSK-2		FvH4_3g24290	AGC_RSK-2
gene17125	AGC_RSK-2		FvH4_3g09660	AGC_RSK-2		FvH4_7g10180	AGC_RSK-2
gene17422	AGC_RSK-2		FvH4_3g13780	AGC_RSK-2		FvH4_3g16190	AGC_RSK-2
gene19846	AGC_RSK-2		FvH4_3g16190	AGC_RSK-2		FvH4_3g34270	AGC_RSK-2
gene19873	AGC_RSK-2		FvH4_3g24290	AGC_RSK-2		FvH4_2g17220	AGC_RSK-2
gene20540	AGC_RSK-2		FvH4_3g24340	AGC_RSK-2		FvH4_2g18040	AGC_RSK-2
gene20615	AGC_RSK-2		FvH4_3g34270	AGC_RSK-2		FvH4_3g00260	AGC_RSK-2
gene28499	AGC_RSK-2		FvH4_3g42710	AGC_RSK-2		FvH4_3g13780	AGC_RSK-2
gene30242	AGC_RSK-2		FvH4_3g43220	AGC_RSK-2		FvH4_3g42710	AGC_RSK-2
gene30985	AGC_RSK-2		FvH4_6g18180	AGC_RSK-2		FvH4_3g43220	AGC_RSK-2
gene38757	AGC_RSK-2		FvH4_6g49600	AGC_RSK-2		FvH4_6g51490	AGC_RSK-2
gene09523	AGC-Pl		FvH4_6g51490	AGC_RSK-2		FvH4_6g18180	AGC_RSK-2
gene13564	AGC-Pl		FvH4_7g10180	AGC_RSK-2		FvH4_1g03770	AGC_RSK-2
gene09022	Aur		FvH4_2g11990	Aur		FvH4_3g24340	AGC_RSK-2
gene11492	Aur		FvH4_2g35180	Aur		FvH4_2g35180	Aur
gene29200	Aur		FvH4_3g27390	Aur		FvH4_4g03900	Aur
gene33938	Aur		FvH4_4g03900	Aur		FvH4_5g28371	Aur
gene37706	Aur		FvH4_4g11000	Aur		FvH4_4g11063	Aur
gene38224	Aur		FvH4_4g11030	Aur		FvH4_6g25850	Aur
gene17737	BUB		FvH4_4g11070	Aur		FvH4_7g12170	Aur
gene04397	CAMK_AMPK		FvH4_4g11100	Aur		FvH4_4g11000	Aur
gene29272	CAMK_CAMK1-DCAMKL		FvH4_4g11410	Aur		FvH4_4g11030	Aur
gene05792	CAMK_CAMKL-CHK1		FvH4_5g28220	Aur		FvH4_4g11041	Aur
gene10067	CAMK_CAMKL-CHK1		FvH4_6g25850	Aur		FvH4_6g26520	BUB
gene13841	CAMK_CAMKL-CHK1		FvH4_7g12170	Aur		FvH4_6g47850	CAMK_AMPK
gene13849	CAMK_CAMKL-CHK1		FvH4_6g43260	CAMK_AMPK		FvH4_6g43260	CAMK_AMPK
gene15015	CAMK_CAMKL-CHK1		FvH4_6g47850	CAMK_AMPK		FvH4_5g27182	CAMK_CAMK1-DCAMKL
gene15372	CAMK_CAMKL-CHK1		FvH4_1g01070	CAMK_CAMKL-CHK1		FvH4_1g17990	CAMK_CAMKL-CHK1
gene18645	CAMK_CAMKL-CHK1		FvH4_1g03090	CAMK_CAMKL-CHK1		FvH4_1g01070	CAMK_CAMKL-CHK1
gene21319	CAMK_CAMKL-CHK1		FvH4_1g17990	CAMK_CAMKL-CHK1		FvH4_6g10210	CAMK_CAMKL-CHK1
gene21320	CAMK_CAMKL-CHK1		FvH4_2g41050	CAMK_CAMKL-CHK1		FvH4_6g10160	CAMK_CAMKL-CHK1
gene22806	CAMK_CAMKL-CHK1		FvH4_3g05110	CAMK_CAMKL-CHK1		FvH4_2g41050	CAMK_CAMKL-CHK1
gene26443	CAMK_CAMKL-CHK1		FvH4_3g07620	CAMK_CAMKL-CHK1		FvH4_3g27610	CAMK_CAMKL-CHK1
gene27394	CAMK_CAMKL-CHK1		FvH4_3g07630	CAMK_CAMKL-CHK1		FvH4_7g17430	CAMK_CAMKL-CHK1
gene28132	CAMK_CAMKL-CHK1		FvH4_3g27610	CAMK_CAMKL-CHK1		FvH4_7g25640	CAMK_CAMKL-CHK1
gene28136	CAMK_CAMKL-CHK1		FvH4_3g40220	CAMK_CAMKL-CHK1		FvH4_4g21530	CAMK_CAMKL-CHK1
gene29066	CAMK_CAMKL-CHK1		FvH4_3g40260	CAMK_CAMKL-CHK1		FvH4_5g33970	CAMK_CAMKL-CHK1
gene29681	CAMK_CAMKL-CHK1		FvH4_4g02010	CAMK_CAMKL-CHK1		FvH4_3g18091	CAMK_CAMKL-CHK1
gene29682	CAMK_CAMKL-CHK1		FvH4_4g08900	CAMK_CAMKL-CHK1		FvH4_4g08900	CAMK_CAMKL-CHK1
gene30382	CAMK_CAMKL-CHK1		FvH4_4g21530	CAMK_CAMKL-CHK1		FvH4_3g40260	CAMK_CAMKL-CHK1
gene31049	CAMK_CAMKL-CHK1		FvH4_5g33970	CAMK_CAMKL-CHK1		FvH4_3g40220	CAMK_CAMKL-CHK1
gene04829	CAMK_CAMKL-LKB		FvH4_6g10160	CAMK_CAMKL-CHK1		FvH4_4g02010	CAMK_CAMKL-CHK1
gene01742	CAMK_CDPK		FvH4_6g10210	CAMK_CAMKL-CHK1		FvH4_3g07630	CAMK_CAMKL-CHK1
gene03391	CAMK_CDPK		FvH4_7g17430	CAMK_CAMKL-CHK1		FvH4_3g07620	CAMK_CAMKL-CHK1
gene05409	CAMK_CDPK		FvH4_7g25640	CAMK_CAMKL-CHK1		FvH4_3g05110	CAMK_CAMKL-CHK1
gene08576	CAMK_CDPK		FvH4_3g32550	CAMK_CAMKL-LKB		FvH4_1g03090	CAMK_CAMKL-CHK1
gene09567	CAMK_CDPK		FvH4_1g11780	CAMK_CDPK		FvH4_3g32550	CAMK_CAMKL-LKB
gene11458	CAMK_CDPK		FvH4_1g15620	CAMK_CDPK		FvH4_4g11140	CAMK_CDPK
gene12059	CAMK_CDPK		FvH4_2g06730	CAMK_CDPK		FvH4_3g22730	CAMK_CDPK
gene12762	CAMK_CDPK		FvH4_2g11790	CAMK_CDPK		FvH4_6g35360	CAMK_CDPK
gene13335	CAMK_CDPK		FvH4_2g16880	CAMK_CDPK		FvH4_2g38010	CAMK_CDPK
gene13451	CAMK_CDPK		FvH4_2g38010	CAMK_CDPK		FvH4_5g15720	CAMK_CDPK
gene13650	CAMK_CDPK		FvH4_3g02130	CAMK_CDPK		FvH4_4g03560	CAMK_CDPK
gene14609	CAMK_CDPK		FvH4_3g22730	CAMK_CDPK		FvH4_5g35980	CAMK_CDPK
gene14687	CAMK_CDPK		FvH4_3g24430	CAMK_CDPK		FvH4_7g32610	CAMK_CDPK
gene15357	CAMK_CDPK		FvH4_3g27800	CAMK_CDPK		FvH4_7g28910	CAMK_CDPK
gene16634	CAMK_CDPK		FvH4_3g28740	CAMK_CDPK		FvH4_6g11340	CAMK_CDPK
gene17341	CAMK_CDPK		FvH4_4g03560	CAMK_CDPK		FvH4_6g08930	CAMK_CDPK
gene18135	CAMK_CDPK		FvH4_4g11140	CAMK_CDPK		FvH4_1g11780	CAMK_CDPK
gene18254	CAMK_CDPK		FvH4_5g01410	CAMK_CDPK		FvH4_3g28740	CAMK_CDPK
gene19615	CAMK_CDPK		FvH4_5g03610	CAMK_CDPK		FvH4_3g27800	CAMK_CDPK
gene21999	CAMK_CDPK		FvH4_5g15720	CAMK_CDPK		FvH4_6g02090	CAMK_CDPK
gene23668	CAMK_CDPK		FvH4_5g35980	CAMK_CDPK		FvH4_2g16880	CAMK_CDPK
gene25220	CAMK_CDPK		FvH4_6g02090	CAMK_CDPK		FvH4_6g21020	CAMK_CDPK
gene27440	CAMK_CDPK		FvH4_6g08930	CAMK_CDPK		FvH4_6g20840	CAMK_CDPK
gene31882	CAMK_CDPK		FvH4_6g11340	CAMK_CDPK		FvH4_3g02130	CAMK_CDPK
gene31992	CAMK_CDPK		FvH4_6g20840	CAMK_CDPK		FvH4_3g24430	CAMK_CDPK
gene32375	CAMK_CDPK		FvH4_6g21020	CAMK_CDPK		FvH4_7g05490	CAMK_CDPK
gene35424	CAMK_CDPK		FvH4_6g23540	CAMK_CDPK		FvH4_6g23540	CAMK_CDPK
gene38460	CAMK_CDPK		FvH4_6g35360	CAMK_CDPK		FvH4_2g11790	CAMK_CDPK
gene06595	CAMK_OST1L		FvH4_7g05490	CAMK_CDPK		FvH4_2g06730	CAMK_CDPK
gene10769	CAMK_OST1L		FvH4_7g17350	CAMK_CDPK		FvH4_5g03610	CAMK_CDPK
gene11031	CAMK_OST1L		FvH4_7g28910	CAMK_CDPK		FvH4_5g01410	CAMK_CDPK
gene11969	CAMK_OST1L		FvH4_7g32610	CAMK_CDPK		FvH4_1g15620	CAMK_CDPK
gene11970	CAMK_OST1L		FvH4_1g15440	CAMK_OST1L		FvH4_7g17350	CAMK_CDPK
gene16244	CAMK_OST1L		FvH4_1g20310	CAMK_OST1L		FvH4_4g13050	CAMK_OST1L
gene24096	CAMK_OST1L		FvH4_2g06910	CAMK_OST1L		FvH4_5g20490	CAMK_OST1L
gene31902	CAMK_OST1L		FvH4_4g13050	CAMK_OST1L		FvH4_5g28850	CAMK_OST1L
gene37433	CAMK_OST1L		FvH4_4g14310	CAMK_OST1L		FvH4_5g36724	CAMK_OST1L
gene37435	CAMK_OST1L		FvH4_5g20490	CAMK_OST1L		FvH4_1g20310	CAMK_OST1L
gene37436	CAMK_OST1L		FvH4_5g28850	CAMK_OST1L		FvH4_1g15440	CAMK_OST1L
gene07489	CK1_CK1		FvH4_5g36730	CAMK_OST1L		FvH4_2g06910	CAMK_OST1L
gene08271	CK1_CK1		FvH4_5g36740	CAMK_OST1L		FvH4_5g36721	CAMK_OST1L
gene08825	CK1_CK1		FvH4_1g05680	CK1_CK1		FvH4_5g36722	CAMK_OST1L
gene11484	CK1_CK1		FvH4_1g07860	CK1_CK1		FvH4_5g36723	CAMK_OST1L
gene11487	CK1_CK1		FvH4_2g21160	CK1_CK1		FvH4_4g14310	CAMK_OST1L
gene11866	CK1_CK1		FvH4_2g35730	CK1_CK1		FvH4_6g34010	CK1_CK1
gene12673	CK1_CK1		FvH4_3g35210	CK1_CK1		FvH4_2g21160	CK1_CK1
gene13940	CK1_CK1		FvH4_4g03810	CK1_CK1		FvH4_2g35730	CK1_CK1
gene01884	CK1_CK1-Pl		FvH4_4g03850	CK1_CK1		FvH4_4g03810	CK1_CK1
gene02101	CK1_CK1-Pl		FvH4_6g34010	CK1_CK1		FvH4_4g03850	CK1_CK1
gene08991	CK1_CK1-Pl		FvH4_1g05050	CK1_CK1-Pl		FvH4_1g05680	CK1_CK1
gene24744	CK1_CK1-Pl		FvH4_1g28110	CK1_CK1-Pl		FvH4_1g07860	CK1_CK1
gene25642	CK1_CK1-Pl		FvH4_2g35440	CK1_CK1-Pl		FvH4_3g35210	CK1_CK1
gene35580	CK1_CK1-Pl		FvH4_3g44690	CK1_CK1-Pl		FvH4_5g10720	CK1_CK1-Pl
gene11841	CMGC_CDK-CCRK		FvH4_5g10720	CK1_CK1-Pl		FvH4_1g05050	CK1_CK1-Pl
gene09428	CMGC_CDK-CDK7		FvH4_6g32280	CK1_CK1-Pl		FvH4_2g35440	CK1_CK1-Pl
gene24158	CMGC_CDK-CDK8		FvH4_1g05460	CMGC_CDK-CCRK		FvH4_3g44690	CK1_CK1-Pl
gene06721	CMGC_CDK-CRK7-CDK9		FvH4_5g16910	CMGC_CDK-CDK7		FvH4_6g32280	CK1_CK1-Pl
gene16298	CMGC_CDK-CRK7-CDK9		FvH4_1g25340	CMGC_CDK-CDK8		FvH4_1g28110	CK1_CK1-Pl
gene16436	CMGC_CDK-CRK7-CDK9		FvH4_1g20740	CMGC_CDK-CRK7-CDK9		FvH4_1g05460	CMGC_CDK-CCRK
gene17146	CMGC_CDK-CRK7-CDK9		FvH4_1g23160	CMGC_CDK-CRK7-CDK9		FvH4_5g16910	CMGC_CDK-CDK7
gene17718	CMGC_CDK-CRK7-CDK9		FvH4_2g13090	CMGC_CDK-CRK7-CDK9		FvH4_1g25340	CMGC_CDK-CDK8
gene21115	CMGC_CDK-CRK7-CDK9		FvH4_3g16880	CMGC_CDK-CRK7-CDK9		FvH4_4g17190	CMGC_CDK-CRK7-CDK9
gene22405	CMGC_CDK-CRK7-CDK9		FvH4_3g19930	CMGC_CDK-CRK7-CDK9		FvH4_1g20740	CMGC_CDK-CRK7-CDK9
gene27065	CMGC_CDK-CRK7-CDK9		FvH4_4g11370	CMGC_CDK-CRK7-CDK9		FvH4_6g04100	CMGC_CDK-CRK7-CDK9
gene27588	CMGC_CDK-CRK7-CDK9		FvH4_4g17190	CMGC_CDK-CRK7-CDK9		FvH4_3g19930	CMGC_CDK-CRK7-CDK9
gene29225	CMGC_CDK-CRK7-CDK9		FvH4_5g09040	CMGC_CDK-CRK7-CDK9		FvH4_6g26290	CMGC_CDK-CRK7-CDK9
gene31351	CMGC_CDK-CRK7-CDK9		FvH4_5g14470	CMGC_CDK-CRK7-CDK9		FvH4_1g23160	CMGC_CDK-CRK7-CDK9
gene37088	CMGC_CDK-CRK7-CDK9		FvH4_5g28120	CMGC_CDK-CRK7-CDK9		FvH4_4g11370	CMGC_CDK-CRK7-CDK9
gene37159	CMGC_CDK-CRK7-CDK9		FvH4_5g33160	CMGC_CDK-CRK7-CDK9		FvH4_5g33160	CMGC_CDK-CRK7-CDK9
gene37973	CMGC_CDK-CRK7-CDK9		FvH4_6g04100	CMGC_CDK-CRK7-CDK9		FvH4_2g13090	CMGC_CDK-CRK7-CDK9
gene13618	CMGC_CDKL-Os		FvH4_6g26290	CMGC_CDK-CRK7-CDK9		FvH4_5g28120	CMGC_CDK-CRK7-CDK9
gene06387	CMGC_CDK-PITSLRE		FvH4_6g47810	CMGC_CDK-CRK7-CDK9		FvH4_3g16880	CMGC_CDK-CRK7-CDK9
gene06388	CMGC_CDK-PITSLRE		FvH4_4g24200	CMGC_CDK-PITSLRE		FvH4_5g09040	CMGC_CDK-CRK7-CDK9
gene07127	CMGC_CDK-PITSLRE		FvH4_5g07720	CMGC_CDK-PITSLRE		FvH4_5g14470	CMGC_CDK-CRK7-CDK9
gene07959	CMGC_CDK-Pl		FvH4_5g07740	CMGC_CDK-PITSLRE		FvH4_6g47810	CMGC_CDK-CRK7-CDK9
gene13619	CMGC_CDK-Pl		FvH4_1g27840	CMGC_CDK-Pl		FvH4_6g09191	CMGC_CDKL-Os
gene17189	CMGC_CDK-Pl		FvH4_2g16100	CMGC_CDK-Pl		FvH4_5g07740	CMGC_CDK-PITSLRE
gene29167	CMGC_CDK-Pl		FvH4_3g37810	CMGC_CDK-Pl		FvH4_4g24200	CMGC_CDK-PITSLRE
gene31613	CMGC_CDK-Pl		FvH4_5g26360	CMGC_CDK-Pl		FvH4_3g37810	CMGC_CDK-Pl
gene01549	CMGC_CK2		FvH4_6g09190	CMGC_CDK-Pl		FvH4_6g09190	CMGC_CDK-Pl
gene02553	CMGC_CK2		FvH4_1g17250	CMGC_CK2		FvH4_2g16100	CMGC_CDK-Pl
gene05727	CMGC_CK2		FvH4_1g17410	CMGC_CK2		FvH4_5g26360	CMGC_CDK-Pl
gene22532	CMGC_CK2		FvH4_2g33300	CMGC_CK2		FvH4_1g27840	CMGC_CDK-Pl
gene07014	CMGC_CLK		FvH4_6g05990	CMGC_CK2		FvH4_1g17250	CMGC_CK2
gene08770	CMGC_CLK		FvH4_2g36300	CMGC_CLK		FvH4_2g33300	CMGC_CK2
gene09980	CMGC_CLK		FvH4_4g25400	CMGC_CLK		FvH4_1g17410	CMGC_CK2
gene18191	CMGC_CLK		FvH4_5g06570	CMGC_CLK		FvH4_6g05990	CMGC_CK2
gene03765	CMGC_DYRK-PRP4		FvH4_6g14570	CMGC_CLK		FvH4_4g25400	CMGC_CLK
gene09315	CMGC_DYRK-PRP4		FvH4_4g27640	CMGC_DYRK-PRP4		FvH4_2g36300	CMGC_CLK
gene20976	CMGC_DYRK-PRP4		FvH4_5g17930	CMGC_DYRK-PRP4		FvH4_5g06570	CMGC_CLK
gene38739	CMGC_DYRK-YAK		FvH4_7g24530	CMGC_DYRK-PRP4		FvH4_6g14570	CMGC_CLK
gene15782	CMGC_GSK		FvH4_7g34270	CMGC_DYRK-YAK		FvH4_4g27640	CMGC_DYRK-PRP4
gene24522	CMGC_GSK		FvH4_1g26680	CMGC_GSK		FvH4_5g17930	CMGC_DYRK-PRP4
gene29593	CMGC_GSK		FvH4_3g07480	CMGC_GSK		FvH4_7g24530	CMGC_DYRK-PRP4
gene29693	CMGC_GSK		FvH4_5g28620	CMGC_GSK		FvH4_7g34270	CMGC_DYRK-YAK
gene37556	CMGC_GSK		FvH4_6g08170	CMGC_GSK		FvH4_6g27640	CMGC_GSK
gene38034	CMGC_GSK		FvH4_6g27640	CMGC_GSK		FvH4_1g26680	CMGC_GSK
gene38285	CMGC_GSK		FvH4_6g50970	CMGC_GSK		FvH4_5g28620	CMGC_GSK
gene20346	CMGC_GSKL		FvH4_7g13360	CMGC_GSK		FvH4_3g07480	CMGC_GSK
gene04076	CMGC_MAPK		FvH4_2g23010	CMGC_GSKL		FvH4_6g08170	CMGC_GSK
gene06108	CMGC_MAPK		FvH4_1g00480	CMGC_MAPK		FvH4_6g50970	CMGC_GSK
gene09401	CMGC_MAPK		FvH4_1g12630	CMGC_MAPK		FvH4_7g13360	CMGC_GSK
gene10128	CMGC_MAPK		FvH4_2g39360	CMGC_MAPK		FvH4_2g23010	CMGC_GSKL
gene14943	CMGC_MAPK		FvH4_3g17440	CMGC_MAPK		FvH4_4g32501	CMGC_MAPK
gene15192	CMGC_MAPK		FvH4_3g33900	CMGC_MAPK		FvH4_4g14280	CMGC_MAPK
gene19237	CMGC_MAPK		FvH4_3g34090	CMGC_MAPK		FvH4_5g17180	CMGC_MAPK
gene25390	CMGC_MAPK		FvH4_4g14280	CMGC_MAPK		FvH4_1g00480	CMGC_MAPK
gene25407	CMGC_MAPK		FvH4_4g32500	CMGC_MAPK		FvH4_1g12630	CMGC_MAPK
gene27365	CMGC_MAPK		FvH4_5g03050	CMGC_MAPK		FvH4_2g39360	CMGC_MAPK
gene28706	CMGC_MAPK		FvH4_5g17180	CMGC_MAPK		FvH4_7g15060	CMGC_MAPK
gene31827	CMGC_MAPK		FvH4_6g38240	CMGC_MAPK		FvH4_3g33900	CMGC_MAPK
gene00362	CMGC_Pl-Tthe		FvH4_7g15060	CMGC_MAPK		FvH4_3g34090	CMGC_MAPK
gene08884	CMGC_RCK		FvH4_7g05110	CMGC_Pl-Tthe		FvH4_3g17440	CMGC_MAPK
gene08886	CMGC_RCK		FvH4_2g16890	CMGC_RCK		FvH4_6g38240	CMGC_MAPK
gene08903	CMGC_RCK		FvH4_2g18360	CMGC_RCK		FvH4_5g03050	CMGC_MAPK
gene17342	CMGC_RCK		FvH4_5g19220	CMGC_RCK		FvH4_7g05110	CMGC_Pl-Tthe
gene17409	CMGC_RCK		FvH4_5g19340	CMGC_RCK		FvH4_5g19350	CMGC_RCK
gene21257	CMGC_RCK		FvH4_5g19350	CMGC_RCK		FvH4_5g19340	CMGC_RCK
gene37250	CMGC_RCK		FvH4_5g19360	CMGC_RCK		FvH4_5g19220	CMGC_RCK
gene09445	CMGC_SRPK		FvH4_5g23910	CMGC_RCK		FvH4_2g16890	CMGC_RCK
gene13032	CMGC_SRPK		FvH4_7g27810	CMGC_RCK		FvH4_2g18351	CMGC_RCK
gene14482	CMGC_SRPK		FvH4_1g10250	CMGC_SRPK		FvH4_7g27810	CMGC_RCK
gene30094	CMGC_SRPK		FvH4_3g30170	CMGC_SRPK		FvH4_5g23910	CMGC_RCK
gene04872	Group-Pl-2		FvH4_5g16770	CMGC_SRPK		FvH4_5g19360	CMGC_RCK
gene37241	Group-Pl-2		FvH4_6g17420	CMGC_SRPK		FvH4_5g16770	CMGC_SRPK
gene18376	Group-Pl-3		FvH4_5g20210	Group-Pl-2		FvH4_1g10250	CMGC_SRPK
gene18599	Group-Pl-3		FvH4_7g10370	Group-Pl-2		FvH4_3g30170	CMGC_SRPK
gene03874	Group-Pl-4		FvH4_6g12940	Group-Pl-3		FvH4_6g17420	CMGC_SRPK
gene13565	Group-Pl-4		FvH4_7g17860	Group-Pl-3		FvH4_7g10370	Group-Pl-2
gene13027	IRE1		FvH4_4g28080	Group-Pl-4		FvH4_5g20210	Group-Pl-2
gene31502	IRE1		FvH4_6g09630	Group-Pl-4		FvH4_6g12940	Group-Pl-3
gene26791	NAK		FvH4_1g10190	IRE1		FvH4_7g17860	Group-Pl-3
gene37139	NAK		FvH4_5g25750	IRE1		FvH4_4g28080	Group-Pl-4
gene14420	NEK		FvH4_5g13060	NAK		FvH4_6g09630	Group-Pl-4
gene16529	NEK		FvH4_7g00210	NAK		FvH4_1g10190	IRE1
gene20333	NEK		FvH4_2g23090	NEK		FvH4_5g25750	IRE1
gene27061	NEK		FvH4_6g03300	NEK		FvH4_7g00210	NAK
gene21679	PEK_GCN2		FvH4_6g23080	NEK		FvH4_5g13060	NAK
gene29418	PEK_GCN2		FvH4_4g10800	PEK_GCN2		FvH4_6g23080	NEK
gene27933	RLK-Pelle_C-LEC		FvH4_1g29430	RLK-Pelle_C-LEC		FvH4_6g03300	NEK
gene07736	RLK-Pelle_CR4L		FvH4_3g11180	RLK-Pelle_CR4L		FvH4_2g23090	NEK
gene07908	RLK-Pelle_CR4L		FvH4_3g38710	RLK-Pelle_CR4L		FvH4_3g26671	NEK
gene09713	RLK-Pelle_CR4L		FvH4_4g10810	RLK-Pelle_CR4L		FvH4_4g10800	PEK_GCN2
gene11989	RLK-Pelle_CR4L		FvH4_5g31410	RLK-Pelle_CR4L		FvH4_1g14282	PEK_GCN2
gene12072	RLK-Pelle_CR4L		FvH4_5g35880	RLK-Pelle_CR4L		FvH4_1g29430	RLK-Pelle_C-LEC
gene20147	RLK-Pelle_CR4L		FvH4_6g15770	RLK-Pelle_CR4L		FvH4_5g31410	RLK-Pelle_CR4L
gene20972	RLK-Pelle_CR4L		FvH4_7g01890	RLK-Pelle_CR4L		FvH4_3g38710	RLK-Pelle_CR4L
gene21678	RLK-Pelle_CR4L		FvH4_7g24490	RLK-Pelle_CR4L		FvH4_6g15770	RLK-Pelle_CR4L
gene04244	RLK-Pelle_CrRLK1L-1		FvH4_1g16860	RLK-Pelle_CrRLK1L-1		FvH4_7g01890	RLK-Pelle_CR4L
gene04246	RLK-Pelle_CrRLK1L-1		FvH4_2g09700	RLK-Pelle_CrRLK1L-1		FvH4_5g35880	RLK-Pelle_CR4L
gene04247	RLK-Pelle_CrRLK1L-1		FvH4_2g16820	RLK-Pelle_CrRLK1L-1		FvH4_3g11180	RLK-Pelle_CR4L
gene04250	RLK-Pelle_CrRLK1L-1		FvH4_3g10180	RLK-Pelle_CrRLK1L-1		FvH4_7g24490	RLK-Pelle_CR4L
gene04553	RLK-Pelle_CrRLK1L-1		FvH4_3g20780	RLK-Pelle_CrRLK1L-1		FvH4_4g10810	RLK-Pelle_CR4L
gene05124	RLK-Pelle_CrRLK1L-1		FvH4_3g34580	RLK-Pelle_CrRLK1L-1		FvH4_6g46570	RLK-Pelle_CrRLK1L-1
gene13200	RLK-Pelle_CrRLK1L-1		FvH4_4g19690	RLK-Pelle_CrRLK1L-1		FvH4_6g46620	RLK-Pelle_CrRLK1L-1
gene13568	RLK-Pelle_CrRLK1L-1		FvH4_4g29510	RLK-Pelle_CrRLK1L-1		FvH4_6g46640	RLK-Pelle_CrRLK1L-1
gene14010	RLK-Pelle_CrRLK1L-1		FvH4_5g14520	RLK-Pelle_CrRLK1L-1		FvH4_6g46680	RLK-Pelle_CrRLK1L-1
gene16583	RLK-Pelle_CrRLK1L-1		FvH4_6g02670	RLK-Pelle_CrRLK1L-1		FvH4_4g29510	RLK-Pelle_CrRLK1L-1
gene17333	RLK-Pelle_CrRLK1L-1		FvH4_6g46570	RLK-Pelle_CrRLK1L-1		FvH4_4g19690	RLK-Pelle_CrRLK1L-1
gene21850	RLK-Pelle_CrRLK1L-1		FvH4_6g46580	RLK-Pelle_CrRLK1L-1		FvH4_7g30170	RLK-Pelle_CrRLK1L-1
gene23363	RLK-Pelle_CrRLK1L-1		FvH4_6g46610	RLK-Pelle_CrRLK1L-1		FvH4_6g09590	RLK-Pelle_CrRLK1L-1
gene24016	RLK-Pelle_CrRLK1L-1		FvH4_6g46620	RLK-Pelle_CrRLK1L-1		FvH4_3g34580	RLK-Pelle_CrRLK1L-1
gene24017	RLK-Pelle_CrRLK1L-1		FvH4_6g46640	RLK-Pelle_CrRLK1L-1		FvH4_6g02670	RLK-Pelle_CrRLK1L-1
gene25018	RLK-Pelle_CrRLK1L-1		FvH4_6g46680	RLK-Pelle_CrRLK1L-1		FvH4_2g16820	RLK-Pelle_CrRLK1L-1
gene26704	RLK-Pelle_CrRLK1L-1		FvH4_7g20830	RLK-Pelle_CrRLK1L-1		FvH4_2g09700	RLK-Pelle_CrRLK1L-1
gene28878	RLK-Pelle_CrRLK1L-1		FvH4_7g21500	RLK-Pelle_CrRLK1L-1		FvH4_7g20830	RLK-Pelle_CrRLK1L-1
gene37161	RLK-Pelle_CrRLK1L-1		FvH4_7g30170	RLK-Pelle_CrRLK1L-1		FvH4_1g16861	RLK-Pelle_CrRLK1L-1
gene37956	RLK-Pelle_CrRLK1L-1		FvH4_1g01330	RLK-Pelle_DLSV		FvH4_1g16860	RLK-Pelle_CrRLK1L-1
gene37957	RLK-Pelle_CrRLK1L-1		FvH4_1g01350	RLK-Pelle_DLSV		FvH4_3g20780	RLK-Pelle_CrRLK1L-1
gene00249	RLK-Pelle_DLSV		FvH4_1g01370	RLK-Pelle_DLSV		FvH4_7g21500	RLK-Pelle_CrRLK1L-1
gene00306	RLK-Pelle_DLSV		FvH4_1g01390	RLK-Pelle_DLSV		FvH4_3g10180	RLK-Pelle_CrRLK1L-1
gene00329	RLK-Pelle_DLSV		FvH4_1g01420	RLK-Pelle_DLSV		FvH4_5g14520	RLK-Pelle_CrRLK1L-1
gene00331	RLK-Pelle_DLSV		FvH4_1g03780	RLK-Pelle_DLSV		FvH4_6g46580	RLK-Pelle_CrRLK1L-1
gene01964	RLK-Pelle_DLSV		FvH4_1g04840	RLK-Pelle_DLSV		FvH4_6g46610	RLK-Pelle_CrRLK1L-1
gene01965	RLK-Pelle_DLSV		FvH4_1g07120	RLK-Pelle_DLSV		FvH4_6g07960	RLK-Pelle_DLSV
gene02010	RLK-Pelle_DLSV		FvH4_1g11130	RLK-Pelle_DLSV		FvH4_3g20010	RLK-Pelle_DLSV
gene03254	RLK-Pelle_DLSV		FvH4_1g15410	RLK-Pelle_DLSV		FvH4_3g20230	RLK-Pelle_DLSV
gene03255	RLK-Pelle_DLSV		FvH4_1g16220	RLK-Pelle_DLSV		FvH4_3g20240	RLK-Pelle_DLSV
gene03257	RLK-Pelle_DLSV		FvH4_1g21070	RLK-Pelle_DLSV		FvH4_6g44100	RLK-Pelle_DLSV
gene03603	RLK-Pelle_DLSV		FvH4_1g27620	RLK-Pelle_DLSV		FvH4_6g44063	RLK-Pelle_DLSV
gene03604	RLK-Pelle_DLSV		FvH4_2g03470	RLK-Pelle_DLSV		FvH4_6g44246	RLK-Pelle_DLSV
gene04775	RLK-Pelle_DLSV		FvH4_2g29550	RLK-Pelle_DLSV		FvH4_3g21400	RLK-Pelle_DLSV
gene05715	RLK-Pelle_DLSV		FvH4_2g29560	RLK-Pelle_DLSV		FvH4_3g21401	RLK-Pelle_DLSV
gene06202	RLK-Pelle_DLSV		FvH4_2g29620	RLK-Pelle_DLSV		FvH4_4g26070	RLK-Pelle_DLSV
gene09712	RLK-Pelle_DLSV		FvH4_2g29870	RLK-Pelle_DLSV		FvH4_4g26071	RLK-Pelle_DLSV
gene10037	RLK-Pelle_DLSV		FvH4_2g29900	RLK-Pelle_DLSV		FvH4_3g32520	RLK-Pelle_DLSV
gene10038	RLK-Pelle_DLSV		FvH4_2g29910	RLK-Pelle_DLSV		FvH4_6g37550	RLK-Pelle_DLSV
gene10452	RLK-Pelle_DLSV		FvH4_3g00800	RLK-Pelle_DLSV		FvH4_4g34050	RLK-Pelle_DLSV
gene10460	RLK-Pelle_DLSV		FvH4_3g02740	RLK-Pelle_DLSV		FvH4_6g15760	RLK-Pelle_DLSV
gene10472	RLK-Pelle_DLSV		FvH4_3g02770	RLK-Pelle_DLSV		FvH4_1g01365	RLK-Pelle_DLSV
gene11412	RLK-Pelle_DLSV		FvH4_3g02780	RLK-Pelle_DLSV		FvH4_1g01363	RLK-Pelle_DLSV
gene11679	RLK-Pelle_DLSV		FvH4_3g02800	RLK-Pelle_DLSV		FvH4_1g01322	RLK-Pelle_DLSV
gene11680	RLK-Pelle_DLSV		FvH4_3g02820	RLK-Pelle_DLSV		FvH4_3g15930	RLK-Pelle_DLSV
gene11681	RLK-Pelle_DLSV		FvH4_3g02830	RLK-Pelle_DLSV		FvH4_3g15980	RLK-Pelle_DLSV
gene11688	RLK-Pelle_DLSV		FvH4_3g02840	RLK-Pelle_DLSV		FvH4_3g16070	RLK-Pelle_DLSV
gene11718	RLK-Pelle_DLSV		FvH4_3g02870	RLK-Pelle_DLSV		FvH4_1g07120	RLK-Pelle_DLSV
gene11720	RLK-Pelle_DLSV		FvH4_3g03230	RLK-Pelle_DLSV		FvH4_2g29544	RLK-Pelle_DLSV
gene11721	RLK-Pelle_DLSV		FvH4_3g03240	RLK-Pelle_DLSV		FvH4_2g29545	RLK-Pelle_DLSV
gene11723	RLK-Pelle_DLSV		FvH4_3g03300	RLK-Pelle_DLSV		FvH4_2g29560	RLK-Pelle_DLSV
gene11724	RLK-Pelle_DLSV		FvH4_3g03310	RLK-Pelle_DLSV		FvH4_2g29620	RLK-Pelle_DLSV
gene11725	RLK-Pelle_DLSV		FvH4_3g03320	RLK-Pelle_DLSV		FvH4_2g29861	RLK-Pelle_DLSV
gene16334	RLK-Pelle_DLSV		FvH4_3g03330	RLK-Pelle_DLSV		FvH4_2g29870	RLK-Pelle_DLSV
gene17154	RLK-Pelle_DLSV		FvH4_3g03350	RLK-Pelle_DLSV		FvH4_2g29871	RLK-Pelle_DLSV
gene17155	RLK-Pelle_DLSV		FvH4_3g03370	RLK-Pelle_DLSV		FvH4_2g29875	RLK-Pelle_DLSV
gene18258	RLK-Pelle_DLSV		FvH4_3g03390	RLK-Pelle_DLSV		FvH4_2g29877	RLK-Pelle_DLSV
gene18511	RLK-Pelle_DLSV		FvH4_3g03410	RLK-Pelle_DLSV		FvH4_2g29878	RLK-Pelle_DLSV
gene18512	RLK-Pelle_DLSV		FvH4_3g03430	RLK-Pelle_DLSV		FvH4_1g21070	RLK-Pelle_DLSV
gene18552	RLK-Pelle_DLSV		FvH4_3g03450	RLK-Pelle_DLSV		FvH4_3g19870	RLK-Pelle_DLSV
gene18767	RLK-Pelle_DLSV		FvH4_3g03460	RLK-Pelle_DLSV		FvH4_6g20800	RLK-Pelle_DLSV
gene19524	RLK-Pelle_DLSV		FvH4_3g03470	RLK-Pelle_DLSV		FvH4_3g14780	RLK-Pelle_DLSV
gene19525	RLK-Pelle_DLSV		FvH4_3g03520	RLK-Pelle_DLSV		FvH4_3g14790	RLK-Pelle_DLSV
gene19526	RLK-Pelle_DLSV		FvH4_3g03560	RLK-Pelle_DLSV		FvH4_3g02830	RLK-Pelle_DLSV
gene19528	RLK-Pelle_DLSV		FvH4_3g03590	RLK-Pelle_DLSV		FvH4_3g02820	RLK-Pelle_DLSV
gene19532	RLK-Pelle_DLSV		FvH4_3g04850	RLK-Pelle_DLSV		FvH4_3g02801	RLK-Pelle_DLSV
gene19533	RLK-Pelle_DLSV		FvH4_3g06140	RLK-Pelle_DLSV		FvH4_3g02774	RLK-Pelle_DLSV
gene19534	RLK-Pelle_DLSV		FvH4_3g06810	RLK-Pelle_DLSV		FvH4_3g02773	RLK-Pelle_DLSV
gene19536	RLK-Pelle_DLSV		FvH4_3g06840	RLK-Pelle_DLSV		FvH4_3g02772	RLK-Pelle_DLSV
gene19537	RLK-Pelle_DLSV		FvH4_3g06860	RLK-Pelle_DLSV		FvH4_3g02771	RLK-Pelle_DLSV
gene19539	RLK-Pelle_DLSV		FvH4_3g06920	RLK-Pelle_DLSV		FvH4_3g02770	RLK-Pelle_DLSV
gene19541	RLK-Pelle_DLSV		FvH4_3g06940	RLK-Pelle_DLSV		FvH4_3g02754	RLK-Pelle_DLSV
gene19789	RLK-Pelle_DLSV		FvH4_3g06960	RLK-Pelle_DLSV		FvH4_3g02752	RLK-Pelle_DLSV
gene23190	RLK-Pelle_DLSV		FvH4_3g07010	RLK-Pelle_DLSV		FvH4_3g02731	RLK-Pelle_DLSV
gene23312	RLK-Pelle_DLSV		FvH4_3g07050	RLK-Pelle_DLSV		FvH4_3g00800	RLK-Pelle_DLSV
gene23820	RLK-Pelle_DLSV		FvH4_3g14780	RLK-Pelle_DLSV		FvH4_7g19720	RLK-Pelle_DLSV
gene24099	RLK-Pelle_DLSV		FvH4_3g14790	RLK-Pelle_DLSV		FvH4_7g19680	RLK-Pelle_DLSV
gene24649	RLK-Pelle_DLSV		FvH4_3g15080	RLK-Pelle_DLSV		#N/A	RLK-Pelle_DLSV
gene24839	RLK-Pelle_DLSV		FvH4_3g15100	RLK-Pelle_DLSV		FvH4_1g15410	RLK-Pelle_DLSV
gene25028	RLK-Pelle_DLSV		FvH4_3g15110	RLK-Pelle_DLSV		FvH4_3g02870	RLK-Pelle_DLSV
gene25029	RLK-Pelle_DLSV		FvH4_3g15120	RLK-Pelle_DLSV		FvH4_3g06940	RLK-Pelle_DLSV
gene25036	RLK-Pelle_DLSV		FvH4_3g15130	RLK-Pelle_DLSV		FvH4_3g21320	RLK-Pelle_DLSV
gene25072	RLK-Pelle_DLSV		FvH4_3g15160	RLK-Pelle_DLSV		FvH4_3g21310	RLK-Pelle_DLSV
gene25423	RLK-Pelle_DLSV		FvH4_3g15410	RLK-Pelle_DLSV		FvH4_3g21260	RLK-Pelle_DLSV
gene26742	RLK-Pelle_DLSV		FvH4_3g15430	RLK-Pelle_DLSV		FvH4_5g32570	RLK-Pelle_DLSV
gene27224	RLK-Pelle_DLSV		FvH4_3g15440	RLK-Pelle_DLSV		FvH4_2g03470	RLK-Pelle_DLSV
gene27319	RLK-Pelle_DLSV		FvH4_3g15690	RLK-Pelle_DLSV		FvH4_3g18580	RLK-Pelle_DLSV
gene27321	RLK-Pelle_DLSV		FvH4_3g15710	RLK-Pelle_DLSV		FvH4_3g17940	RLK-Pelle_DLSV
gene27326	RLK-Pelle_DLSV		FvH4_3g15930	RLK-Pelle_DLSV		FvH4_3g17851	RLK-Pelle_DLSV
gene27328	RLK-Pelle_DLSV		FvH4_3g15980	RLK-Pelle_DLSV		FvH4_3g17850	RLK-Pelle_DLSV
gene27329	RLK-Pelle_DLSV		FvH4_3g16070	RLK-Pelle_DLSV		FvH4_3g17841	RLK-Pelle_DLSV
gene27330	RLK-Pelle_DLSV		FvH4_3g17840	RLK-Pelle_DLSV		FvH4_3g17840	RLK-Pelle_DLSV
gene27955	RLK-Pelle_DLSV		FvH4_3g17850	RLK-Pelle_DLSV		FvH4_6g51830	RLK-Pelle_DLSV
gene28050	RLK-Pelle_DLSV		FvH4_3g17870	RLK-Pelle_DLSV		FvH4_3g40970	RLK-Pelle_DLSV
gene28451	RLK-Pelle_DLSV		FvH4_3g17910	RLK-Pelle_DLSV		FvH4_6g51060	RLK-Pelle_DLSV
gene28915	RLK-Pelle_DLSV		FvH4_3g17940	RLK-Pelle_DLSV		FvH4_4g01520	RLK-Pelle_DLSV
gene29025	RLK-Pelle_DLSV		FvH4_3g19870	RLK-Pelle_DLSV		FvH4_4g01431	RLK-Pelle_DLSV
gene30031	RLK-Pelle_DLSV		FvH4_3g20010	RLK-Pelle_DLSV		FvH4_3g15410	RLK-Pelle_DLSV
gene30033	RLK-Pelle_DLSV		FvH4_3g20230	RLK-Pelle_DLSV		FvH4_3g15430	RLK-Pelle_DLSV
gene30060	RLK-Pelle_DLSV		FvH4_3g20240	RLK-Pelle_DLSV		FvH4_3g15440	RLK-Pelle_DLSV
gene30411	RLK-Pelle_DLSV		FvH4_3g21260	RLK-Pelle_DLSV		FvH4_3g15690	RLK-Pelle_DLSV
gene30546	RLK-Pelle_DLSV		FvH4_3g21270	RLK-Pelle_DLSV		FvH4_3g04850	RLK-Pelle_DLSV
gene30631	RLK-Pelle_DLSV		FvH4_3g21310	RLK-Pelle_DLSV		FvH4_3g06140	RLK-Pelle_DLSV
gene30633	RLK-Pelle_DLSV		FvH4_3g21320	RLK-Pelle_DLSV		FvH4_3g03482	RLK-Pelle_DLSV
gene30634	RLK-Pelle_DLSV		FvH4_3g21400	RLK-Pelle_DLSV		FvH4_3g03451	RLK-Pelle_DLSV
gene30635	RLK-Pelle_DLSV		FvH4_3g21420	RLK-Pelle_DLSV		FvH4_3g03433	RLK-Pelle_DLSV
gene30636	RLK-Pelle_DLSV		FvH4_3g32520	RLK-Pelle_DLSV		FvH4_3g03432	RLK-Pelle_DLSV
gene30637	RLK-Pelle_DLSV		FvH4_3g33830	RLK-Pelle_DLSV		FvH4_3g03431	RLK-Pelle_DLSV
gene30638	RLK-Pelle_DLSV		FvH4_3g37110	RLK-Pelle_DLSV		FvH4_3g03430	RLK-Pelle_DLSV
gene30639	RLK-Pelle_DLSV		FvH4_3g40970	RLK-Pelle_DLSV		FvH4_3g03420	RLK-Pelle_DLSV
gene30640	RLK-Pelle_DLSV		FvH4_3g41030	RLK-Pelle_DLSV		FvH4_3g03410	RLK-Pelle_DLSV
gene30642	RLK-Pelle_DLSV		FvH4_3g43360	RLK-Pelle_DLSV		FvH4_3g03390	RLK-Pelle_DLSV
gene30643	RLK-Pelle_DLSV		FvH4_3g43370	RLK-Pelle_DLSV		FvH4_3g03370	RLK-Pelle_DLSV
gene30644	RLK-Pelle_DLSV		FvH4_4g01160	RLK-Pelle_DLSV		FvH4_3g03350	RLK-Pelle_DLSV
gene30648	RLK-Pelle_DLSV		FvH4_4g01170	RLK-Pelle_DLSV		FvH4_3g03320	RLK-Pelle_DLSV
gene30649	RLK-Pelle_DLSV		FvH4_4g01450	RLK-Pelle_DLSV		FvH4_3g03310	RLK-Pelle_DLSV
gene30650	RLK-Pelle_DLSV		FvH4_4g01520	RLK-Pelle_DLSV		FvH4_3g03301	RLK-Pelle_DLSV
gene30651	RLK-Pelle_DLSV		FvH4_4g02170	RLK-Pelle_DLSV		FvH4_3g03300	RLK-Pelle_DLSV
gene30652	RLK-Pelle_DLSV		FvH4_4g06650	RLK-Pelle_DLSV		FvH4_3g03243	RLK-Pelle_DLSV
gene30657	RLK-Pelle_DLSV		FvH4_4g26070	RLK-Pelle_DLSV		FvH4_3g03242	RLK-Pelle_DLSV
gene30658	RLK-Pelle_DLSV		FvH4_4g34050	RLK-Pelle_DLSV		FvH4_3g03241	RLK-Pelle_DLSV
gene30659	RLK-Pelle_DLSV		FvH4_5g05520	RLK-Pelle_DLSV		FvH4_3g03240	RLK-Pelle_DLSV
gene30660	RLK-Pelle_DLSV		FvH4_5g11890	RLK-Pelle_DLSV		FvH4_3g03231	RLK-Pelle_DLSV
gene30661	RLK-Pelle_DLSV		FvH4_5g31930	RLK-Pelle_DLSV		FvH4_3g03230	RLK-Pelle_DLSV
gene30662	RLK-Pelle_DLSV		FvH4_5g32570	RLK-Pelle_DLSV		FvH4_3g03590	RLK-Pelle_DLSV
gene30744	RLK-Pelle_DLSV		FvH4_6g00260	RLK-Pelle_DLSV		FvH4_3g03560	RLK-Pelle_DLSV
gene30748	RLK-Pelle_DLSV		FvH4_6g00270	RLK-Pelle_DLSV		FvH4_3g03521	RLK-Pelle_DLSV
gene30751	RLK-Pelle_DLSV		FvH4_6g07960	RLK-Pelle_DLSV		FvH4_3g03520	RLK-Pelle_DLSV
gene30752	RLK-Pelle_DLSV		FvH4_6g11600	RLK-Pelle_DLSV		FvH4_1g01420	RLK-Pelle_DLSV
gene30753	RLK-Pelle_DLSV		FvH4_6g12340	RLK-Pelle_DLSV		FvH4_1g04840	RLK-Pelle_DLSV
gene30754	RLK-Pelle_DLSV		FvH4_6g15760	RLK-Pelle_DLSV		FvH4_1g03780	RLK-Pelle_DLSV
gene30870	RLK-Pelle_DLSV		FvH4_6g20790	RLK-Pelle_DLSV		FvH4_5g31930	RLK-Pelle_DLSV
gene30873	RLK-Pelle_DLSV		FvH4_6g20800	RLK-Pelle_DLSV		FvH4_1g27612	RLK-Pelle_DLSV
gene30878	RLK-Pelle_DLSV		FvH4_6g31370	RLK-Pelle_DLSV		FvH4_4g02170	RLK-Pelle_DLSV
gene30984	RLK-Pelle_DLSV		FvH4_6g37550	RLK-Pelle_DLSV		FvH4_3g07041	RLK-Pelle_DLSV
gene31417	RLK-Pelle_DLSV		FvH4_6g44080	RLK-Pelle_DLSV		FvH4_3g06860	RLK-Pelle_DLSV
gene32580	RLK-Pelle_DLSV		FvH4_6g44100	RLK-Pelle_DLSV		FvH4_1g01390	RLK-Pelle_DLSV
gene33962	RLK-Pelle_DLSV		FvH4_6g44110	RLK-Pelle_DLSV		FvH4_2g29542	RLK-Pelle_DLSV
gene34058	RLK-Pelle_DLSV		FvH4_6g44140	RLK-Pelle_DLSV		FvH4_2g29543	RLK-Pelle_DLSV
gene34061	RLK-Pelle_DLSV		FvH4_6g44150	RLK-Pelle_DLSV		FvH4_3g02732	RLK-Pelle_DLSV
gene35255	RLK-Pelle_DLSV		FvH4_6g44190	RLK-Pelle_DLSV		FvH4_3g02751	RLK-Pelle_DLSV
gene35896	RLK-Pelle_DLSV		FvH4_6g44200	RLK-Pelle_DLSV		FvH4_3g02834	RLK-Pelle_DLSV
gene35897	RLK-Pelle_DLSV		FvH4_6g44240	RLK-Pelle_DLSV		FvH4_3g06801	RLK-Pelle_DLSV
gene36095	RLK-Pelle_DLSV		FvH4_6g44250	RLK-Pelle_DLSV		FvH4_3g06810	RLK-Pelle_DLSV
gene36096	RLK-Pelle_DLSV		FvH4_6g51060	RLK-Pelle_DLSV		FvH4_3g06830	RLK-Pelle_DLSV
gene36100	RLK-Pelle_DLSV		FvH4_6g51830	RLK-Pelle_DLSV		FvH4_3g06840	RLK-Pelle_DLSV
gene36145	RLK-Pelle_DLSV		FvH4_7g19680	RLK-Pelle_DLSV		FvH4_3g07010	RLK-Pelle_DLSV
gene36146	RLK-Pelle_DLSV		FvH4_7g19720	RLK-Pelle_DLSV		FvH4_3g07044	RLK-Pelle_DLSV
gene36147	RLK-Pelle_DLSV		FvH4_1g07530	RLK-Pelle_Extensin		FvH4_3g07045	RLK-Pelle_DLSV
gene36150	RLK-Pelle_DLSV		FvH4_1g27210	RLK-Pelle_Extensin		FvH4_3g15160	RLK-Pelle_DLSV
gene36151	RLK-Pelle_DLSV		FvH4_2g20190	RLK-Pelle_Extensin		FvH4_4g06650	RLK-Pelle_DLSV
gene36153	RLK-Pelle_DLSV		FvH4_6g05470	RLK-Pelle_Extensin		FvH4_5g05520	RLK-Pelle_DLSV
gene36155	RLK-Pelle_DLSV		FvH4_6g27620	RLK-Pelle_Extensin		FvH4_5g11890	RLK-Pelle_DLSV
gene36157	RLK-Pelle_DLSV		FvH4_6g33370	RLK-Pelle_Extensin		FvH4_3g21270	RLK-Pelle_DLSV
gene36158	RLK-Pelle_DLSV		FvH4_1g09820	RLK-Pelle_L-LEC		FvH4_6g00270	RLK-Pelle_DLSV
gene36159	RLK-Pelle_DLSV		FvH4_1g17770	RLK-Pelle_L-LEC		FvH4_6g11600	RLK-Pelle_DLSV
gene36258	RLK-Pelle_DLSV		FvH4_1g19180	RLK-Pelle_L-LEC		FvH4_6g31370	RLK-Pelle_DLSV
gene36260	RLK-Pelle_DLSV		FvH4_1g19940	RLK-Pelle_L-LEC		FvH4_6g44245	RLK-Pelle_DLSV
gene36581	RLK-Pelle_DLSV		FvH4_2g17160	RLK-Pelle_L-LEC		FvH4_6g44244	RLK-Pelle_DLSV
gene37052	RLK-Pelle_DLSV		FvH4_2g29290	RLK-Pelle_L-LEC		FvH4_6g44243	RLK-Pelle_DLSV
gene37125	RLK-Pelle_DLSV		FvH4_3g09090	RLK-Pelle_L-LEC		FvH4_6g44241	RLK-Pelle_DLSV
gene37374	RLK-Pelle_DLSV		FvH4_3g19030	RLK-Pelle_L-LEC		FvH4_6g44240	RLK-Pelle_DLSV
gene37578	RLK-Pelle_DLSV		FvH4_3g19350	RLK-Pelle_L-LEC		FvH4_6g44190	RLK-Pelle_DLSV
gene37755	RLK-Pelle_DLSV		FvH4_3g19370	RLK-Pelle_L-LEC		FvH4_6g44140	RLK-Pelle_DLSV
gene37898	RLK-Pelle_DLSV		FvH4_3g19390	RLK-Pelle_L-LEC		FvH4_6g44109	RLK-Pelle_DLSV
gene37899	RLK-Pelle_DLSV		FvH4_3g23100	RLK-Pelle_L-LEC		FvH4_6g44108	RLK-Pelle_DLSV
gene37900	RLK-Pelle_DLSV		FvH4_3g32500	RLK-Pelle_L-LEC		FvH4_6g44107	RLK-Pelle_DLSV
gene37902	RLK-Pelle_DLSV		FvH4_3g39140	RLK-Pelle_L-LEC		FvH4_6g44106	RLK-Pelle_DLSV
gene37903	RLK-Pelle_DLSV		FvH4_3g42990	RLK-Pelle_L-LEC		FvH4_6g44061	RLK-Pelle_DLSV
gene37905	RLK-Pelle_DLSV		FvH4_4g14630	RLK-Pelle_L-LEC		FvH4_7g25911	RLK-Pelle_DLSV
gene37907	RLK-Pelle_DLSV		FvH4_4g15750	RLK-Pelle_L-LEC		FvH4_1g01350	RLK-Pelle_DLSV
gene37908	RLK-Pelle_DLSV		FvH4_4g18100	RLK-Pelle_L-LEC		FvH4_3g02800	RLK-Pelle_DLSV
gene37909	RLK-Pelle_DLSV		FvH4_5g04690	RLK-Pelle_L-LEC		FvH4_3g03323	RLK-Pelle_DLSV
gene37910	RLK-Pelle_DLSV		FvH4_5g06170	RLK-Pelle_L-LEC		FvH4_3g03434	RLK-Pelle_DLSV
gene37911	RLK-Pelle_DLSV		FvH4_5g13890	RLK-Pelle_L-LEC		FvH4_3g03450	RLK-Pelle_DLSV
gene37912	RLK-Pelle_DLSV		FvH4_5g32800	RLK-Pelle_L-LEC		FvH4_3g03460	RLK-Pelle_DLSV
gene38587	RLK-Pelle_DLSV		FvH4_6g10960	RLK-Pelle_L-LEC		FvH4_3g03461	RLK-Pelle_DLSV
gene08369	RLK-Pelle_Extensin		FvH4_6g13180	RLK-Pelle_L-LEC		FvH4_3g03481	RLK-Pelle_DLSV
gene12641	RLK-Pelle_Extensin		FvH4_6g13200	RLK-Pelle_L-LEC		FvH4_3g03501	RLK-Pelle_DLSV
gene15779	RLK-Pelle_Extensin		FvH4_6g15560	RLK-Pelle_L-LEC		FvH4_3g03502	RLK-Pelle_DLSV
gene23053	RLK-Pelle_Extensin		FvH4_6g22130	RLK-Pelle_L-LEC		FvH4_3g03541	RLK-Pelle_DLSV
gene31646	RLK-Pelle_Extensin		FvH4_6g23480	RLK-Pelle_L-LEC		FvH4_3g06960	RLK-Pelle_DLSV
gene31648	RLK-Pelle_Extensin		FvH4_6g23490	RLK-Pelle_L-LEC		FvH4_3g06991	RLK-Pelle_DLSV
gene37527	RLK-Pelle_Extensin		FvH4_6g26300	RLK-Pelle_L-LEC		FvH4_3g15080	RLK-Pelle_DLSV
gene00967	RLK-Pelle_L-LEC		FvH4_7g08930	RLK-Pelle_L-LEC		FvH4_3g15100	RLK-Pelle_DLSV
gene00968	RLK-Pelle_L-LEC		FvH4_7g16980	RLK-Pelle_L-LEC		FvH4_3g15110	RLK-Pelle_DLSV
gene02384	RLK-Pelle_L-LEC		FvH4_7g22900	RLK-Pelle_L-LEC		FvH4_3g15120	RLK-Pelle_DLSV
gene03404	RLK-Pelle_L-LEC		FvH4_7g33120	RLK-Pelle_L-LEC		FvH4_3g15130	RLK-Pelle_DLSV
gene04968	RLK-Pelle_L-LEC		FvH4_1g03330	RLK-Pelle_LRK10L-2		FvH4_3g21351	RLK-Pelle_DLSV
gene05762	RLK-Pelle_L-LEC		FvH4_4g26890	RLK-Pelle_LRK10L-2		FvH4_3g37110	RLK-Pelle_DLSV
gene05937	RLK-Pelle_L-LEC		FvH4_4g26910	RLK-Pelle_LRK10L-2		FvH4_3g41030	RLK-Pelle_DLSV
gene06619	RLK-Pelle_L-LEC		FvH4_4g26940	RLK-Pelle_LRK10L-2		FvH4_3g43370	RLK-Pelle_DLSV
gene06763	RLK-Pelle_L-LEC		FvH4_4g26950	RLK-Pelle_LRK10L-2		FvH4_4g01160	RLK-Pelle_DLSV
gene07839	RLK-Pelle_L-LEC		FvH4_4g34420	RLK-Pelle_LRK10L-2		FvH4_6g00257	RLK-Pelle_DLSV
gene09648	RLK-Pelle_L-LEC		FvH4_4g34450	RLK-Pelle_LRK10L-2		FvH4_6g20790	RLK-Pelle_DLSV
gene09783	RLK-Pelle_L-LEC		FvH4_5g11780	RLK-Pelle_LRK10L-2		FvH4_6g44064	RLK-Pelle_DLSV
gene09931	RLK-Pelle_L-LEC		FvH4_5g22270	RLK-Pelle_LRK10L-2		FvH4_6g44200	RLK-Pelle_DLSV
gene11648	RLK-Pelle_L-LEC		FvH4_6g01480	RLK-Pelle_LRK10L-2		FvH4_2g20190	RLK-Pelle_Extensin
gene12439	RLK-Pelle_L-LEC		FvH4_6g01490	RLK-Pelle_LRK10L-2		FvH4_1g07530	RLK-Pelle_Extensin
gene12990	RLK-Pelle_L-LEC		FvH4_6g01500	RLK-Pelle_LRK10L-2		FvH4_6g27620	RLK-Pelle_Extensin
gene13491	RLK-Pelle_L-LEC		FvH4_6g23830	RLK-Pelle_LRK10L-2		FvH4_6g33370	RLK-Pelle_Extensin
gene17121	RLK-Pelle_L-LEC		FvH4_6g23840	RLK-Pelle_LRK10L-2		FvH4_1g27210	RLK-Pelle_Extensin
gene17719	RLK-Pelle_L-LEC		FvH4_6g28430	RLK-Pelle_LRK10L-2		FvH4_6g05470	RLK-Pelle_Extensin
gene18464	RLK-Pelle_L-LEC		FvH4_6g28450	RLK-Pelle_LRK10L-2		FvH4_3g19390	RLK-Pelle_L-LEC
gene18466	RLK-Pelle_L-LEC		FvH4_6g34940	RLK-Pelle_LRK10L-2		FvH4_3g19400	RLK-Pelle_L-LEC
gene19250	RLK-Pelle_L-LEC		FvH4_6g47250	RLK-Pelle_LRK10L-2		FvH4_3g09090	RLK-Pelle_L-LEC
gene20593	RLK-Pelle_L-LEC		FvH4_6g52670	RLK-Pelle_LRK10L-2		FvH4_3g23100	RLK-Pelle_L-LEC
gene20781	RLK-Pelle_L-LEC		FvH4_6g52680	RLK-Pelle_LRK10L-2		FvH4_3g32500	RLK-Pelle_L-LEC
gene24963	RLK-Pelle_L-LEC		FvH4_7g04150	RLK-Pelle_LRK10L-2		FvH4_1g17770	RLK-Pelle_L-LEC
gene24983	RLK-Pelle_L-LEC		FvH4_7g04160	RLK-Pelle_LRK10L-2		FvH4_4g14630	RLK-Pelle_L-LEC
gene24986	RLK-Pelle_L-LEC		FvH4_7g04170	RLK-Pelle_LRK10L-2		FvH4_4g12900	RLK-Pelle_L-LEC
gene25224	RLK-Pelle_L-LEC		FvH4_7g04200	RLK-Pelle_LRK10L-2		FvH4_4g18100	RLK-Pelle_L-LEC
gene25814	RLK-Pelle_L-LEC		FvH4_7g05990	RLK-Pelle_LRK10L-2		FvH4_3g39140	RLK-Pelle_L-LEC
gene26334	RLK-Pelle_L-LEC		FvH4_7g06000	RLK-Pelle_LRK10L-2		FvH4_6g15560	RLK-Pelle_L-LEC
gene27111	RLK-Pelle_L-LEC		FvH4_7g06010	RLK-Pelle_LRK10L-2		FvH4_4g15750	RLK-Pelle_L-LEC
gene27195	RLK-Pelle_L-LEC		FvH4_7g06020	RLK-Pelle_LRK10L-2		FvH4_5g06170	RLK-Pelle_L-LEC
gene32113	RLK-Pelle_L-LEC		FvH4_7g06040	RLK-Pelle_LRK10L-2		FvH4_2g29290	RLK-Pelle_L-LEC
gene38353	RLK-Pelle_L-LEC		FvH4_7g06060	RLK-Pelle_LRK10L-2		FvH4_7g33120	RLK-Pelle_L-LEC
gene38359	RLK-Pelle_L-LEC		FvH4_7g20630	RLK-Pelle_LRK10L-2		FvH4_1g09820	RLK-Pelle_L-LEC
gene00643	RLK-Pelle_LRK10L-2		FvH4_1g06670	RLK-Pelle_LRR-I-1		FvH4_6g10960	RLK-Pelle_L-LEC
gene00644	RLK-Pelle_LRK10L-2		FvH4_2g03270	RLK-Pelle_LRR-I-1		FvH4_2g17160	RLK-Pelle_L-LEC
gene02192	RLK-Pelle_LRK10L-2		FvH4_2g19020	RLK-Pelle_LRR-I-1		FvH4_6g26300	RLK-Pelle_L-LEC
gene02499	RLK-Pelle_LRK10L-2		FvH4_2g27600	RLK-Pelle_LRR-I-1		FvH4_6g13200	RLK-Pelle_L-LEC
gene03692	RLK-Pelle_LRK10L-2		FvH4_4g24900	RLK-Pelle_LRR-I-1		FvH4_6g13180	RLK-Pelle_L-LEC
gene03693	RLK-Pelle_LRK10L-2		FvH4_6g15210	RLK-Pelle_LRR-I-1		FvH4_7g14930	RLK-Pelle_L-LEC
gene03695	RLK-Pelle_LRK10L-2		FvH4_6g32660	RLK-Pelle_LRR-I-1		FvH4_3g42990	RLK-Pelle_L-LEC
gene04321	RLK-Pelle_LRK10L-2		FvH4_6g32670	RLK-Pelle_LRR-I-1		FvH4_1g19940	RLK-Pelle_L-LEC
gene15813	RLK-Pelle_LRK10L-2		FvH4_6g32690	RLK-Pelle_LRR-I-1		FvH4_1g19171	RLK-Pelle_L-LEC
gene15814	RLK-Pelle_LRK10L-2		FvH4_6g32700	RLK-Pelle_LRR-I-1		FvH4_1g19180	RLK-Pelle_L-LEC
gene16699	RLK-Pelle_LRK10L-2		FvH4_6g32740	RLK-Pelle_LRR-I-1		FvH4_3g19350	RLK-Pelle_L-LEC
gene16700	RLK-Pelle_LRK10L-2		FvH4_6g32750	RLK-Pelle_LRR-I-1		FvH4_3g19370	RLK-Pelle_L-LEC
gene21478	RLK-Pelle_LRK10L-2		FvH4_6g33210	RLK-Pelle_LRR-I-1		FvH4_6g23490	RLK-Pelle_L-LEC
gene21483	RLK-Pelle_LRK10L-2		FvH4_7g24270	RLK-Pelle_LRR-I-1		FvH4_5g13890	RLK-Pelle_L-LEC
gene23341	RLK-Pelle_LRK10L-2		FvH4_7g24280	RLK-Pelle_LRR-I-1		FvH4_7g22900	RLK-Pelle_L-LEC
gene23603	RLK-Pelle_LRK10L-2		FvH4_7g24300	RLK-Pelle_LRR-I-1		FvH4_5g32800	RLK-Pelle_L-LEC
gene23604	RLK-Pelle_LRK10L-2		FvH4_3g02990	RLK-Pelle_LRR-I-2		FvH4_3g19030	RLK-Pelle_L-LEC
gene23610	RLK-Pelle_LRK10L-2		FvH4_3g21590	RLK-Pelle_LRR-I-2		FvH4_5g04690	RLK-Pelle_L-LEC
gene23611	RLK-Pelle_LRK10L-2		FvH4_6g46190	RLK-Pelle_LRR-I-2		FvH4_7g14950	RLK-Pelle_L-LEC
gene25130	RLK-Pelle_LRK10L-2		FvH4_1g20640	RLK-Pelle_LRR-II		FvH4_7g15082	RLK-Pelle_L-LEC
gene28043	RLK-Pelle_LRK10L-2		FvH4_1g25740	RLK-Pelle_LRR-II		FvH4_6g22130	RLK-Pelle_L-LEC
gene33902	RLK-Pelle_LRK10L-2		FvH4_2g12500	RLK-Pelle_LRR-II		FvH4_6g23480	RLK-Pelle_L-LEC
gene35280	RLK-Pelle_LRK10L-2		FvH4_3g07470	RLK-Pelle_LRR-II		FvH4_7g16980	RLK-Pelle_L-LEC
gene36826	RLK-Pelle_LRK10L-2		FvH4_4g08870	RLK-Pelle_LRR-II		FvH4_4g34420	RLK-Pelle_LRK10L-2
gene36828	RLK-Pelle_LRK10L-2		FvH4_4g28660	RLK-Pelle_LRR-II		FvH4_4g34450	RLK-Pelle_LRK10L-2
gene38056	RLK-Pelle_LRK10L-2		FvH4_4g32990	RLK-Pelle_LRR-II		FvH4_5g22251	RLK-Pelle_LRK10L-2
gene38157	RLK-Pelle_LRK10L-2		FvH4_5g30840	RLK-Pelle_LRR-II		FvH4_6g23840	RLK-Pelle_LRK10L-2
gene05569	RLK-Pelle_LRR-I-1		FvH4_6g45850	RLK-Pelle_LRR-II		FvH4_4g26890	RLK-Pelle_LRK10L-2
gene06940	RLK-Pelle_LRR-I-1		FvH4_1g04150	RLK-Pelle_LRR-III		FvH4_4g26893	RLK-Pelle_LRK10L-2
gene09575	RLK-Pelle_LRR-I-1		FvH4_1g09030	RLK-Pelle_LRR-III		FvH4_4g26940	RLK-Pelle_LRK10L-2
gene11242	RLK-Pelle_LRR-I-1		FvH4_1g16410	RLK-Pelle_LRR-III		FvH4_6g47250	RLK-Pelle_LRK10L-2
gene11357	RLK-Pelle_LRR-I-1		FvH4_1g16750	RLK-Pelle_LRR-III		FvH4_6g28430	RLK-Pelle_LRK10L-2
gene14543	RLK-Pelle_LRR-I-1		FvH4_1g22060	RLK-Pelle_LRR-III		FvH4_6g28450	RLK-Pelle_LRK10L-2
gene17626	RLK-Pelle_LRR-I-1		FvH4_1g25560	RLK-Pelle_LRR-III		FvH4_6g01490	RLK-Pelle_LRK10L-2
gene18098	RLK-Pelle_LRR-I-1		FvH4_2g05270	RLK-Pelle_LRR-III		FvH4_6g01480	RLK-Pelle_LRK10L-2
gene20947	RLK-Pelle_LRR-I-1		FvH4_2g12190	RLK-Pelle_LRR-III		FvH4_7g04150	RLK-Pelle_LRK10L-2
gene20950	RLK-Pelle_LRR-I-1		FvH4_2g19550	RLK-Pelle_LRR-III		FvH4_7g04170	RLK-Pelle_LRK10L-2
gene20952	RLK-Pelle_LRR-I-1		FvH4_2g31790	RLK-Pelle_LRR-III		FvH4_7g20630	RLK-Pelle_LRK10L-2
gene20954	RLK-Pelle_LRR-I-1		FvH4_2g36530	RLK-Pelle_LRR-III		FvH4_7g06060	RLK-Pelle_LRK10L-2
gene20955	RLK-Pelle_LRR-I-1		FvH4_3g10210	RLK-Pelle_LRR-III		FvH4_7g06020	RLK-Pelle_LRK10L-2
gene22902	RLK-Pelle_LRR-I-1		FvH4_3g23970	RLK-Pelle_LRR-III		FvH4_7g06010	RLK-Pelle_LRK10L-2
gene22908	RLK-Pelle_LRR-I-1		FvH4_3g27680	RLK-Pelle_LRR-III		FvH4_5g11780	RLK-Pelle_LRK10L-2
gene23069	RLK-Pelle_LRR-I-1		FvH4_3g40840	RLK-Pelle_LRR-III		FvH4_6g52680	RLK-Pelle_LRK10L-2
gene25364	RLK-Pelle_LRR-I-1		FvH4_4g06060	RLK-Pelle_LRR-III		FvH4_6g23830	RLK-Pelle_LRK10L-2
gene25622	RLK-Pelle_LRR-I-1		FvH4_4g24010	RLK-Pelle_LRR-III		FvH4_1g03330	RLK-Pelle_LRK10L-2
gene37771	RLK-Pelle_LRR-I-1		FvH4_4g26710	RLK-Pelle_LRR-III		FvH4_4g26892	RLK-Pelle_LRK10L-2
gene37772	RLK-Pelle_LRR-I-1		FvH4_4g26970	RLK-Pelle_LRR-III		FvH4_4g26961	RLK-Pelle_LRK10L-2
gene37773	RLK-Pelle_LRR-I-1		FvH4_4g36460	RLK-Pelle_LRR-III		FvH4_6g52670	RLK-Pelle_LRK10L-2
gene03286	RLK-Pelle_LRR-I-2		FvH4_5g03900	RLK-Pelle_LRR-III		FvH4_7g06000	RLK-Pelle_LRK10L-2
gene04204	RLK-Pelle_LRR-I-2		FvH4_5g05050	RLK-Pelle_LRR-III		FvH4_1g03331	RLK-Pelle_LRK10L-2
gene24666	RLK-Pelle_LRR-I-2		FvH4_5g15840	RLK-Pelle_LRR-III		FvH4_4g26891	RLK-Pelle_LRK10L-2
gene04121	RLK-Pelle_LRR-II		FvH4_5g17570	RLK-Pelle_LRR-III		FvH4_4g26950	RLK-Pelle_LRK10L-2
gene04170	RLK-Pelle_LRR-II		FvH4_5g18620	RLK-Pelle_LRR-III		FvH4_6g01500	RLK-Pelle_LRK10L-2
gene04495	RLK-Pelle_LRR-II		FvH4_5g22250	RLK-Pelle_LRR-III		FvH4_7g04160	RLK-Pelle_LRK10L-2
gene12337	RLK-Pelle_LRR-II		FvH4_6g09530	RLK-Pelle_LRR-III		FvH4_7g05990	RLK-Pelle_LRK10L-2
gene16076	RLK-Pelle_LRR-II		FvH4_6g10640	RLK-Pelle_LRR-III		FvH4_7g06001	RLK-Pelle_LRK10L-2
gene16283	RLK-Pelle_LRR-II		FvH4_6g17500	RLK-Pelle_LRR-III		FvH4_1g19010	RLK-Pelle_LRR-I-1
gene27511	RLK-Pelle_LRR-II		FvH4_6g22890	RLK-Pelle_LRR-III		FvH4_4g24900	RLK-Pelle_LRR-I-1
gene27633	RLK-Pelle_LRR-II		FvH4_6g26430	RLK-Pelle_LRR-III		FvH4_2g27610	RLK-Pelle_LRR-I-1
gene29694	RLK-Pelle_LRR-II		FvH4_6g35120	RLK-Pelle_LRR-III		FvH4_1g06670	RLK-Pelle_LRR-I-1
gene00546	RLK-Pelle_LRR-III		FvH4_6g36540	RLK-Pelle_LRR-III		FvH4_1g11130	RLK-Pelle_LRR-I-1
gene00857	RLK-Pelle_LRR-III		FvH4_6g50440	RLK-Pelle_LRR-III		FvH4_2g19020	RLK-Pelle_LRR-I-1
gene02191	RLK-Pelle_LRR-III		FvH4_7g25350	RLK-Pelle_LRR-III		FvH4_6g15210	RLK-Pelle_LRR-I-1
gene02695	RLK-Pelle_LRR-III		FvH4_7g26210	RLK-Pelle_LRR-III		FvH4_7g24270	RLK-Pelle_LRR-I-1
gene03546	RLK-Pelle_LRR-III		FvH4_7g27020	RLK-Pelle_LRR-III		FvH4_7g24291	RLK-Pelle_LRR-I-1
gene03676	RLK-Pelle_LRR-III		FvH4_7g30900	RLK-Pelle_LRR-III		FvH4_7g24300	RLK-Pelle_LRR-I-1
gene03699	RLK-Pelle_LRR-III		FvH4_5g00660	RLK-Pelle_LRR-IV		FvH4_6g32740	RLK-Pelle_LRR-I-1
gene05381	RLK-Pelle_LRR-III		FvH4_7g11610	RLK-Pelle_LRR-IV		FvH4_6g32690	RLK-Pelle_LRR-I-1
gene05533	RLK-Pelle_LRR-III		FvH4_7g28070	RLK-Pelle_LRR-IV		FvH4_6g33210	RLK-Pelle_LRR-I-1
gene08742	RLK-Pelle_LRR-III		FvH4_1g29920	RLK-Pelle_LRR-IX		FvH4_2g03270	RLK-Pelle_LRR-I-1
gene08967	RLK-Pelle_LRR-III		FvH4_3g26630	RLK-Pelle_LRR-IX		FvH4_6g32660	RLK-Pelle_LRR-I-1
gene09145	RLK-Pelle_LRR-III		FvH4_4g13110	RLK-Pelle_LRR-IX		FvH4_6g32691	RLK-Pelle_LRR-I-1
gene09354	RLK-Pelle_LRR-III		FvH4_4g14150	RLK-Pelle_LRR-IX		FvH4_6g32700	RLK-Pelle_LRR-I-1
gene09554	RLK-Pelle_LRR-III		FvH4_4g20110	RLK-Pelle_LRR-IX		FvH4_6g32670	RLK-Pelle_LRR-I-1
gene12211	RLK-Pelle_LRR-III		FvH4_4g20120	RLK-Pelle_LRR-IX		FvH4_6g32750	RLK-Pelle_LRR-I-1
gene12536	RLK-Pelle_LRR-III		FvH4_4g20130	RLK-Pelle_LRR-IX		FvH4_7g24280	RLK-Pelle_LRR-I-1
gene13121	RLK-Pelle_LRR-III		FvH4_4g20150	RLK-Pelle_LRR-IX		FvH4_3g21590	RLK-Pelle_LRR-I-2
gene13577	RLK-Pelle_LRR-III		FvH4_4g20160	RLK-Pelle_LRR-IX		FvH4_6g46190	RLK-Pelle_LRR-I-2
gene13789	RLK-Pelle_LRR-III		FvH4_4g33170	RLK-Pelle_LRR-IX		FvH4_3g02990	RLK-Pelle_LRR-I-2
gene15365	RLK-Pelle_LRR-III		FvH4_6g20300	RLK-Pelle_LRR-IX		FvH4_4g32990	RLK-Pelle_LRR-II
gene17556	RLK-Pelle_LRR-III		FvH4_3g01460	RLK-Pelle_LRR-V		FvH4_6g45850	RLK-Pelle_LRR-II
gene17730	RLK-Pelle_LRR-III		FvH4_3g04500	RLK-Pelle_LRR-V		FvH4_4g28660	RLK-Pelle_LRR-II
gene21172	RLK-Pelle_LRR-III		FvH4_6g22370	RLK-Pelle_LRR-V		FvH4_1g25740	RLK-Pelle_LRR-II
gene21283	RLK-Pelle_LRR-III		FvH4_6g22660	RLK-Pelle_LRR-V		FvH4_5g30840	RLK-Pelle_LRR-II
gene21382	RLK-Pelle_LRR-III		FvH4_6g36180	RLK-Pelle_LRR-V		FvH4_1g20640	RLK-Pelle_LRR-II
gene23868	RLK-Pelle_LRR-III		FvH4_6g36490	RLK-Pelle_LRR-V		FvH4_2g12500	RLK-Pelle_LRR-II
gene24508	RLK-Pelle_LRR-III		FvH4_6g44950	RLK-Pelle_LRR-V		FvH4_4g08870	RLK-Pelle_LRR-II
gene26279	RLK-Pelle_LRR-III		FvH4_1g28510	RLK-Pelle_LRR-VI-1		FvH4_3g07470	RLK-Pelle_LRR-II
gene27479	RLK-Pelle_LRR-III		FvH4_4g31730	RLK-Pelle_LRR-VI-1		FvH4_6g22890	RLK-Pelle_LRR-III
gene28063	RLK-Pelle_LRR-III		FvH4_5g07890	RLK-Pelle_LRR-VI-1		FvH4_4g36460	RLK-Pelle_LRR-III
gene28381	RLK-Pelle_LRR-III		FvH4_6g52940	RLK-Pelle_LRR-VI-1		FvH4_5g22250	RLK-Pelle_LRR-III
gene28874	RLK-Pelle_LRR-III		FvH4_6g53110	RLK-Pelle_LRR-VI-1		FvH4_2g31790	RLK-Pelle_LRR-III
gene30102	RLK-Pelle_LRR-III		FvH4_7g05090	RLK-Pelle_LRR-VI-1		FvH4_3g23970	RLK-Pelle_LRR-III
gene30951	RLK-Pelle_LRR-III		FvH4_3g07660	RLK-Pelle_LRR-VI-2		FvH4_4g26710	RLK-Pelle_LRR-III
gene31404	RLK-Pelle_LRR-III		FvH4_3g39310	RLK-Pelle_LRR-VI-2		FvH4_4g26970	RLK-Pelle_LRR-III
gene32026	RLK-Pelle_LRR-III		FvH4_5g02060	RLK-Pelle_LRR-VI-2		FvH4_6g35120	RLK-Pelle_LRR-III
gene32157	RLK-Pelle_LRR-III		FvH4_7g24950	RLK-Pelle_LRR-VI-2		FvH4_6g36540	RLK-Pelle_LRR-III
gene36780	RLK-Pelle_LRR-III		FvH4_4g12350	RLK-Pelle_LRR-VII-1		FvH4_2g36530	RLK-Pelle_LRR-III
gene13428	RLK-Pelle_LRR-IV		FvH4_5g00970	RLK-Pelle_LRR-VII-1		FvH4_5g18620	RLK-Pelle_LRR-III
gene19418	RLK-Pelle_LRR-IV		FvH4_6g09840	RLK-Pelle_LRR-VII-1		FvH4_2g33931	RLK-Pelle_LRR-III
gene32289	RLK-Pelle_LRR-IV		FvH4_7g25950	RLK-Pelle_LRR-VII-1		FvH4_5g17570	RLK-Pelle_LRR-III
gene04139	RLK-Pelle_LRR-IX		FvH4_1g01000	RLK-Pelle_LRR-VII-2		FvH4_5g15840	RLK-Pelle_LRR-III
gene04140	RLK-Pelle_LRR-IX		FvH4_3g07560	RLK-Pelle_LRR-VII-2		FvH4_4g06060	RLK-Pelle_LRR-III
gene06126	RLK-Pelle_LRR-IX		FvH4_2g39080	RLK-Pelle_LRR-VII-3		FvH4_1g09030	RLK-Pelle_LRR-III
gene06588	RLK-Pelle_LRR-IX		FvH4_5g31360	RLK-Pelle_LRR-VII-3		FvH4_7g30900	RLK-Pelle_LRR-III
gene18324	RLK-Pelle_LRR-IX		FvH4_3g23870	RLK-Pelle_LRR-VIII-1		FvH4_6g09530	RLK-Pelle_LRR-III
gene27058	RLK-Pelle_LRR-IX		FvH4_3g23890	RLK-Pelle_LRR-VIII-1		FvH4_6g10640	RLK-Pelle_LRR-III
gene30354	RLK-Pelle_LRR-IX		FvH4_3g40610	RLK-Pelle_LRR-VIII-1		FvH4_3g27680	RLK-Pelle_LRR-III
gene34775	RLK-Pelle_LRR-IX		FvH4_3g40880	RLK-Pelle_LRR-VIII-1		FvH4_2g19550	RLK-Pelle_LRR-III
gene34776	RLK-Pelle_LRR-IX		FvH4_5g27170	RLK-Pelle_LRR-VIII-1		FvH4_6g26430	RLK-Pelle_LRR-III
gene34777	RLK-Pelle_LRR-IX		FvH4_6g09020	RLK-Pelle_LRR-VIII-1		FvH4_7g27020	RLK-Pelle_LRR-III
gene34778	RLK-Pelle_LRR-IX		FvH4_6g09470	RLK-Pelle_LRR-VIII-1		FvH4_7g25350	RLK-Pelle_LRR-III
gene05491	RLK-Pelle_LRR-V		FvH4_4g35360	RLK-Pelle_LRR-Xa		FvH4_7g26210	RLK-Pelle_LRR-III
gene05524	RLK-Pelle_LRR-V		FvH4_6g34860	RLK-Pelle_LRR-Xa		FvH4_1g16410	RLK-Pelle_LRR-III
gene19499	RLK-Pelle_LRR-V		FvH4_6g49690	RLK-Pelle_LRR-Xa		FvH4_1g25560	RLK-Pelle_LRR-III
gene22638	RLK-Pelle_LRR-V		FvH4_1g23130	RLK-Pelle_LRR-Xb-1		FvH4_2g05270	RLK-Pelle_LRR-III
gene22662	RLK-Pelle_LRR-V		FvH4_2g13190	RLK-Pelle_LRR-Xb-1		FvH4_2g12190	RLK-Pelle_LRR-III
gene36120	RLK-Pelle_LRR-V		FvH4_3g08510	RLK-Pelle_LRR-Xb-1		FvH4_3g40840	RLK-Pelle_LRR-III
gene37925	RLK-Pelle_LRR-V		FvH4_3g19680	RLK-Pelle_LRR-Xb-1		FvH4_6g50440	RLK-Pelle_LRR-III
gene00364	RLK-Pelle_LRR-VI-1		FvH4_3g41420	RLK-Pelle_LRR-Xb-1		FvH4_3g10210	RLK-Pelle_LRR-III
gene04001	RLK-Pelle_LRR-VI-1		FvH4_4g36380	RLK-Pelle_LRR-Xb-1		FvH4_6g17500	RLK-Pelle_LRR-III
gene06369	RLK-Pelle_LRR-VI-1		FvH4_5g27210	RLK-Pelle_LRR-Xb-1		FvH4_1g04150	RLK-Pelle_LRR-III
gene24460	RLK-Pelle_LRR-VI-1		FvH4_6g35570	RLK-Pelle_LRR-Xb-1		FvH4_1g22060	RLK-Pelle_LRR-III
gene25918	RLK-Pelle_LRR-VI-1		FvH4_7g29180	RLK-Pelle_LRR-Xb-1		FvH4_5g03900	RLK-Pelle_LRR-III
gene26395	RLK-Pelle_LRR-VI-1		FvH4_5g14410	RLK-Pelle_LRR-Xb-2		FvH4_5g05050	RLK-Pelle_LRR-III
gene21020	RLK-Pelle_LRR-VI-2		FvH4_1g01520	RLK-Pelle_LRR-XI-1		FvH4_1g16750	RLK-Pelle_LRR-III
gene29678	RLK-Pelle_LRR-VI-2		FvH4_1g06180	RLK-Pelle_LRR-XI-1		FvH4_4g24010	RLK-Pelle_LRR-III
gene32449	RLK-Pelle_LRR-VI-2		FvH4_1g06220	RLK-Pelle_LRR-XI-1		FvH4_7g28070	RLK-Pelle_LRR-IV
gene36416	RLK-Pelle_LRR-VI-2		FvH4_1g06260	RLK-Pelle_LRR-XI-1		FvH4_7g11610	RLK-Pelle_LRR-IV
gene13883	RLK-Pelle_LRR-VII-1		FvH4_1g07450	RLK-Pelle_LRR-XI-1		FvH4_5g00660	RLK-Pelle_LRR-IV
gene21355	RLK-Pelle_LRR-VII-1		FvH4_1g18670	RLK-Pelle_LRR-XI-1		FvH4_4g33170	RLK-Pelle_LRR-IX
gene22273	RLK-Pelle_LRR-VII-1		FvH4_1g18710	RLK-Pelle_LRR-XI-1		FvH4_4g33171	RLK-Pelle_LRR-IX
gene32322	RLK-Pelle_LRR-VII-1		FvH4_1g22970	RLK-Pelle_LRR-XI-1		FvH4_4g14150	RLK-Pelle_LRR-IX
gene10074	RLK-Pelle_LRR-VII-2		FvH4_2g02540	RLK-Pelle_LRR-XI-1		FvH4_4g13110	RLK-Pelle_LRR-IX
gene29685	RLK-Pelle_LRR-VII-2		FvH4_2g07670	RLK-Pelle_LRR-XI-1		FvH4_6g20300	RLK-Pelle_LRR-IX
gene07742	RLK-Pelle_LRR-VII-3		FvH4_2g12120	RLK-Pelle_LRR-XI-1		FvH4_3g26630	RLK-Pelle_LRR-IX
gene15228	RLK-Pelle_LRR-VII-3		FvH4_2g13450	RLK-Pelle_LRR-XI-1		FvH4_1g29920	RLK-Pelle_LRR-IX
gene03528	RLK-Pelle_LRR-VIII-1		FvH4_2g14410	RLK-Pelle_LRR-XI-1		FvH4_4g20160	RLK-Pelle_LRR-IX
gene03532	RLK-Pelle_LRR-VIII-1		FvH4_2g19620	RLK-Pelle_LRR-XI-1		FvH4_4g20151	RLK-Pelle_LRR-IX
gene03534	RLK-Pelle_LRR-VIII-1		FvH4_2g20490	RLK-Pelle_LRR-XI-1		FvH4_4g20150	RLK-Pelle_LRR-IX
gene13439	RLK-Pelle_LRR-VIII-1		FvH4_2g20750	RLK-Pelle_LRR-XI-1		FvH4_4g20110	RLK-Pelle_LRR-IX
gene13584	RLK-Pelle_LRR-VIII-1		FvH4_2g20770	RLK-Pelle_LRR-XI-1		FvH4_6g36180	RLK-Pelle_LRR-V
gene13585	RLK-Pelle_LRR-VIII-1		FvH4_2g20790	RLK-Pelle_LRR-XI-1		FvH4_6g36490	RLK-Pelle_LRR-V
gene28058	RLK-Pelle_LRR-VIII-1		FvH4_2g35260	RLK-Pelle_LRR-XI-1		FvH4_3g01460	RLK-Pelle_LRR-V
gene28090	RLK-Pelle_LRR-VIII-1		FvH4_2g38230	RLK-Pelle_LRR-XI-1		FvH4_6g22370	RLK-Pelle_LRR-V
gene29277	RLK-Pelle_LRR-VIII-1		FvH4_3g08530	RLK-Pelle_LRR-XI-1		FvH4_6g22660	RLK-Pelle_LRR-V
gene29278	RLK-Pelle_LRR-VIII-1		FvH4_3g13270	RLK-Pelle_LRR-XI-1		FvH4_3g04500	RLK-Pelle_LRR-V
gene37566	RLK-Pelle_LRR-VIII-1		FvH4_3g13410	RLK-Pelle_LRR-XI-1		FvH4_6g44950	RLK-Pelle_LRR-V
gene00740	RLK-Pelle_LRR-Xa		FvH4_3g14180	RLK-Pelle_LRR-XI-1		FvH4_7g05090	RLK-Pelle_LRR-VI-1
gene01316	RLK-Pelle_LRR-Xa		FvH4_3g14230	RLK-Pelle_LRR-XI-1		FvH4_4g31730	RLK-Pelle_LRR-VI-1
gene05293	RLK-Pelle_LRR-Xa		FvH4_3g14330	RLK-Pelle_LRR-XI-1		FvH4_5g07890	RLK-Pelle_LRR-VI-1
gene35752	RLK-Pelle_LRR-Xa		FvH4_3g14340	RLK-Pelle_LRR-XI-1		FvH4_1g28510	RLK-Pelle_LRR-VI-1
gene00864	RLK-Pelle_LRR-Xb-1		FvH4_3g14370	RLK-Pelle_LRR-XI-1		FvH4_6g53110	RLK-Pelle_LRR-VI-1
gene01195	RLK-Pelle_LRR-Xb-1		FvH4_3g16200	RLK-Pelle_LRR-XI-1		FvH4_6g52940	RLK-Pelle_LRR-VI-1
gene05431	RLK-Pelle_LRR-Xb-1		FvH4_3g16410	RLK-Pelle_LRR-XI-1		FvH4_7g24950	RLK-Pelle_LRR-VI-2
gene13302	RLK-Pelle_LRR-Xb-1		FvH4_3g42190	RLK-Pelle_LRR-XI-1		FvH4_3g07660	RLK-Pelle_LRR-VI-2
gene17112	RLK-Pelle_LRR-Xb-1		FvH4_4g04540	RLK-Pelle_LRR-XI-1		FvH4_5g02060	RLK-Pelle_LRR-VI-2
gene21119	RLK-Pelle_LRR-Xb-1		FvH4_4g05590	RLK-Pelle_LRR-XI-1		FvH4_3g39310	RLK-Pelle_LRR-VI-2
gene27599	RLK-Pelle_LRR-Xb-1		FvH4_4g05730	RLK-Pelle_LRR-XI-1		FvH4_6g09840	RLK-Pelle_LRR-VII-1
gene29270	RLK-Pelle_LRR-Xb-1		FvH4_5g05780	RLK-Pelle_LRR-XI-1		FvH4_7g25950	RLK-Pelle_LRR-VII-1
gene29765	RLK-Pelle_LRR-Xb-1		FvH4_5g16600	RLK-Pelle_LRR-XI-1		FvH4_4g12350	RLK-Pelle_LRR-VII-1
gene26068	RLK-Pelle_LRR-Xb-2		FvH4_5g24120	RLK-Pelle_LRR-XI-1		FvH4_5g00970	RLK-Pelle_LRR-VII-1
gene01077	RLK-Pelle_LRR-XI-1		FvH4_5g28640	RLK-Pelle_LRR-XI-1		FvH4_1g01000	RLK-Pelle_LRR-VII-2
gene01491	RLK-Pelle_LRR-XI-1		FvH4_5g31430	RLK-Pelle_LRR-XI-1		FvH4_3g07560	RLK-Pelle_LRR-VII-2
gene05608	RLK-Pelle_LRR-XI-1		FvH4_5g33580	RLK-Pelle_LRR-XI-1		FvH4_5g31360	RLK-Pelle_LRR-VII-3
gene05695	RLK-Pelle_LRR-XI-1		FvH4_5g33590	RLK-Pelle_LRR-XI-1		FvH4_2g39080	RLK-Pelle_LRR-VII-3
gene05696	RLK-Pelle_LRR-XI-1		FvH4_5g36290	RLK-Pelle_LRR-XI-1		FvH4_3g23870	RLK-Pelle_LRR-VIII-1
gene07735	RLK-Pelle_LRR-XI-1		FvH4_5g37480	RLK-Pelle_LRR-XI-1		FvH4_3g23881	RLK-Pelle_LRR-VIII-1
gene08126	RLK-Pelle_LRR-XI-1		FvH4_5g37490	RLK-Pelle_LRR-XI-1		FvH4_3g23890	RLK-Pelle_LRR-VIII-1
gene08310	RLK-Pelle_LRR-XI-1		FvH4_5g37510	RLK-Pelle_LRR-XI-1		FvH4_6g09470	RLK-Pelle_LRR-VIII-1
gene08313	RLK-Pelle_LRR-XI-1		FvH4_5g37520	RLK-Pelle_LRR-XI-1		FvH4_3g40880	RLK-Pelle_LRR-VIII-1
gene08315	RLK-Pelle_LRR-XI-1		FvH4_5g37560	RLK-Pelle_LRR-XI-1		FvH4_3g40610	RLK-Pelle_LRR-VIII-1
gene08337	RLK-Pelle_LRR-XI-1		FvH4_5g37570	RLK-Pelle_LRR-XI-1		FvH4_5g27170	RLK-Pelle_LRR-VIII-1
gene08548	RLK-Pelle_LRR-XI-1		FvH4_5g37580	RLK-Pelle_LRR-XI-1		FvH4_5g27161	RLK-Pelle_LRR-VIII-1
gene09010	RLK-Pelle_LRR-XI-1		FvH4_5g37590	RLK-Pelle_LRR-XI-1		FvH4_6g09020	RLK-Pelle_LRR-VIII-1
gene10361	RLK-Pelle_LRR-XI-1		FvH4_5g37600	RLK-Pelle_LRR-XI-1		FvH4_6g09451	RLK-Pelle_LRR-VIII-1
gene10371	RLK-Pelle_LRR-XI-1		FvH4_5g37790	RLK-Pelle_LRR-XI-1		FvH4_4g35360	RLK-Pelle_LRR-Xa
gene10374	RLK-Pelle_LRR-XI-1		FvH4_5g37800	RLK-Pelle_LRR-XI-1		FvH4_6g49690	RLK-Pelle_LRR-Xa
gene11302	RLK-Pelle_LRR-XI-1		FvH4_6g01320	RLK-Pelle_LRR-XI-1		FvH4_6g34860	RLK-Pelle_LRR-Xa
gene11306	RLK-Pelle_LRR-XI-1		FvH4_6g01540	RLK-Pelle_LRR-XI-1		FvH4_2g17440	RLK-Pelle_LRR-Xa
gene11311	RLK-Pelle_LRR-XI-1		FvH4_6g20240	RLK-Pelle_LRR-XI-1		FvH4_4g36380	RLK-Pelle_LRR-Xb-1
gene11574	RLK-Pelle_LRR-XI-1		FvH4_6g23050	RLK-Pelle_LRR-XI-1		FvH4_3g41420	RLK-Pelle_LRR-Xb-1
gene11927	RLK-Pelle_LRR-XI-1		FvH4_6g23640	RLK-Pelle_LRR-XI-1		FvH4_6g35570	RLK-Pelle_LRR-Xb-1
gene12633	RLK-Pelle_LRR-XI-1		FvH4_6g37420	RLK-Pelle_LRR-XI-1		FvH4_7g29180	RLK-Pelle_LRR-Xb-1
gene16693	RLK-Pelle_LRR-XI-1		FvH4_6g37430	RLK-Pelle_LRR-XI-1		FvH4_3g19680	RLK-Pelle_LRR-Xb-1
gene16719	RLK-Pelle_LRR-XI-1		FvH4_6g38120	RLK-Pelle_LRR-XI-1		FvH4_1g23130	RLK-Pelle_LRR-Xb-1
gene16828	RLK-Pelle_LRR-XI-1		FvH4_7g27270	RLK-Pelle_LRR-XI-1		FvH4_2g13190	RLK-Pelle_LRR-Xb-1
gene16839	RLK-Pelle_LRR-XI-1		FvH4_4g22780	RLK-Pelle_LRR-XI-2		FvH4_5g27210	RLK-Pelle_LRR-Xb-1
gene16840	RLK-Pelle_LRR-XI-1		FvH4_5g06700	RLK-Pelle_LRR-XI-2		FvH4_3g08510	RLK-Pelle_LRR-Xb-1
gene16842	RLK-Pelle_LRR-XI-1		FvH4_1g00610	RLK-Pelle_LRR-XII-1		FvH4_5g14410	RLK-Pelle_LRR-Xb-2
gene17561	RLK-Pelle_LRR-XI-1		FvH4_1g13810	RLK-Pelle_LRR-XII-1		FvH4_6g23050	RLK-Pelle_LRR-XI-1
gene18332	RLK-Pelle_LRR-XI-1		FvH4_3g06100	RLK-Pelle_LRR-XII-1		FvH4_3g42190	RLK-Pelle_LRR-XI-1
gene19693	RLK-Pelle_LRR-XI-1		FvH4_3g07490	RLK-Pelle_LRR-XII-1		FvH4_1g18710	RLK-Pelle_LRR-XI-1
gene19913	RLK-Pelle_LRR-XI-1		FvH4_3g07510	RLK-Pelle_LRR-XII-1		FvH4_6g37420	RLK-Pelle_LRR-XI-1
gene19929	RLK-Pelle_LRR-XI-1		FvH4_3g07550	RLK-Pelle_LRR-XII-1		FvH4_6g37430	RLK-Pelle_LRR-XI-1
gene20751	RLK-Pelle_LRR-XI-1		FvH4_3g10100	RLK-Pelle_LRR-XII-1		FvH4_5g31430	RLK-Pelle_LRR-XI-1
gene21196	RLK-Pelle_LRR-XI-1		FvH4_3g22040	RLK-Pelle_LRR-XII-1		FvH4_2g13450	RLK-Pelle_LRR-XI-1
gene22116	RLK-Pelle_LRR-XI-1		FvH4_3g24250	RLK-Pelle_LRR-XII-1		FvH4_2g20790	RLK-Pelle_LRR-XI-1
gene22117	RLK-Pelle_LRR-XI-1		FvH4_3g36850	RLK-Pelle_LRR-XII-1		FvH4_2g20750	RLK-Pelle_LRR-XI-1
gene22139	RLK-Pelle_LRR-XI-1		FvH4_3g37730	RLK-Pelle_LRR-XII-1		FvH4_2g20490	RLK-Pelle_LRR-XI-1
gene22140	RLK-Pelle_LRR-XI-1		FvH4_4g27240	RLK-Pelle_LRR-XII-1		FvH4_2g38230	RLK-Pelle_LRR-XI-1
gene22141	RLK-Pelle_LRR-XI-1		FvH4_4g31390	RLK-Pelle_LRR-XII-1		FvH4_2g35260	RLK-Pelle_LRR-XI-1
gene22142	RLK-Pelle_LRR-XI-1		FvH4_5g04880	RLK-Pelle_LRR-XII-1		FvH4_3g16410	RLK-Pelle_LRR-XI-1
gene22143	RLK-Pelle_LRR-XI-1		FvH4_5g04890	RLK-Pelle_LRR-XII-1		FvH4_3g14230	RLK-Pelle_LRR-XI-1
gene24365	RLK-Pelle_LRR-XI-1		FvH4_5g08260	RLK-Pelle_LRR-XII-1		FvH4_3g16200	RLK-Pelle_LRR-XI-1
gene24643	RLK-Pelle_LRR-XI-1		FvH4_5g08280	RLK-Pelle_LRR-XII-1		FvH4_1g06180	RLK-Pelle_LRR-XI-1
gene24687	RLK-Pelle_LRR-XI-1		FvH4_5g31630	RLK-Pelle_LRR-XII-1		FvH4_1g06220	RLK-Pelle_LRR-XI-1
gene25207	RLK-Pelle_LRR-XI-1		FvH4_6g11670	RLK-Pelle_LRR-XII-1		FvH4_1g06260	RLK-Pelle_LRR-XI-1
gene26903	RLK-Pelle_LRR-XI-1		FvH4_6g11680	RLK-Pelle_LRR-XII-1		FvH4_4g04540	RLK-Pelle_LRR-XI-1
gene26905	RLK-Pelle_LRR-XI-1		FvH4_6g11700	RLK-Pelle_LRR-XII-1		FvH4_5g36290	RLK-Pelle_LRR-XI-1
gene27472	RLK-Pelle_LRR-XI-1		FvH4_6g28380	RLK-Pelle_LRR-XII-1		FvH4_1g07450	RLK-Pelle_LRR-XI-1
gene28690	RLK-Pelle_LRR-XI-1		FvH4_7g06520	RLK-Pelle_LRR-XII-1		FvH4_6g01540	RLK-Pelle_LRR-XI-1
gene29591	RLK-Pelle_LRR-XI-1		FvH4_7g06550	RLK-Pelle_LRR-XII-1		FvH4_6g01320	RLK-Pelle_LRR-XI-1
gene29764	RLK-Pelle_LRR-XI-1		FvH4_7g07260	RLK-Pelle_LRR-XII-1		FvH4_3g14370	RLK-Pelle_LRR-XI-1
gene30002	RLK-Pelle_LRR-XI-1		FvH4_7g07340	RLK-Pelle_LRR-XII-1		FvH4_3g14330	RLK-Pelle_LRR-XI-1
gene30003	RLK-Pelle_LRR-XI-1		FvH4_7g08810	RLK-Pelle_LRR-XII-1		FvH4_3g14340	RLK-Pelle_LRR-XI-1
gene30004	RLK-Pelle_LRR-XI-1		FvH4_7g08820	RLK-Pelle_LRR-XII-1		FvH4_3g14360	RLK-Pelle_LRR-XI-1
gene30005	RLK-Pelle_LRR-XI-1		FvH4_7g09050	RLK-Pelle_LRR-XII-1		FvH4_2g19620	RLK-Pelle_LRR-XI-1
gene30859	RLK-Pelle_LRR-XI-1		FvH4_7g14360	RLK-Pelle_LRR-XII-1		FvH4_6g20240	RLK-Pelle_LRR-XI-1
gene31782	RLK-Pelle_LRR-XI-1		FvH4_7g14370	RLK-Pelle_LRR-XII-1		FvH4_3g14180	RLK-Pelle_LRR-XI-1
gene32673	RLK-Pelle_LRR-XI-1		FvH4_7g14380	RLK-Pelle_LRR-XII-1		FvH4_3g13410	RLK-Pelle_LRR-XI-1
gene35452	RLK-Pelle_LRR-XI-1		FvH4_7g14400	RLK-Pelle_LRR-XII-1		FvH4_3g13270	RLK-Pelle_LRR-XI-1
gene36911	RLK-Pelle_LRR-XI-1		FvH4_7g14410	RLK-Pelle_LRR-XII-1		FvH4_4g05590	RLK-Pelle_LRR-XI-1
gene37441	RLK-Pelle_LRR-XI-1		FvH4_7g14700	RLK-Pelle_LRR-XII-1		FvH4_7g27270	RLK-Pelle_LRR-XI-1
gene37829	RLK-Pelle_LRR-XI-1		FvH4_7g17580	RLK-Pelle_LRR-XII-1		FvH4_5g37800	RLK-Pelle_LRR-XI-1
gene07286	RLK-Pelle_LRR-XI-2		FvH4_7g24160	RLK-Pelle_LRR-XII-1		FvH4_5g37790	RLK-Pelle_LRR-XI-1
gene10001	RLK-Pelle_LRR-XI-2		FvH4_7g24240	RLK-Pelle_LRR-XII-1		FvH4_5g37590	RLK-Pelle_LRR-XI-1
gene03038	RLK-Pelle_LRR-XII-1		FvH4_7g24250	RLK-Pelle_LRR-XII-1		FvH4_5g37580	RLK-Pelle_LRR-XI-1
gene03066	RLK-Pelle_LRR-XII-1		FvH4_7g24510	RLK-Pelle_LRR-XII-1		FvH4_5g37570	RLK-Pelle_LRR-XI-1
gene03067	RLK-Pelle_LRR-XII-1		FvH4_7g24920	RLK-Pelle_LRR-XII-1		FvH4_5g37560	RLK-Pelle_LRR-XI-1
gene03070	RLK-Pelle_LRR-XII-1		FvH4_7g27170	RLK-Pelle_LRR-XII-1		FvH4_4g05730	RLK-Pelle_LRR-XI-1
gene03726	RLK-Pelle_LRR-XII-1		FvH4_7g27190	RLK-Pelle_LRR-XII-1		FvH4_5g24120	RLK-Pelle_LRR-XI-1
gene06329	RLK-Pelle_LRR-XII-1		FvH4_7g27210	RLK-Pelle_LRR-XII-1		FvH4_2g02540	RLK-Pelle_LRR-XI-1
gene07952	RLK-Pelle_LRR-XII-1		FvH4_7g27220	RLK-Pelle_LRR-XII-1		FvH4_6g23640	RLK-Pelle_LRR-XI-1
gene09248	RLK-Pelle_LRR-XII-1		FvH4_7g27510	RLK-Pelle_LRR-XII-1		FvH4_5g33590	RLK-Pelle_LRR-XI-1
gene09256	RLK-Pelle_LRR-XII-1		FvH4_7g27520	RLK-Pelle_LRR-XII-1		FvH4_5g33580	RLK-Pelle_LRR-XI-1
gene10114	RLK-Pelle_LRR-XII-1		FvH4_7g27530	RLK-Pelle_LRR-XII-1		FvH4_2g12120	RLK-Pelle_LRR-XI-1
gene13229	RLK-Pelle_LRR-XII-1		FvH4_7g29910	RLK-Pelle_LRR-XII-1		FvH4_5g28640	RLK-Pelle_LRR-XI-1
gene15806	RLK-Pelle_LRR-XII-1		FvH4_3g17360	RLK-Pelle_LRR-XIIIa		FvH4_3g08530	RLK-Pelle_LRR-XI-1
gene18845	RLK-Pelle_LRR-XII-1		FvH4_5g15570	RLK-Pelle_LRR-XIIIa		FvH4_5g37520	RLK-Pelle_LRR-XI-1
gene18847	RLK-Pelle_LRR-XII-1		FvH4_5g24350	RLK-Pelle_LRR-XIIIa		FvH4_5g37510	RLK-Pelle_LRR-XI-1
gene19274	RLK-Pelle_LRR-XII-1		FvH4_2g30910	RLK-Pelle_LRR-XIIIb		FvH4_5g37490	RLK-Pelle_LRR-XI-1
gene20932	RLK-Pelle_LRR-XII-1		FvH4_7g28290	RLK-Pelle_LRR-XIIIb		FvH4_5g37480	RLK-Pelle_LRR-XI-1
gene20933	RLK-Pelle_LRR-XII-1		FvH4_2g08850	RLK-Pelle_LRR-XIV		FvH4_1g01520	RLK-Pelle_LRR-XI-1
gene20974	RLK-Pelle_LRR-XII-1		FvH4_2g39760	RLK-Pelle_LRR-XIV		FvH4_5g05780	RLK-Pelle_LRR-XI-1
gene21018	RLK-Pelle_LRR-XII-1		FvH4_4g29970	RLK-Pelle_LRR-XV		FvH4_2g14410	RLK-Pelle_LRR-XI-1
gene21189	RLK-Pelle_LRR-XII-1		FvH4_6g46830	RLK-Pelle_LRR-XV		FvH4_1g18670	RLK-Pelle_LRR-XI-1
gene21216	RLK-Pelle_LRR-XII-1		FvH4_1g14190	RLK-Pelle_LysM		FvH4_4g33281	RLK-Pelle_LRR-XI-1
gene22546	RLK-Pelle_LRR-XII-1		FvH4_1g14260	RLK-Pelle_LysM		FvH4_5g37600	RLK-Pelle_LRR-XI-1
gene23554	RLK-Pelle_LRR-XII-1		FvH4_1g14270	RLK-Pelle_LysM		FvH4_6g38120	RLK-Pelle_LRR-XI-1
gene28939	RLK-Pelle_LRR-XII-1		FvH4_3g01490	RLK-Pelle_LysM		FvH4_1g22970	RLK-Pelle_LRR-XI-1
gene29689	RLK-Pelle_LRR-XII-1		FvH4_3g31560	RLK-Pelle_LysM		FvH4_2g07670	RLK-Pelle_LRR-XI-1
gene29692	RLK-Pelle_LRR-XII-1		FvH4_3g31710	RLK-Pelle_LysM		FvH4_5g16600	RLK-Pelle_LRR-XI-1
gene30199	RLK-Pelle_LRR-XII-1		FvH4_4g25880	RLK-Pelle_LysM		FvH4_4g22780	RLK-Pelle_LRR-XI-2
gene30550	RLK-Pelle_LRR-XII-1		FvH4_5g05950	RLK-Pelle_LysM		FvH4_5g06700	RLK-Pelle_LRR-XI-2
gene32142	RLK-Pelle_LRR-XII-1		FvH4_5g26710	RLK-Pelle_LysM		FvH4_7g09050	RLK-Pelle_LRR-XII-1
gene36168	RLK-Pelle_LRR-XII-1		FvH4_5g26740	RLK-Pelle_LysM		FvH4_7g08811	RLK-Pelle_LRR-XII-1
gene37040	RLK-Pelle_LRR-XII-1		FvH4_6g32430	RLK-Pelle_LysM		FvH4_7g08810	RLK-Pelle_LRR-XII-1
gene37579	RLK-Pelle_LRR-XII-1		FvH4_6g42640	RLK-Pelle_LysM		FvH4_7g08781	RLK-Pelle_LRR-XII-1
gene38163	RLK-Pelle_LRR-XII-1		FvH4_6g53170	RLK-Pelle_LysM		FvH4_4g27240	RLK-Pelle_LRR-XII-1
gene38336	RLK-Pelle_LRR-XII-1		FvH4_7g19030	RLK-Pelle_LysM		FvH4_5g08260	RLK-Pelle_LRR-XII-1
gene38608	RLK-Pelle_LRR-XII-1		FvH4_1g04680	RLK-Pelle_PERK-1		FvH4_3g37722	RLK-Pelle_LRR-XII-1
gene38609	RLK-Pelle_LRR-XII-1		FvH4_1g13460	RLK-Pelle_PERK-1		FvH4_7g07260	RLK-Pelle_LRR-XII-1
gene25936	RLK-Pelle_LRR-XIIIa		FvH4_2g08640	RLK-Pelle_PERK-1		FvH4_7g07340	RLK-Pelle_LRR-XII-1
gene27714	RLK-Pelle_LRR-XIIIa		FvH4_2g36150	RLK-Pelle_PERK-1		FvH4_1g00610	RLK-Pelle_LRR-XII-1
gene36326	RLK-Pelle_LRR-XIIIa		FvH4_4g28470	RLK-Pelle_PERK-1		FvH4_7g29910	RLK-Pelle_LRR-XII-1
gene13404	RLK-Pelle_LRR-XIIIb		FvH4_4g34330	RLK-Pelle_PERK-1		FvH4_6g28380	RLK-Pelle_LRR-XII-1
gene15491	RLK-Pelle_LRR-XIIIb		FvH4_6g31540	RLK-Pelle_PERK-1		FvH4_6g11681	RLK-Pelle_LRR-XII-1
gene15149	RLK-Pelle_LRR-XIV		FvH4_6g45530	RLK-Pelle_PERK-1		FvH4_6g11670	RLK-Pelle_LRR-XII-1
gene25237	RLK-Pelle_LRR-XIV		FvH4_1g07160	RLK-Pelle_PERK-2		FvH4_7g14701	RLK-Pelle_LRR-XII-1
gene04272	RLK-Pelle_LRR-XV		FvH4_2g15260	RLK-Pelle_PERK-2		FvH4_7g24151	RLK-Pelle_LRR-XII-1
gene04596	RLK-Pelle_LRR-XV		FvH4_2g40540	RLK-Pelle_PERK-2		FvH4_7g24160	RLK-Pelle_LRR-XII-1
gene00531	RLK-Pelle_LysM		FvH4_6g33080	RLK-Pelle_PERK-2		FvH4_7g24243	RLK-Pelle_LRR-XII-1
gene22156	RLK-Pelle_LysM		FvH4_7g04460	RLK-Pelle_PERK-2		FvH4_7g24510	RLK-Pelle_LRR-XII-1
gene23251	RLK-Pelle_LysM		FvH4_2g27700	RLK-Pelle_RKF3		FvH4_7g24920	RLK-Pelle_LRR-XII-1
gene25725	RLK-Pelle_LysM		FvH4_3g06830	RLK-Pelle_RKF3		FvH4_7g27190	RLK-Pelle_LRR-XII-1
gene25908	RLK-Pelle_LysM		FvH4_5g29100	RLK-Pelle_RKF3		FvH4_7g27510	RLK-Pelle_LRR-XII-1
gene28630	RLK-Pelle_LysM		FvH4_6g05000	RLK-Pelle_RKF3		FvH4_6g05850	RLK-Pelle_LRR-XII-1
gene29329	RLK-Pelle_LysM		FvH4_6g05020	RLK-Pelle_RKF3		FvH4_7g06550	RLK-Pelle_LRR-XII-1
gene29331	RLK-Pelle_LysM		FvH4_6g09920	RLK-Pelle_RLCK-II		FvH4_3g10100	RLK-Pelle_LRR-XII-1
gene29421	RLK-Pelle_LysM		FvH4_1g02470	RLK-Pelle_RLCK-IV		FvH4_3g07510	RLK-Pelle_LRR-XII-1
gene29422	RLK-Pelle_LysM		FvH4_3g37920	RLK-Pelle_RLCK-IV		FvH4_3g07490	RLK-Pelle_LRR-XII-1
gene29508	RLK-Pelle_LysM		FvH4_7g14830	RLK-Pelle_RLCK-IV		FvH4_3g36850	RLK-Pelle_LRR-XII-1
gene31795	RLK-Pelle_LysM		FvH4_7g14840	RLK-Pelle_RLCK-IV		FvH4_3g06100	RLK-Pelle_LRR-XII-1
gene32585	RLK-Pelle_LysM		FvH4_3g32300	RLK-Pelle_RLCK-IXa		FvH4_5g04890	RLK-Pelle_LRR-XII-1
gene36076	RLK-Pelle_LysM		FvH4_4g17600	RLK-Pelle_RLCK-IXa		FvH4_3g07541	RLK-Pelle_LRR-XII-1
gene00632	RLK-Pelle_PERK-1		FvH4_1g07970	RLK-Pelle_RLCK-IXb		FvH4_5g04880	RLK-Pelle_LRR-XII-1
gene04479	RLK-Pelle_PERK-1		FvH4_1g19540	RLK-Pelle_RLCK-IXb		FvH4_6g11680	RLK-Pelle_LRR-XII-1
gene08786	RLK-Pelle_PERK-1		FvH4_1g19550	RLK-Pelle_RLCK-IXb		FvH4_7g06520	RLK-Pelle_LRR-XII-1
gene10344	RLK-Pelle_PERK-1		FvH4_1g19560	RLK-Pelle_RLCK-IXb		FvH4_7g14384	RLK-Pelle_LRR-XII-1
gene14788	RLK-Pelle_PERK-1		FvH4_1g27800	RLK-Pelle_RLCK-IXb		FvH4_7g27212	RLK-Pelle_LRR-XII-1
gene20430	RLK-Pelle_PERK-1		FvH4_2g31490	RLK-Pelle_RLCK-IXb		FvH4_7g27220	RLK-Pelle_LRR-XII-1
gene25746	RLK-Pelle_PERK-1		FvH4_2g36560	RLK-Pelle_RLCK-IXb		FvH4_1g13810	RLK-Pelle_LRR-XII-1
gene30893	RLK-Pelle_PERK-1		FvH4_3g35970	RLK-Pelle_RLCK-IXb		FvH4_3g22040	RLK-Pelle_LRR-XII-1
gene00433	RLK-Pelle_PERK-2		FvH4_6g28460	RLK-Pelle_RLCK-IXb		FvH4_3g24241	RLK-Pelle_LRR-XII-1
gene10888	RLK-Pelle_PERK-2		FvH4_6g29380	RLK-Pelle_RLCK-IXb		FvH4_5g31630	RLK-Pelle_LRR-XII-1
gene11417	RLK-Pelle_PERK-2		FvH4_6g29580	RLK-Pelle_RLCK-IXb		FvH4_6g11683	RLK-Pelle_LRR-XII-1
gene23091	RLK-Pelle_PERK-2		FvH4_6g34160	RLK-Pelle_RLCK-IXb		FvH4_7g08820	RLK-Pelle_LRR-XII-1
gene23689	RLK-Pelle_PERK-2		FvH4_6g36560	RLK-Pelle_RLCK-IXb		FvH4_7g14360	RLK-Pelle_LRR-XII-1
gene23690	RLK-Pelle_PERK-2		FvH4_7g05410	RLK-Pelle_RLCK-IXb		FvH4_7g14370	RLK-Pelle_LRR-XII-1
gene36034	RLK-Pelle_PERK-2		FvH4_7g05450	RLK-Pelle_RLCK-IXb		FvH4_7g14380	RLK-Pelle_LRR-XII-1
gene11059	RLK-Pelle_RKF3		FvH4_7g14340	RLK-Pelle_RLCK-IXb		FvH4_7g14382	RLK-Pelle_LRR-XII-1
gene11249	RLK-Pelle_RKF3		FvH4_7g27030	RLK-Pelle_RLCK-IXb		FvH4_7g14383	RLK-Pelle_LRR-XII-1
gene22347	RLK-Pelle_RKF3		FvH4_7g29840	RLK-Pelle_RLCK-IXb		FvH4_7g14410	RLK-Pelle_LRR-XII-1
gene22348	RLK-Pelle_RKF3		FvH4_4g07910	RLK-Pelle_RLCK-Os		FvH4_7g14700	RLK-Pelle_LRR-XII-1
gene27748	RLK-Pelle_RKF3		FvH4_4g22030	RLK-Pelle_RLCK-Os		FvH4_7g24240	RLK-Pelle_LRR-XII-1
gene13875	RLK-Pelle_RLCK-II		FvH4_1g16210	RLK-Pelle_RLCK-V		FvH4_7g24242	RLK-Pelle_LRR-XII-1
gene19261	RLK-Pelle_RLCK-IV		FvH4_2g08720	RLK-Pelle_RLCK-V		FvH4_7g27170	RLK-Pelle_LRR-XII-1
gene19262	RLK-Pelle_RLCK-IV		FvH4_2g34110	RLK-Pelle_RLCK-V		FvH4_7g27191	RLK-Pelle_LRR-XII-1
gene31125	RLK-Pelle_RLCK-IV		FvH4_4g21450	RLK-Pelle_RLCK-V		FvH4_7g27192	RLK-Pelle_LRR-XII-1
gene36388	RLK-Pelle_RLCK-IV		FvH4_6g08380	RLK-Pelle_RLCK-V		FvH4_7g27210	RLK-Pelle_LRR-XII-1
gene06786	RLK-Pelle_RLCK-IXa		FvH4_6g38380	RLK-Pelle_RLCK-V		FvH4_7g27520	RLK-Pelle_LRR-XII-1
gene21551	RLK-Pelle_RLCK-IXa		FvH4_7g15080	RLK-Pelle_RLCK-V		FvH4_7g27530	RLK-Pelle_LRR-XII-1
gene38084	RLK-Pelle_RLCK-IXa		FvH4_7g30240	RLK-Pelle_RLCK-V		FvH4_5g15570	RLK-Pelle_LRR-XIIIa
gene05537	RLK-Pelle_RLCK-IXb		FvH4_1g19500	RLK-Pelle_RLCK-VI		FvH4_5g24350	RLK-Pelle_LRR-XIIIa
gene07499	RLK-Pelle_RLCK-IXb		FvH4_1g24700	RLK-Pelle_RLCK-VI		FvH4_3g17360	RLK-Pelle_LRR-XIIIa
gene08740	RLK-Pelle_RLCK-IXb		FvH4_1g28910	RLK-Pelle_RLCK-VI		FvH4_7g28290	RLK-Pelle_LRR-XIIIb
gene12685	RLK-Pelle_RLCK-IXb		FvH4_2g01230	RLK-Pelle_RLCK-VI		FvH4_2g30910	RLK-Pelle_LRR-XIIIb
gene13236	RLK-Pelle_RLCK-IXb		FvH4_2g15960	RLK-Pelle_RLCK-VI		FvH4_2g39760	RLK-Pelle_LRR-XIV
gene14109	RLK-Pelle_RLCK-IXb		FvH4_2g24300	RLK-Pelle_RLCK-VI		FvH4_2g08850	RLK-Pelle_LRR-XIV
gene15432	RLK-Pelle_RLCK-IXb		FvH4_2g27940	RLK-Pelle_RLCK-VI		FvH4_6g46830	RLK-Pelle_LRR-XV
gene15729	RLK-Pelle_RLCK-IXb		FvH4_2g38170	RLK-Pelle_RLCK-VI		FvH4_4g29970	RLK-Pelle_LRR-XV
gene15730	RLK-Pelle_RLCK-IXb		FvH4_4g07970	RLK-Pelle_RLCK-VI		FvH4_6g42640	RLK-Pelle_LysM
gene15995	RLK-Pelle_RLCK-IXb		FvH4_4g08510	RLK-Pelle_RLCK-VI		FvH4_3g31710	RLK-Pelle_LysM
gene20826	RLK-Pelle_RLCK-IXb		FvH4_6g04990	RLK-Pelle_RLCK-VI		FvH4_7g19030	RLK-Pelle_LysM
gene20827	RLK-Pelle_RLCK-IXb		FvH4_1g14300	RLK-Pelle_RLCK-VIIa-1		FvH4_6g32430	RLK-Pelle_LysM
gene21173	RLK-Pelle_RLCK-IXb		FvH4_2g19200	RLK-Pelle_RLCK-VIIa-1		FvH4_6g53170	RLK-Pelle_LysM
gene23677	RLK-Pelle_RLCK-IXb		FvH4_3g02440	RLK-Pelle_RLCK-VIIa-1		FvH4_3g31560	RLK-Pelle_LysM
gene37721	RLK-Pelle_RLCK-IXb		FvH4_3g22260	RLK-Pelle_RLCK-VIIa-1		FvH4_5g26740	RLK-Pelle_LysM
gene38334	RLK-Pelle_RLCK-IXb		FvH4_3g34150	RLK-Pelle_RLCK-VIIa-1		FvH4_5g26710	RLK-Pelle_LysM
gene00131	RLK-Pelle_RLCK-Os		FvH4_4g17410	RLK-Pelle_RLCK-VIIa-1		FvH4_1g14270	RLK-Pelle_LysM
gene13193	RLK-Pelle_RLCK-V		FvH4_4g23170	RLK-Pelle_RLCK-VIIa-1		FvH4_1g14260	RLK-Pelle_LysM
gene19235	RLK-Pelle_RLCK-V		FvH4_5g25320	RLK-Pelle_RLCK-VIIa-1		FvH4_1g14190	RLK-Pelle_LysM
gene20424	RLK-Pelle_RLCK-V		FvH4_6g01120	RLK-Pelle_RLCK-VIIa-1		FvH4_5g05950	RLK-Pelle_LysM
gene22816	RLK-Pelle_RLCK-V		FvH4_6g15040	RLK-Pelle_RLCK-VIIa-1		FvH4_4g02221	RLK-Pelle_LysM
gene22925	RLK-Pelle_RLCK-V		FvH4_6g53960	RLK-Pelle_RLCK-VIIa-1		FvH4_3g01490	RLK-Pelle_LysM
gene23821	RLK-Pelle_RLCK-V		FvH4_7g20570	RLK-Pelle_RLCK-VIIa-1		FvH4_4g34330	RLK-Pelle_PERK-1
gene28721	RLK-Pelle_RLCK-V		FvH4_1g02650	RLK-Pelle_RLCK-VIIa-2		FvH4_4g28470	RLK-Pelle_PERK-1
gene35949	RLK-Pelle_RLCK-V		FvH4_1g08770	RLK-Pelle_RLCK-VIIa-2		FvH4_2g36150	RLK-Pelle_PERK-1
gene06655	RLK-Pelle_RLCK-VI		FvH4_1g10470	RLK-Pelle_RLCK-VIIa-2		FvH4_6g45530	RLK-Pelle_PERK-1
gene07548	RLK-Pelle_RLCK-VI		FvH4_1g15270	RLK-Pelle_RLCK-VIIa-2		FvH4_1g13460	RLK-Pelle_PERK-1
gene08555	RLK-Pelle_RLCK-VI		FvH4_1g15290	RLK-Pelle_RLCK-VIIa-2		FvH4_2g08640	RLK-Pelle_PERK-1
gene10954	RLK-Pelle_RLCK-VI		FvH4_1g15330	RLK-Pelle_RLCK-VIIa-2		FvH4_6g31540	RLK-Pelle_PERK-1
gene16161	RLK-Pelle_RLCK-VI		FvH4_1g15360	RLK-Pelle_RLCK-VIIa-2		FvH4_1g04680	RLK-Pelle_PERK-1
gene16955	RLK-Pelle_RLCK-VI		FvH4_1g15430	RLK-Pelle_RLCK-VIIa-2		FvH4_7g04460	RLK-Pelle_PERK-2
gene16992	RLK-Pelle_RLCK-VI		FvH4_2g16680	RLK-Pelle_RLCK-VIIa-2		FvH4_5g29321	RLK-Pelle_PERK-2
gene17170	RLK-Pelle_RLCK-VI		FvH4_2g30840	RLK-Pelle_RLCK-VIIa-2		FvH4_1g07160	RLK-Pelle_PERK-2
gene17942	RLK-Pelle_RLCK-VI		FvH4_3g27670	RLK-Pelle_RLCK-VIIa-2		FvH4_6g33080	RLK-Pelle_PERK-2
gene20831	RLK-Pelle_RLCK-VI		FvH4_3g36200	RLK-Pelle_RLCK-VIIa-2		FvH4_2g15260	RLK-Pelle_PERK-2
gene27749	RLK-Pelle_RLCK-VI		FvH4_3g36210	RLK-Pelle_RLCK-VIIa-2		FvH4_2g40540	RLK-Pelle_PERK-2
gene37519	RLK-Pelle_RLCK-VI		FvH4_3g45820	RLK-Pelle_RLCK-VIIa-2		FvH4_5g29100	RLK-Pelle_RKF3
gene01360	RLK-Pelle_RLCK-VIIa-1		FvH4_4g05960	RLK-Pelle_RLCK-VIIa-2		FvH4_2g27700	RLK-Pelle_RKF3
gene03142	RLK-Pelle_RLCK-VIIa-1		FvH4_4g23630	RLK-Pelle_RLCK-VIIa-2		FvH4_6g05020	RLK-Pelle_RKF3
gene07245	RLK-Pelle_RLCK-VIIa-1		FvH4_4g31680	RLK-Pelle_RLCK-VIIa-2		FvH4_6g05000	RLK-Pelle_RKF3
gene10908	RLK-Pelle_RLCK-VIIa-1		FvH4_4g31690	RLK-Pelle_RLCK-VIIa-2		FvH4_2g24291	RLK-Pelle_RKF3
gene16741	RLK-Pelle_RLCK-VIIa-1		FvH4_4g31950	RLK-Pelle_RLCK-VIIa-2		FvH4_2g27702	RLK-Pelle_RKF3
gene17519	RLK-Pelle_RLCK-VIIa-1		FvH4_5g20770	RLK-Pelle_RLCK-VIIa-2		FvH4_6g09920	RLK-Pelle_RLCK-II
gene18153	RLK-Pelle_RLCK-VIIa-1		FvH4_5g24390	RLK-Pelle_RLCK-VIIa-2		FvH4_7g14840	RLK-Pelle_RLCK-IV
gene19582	RLK-Pelle_RLCK-VIIa-1		FvH4_5g25310	RLK-Pelle_RLCK-VIIa-2		FvH4_7g14830	RLK-Pelle_RLCK-IV
gene23336	RLK-Pelle_RLCK-VIIa-1		FvH4_6g09140	RLK-Pelle_RLCK-VIIa-2		FvH4_1g02470	RLK-Pelle_RLCK-IV
gene29417	RLK-Pelle_RLCK-VIIa-1		FvH4_6g13630	RLK-Pelle_RLCK-VIIa-2		FvH4_3g37911	RLK-Pelle_RLCK-IV
gene29838	RLK-Pelle_RLCK-VIIa-1		FvH4_6g16160	RLK-Pelle_RLCK-VIIa-2		FvH4_4g17600	RLK-Pelle_RLCK-IXa
gene36703	RLK-Pelle_RLCK-VIIa-1		FvH4_6g34900	RLK-Pelle_RLCK-VIIa-2		FvH4_3g32300	RLK-Pelle_RLCK-IXa
gene01596	RLK-Pelle_RLCK-VIIa-2		FvH4_6g49010	RLK-Pelle_RLCK-VIIa-2		FvH4_6g54381	RLK-Pelle_RLCK-IXa
gene03054	RLK-Pelle_RLCK-VIIa-2		FvH4_6g49270	RLK-Pelle_RLCK-VIIa-2		FvH4_6g36560	RLK-Pelle_RLCK-IXb
gene03996	RLK-Pelle_RLCK-VIIa-2		FvH4_7g18940	RLK-Pelle_RLCK-VIIa-2		FvH4_6g34160	RLK-Pelle_RLCK-IXb
gene03997	RLK-Pelle_RLCK-VIIa-2		FvH4_7g18950	RLK-Pelle_RLCK-VIIa-2		FvH4_2g36560	RLK-Pelle_RLCK-IXb
gene04020	RLK-Pelle_RLCK-VIIa-2		FvH4_7g22540	RLK-Pelle_RLCK-VIIa-2		FvH4_1g07970	RLK-Pelle_RLCK-IXb
gene07189	RLK-Pelle_RLCK-VIIa-2		FvH4_7g22550	RLK-Pelle_RLCK-VIIa-2		FvH4_7g29840	RLK-Pelle_RLCK-IXb
gene09611	RLK-Pelle_RLCK-VIIa-2		FvH4_7g22560	RLK-Pelle_RLCK-VIIa-2		FvH4_3g35970	RLK-Pelle_RLCK-IXb
gene10653	RLK-Pelle_RLCK-VIIa-2		FvH4_7g22570	RLK-Pelle_RLCK-VIIa-2		FvH4_2g31490	RLK-Pelle_RLCK-IXb
gene12198	RLK-Pelle_RLCK-VIIa-2		FvH4_7g22580	RLK-Pelle_RLCK-VIIa-2		FvH4_6g29580	RLK-Pelle_RLCK-IXb
gene12512	RLK-Pelle_RLCK-VIIa-2		FvH4_7g22590	RLK-Pelle_RLCK-VIIa-2		FvH4_6g29581	RLK-Pelle_RLCK-IXb
gene13628	RLK-Pelle_RLCK-VIIa-2		FvH4_4g34900	RLK-Pelle_RLCK-VIIb		FvH4_6g29380	RLK-Pelle_RLCK-IXb
gene14077	RLK-Pelle_RLCK-VIIa-2		FvH4_1g26420	RLK-Pelle_RLCK-VIII		FvH4_1g19550	RLK-Pelle_RLCK-IXb
gene14078	RLK-Pelle_RLCK-VIIa-2		FvH4_4g11280	RLK-Pelle_RLCK-VIII		FvH4_1g19540	RLK-Pelle_RLCK-IXb
gene15366	RLK-Pelle_RLCK-VIIa-2		FvH4_4g21440	RLK-Pelle_RLCK-VIII		FvH4_7g27030	RLK-Pelle_RLCK-IXb
gene15486	RLK-Pelle_RLCK-VIIa-2		FvH4_6g21920	RLK-Pelle_RLCK-VIII		FvH4_7g05410	RLK-Pelle_RLCK-IXb
gene17318	RLK-Pelle_RLCK-VIIa-2		FvH4_2g28240	RLK-Pelle_RLCK-X		FvH4_6g28460	RLK-Pelle_RLCK-IXb
gene18422	RLK-Pelle_RLCK-VIIa-2		FvH4_6g28910	RLK-Pelle_RLCK-X		FvH4_7g14340	RLK-Pelle_RLCK-IXb
gene23183	RLK-Pelle_RLCK-VIIa-2		FvH4_6g28550	RLK-Pelle_RLCK-XI		FvH4_1g19560	RLK-Pelle_RLCK-IXb
gene23184	RLK-Pelle_RLCK-VIIa-2		FvH4_7g12490	RLK-Pelle_RLCK-XI		FvH4_1g27800	RLK-Pelle_RLCK-IXb
gene24097	RLK-Pelle_RLCK-VIIa-2		FvH4_7g28580	RLK-Pelle_RLCK-XI		FvH4_7g05450	RLK-Pelle_RLCK-IXb
gene24105	RLK-Pelle_RLCK-VIIa-2		FvH4_2g16320	RLK-Pelle_RLCK-XII-1		FvH4_4g22030	RLK-Pelle_RLCK-Os
gene24108	RLK-Pelle_RLCK-VIIa-2		FvH4_2g37600	RLK-Pelle_RLCK-XII-1		FvH4_4g07910	RLK-Pelle_RLCK-Os
gene24113	RLK-Pelle_RLCK-VIIa-2		FvH4_3g37400	RLK-Pelle_RLCK-XII-1		FvH4_7g30240	RLK-Pelle_RLCK-V
gene24114	RLK-Pelle_RLCK-VIIa-2		FvH4_3g37410	RLK-Pelle_RLCK-XII-1		FvH4_7g15080	RLK-Pelle_RLCK-V
gene26503	RLK-Pelle_RLCK-VIIa-2		FvH4_5g02320	RLK-Pelle_RLCK-XII-1		FvH4_2g08720	RLK-Pelle_RLCK-V
gene26593	RLK-Pelle_RLCK-VIIa-2		FvH4_5g21570	RLK-Pelle_RLCK-XII-1		FvH4_4g21450	RLK-Pelle_RLCK-V
gene26595	RLK-Pelle_RLCK-VIIa-2		FvH4_6g12470	RLK-Pelle_RLCK-XII-1		FvH4_6g08381	RLK-Pelle_RLCK-V
gene26596	RLK-Pelle_RLCK-VIIa-2		FvH4_7g14010	RLK-Pelle_RLCK-XII-1		FvH4_1g16210	RLK-Pelle_RLCK-V
gene27709	RLK-Pelle_RLCK-VIIa-2		FvH4_2g03430	RLK-Pelle_RLCK-XII-2		FvH4_6g38380	RLK-Pelle_RLCK-V
gene31104	RLK-Pelle_RLCK-VIIa-2		FvH4_2g09830	RLK-Pelle_RLCK-XII-2		FvH4_2g34110	RLK-Pelle_RLCK-V
gene35348	RLK-Pelle_RLCK-VIIa-2		FvH4_5g10090	RLK-Pelle_RLCK-XIII		FvH4_4g16761	RLK-Pelle_RLCK-VI
gene37796	RLK-Pelle_RLCK-VIIa-2		FvH4_4g08480	RLK-Pelle_RLCK-XV		FvH4_2g01230	RLK-Pelle_RLCK-VI
gene37991	RLK-Pelle_RLCK-VIIa-2		FvH4_6g29630	RLK-Pelle_RLCK-XV		FvH4_2g38170	RLK-Pelle_RLCK-VI
gene38011	RLK-Pelle_RLCK-VIIa-2		FvH4_7g28620	RLK-Pelle_RLCK-XV		FvH4_2g27940	RLK-Pelle_RLCK-VI
gene38545	RLK-Pelle_RLCK-VIIa-2		FvH4_3g31760	RLK-Pelle_RLCK-XVI		FvH4_1g24700	RLK-Pelle_RLCK-VI
gene38546	RLK-Pelle_RLCK-VIIa-2		FvH4_1g03860	RLK-Pelle_SD-2b		FvH4_4g08510	RLK-Pelle_RLCK-VI
gene38547	RLK-Pelle_RLCK-VIIa-2		FvH4_1g23370	RLK-Pelle_SD-2b		FvH4_4g07970	RLK-Pelle_RLCK-VI
gene38548	RLK-Pelle_RLCK-VIIa-2		FvH4_1g23380	RLK-Pelle_SD-2b		FvH4_2g15960	RLK-Pelle_RLCK-VI
gene00688	RLK-Pelle_RLCK-VIIb		FvH4_1g23390	RLK-Pelle_SD-2b		FvH4_1g28910	RLK-Pelle_RLCK-VI
gene18005	RLK-Pelle_RLCK-VIII		FvH4_1g23400	RLK-Pelle_SD-2b		FvH4_1g19500	RLK-Pelle_RLCK-VI
gene22415	RLK-Pelle_RLCK-VIII		FvH4_2g12390	RLK-Pelle_SD-2b		FvH4_2g24300	RLK-Pelle_RLCK-VI
gene22817	RLK-Pelle_RLCK-VIII		FvH4_2g14250	RLK-Pelle_SD-2b		FvH4_6g04990	RLK-Pelle_RLCK-VI
gene24559	RLK-Pelle_RLCK-VIII		FvH4_2g26490	RLK-Pelle_SD-2b		FvH4_6g53960	RLK-Pelle_RLCK-VIIa-1
gene10985	RLK-Pelle_RLCK-X		FvH4_2g29050	RLK-Pelle_SD-2b		FvH4_3g22260	RLK-Pelle_RLCK-VIIa-1
gene15945	RLK-Pelle_RLCK-X		FvH4_2g29070	RLK-Pelle_SD-2b		FvH4_4g23170	RLK-Pelle_RLCK-VIIa-1
gene13366	RLK-Pelle_RLCK-XI		FvH4_2g33830	RLK-Pelle_SD-2b		FvH4_5g25320	RLK-Pelle_RLCK-VIIa-1
gene15828	RLK-Pelle_RLCK-XI		FvH4_2g33840	RLK-Pelle_SD-2b		FvH4_6g01120	RLK-Pelle_RLCK-VIIa-1
gene07775	RLK-Pelle_RLCK-XII-1		FvH4_2g33850	RLK-Pelle_SD-2b		FvH4_2g19200	RLK-Pelle_RLCK-VIIa-1
gene07778	RLK-Pelle_RLCK-XII-1		FvH4_2g33860	RLK-Pelle_SD-2b		FvH4_6g15040	RLK-Pelle_RLCK-VIIa-1
gene08625	RLK-Pelle_RLCK-XII-1		FvH4_2g33870	RLK-Pelle_SD-2b		FvH4_3g02440	RLK-Pelle_RLCK-VIIa-1
gene10732	RLK-Pelle_RLCK-XII-1		FvH4_3g43420	RLK-Pelle_SD-2b		FvH4_7g20570	RLK-Pelle_RLCK-VIIa-1
gene17222	RLK-Pelle_RLCK-XII-1		FvH4_3g43430	RLK-Pelle_SD-2b		FvH4_1g14300	RLK-Pelle_RLCK-VIIa-1
gene18752	RLK-Pelle_RLCK-XII-1		FvH4_3g43440	RLK-Pelle_SD-2b		FvH4_3g34150	RLK-Pelle_RLCK-VIIa-1
gene32475	RLK-Pelle_RLCK-XII-1		FvH4_3g43710	RLK-Pelle_SD-2b		FvH4_4g17410	RLK-Pelle_RLCK-VIIa-1
gene38317	RLK-Pelle_RLCK-XII-1		FvH4_3g43780	RLK-Pelle_SD-2b		FvH4_3g45820	RLK-Pelle_RLCK-VIIa-2
gene21869	RLK-Pelle_RLCK-XII-2		FvH4_4g33230	RLK-Pelle_SD-2b		FvH4_7g08930	RLK-Pelle_RLCK-VIIa-2
gene25418	RLK-Pelle_RLCK-XII-2		FvH4_5g04230	RLK-Pelle_SD-2b		FvH4_4g31680	RLK-Pelle_RLCK-VIIa-2
gene01822	RLK-Pelle_RLCK-XIII		FvH4_5g04270	RLK-Pelle_SD-2b		FvH4_4g31690	RLK-Pelle_RLCK-VIIa-2
gene15733	RLK-Pelle_RLCK-XV		FvH4_5g04300	RLK-Pelle_SD-2b		FvH4_4g31950	RLK-Pelle_RLCK-VIIa-2
gene16959	RLK-Pelle_RLCK-XV		FvH4_5g04350	RLK-Pelle_SD-2b		FvH4_4g23630	RLK-Pelle_RLCK-VIIa-2
gene38640	RLK-Pelle_RLCK-XV		FvH4_6g12870	RLK-Pelle_SD-2b		FvH4_6g16160	RLK-Pelle_RLCK-VIIa-2
gene21081	RLK-Pelle_RLCK-XVI		FvH4_6g12880	RLK-Pelle_SD-2b		FvH4_5g20770	RLK-Pelle_RLCK-VIIa-2
gene00183	RLK-Pelle_SD-2b		FvH4_6g12890	RLK-Pelle_SD-2b		FvH4_4g05960	RLK-Pelle_RLCK-VIIa-2
gene00184	RLK-Pelle_SD-2b		FvH4_6g12910	RLK-Pelle_SD-2b		FvH4_1g08770	RLK-Pelle_RLCK-VIIa-2
gene02004	RLK-Pelle_SD-2b		FvH4_6g12930	RLK-Pelle_SD-2b		FvH4_6g09140	RLK-Pelle_RLCK-VIIa-2
gene04146	RLK-Pelle_SD-2b		FvH4_6g26380	RLK-Pelle_SD-2b		FvH4_3g36210	RLK-Pelle_RLCK-VIIa-2
gene08851	RLK-Pelle_SD-2b		FvH4_6g26420	RLK-Pelle_SD-2b		FvH4_3g36200	RLK-Pelle_RLCK-VIIa-2
gene09151	RLK-Pelle_SD-2b		FvH4_6g26450	RLK-Pelle_SD-2b		FvH4_3g27670	RLK-Pelle_RLCK-VIIa-2
gene11630	RLK-Pelle_SD-2b		FvH4_6g29840	RLK-Pelle_SD-2b		FvH4_2g30840	RLK-Pelle_RLCK-VIIa-2
gene13148	RLK-Pelle_SD-2b		FvH4_6g30110	RLK-Pelle_SD-2b		FvH4_2g16680	RLK-Pelle_RLCK-VIIa-2
gene15687	RLK-Pelle_SD-2b		FvH4_6g44310	RLK-Pelle_SD-2b		FvH4_6g13630	RLK-Pelle_RLCK-VIIa-2
gene15688	RLK-Pelle_SD-2b		FvH4_7g00200	RLK-Pelle_SD-2b		FvH4_7g18940	RLK-Pelle_RLCK-VIIa-2
gene17726	RLK-Pelle_SD-2b		FvH4_7g14760	RLK-Pelle_SD-2b		FvH4_7g18950	RLK-Pelle_RLCK-VIIa-2
gene17731	RLK-Pelle_SD-2b		FvH4_7g30670	RLK-Pelle_SD-2b		FvH4_1g15430	RLK-Pelle_RLCK-VIIa-2
gene17732	RLK-Pelle_SD-2b		FvH4_2g35370	RLK-Pelle_Singleton		FvH4_1g15360	RLK-Pelle_RLCK-VIIa-2
gene18554	RLK-Pelle_SD-2b		FvH4_2g05840	RLK-Pelle_URK-1		FvH4_1g15330	RLK-Pelle_RLCK-VIIa-2
gene18555	RLK-Pelle_SD-2b		FvH4_3g26180	RLK-Pelle_URK-1		FvH4_1g15290	RLK-Pelle_RLCK-VIIa-2
gene18710	RLK-Pelle_SD-2b		FvH4_3g27000	RLK-Pelle_URK-2		FvH4_1g15270	RLK-Pelle_RLCK-VIIa-2
gene18711	RLK-Pelle_SD-2b		FvH4_4g34600	RLK-Pelle_URK-2		FvH4_7g22593	RLK-Pelle_RLCK-VIIa-2
gene19269	RLK-Pelle_SD-2b		FvH4_4g34610	RLK-Pelle_URK-2		FvH4_7g22570	RLK-Pelle_RLCK-VIIa-2
gene20630	RLK-Pelle_SD-2b		FvH4_6g01140	RLK-Pelle_URK-2		FvH4_7g22550	RLK-Pelle_RLCK-VIIa-2
gene20631	RLK-Pelle_SD-2b		FvH4_7g17870	RLK-Pelle_URK-3		FvH4_7g22540	RLK-Pelle_RLCK-VIIa-2
gene20632	RLK-Pelle_SD-2b		FvH4_1g19010	RLK-Pelle_URK-Pp-1		FvH4_5g24390	RLK-Pelle_RLCK-VIIa-2
gene20635	RLK-Pelle_SD-2b		FvH4_1g22050	RLK-Pelle_WAK		FvH4_1g02650	RLK-Pelle_RLCK-VIIa-2
gene20664	RLK-Pelle_SD-2b		FvH4_1g22960	RLK-Pelle_WAK		FvH4_1g10470	RLK-Pelle_RLCK-VIIa-2
gene21088	RLK-Pelle_SD-2b		FvH4_2g26020	RLK-Pelle_WAK		FvH4_6g34900	RLK-Pelle_RLCK-VIIa-2
gene21089	RLK-Pelle_SD-2b		FvH4_2g35060	RLK-Pelle_WAK		FvH4_6g49270	RLK-Pelle_RLCK-VIIa-2
gene26852	RLK-Pelle_SD-2b		FvH4_3g09860	RLK-Pelle_WAK		FvH4_6g49010	RLK-Pelle_RLCK-VIIa-2
gene27503	RLK-Pelle_SD-2b		FvH4_3g10290	RLK-Pelle_WAK		FvH4_7g22580	RLK-Pelle_RLCK-VIIa-2
gene32063	RLK-Pelle_SD-2b		FvH4_3g10320	RLK-Pelle_WAK		FvH4_7g22590	RLK-Pelle_RLCK-VIIa-2
gene32067	RLK-Pelle_SD-2b		FvH4_3g10340	RLK-Pelle_WAK		FvH4_7g22592	RLK-Pelle_RLCK-VIIa-2
gene32071	RLK-Pelle_SD-2b		FvH4_3g10350	RLK-Pelle_WAK		FvH4_5g25310	RLK-Pelle_RLCK-VIIa-2
gene32074	RLK-Pelle_SD-2b		FvH4_3g10360	RLK-Pelle_WAK		FvH4_4g34900	RLK-Pelle_RLCK-VIIb
gene32655	RLK-Pelle_SD-2b		FvH4_3g10390	RLK-Pelle_WAK		FvH4_6g21920	RLK-Pelle_RLCK-VIII
gene34881	RLK-Pelle_SD-2b		FvH4_3g10430	RLK-Pelle_WAK		FvH4_4g11280	RLK-Pelle_RLCK-VIII
gene36514	RLK-Pelle_SD-2b		FvH4_3g10440	RLK-Pelle_WAK		FvH4_4g21440	RLK-Pelle_RLCK-VIII
gene37475	RLK-Pelle_SD-2b		FvH4_3g10470	RLK-Pelle_WAK		FvH4_1g26420	RLK-Pelle_RLCK-VIII
gene37711	RLK-Pelle_SD-2b		FvH4_3g10510	RLK-Pelle_WAK		FvH4_2g28240	RLK-Pelle_RLCK-X
gene08998	RLK-Pelle_Singleton		FvH4_3g10520	RLK-Pelle_WAK		FvH4_6g28910	RLK-Pelle_RLCK-X
gene23148	RLK-Pelle_URK-1		FvH4_3g10540	RLK-Pelle_WAK		FvH4_7g28580	RLK-Pelle_RLCK-XI
gene28243	RLK-Pelle_URK-1		FvH4_3g10560	RLK-Pelle_WAK		FvH4_6g28550	RLK-Pelle_RLCK-XI
gene00659	RLK-Pelle_URK-2		FvH4_3g10610	RLK-Pelle_WAK		FvH4_7g12490	RLK-Pelle_RLCK-XI
gene07686	RLK-Pelle_URK-2		FvH4_3g10620	RLK-Pelle_WAK		FvH4_3g37400	RLK-Pelle_RLCK-XII-1
gene18598	RLK-Pelle_URK-3		FvH4_3g10690	RLK-Pelle_WAK		FvH4_3g37410	RLK-Pelle_RLCK-XII-1
gene02347	RLK-Pelle_WAK		FvH4_3g11730	RLK-Pelle_WAK		FvH4_2g37600	RLK-Pelle_RLCK-XII-1
gene07587	RLK-Pelle_WAK		FvH4_3g24040	RLK-Pelle_WAK		FvH4_5g21570	RLK-Pelle_RLCK-XII-1
gene09032	RLK-Pelle_WAK		FvH4_3g35290	RLK-Pelle_WAK		FvH4_2g16320	RLK-Pelle_RLCK-XII-1
gene09730	RLK-Pelle_WAK		FvH4_4g18290	RLK-Pelle_WAK		FvH4_6g12470	RLK-Pelle_RLCK-XII-1
gene10020	RLK-Pelle_WAK		FvH4_4g20140	RLK-Pelle_WAK		FvH4_5g02320	RLK-Pelle_RLCK-XII-1
gene12589	RLK-Pelle_WAK		FvH4_5g06860	RLK-Pelle_WAK		FvH4_7g14010	RLK-Pelle_RLCK-XII-1
gene12845	RLK-Pelle_WAK		FvH4_5g06940	RLK-Pelle_WAK		FvH4_2g03430	RLK-Pelle_RLCK-XII-2
gene12846	RLK-Pelle_WAK		FvH4_6g15920	RLK-Pelle_WAK		FvH4_2g09830	RLK-Pelle_RLCK-XII-2
gene14172	RLK-Pelle_WAK		FvH4_6g28540	RLK-Pelle_WAK		FvH4_5g10090	RLK-Pelle_RLCK-XIII
gene15826	RLK-Pelle_WAK		FvH4_6g37660	RLK-Pelle_WAK		FvH4_6g29630	RLK-Pelle_RLCK-XV
gene20090	RLK-Pelle_WAK		FvH4_6g37670	RLK-Pelle_WAK		FvH4_4g08480	RLK-Pelle_RLCK-XV
gene22687	RLK-Pelle_WAK		FvH4_6g37710	RLK-Pelle_WAK		FvH4_7g28620	RLK-Pelle_RLCK-XV
gene23330	RLK-Pelle_WAK		FvH4_6g38990	RLK-Pelle_WAK		FvH4_3g31760	RLK-Pelle_RLCK-XVI
gene23348	RLK-Pelle_WAK		FvH4_6g39000	RLK-Pelle_WAK		FvH4_2g33840	RLK-Pelle_SD-2b
gene23351	RLK-Pelle_WAK		FvH4_6g39020	RLK-Pelle_WAK		FvH4_2g33830	RLK-Pelle_SD-2b
gene28792	RLK-Pelle_WAK		FvH4_6g39070	RLK-Pelle_WAK		FvH4_6g44310	RLK-Pelle_SD-2b
gene28794	RLK-Pelle_WAK		FvH4_6g45200	RLK-Pelle_WAK		FvH4_4g33230	RLK-Pelle_SD-2b
gene28861	RLK-Pelle_WAK		FvH4_6g53140	RLK-Pelle_WAK		FvH4_2g33850	RLK-Pelle_SD-2b
gene28862	RLK-Pelle_WAK		FvH4_6g53270	RLK-Pelle_WAK		FvH4_2g33870	RLK-Pelle_SD-2b
gene31405	RLK-Pelle_WAK		FvH4_7g20040	RLK-Pelle_WAK		FvH4_2g29050	RLK-Pelle_SD-2b
gene33825	RLK-Pelle_WAK		FvH4_7g20510	RLK-Pelle_WAK		FvH4_2g29070	RLK-Pelle_SD-2b
gene33903	RLK-Pelle_WAK		FvH4_7g20670	RLK-Pelle_WAK		FvH4_7g30670	RLK-Pelle_SD-2b
gene34017	RLK-Pelle_WAK		FvH4_7g20690	RLK-Pelle_WAK		FvH4_6g29821	RLK-Pelle_SD-2b
gene34300	RLK-Pelle_WAK		FvH4_7g31880	RLK-Pelle_WAK		FvH4_6g29840	RLK-Pelle_SD-2b
gene34321	RLK-Pelle_WAK		FvH4_7g31910	RLK-Pelle_WAK		FvH4_6g26380	RLK-Pelle_SD-2b
gene34322	RLK-Pelle_WAK		FvH4_7g31920	RLK-Pelle_WAK		FvH4_6g26450	RLK-Pelle_SD-2b
gene34846	RLK-Pelle_WAK		FvH4_7g33870	RLK-Pelle_WAK		FvH4_6g26451	RLK-Pelle_SD-2b
gene36186	RLK-Pelle_WAK		FvH4_1g14540	RLK-Pelle_WAK_LRK10L-1		FvH4_6g12930	RLK-Pelle_SD-2b
gene37849	RLK-Pelle_WAK		FvH4_2g12540	RLK-Pelle_WAK_LRK10L-1		FvH4_1g23390	RLK-Pelle_SD-2b
gene37934	RLK-Pelle_WAK		FvH4_2g40520	RLK-Pelle_WAK_LRK10L-1		FvH4_1g23400	RLK-Pelle_SD-2b
gene03686	RLK-Pelle_WAK_LRK10L-1		FvH4_4g26830	RLK-Pelle_WAK_LRK10L-1		FvH4_6g12870	RLK-Pelle_SD-2b
gene03687	RLK-Pelle_WAK_LRK10L-1		FvH4_4g26840	RLK-Pelle_WAK_LRK10L-1		FvH4_7g14760	RLK-Pelle_SD-2b
gene15062	RLK-Pelle_WAK_LRK10L-1		FvH4_4g35620	RLK-Pelle_WAK_LRK10L-1		FvH4_3g43401	RLK-Pelle_SD-2b
gene18355	RLK-Pelle_WAK_LRK10L-1		FvH4_5g11760	RLK-Pelle_WAK_LRK10L-1		FvH4_3g43402	RLK-Pelle_SD-2b
gene20850	RLK-Pelle_WAK_LRK10L-1		FvH4_6g13060	RLK-Pelle_WAK_LRK10L-1		FvH4_3g43403	RLK-Pelle_SD-2b
gene25128	RLK-Pelle_WAK_LRK10L-1		FvH4_6g17330	RLK-Pelle_WAK_LRK10L-1		FvH4_3g43440	RLK-Pelle_SD-2b
gene26307	RLK-Pelle_WAK_LRK10L-1		FvH4_7g23160	RLK-Pelle_WAK_LRK10L-1		FvH4_3g43710	RLK-Pelle_SD-2b
gene27520	RLK-Pelle_WAK_LRK10L-1		FvH4_7g23250	RLK-Pelle_WAK_LRK10L-1		FvH4_1g23380	RLK-Pelle_SD-2b
gene29459	RLK-Pelle_WAK_LRK10L-1		FvH4_7g23370	RLK-Pelle_WAK_LRK10L-1		FvH4_1g23370	RLK-Pelle_SD-2b
gene29996	RLK-Pelle_WAK_LRK10L-1		FvH4_4g37220	SCY1_SCYL1		FvH4_5g31680	RLK-Pelle_SD-2b
gene30077	RLK-Pelle_WAK_LRK10L-1		FvH4_2g00710	SCY1_SCYL2		FvH4_2g12390	RLK-Pelle_SD-2b
gene00785	SCY1_SCYL1		FvH4_1g14230	STE_STE11		FvH4_5g04230	RLK-Pelle_SD-2b
gene31213	SCY1_SCYL2		FvH4_1g15530	STE_STE11		FvH4_5g04261	RLK-Pelle_SD-2b
gene00124	STE_STE11		FvH4_1g15540	STE_STE11		FvH4_5g04350	RLK-Pelle_SD-2b
gene00435	STE_STE11		FvH4_1g16150	STE_STE11		FvH4_2g14250	RLK-Pelle_SD-2b
gene01088	STE_STE11		FvH4_1g24310	STE_STE11		FvH4_6g30110	RLK-Pelle_SD-2b
gene02258	STE_STE11		FvH4_2g40740	STE_STE11		FvH4_3g43780	RLK-Pelle_SD-2b
gene03200	STE_STE11		FvH4_3g01720	STE_STE11		FvH4_6g26420	RLK-Pelle_SD-2b
gene03406	STE_STE11		FvH4_3g22070	STE_STE11		FvH4_1g03860	RLK-Pelle_SD-2b
gene05347	STE_STE11		FvH4_3g23120	STE_STE11		FvH4_2g26490	RLK-Pelle_SD-2b
gene05905	STE_STE11		FvH4_3g39010	STE_STE11		FvH4_5g04300	RLK-Pelle_SD-2b
gene11097	STE_STE11		FvH4_3g43920	STE_STE11		FvH4_6g12880	RLK-Pelle_SD-2b
gene11098	STE_STE11		FvH4_3g44020	STE_STE11		FvH4_6g12881	RLK-Pelle_SD-2b
gene11779	STE_STE11		FvH4_3g44050	STE_STE11		FvH4_6g12890	RLK-Pelle_SD-2b
gene12171	STE_STE11		FvH4_4g14910	STE_STE11		FvH4_7g00200	RLK-Pelle_SD-2b
gene17648	STE_STE11		FvH4_5g02670	STE_STE11		FvH4_2g35370	RLK-Pelle_Singleton
gene19476	STE_STE11		FvH4_5g28150	STE_STE11		FvH4_3g26180	RLK-Pelle_URK-1
gene22552	STE_STE11		FvH4_5g29850	STE_STE11		FvH4_2g05840	RLK-Pelle_URK-1
gene23827	STE_STE11		FvH4_5g34520	STE_STE11		FvH4_4g34600	RLK-Pelle_URK-2
gene23961	STE_STE11		FvH4_5g34890	STE_STE11		FvH4_3g27000	RLK-Pelle_URK-2
gene24085	STE_STE11		FvH4_5g38970	STE_STE11		FvH4_6g01140	RLK-Pelle_URK-2
gene24443	STE_STE11		FvH4_6g05800	STE_STE11		FvH4_7g17870	RLK-Pelle_URK-3
gene25385	STE_STE11		FvH4_6g36890	STE_STE11		FvH4_6g37670	RLK-Pelle_WAK
gene26535	STE_STE11		FvH4_6g42900	STE_STE11		FvH4_3g10470	RLK-Pelle_WAK
gene29221	STE_STE11		FvH4_7g03770	STE_STE11		FvH4_3g10500	RLK-Pelle_WAK
gene29506	STE_STE11		FvH4_7g04440	STE_STE11		FvH4_3g24040	RLK-Pelle_WAK
gene32511	STE_STE11		FvH4_7g04790	STE_STE11		FvH4_2g00861	RLK-Pelle_WAK
gene36041	STE_STE11		FvH4_7g13230	STE_STE11		FvH4_2g35051	RLK-Pelle_WAK
gene36408	STE_STE11		FvH4_7g13250	STE_STE11		FvH4_6g15920	RLK-Pelle_WAK
gene38146	STE_STE11		FvH4_7g15420	STE_STE11		FvH4_5g06860	RLK-Pelle_WAK
gene38277	STE_STE11		FvH4_7g29920	STE_STE11		FvH4_7g33870	RLK-Pelle_WAK
gene38660	STE_STE11		FvH4_4g03000	STE_STE20-Fray		FvH4_7g31920	RLK-Pelle_WAK
gene00635	STE_STE20-Fray		FvH4_4g34360	STE_STE20-Fray		FvH4_7g31910	RLK-Pelle_WAK
gene01904	STE_STE20-Fray		FvH4_5g10990	STE_STE20-Fray		FvH4_3g35290	RLK-Pelle_WAK
gene15891	STE_STE20-Fray		FvH4_6g28050	STE_STE20-Fray		FvH4_6g28540	RLK-Pelle_WAK
gene28424	STE_STE20-Fray		FvH4_6g50820	STE_STE20-Fray		FvH4_3g11730	RLK-Pelle_WAK
gene32528	STE_STE20-Fray		FvH4_3g19600	STE_STE20-YSK		FvH4_3g10611	RLK-Pelle_WAK
gene04583	STE_STE20-Pl		FvH4_1g06420	STE_STE7		FvH4_3g10610	RLK-Pelle_WAK
gene00986	STE_STE20-YSK		FvH4_1g08020	STE_STE7		FvH4_3g10560	RLK-Pelle_WAK
gene05705	STE_STE7		FvH4_5g02450	STE_STE7		FvH4_6g37660	RLK-Pelle_WAK
gene05708	STE_STE7		FvH4_5g02470	STE_STE7		FvH4_1g22960	RLK-Pelle_WAK
gene09341	STE_STE7		FvH4_5g17690	STE_STE7		FvH4_7g20510	RLK-Pelle_WAK
gene11330	STE_STE7		FvH4_5g22730	STE_STE7		FvH4_7g20670	RLK-Pelle_WAK
gene12692	STE_STE7		FvH4_6g37490	STE_STE7		FvH4_7g20690	RLK-Pelle_WAK
gene13903	STE_STE7		FvH4_6g51290	STE_STE7		FvH4_6g53140	RLK-Pelle_WAK
gene28477	STE_STE7		FvH4_4g36790	STE_STE-Pl		FvH4_6g38990	RLK-Pelle_WAK
gene32487	STE_STE7		FvH4_2g23150	TKL-Cr-3		FvH4_6g39000	RLK-Pelle_WAK
gene32490	STE_STE7		FvH4_6g27490	TKL_CTR1-DRK-1		FvH4_6g39020	RLK-Pelle_WAK
gene00825	STE_STE-Pl		FvH4_2g31950	TKL_CTR1-DRK-2		FvH4_3g10390	RLK-Pelle_WAK
gene15756	TKL_CTR1-DRK-1		FvH4_4g19750	TKL_CTR1-DRK-2		FvH4_3g10360	RLK-Pelle_WAK
gene02685	TKL_CTR1-DRK-2		FvH4_4g19760	TKL_CTR1-DRK-2		FvH4_3g10350	RLK-Pelle_WAK
gene05110	TKL_CTR1-DRK-2		FvH4_4g19800	TKL_CTR1-DRK-2		FvH4_3g10340	RLK-Pelle_WAK
gene05116	TKL_CTR1-DRK-2		FvH4_5g01670	TKL_CTR1-DRK-2		FvH4_1g22043	RLK-Pelle_WAK
gene09398	TKL_CTR1-DRK-2		FvH4_5g17200	TKL_CTR1-DRK-2		FvH4_6g37710	RLK-Pelle_WAK
gene16465	TKL_CTR1-DRK-2		FvH4_5g34560	TKL_CTR1-DRK-2		FvH4_3g10520	RLK-Pelle_WAK
gene26528	TKL_CTR1-DRK-2		FvH4_6g03880	TKL_CTR1-DRK-2		FvH4_6g39021	RLK-Pelle_WAK
gene30145	TKL_CTR1-DRK-2		FvH4_6g17880	TKL_CTR1-DRK-2		FvH4_3g10284	RLK-Pelle_WAK
gene32405	TKL_CTR1-DRK-2		FvH4_5g03980	TKL_Gdt		FvH4_3g10281	RLK-Pelle_WAK
gene36730	TKL_CTR1-DRK-2		FvH4_7g15980	TKL_Gdt		FvH4_4g18290	RLK-Pelle_WAK
gene18911	TKL_Gdt		FvH4_2g28950	TKL-Pl-1		FvH4_3g09860	RLK-Pelle_WAK
gene32034	TKL_Gdt		FvH4_6g29550	TKL-Pl-1		FvH4_6g45200	RLK-Pelle_WAK
gene20327	TKL-Cr-3		FvH4_7g03470	TKL-Pl-1		FvH4_1g22042	RLK-Pelle_WAK
gene11621	TKL-Pl-1		FvH4_4g01620	TKL-Pl-2		FvH4_2g26020	RLK-Pelle_WAK
gene14227	TKL-Pl-1		FvH4_4g29700	TKL-Pl-2		FvH4_2g35060	RLK-Pelle_WAK
gene37730	TKL-Pl-1		FvH4_2g18940	TKL-Pl-3		FvH4_3g10285	RLK-Pelle_WAK
gene04576	TKL-Pl-2		FvH4_1g10940	TKL-Pl-4		FvH4_3g10286	RLK-Pelle_WAK
gene28928	TKL-Pl-2		FvH4_1g13890	TKL-Pl-4		FvH4_3g10320	RLK-Pelle_WAK
gene17615	TKL-Pl-3		FvH4_2g14210	TKL-Pl-4		FvH4_3g10412	RLK-Pelle_WAK
gene00654	TKL-Pl-4		FvH4_2g15800	TKL-Pl-4		FvH4_3g10461	RLK-Pelle_WAK
gene02382	TKL-Pl-4		FvH4_2g23120	TKL-Pl-4		FvH4_3g10540	RLK-Pelle_WAK
gene08592	TKL-Pl-4		FvH4_2g37880	TKL-Pl-4		FvH4_6g39031	RLK-Pelle_WAK
gene09947	TKL-Pl-4		FvH4_3g01140	TKL-Pl-4		FvH4_6g39032	RLK-Pelle_WAK
gene13863	TKL-Pl-4		FvH4_3g09060	TKL-Pl-4		FvH4_7g31880	RLK-Pelle_WAK
gene14517	TKL-Pl-4		FvH4_4g00810	TKL-Pl-4		FvH4_4g26840	RLK-Pelle_WAK_LRK10L-1
gene16468	TKL-Pl-4		FvH4_4g34550	TKL-Pl-4		FvH4_4g26841	RLK-Pelle_WAK_LRK10L-1
gene19749	TKL-Pl-4		FvH4_5g05170	TKL-Pl-4		FvH4_2g40520	RLK-Pelle_WAK_LRK10L-1
gene21178	TKL-Pl-4		FvH4_5g05240	TKL-Pl-4		FvH4_5g11760	RLK-Pelle_WAK_LRK10L-1
gene21180	TKL-Pl-4		FvH4_5g06280	TKL-Pl-4		FvH4_7g23160	RLK-Pelle_WAK_LRK10L-1
gene23756	TKL-Pl-4		FvH4_6g03850	TKL-Pl-4		FvH4_2g12540	RLK-Pelle_WAK_LRK10L-1
gene29871	TKL-Pl-4		FvH4_6g10040	TKL-Pl-4		FvH4_1g14540	RLK-Pelle_WAK_LRK10L-1
gene29873	TKL-Pl-4		FvH4_6g50600	TKL-Pl-4		FvH4_4g35620	RLK-Pelle_WAK_LRK10L-1
gene29972	TKL-Pl-4		FvH4_6g51650	TKL-Pl-4		FvH4_6g17330	RLK-Pelle_WAK_LRK10L-1
gene32170	TKL-Pl-4		FvH4_7g27090	TKL-Pl-4		FvH4_4g26830	RLK-Pelle_WAK_LRK10L-1
gene32177	TKL-Pl-4		FvH4_7g27110	TKL-Pl-4		FvH4_7g23370	RLK-Pelle_WAK_LRK10L-1
gene32651	TKL-Pl-4		FvH4_1g00360	TKL-Pl-5		FvH4_4g37220	SCY1_SCYL1
gene35400	TKL-Pl-4		FvH4_3g06740	TKL-Pl-5		FvH4_2g00710	SCY1_SCYL2
gene35808	TKL-Pl-4		FvH4_3g27170	TKL-Pl-5		FvH4_3g09750	STE_STE11
gene38025	TKL-Pl-4		FvH4_3g27960	TKL-Pl-5		FvH4_7g04440	STE_STE11
gene38047	TKL-Pl-4		FvH4_4g30780	TKL-Pl-5		FvH4_5g38970	STE_STE11
gene00577	TKL-Pl-5		FvH4_6g37800	TKL-Pl-5		FvH4_3g22070	STE_STE11
gene04688	TKL-Pl-5		FvH4_7g14180	TKL-Pl-5		FvH4_3g23120	STE_STE11
gene07669	TKL-Pl-5		FvH4_1g01730	TKL-Pl-6		FvH4_6g36890	STE_STE11
gene14640	TKL-Pl-5		FvH4_1g03810	TKL-Pl-6		FvH4_4g14910	STE_STE11
gene24851	TKL-Pl-5		FvH4_3g12590	TKL-Pl-6		FvH4_2g26161	STE_STE11
gene35244	TKL-Pl-5		FvH4_3g14670	TKL-Pl-6		FvH4_2g26162	STE_STE11
gene38320	TKL-Pl-5		FvH4_4g05890	TKL-Pl-6		FvH4_5g29850	STE_STE11
gene17546	TKL-Pl-6		FvH4_4g09060	TKL-Pl-6		FvH4_5g34890	STE_STE11
gene18498	TKL-Pl-6		FvH4_3g39380	TKL-Pl-7		FvH4_1g24310	STE_STE11
gene24385	TKL-Pl-6		FvH4_2g31250	TKL-Pl-8		FvH4_3g01720	STE_STE11
gene27368	TKL-Pl-6		FvH4_3g26940	TLK		FvH4_6g05800	STE_STE11
gene30833	TKL-Pl-6		FvH4_2g26330	TTK		FvH4_1g16150	STE_STE11
gene30981	TKL-Pl-6		FvH4_5g14180	ULK_Fused		FvH4_6g42900	STE_STE11
gene36228	TKL-Pl-6		FvH4_7g33650	ULK_Fused		FvH4_1g15530	STE_STE11
gene28217	TKL-Pl-7		FvH4_7g33670	ULK_Fused		FvH4_3g44020	STE_STE11
gene15407	TKL-Pl-8		FvH4_7g33760	ULK_Fused		FvH4_5g34520	STE_STE11
gene07692	TLK		FvH4_4g17050	ULK_ULK4		FvH4_5g28150	STE_STE11
gene11116	TTK		FvH4_c6g00040	WEE		FvH4_1g14230	STE_STE11
gene12599	ULK_Fused		FvH4_1g23970	WNK_NRBP		FvH4_5g02670	STE_STE11
gene12607	ULK_Fused		FvH4_3g22150	WNK_NRBP		FvH4_2g40740	STE_STE11
gene25781	ULK_Fused		FvH4_3g23980	WNK_NRBP		FvH4_3g39010	STE_STE11
gene36695	ULK_ULK4		FvH4_3g40320	WNK_NRBP		FvH4_3g44041	STE_STE11
gene24906	WEE		FvH4_4g15470	WNK_NRBP		FvH4_7g04790	STE_STE11
gene01133	WNK_NRBP		FvH4_5g06360	WNK_NRBP		FvH4_7g13230	STE_STE11
gene01144	WNK_NRBP		FvH4_6g03470	WNK_NRBP		FvH4_7g29920	STE_STE11
gene03132	WNK_NRBP		FvH4_6g10120	WNK_NRBP		FvH4_3g43920	STE_STE11
gene09872	WNK_NRBP		FvH4_6g41240	WNK_NRBP		FvH4_6g35583	STE_STE11
gene09954	WNK_NRBP		FvH4_6g41800	WNK_NRBP		FvH4_7g03770	STE_STE11
gene13854	WNK_NRBP		FvH4_6g41920	WNK_NRBP		FvH4_7g13250	STE_STE11
gene16040	WNK_NRBP		FvH4_6g42710	WNK_NRBP		FvH4_7g15420	STE_STE11
gene16513	WNK_NRBP		FvH4_6g42720	WNK_NRBP		FvH4_4g34360	STE_STE20-Fray
gene21653	WNK_NRBP		FvH4_7g07560	WNK_NRBP		FvH4_5g10990	STE_STE20-Fray
gene23978	WNK_NRBP		FvH4_7g17050	WNK_NRBP		FvH4_6g28050	STE_STE20-Fray
gene28121	WNK_NRBP					FvH4_6g50820	STE_STE20-Fray
gene38452	WNK_NRBP					FvH4_4g03000	STE_STE20-Fray
						FvH4_4g29800	STE_STE20-Pl
						FvH4_3g19600	STE_STE20-YSK
						FvH4_6g37490	STE_STE7
						FvH4_6g37492	STE_STE7
						FvH4_5g17690	STE_STE7
						FvH4_1g06420	STE_STE7
						FvH4_1g08020	STE_STE7
						FvH4_5g22730	STE_STE7
						FvH4_6g51290	STE_STE7
						FvH4_5g02450	STE_STE7
						FvH4_5g02470	STE_STE7
						FvH4_4g36790	STE_STE-Pl
						FvH4_2g23150	TKL-Cr-3
						FvH4_6g27490	TKL_CTR1-DRK-1
						FvH4_2g31950	TKL_CTR1-DRK-2
						FvH4_4g19800	TKL_CTR1-DRK-2
						FvH4_4g19753	TKL_CTR1-DRK-2
						FvH4_5g17200	TKL_CTR1-DRK-2
						FvH4_6g03880	TKL_CTR1-DRK-2
						FvH4_5g34560	TKL_CTR1-DRK-2
						FvH4_6g17880	TKL_CTR1-DRK-2
						FvH4_5g01670	TKL_CTR1-DRK-2
						FvH4_4g19751	TKL_CTR1-DRK-2
						FvH4_7g15980	TKL_Gdt
						FvH4_5g03980	TKL_Gdt
						FvH4_2g28950	TKL-Pl-1
						FvH4_7g03470	TKL-Pl-1
						FvH4_6g29550	TKL-Pl-1
						FvH4_4g29700	TKL-Pl-2
						FvH4_4g01620	TKL-Pl-2
						FvH4_2g18940	TKL-Pl-3
						FvH4_4g34550	TKL-Pl-4
						FvH4_3g09060	TKL-Pl-4
						FvH4_2g37880	TKL-Pl-4
						FvH4_5g06280	TKL-Pl-4
						FvH4_6g10040	TKL-Pl-4
						FvH4_1g10940	TKL-Pl-4
						FvH4_6g03850	TKL-Pl-4
						FvH4_3g01140	TKL-Pl-4
						FvH4_7g27090	TKL-Pl-4
						FvH4_7g27110	TKL-Pl-4
						FvH4_2g15800	TKL-Pl-4
						FvH4_4g00810	TKL-Pl-4
						FvH4_5g05170	TKL-Pl-4
						FvH4_5g05240	TKL-Pl-4
						FvH4_2g14210	TKL-Pl-4
						FvH4_1g13890	TKL-Pl-4
						FvH4_2g23120	TKL-Pl-4
						FvH4_6g50600	TKL-Pl-4
						FvH4_6g51650	TKL-Pl-4
						FvH4_4g00150	TKL-Pl-4
						FvH4_6g37800	TKL-Pl-5
						FvH4_4g30780	TKL-Pl-5
						FvH4_3g27170	TKL-Pl-5
						FvH4_3g27960	TKL-Pl-5
						FvH4_3g06740	TKL-Pl-5
						FvH4_1g00360	TKL-Pl-5
						FvH4_7g14180	TKL-Pl-5
						FvH4_2g19501	TKL-Pl-6
						FvH4_3g14670	TKL-Pl-6
						FvH4_4g05890	TKL-Pl-6
						FvH4_4g09060	TKL-Pl-6
						FvH4_1g01730	TKL-Pl-6
						FvH4_1g03810	TKL-Pl-6
						FvH4_3g12590	TKL-Pl-6
						FvH4_3g39380	TKL-Pl-7
						FvH4_2g31250	TKL-Pl-8
						FvH4_3g26940	TLK
						FvH4_2g26330	TTK
						FvH4_7g33760	ULK_Fused
						FvH4_5g14180	ULK_Fused
						FvH4_7g33641	ULK_Fused
						FvH4_7g33670	ULK_Fused
						FvH4_4g17050	ULK_ULK4
						FvH4_c6g00040	WEE
						FvH4_6g41800	WNK_NRBP
						FvH4_6g41920	WNK_NRBP
						FvH4_3g22150	WNK_NRBP
						FvH4_4g15470	WNK_NRBP
						FvH4_5g06360	WNK_NRBP
						FvH4_6g10120	WNK_NRBP
						FvH4_5g11251	WNK_NRBP
						FvH4_6g03470	WNK_NRBP
						FvH4_6g41240	WNK_NRBP
						FvH4_6g42720	WNK_NRBP
						FvH4_3g40320	WNK_NRBP
						FvH4_7g17050	WNK_NRBP
						FvH4_1g23971	WNK_NRBP
						FvH4_3g23980	WNK_NRBP
						FvH4_7g07560	WNK_NRBP
