# Supplementary material for: Updated annotation of the wild strawberry Fragaria vesca V4 genome
Source: Hortic Res. 2019 May 1;6:61. doi: 10.1038/s41438-019-0142-6 (PMC6491553; doi:10.1038/s41438-019-0142-6)
Supplement: Supplementary file 4 — Dataset 4 [file 41438_2019_142_MOESM4_ESM.xlsx]

## Sheet: new_loci_ann
Table S4. Expression patterns of the new genes in v4.0.a2 across diverse tissue types.
Expression level is indicated by TPM.
Geneid	Symbol	Description	SAM	FM	REM	Anther78	Anther9	Anther10	Anther11	Anther12	Carpel78	Carpel9	Carpel10	Carpel12	Cortex1	Cortex2	Cortex3	Cortex4	Cortex5	Pith1	Pith2	Pith3	Pith4	Pith5	Rg-15D	Yw-22D	Yw-15D	Rg-22D	Embryo3	Embryo4	Embryo5	Ghost3	Ghost4	Ghost5	Leaf	Ovule1	Pollen	Seed2	Seedling	Style1	Style2	Wall1	Wall2	Wall3	Wall4	Wall5	Root	Root_P
FvH4_1g00191	ATOEP37,OEP37	chloroplast outer envelope protein 37	74.26	75.55	86.05	105.75	89.47	100.31	84.47	60.73	101.57	101.28	114.27	87.94	88.75	104.91	106.6	92.7	101.17	81.01	88.64	95.95	81.03	95.04	93.59	88.99	85.42	94.59	70.02	118.76	63.98	92.71	105.42	84.92	91.43	101.07	0.65	104.76	101.79	83.03	69.33	74.66	88.51	86.18	97.18	108.53	66.52	47.89
FvH4_1g00201	AtITPK4,ITPK4	inositol 1,3,4-trisphosphate 5/6-kinase 4	3.1	5.45	7.82	14.06	14.12	15.47	14.24	10.4	12.78	17.37	21.13	8.72	4.84	6.9	14.54	17.34	21.34	3.79	7.6	11.29	10.8	18.02	17.73	26.74	18.08	33.17	8.1	66.75	95	24.97	75.37	68.31	4.32	29.61	0.64	22.58	7.63	4.11	3.93	11.33	10.85	9.9	12.53	18.4	7.67	4.03
FvH4_1g00341		Zinc-binding dehydrogenase family protein	1.9	1.91	3.54	2.03	1.8	1.51	1.03	2.37	3.53	2.57	5.05	1.56	2.28	0.81	0.6	0.53	0.94	1.39	1.2	0.56	0.46	0.31	0.45	0.44	0.49	0.55	0.93	2.38	2.37	1.45	1.3	1.21	3.7	2.62	0.27	2.44	3.82	12.55	14.61	2.55	1.86	1.3	1.15	0.96	0.48	0.21
FvH4_1g00342		Zinc-binding dehydrogenase family protein	37.97	40.72	35.81	17.27	23.8	23.84	35.05	21.01	16.71	18.74	21.4	24.89	15.65	18.68	16.91	19.27	25.8	14.25	13.92	12.09	12.34	14.33	19.1	38.36	22.14	44.35	14.42	26.57	13.87	26.16	48.27	17.92	26.06	29.76	0.11	34.93	28.34	12.2	12.38	20.05	21.18	10.15	9.07	9.04	3.74	9.73
FvH4_1g00343	AER,AT-AER	alkenal reductase	8.56	10.4	13.06	10.67	9.85	8.66	6.89	1.69	8.34	6.16	11.55	9.35	18.92	18.3	15.8	12.02	11.96	16.04	16.26	15.42	13.95	12.19	15.33	4.81	16.23	5.54	3.01	0.17	0	7.59	5.24	2.17	35.28	15.43	0.21	12.31	8.59	3.21	3.39	16.81	19.37	13.69	9.65	11.58	0.57	2.09
FvH4_1g00344		Zinc-binding dehydrogenase family protein	5.16	4.48	4.75	8.17	9.67	5.81	6.37	7.7	4.29	8.07	24.51	16.13	4.3	10.45	10.93	6.74	8.78	4.82	8.15	5.93	5.19	4.34	4.73	6.25	5.92	6.16	1.52	4.02	2.8	9.64	10	4.35	8.07	19.24	0.33	12.87	4.39	10.47	8.29	28.04	18.34	10.55	8.11	3.23	1.03	7.8
FvH4_1g00345		Zinc-binding dehydrogenase family protein	8.63	2.16	5.43	17.36	20.59	18.31	14.69	19.84	7.72	9.64	18.05	13.67	15.96	27.74	43.47	52.46	63.9	16.22	23.96	26.03	32.11	48.73	53.54	59.67	56.65	50.61	7.73	14.28	65.66	20.46	26.7	39.84	10.27	20.09	0.73	23.3	22.7	34.57	53.64	16.04	22.9	25.43	27.32	38.62	9.08	53.11
FvH4_1g00346		Zinc-binding dehydrogenase family protein	55.76	37.67	25.94	25.66	29.95	32.57	25.14	31.17	33.9	45.32	55.81	55.03	88.16	151.81	170.92	192.14	157.99	86.55	137.6	170.18	169.71	148.42	178.08	113.81	186.81	112.01	15	14.33	10.86	32.38	43.93	37.71	48.85	52.47	0.12	49.94	24.45	27.56	31	52.4	58.53	50.08	45.93	72.44	111.32	33.85
FvH4_1g00421	ATSAGT1,GT,SAGT1,SGT1,UGT74F2	UDP-glucosyltransferase 74F2	0	0.1	0.26	0	0.14	0	0.03	0	0	0	0	0.03	0	0.34	0	0	0	0	0.02	0	0	0	0.01	0	0	0	0	0.03	0.03	0.03	0	0.02	0.34	0	0	0	373.54	0.02	15.93	0	0.06	0.12	0.11	0.08	23.95	198.37
FvH4_1g00491			0	0	0	0	0	0	0	0	0	0	0	0.01	0	0	0	0	0	0	0	0	0	0	0	0	0	0	0	0	0	0	0	0	0	0	0	0	0	0	0	0	0	0	0	0	0	0
FvH4_1g00492			0	0	0	0	0	0	0	0	0	0	0	0	0	0	0	0	0	0	0	0.02	0	0	0	0	0	0	0	0	0	0	0	0	0	0	0	0	0	0	0	0	0	0	0	0	0	0
FvH4_1g00493			0	0	0	0	0	0	0	0	0.01	0	0.01	0.01	0	0	0	0	0	0	0	0	0	0	0	0	0	0	0	0	0	0	0	0	0	0	0	0	0	0	0	0	0	0	0	0	0	0
FvH4_1g00551		F-box family protein	0.02	0.2	0.09	0.05	0.16	0.09	0.33	0.12	0.08	0.09	0.13	0.1	0.03	0.04	0.02	0	0	0.03	0.04	0.05	0	0	0.02	0.01	0.01	0.03	0.04	0.06	0.03	0.1	0.05	0.03	0.09	0.22	0.03	0.15	0.23	0.06	0.02	0.13	0.07	0	0.03	0	0.07	0.04
FvH4_1g00601			0.02	0	0.02	0	6.8	4.09	1.89	0.65	0.03	0.05	0.04	0.08	0.04	0	0	0.03	0.08	0.04	0.04	0.04	0.03	0.06	0.13	0	0.08	0.02	0.07	0	0	0.11	0	0	0	0	2.45	0.11	0	0	0.08	0	0	0	0	0	0.05	0.05
FvH4_1g00691		F-box and associated interaction domains-containing protein	0	0.01	0	0.01	19.78	0.74	0.05	0.51	0.01	0.1	0.18	0.9	0	0	0.02	0.04	0	0.07	0	0	0	0.02	0	0	0	0.03	0	0	0	0	0	0	0	0.1	0.02	0.06	0	1.56	0.11	0	0	0	0.02	0.03	0	0
FvH4_1g00811			0.11	0.43	0.3	0.87	0.26	0.49	0.35	0.36	0.37	0.46	0.9	1.25	0.41	0.08	0.1	0	0.09	0.3	0.08	0.18	0	0.2	0.19	0.08	0.09	0.04	0	0.24	0	0.64	0.09	0.45	0.73	1.82	1.87	1.5	0.4	0.25	0.2	0.61	0.44	0.28	0.21	0.22	0.26	0.25
FvH4_1g00812		F-box and associated interaction domains-containing protein	0	0	0	0	2.37	0.19	0	0	0	0	0.07	0	0	0	0	0	0	0	0	0	0	0	0	0	0	0	0	0	0	0.03	0	0	0.03	0.02	0.14	0	0	0	0	0.02	0	0	0.02	0	0	0
FvH4_1g00961			0	0	0	0	0	0	0	0	0.02	0	0	0	0	0	0	0	0	0	0	0	0	0	0	0	0	0	0	0	0	0	0	0	0	0	0	0	0	0	0	0	0	0	0	0	0	0
FvH4_1g01201	PBE1	20S proteasome beta subunit E1	0	0	0	0	0.14	0	0	0.03	0	0	0	0.01	0	0	0	0	0	0	0	0	0	0	0	0	0	0	0	0	0	0	0.03	0	0	0	0	0	0	0	0	0	0	0	0	0	0	0
FvH4_1g01202			0.03	0	0.06	0.03	7.35	15.82	71.08	41.34	0.04	0.07	0.13	0.73	0.2	1.05	5.35	9.39	16.08	0	0.8	5.98	5.58	10.98	9.67	10.23	8.1	9.02	0.1	0	0	2.03	2.15	4.42	0.23	0.27	20.77	1.11	1.01	3.66	5.26	0	0.22	0.36	0.41	1.1	2.63	1.6
FvH4_1g01321		Glycosyl hydrolase family protein with chitinase insertion domain	0	0.1	0.04	0.03	0.17	0	0	0	0.11	0	0	0	0	0	0	0	0	0	0	0	0	0	0	0	0	0	0	0	0	0	0	0	0.48	0	0	0	0.8	0.02	1.69	0	0	0.04	0	0	0.03	0.27
FvH4_1g01361			0	0	0	0	0.87	0.31	0	6.52	0	0	0	0.04	0	0	0	0	0	0	0	0	0	0	0	0	0	0	0	0	0	0	0	0	0	0	1.47	0	0	0	0	0	0	0	0	0	0	0
FvH4_1g01362		Glycosyl hydrolase family protein with chitinase insertion domain	0	0	0.01	0	0	0.91	0.07	0.04	0	0	0	0	0	0	0	0	0	0	0	0	0	0	0	0	0	0	0	0	0	0	0.03	0	0	0	0	0	0.04	0	0	0	0	0	0	0	0.01	0.01
FvH4_1g01363	CRK7	cysteine-rich RLK (RECEPTOR-like protein kinase) 7	1.86	1.65	1.95	1.21	1.27	7.49	0.84	4.23	3.11	2.45	3.95	2.25	2.54	1.25	0.23	0.52	0.44	0.4	0.62	0.02	0.02	0.02	0.48	0.82	0.46	1.7	0.22	9.13	11.67	1.73	1.74	1.81	4.65	9.51	0.05	7.17	5.87	8.26	6.36	2.41	1.63	1.56	2.14	2.42	0.55	0.36
FvH4_1g01364		Glycosyl hydrolase family protein with chitinase insertion domain	0	0	0	0	0	0	0	0	0	0	0	0	0	0	0	0	0	0	0	0	0	0	0	0	0	0	0	0	0	0	0	0	0	0	0	0	0	0	0	0	0	0	0	0	0	0
FvH4_1g01365	CRK7	cysteine-rich RLK (RECEPTOR-like protein kinase) 7	1.57	0.73	1.38	0.26	0.17	0.18	0.12	0.15	0.34	0.22	0.09	0.2	0.37	0.13	0.02	0.03	0.06	0.34	0.16	0.15	0.03	0.09	0.08	0.03	0.06	0.07	0	0.08	0.05	0.16	0.16	0.19	0.49	0.33	0	0.23	0.23	0.32	0.35	0.19	0.24	0.36	0.09	0.17	1.63	3.11
FvH4_1g01381		Calcineurin-like metallo-phosphoesterase superfamily protein	6.68	3.52	5.07	5.83	4.85	2.65	3.01	3.37	7.65	4.69	6.5	4.3	6.07	2.43	1.54	0.7	1.98	4.53	4.35	2.49	1.53	2.07	3	2.27	2.26	2.11	0.16	2.91	1.26	2.14	3.96	3.52	11.51	5.52	0.81	5.41	6.13	5.32	6.69	5.07	3.64	2.89	3.24	4.66	12.02	6.29
FvH4_1g01382		Glycosyl hydrolase family protein with chitinase insertion domain	0	0.01	0.05	0.1	0.27	0.06	0.09	0.09	0.4	0.04	0.05	2.67	0	0.06	0	0	0	0	0.07	0	0	0	0	0	0	0	0	0	0	0	0	0.03	1.89	0.05	0	0.26	0.38	37.54	40.96	0	0	0	0.11	0.08	0.02	13.82
FvH4_1g01451			0	0	0	0	0.02	0	0	0	0.01	0	0.01	0	0	0	0	0	0	0	0	0	0	0	0	0	0	0	0	0	0	0	0	0	0	0	0	0	0	0	0.01	0	0	0	0	0	0	0
FvH4_1g01452			0	0	0	0	0	0	0	0	0	0	0	0	0	0	0	0	0	0	0	0	0	0	0	0	0	0	0	0	0	0	0	0	0	0	0	0	0.05	0	0	0	0	0	0	0	0	0
FvH4_1g01491		FAD-dependent oxidoreductase family protein	10.92	10.57	11.17	10.78	9.19	8.49	5.71	4.33	12.39	10.99	11.14	5.73	8.17	4.74	5.1	4.14	3.57	7.55	5	3.91	3.31	3.21	3.68	2.89	4.22	3.7	6.69	5.8	1.95	3.83	3.27	3.14	7.56	8.97	0.59	7.18	7.12	3.02	2.89	8.26	8.15	4.62	3.08	4.17	5.14	3.03
FvH4_1g01511			0	0	0	0	0	0	0	0	0	0	0	0	0	0	0	0	0	0	0	0	0	0	0	0	0	0	0	0	0	0	0	0	0	0	0	0	0	0	0	0	0	0	0	0	0	0
FvH4_1g01512			0	0	0	0	0.02	0	0	0	0	0	0.01	0	0	0	0	0	0	0	0	0	0	0	0	0	0	0	0	0	0	0	0	0	0	0	0	0	0.02	0	0	0	0	0	0	0	0	0
FvH4_1g01641			0.16	0.15	0.15	0.01	8.89	1.58	0.37	0.04	0	0.03	0.08	0.07	0.02	0	0	0	0	0	0	0	0	0	0	0	0.01	0	0.1	0.04	0	0	0	0	0.02	0.01	0.02	0	0	0	0	0	0	0	0	0	0.01	0.01
FvH4_1g01651			0.1	0.03	0.04	0.02	8.26	1.42	0.21	0.04	0	0.03	0.12	0.06	0.06	0	0	0.02	0	0	0	0	0	0	0	0	0	0	0	0	0	0.04	0	0	0	0	0	0	0	0	0	0	0	0	0	0	0	0
FvH4_1g01701			17.77	22.02	22.79	29.46	22.7	19.77	21.88	17.78	34.18	33.86	35.93	21.49	20.73	21.57	17.92	15.81	16.97	21.94	18.25	18	16.5	16.29	15.39	15.89	16.2	17.56	9.12	17.11	6.99	21.63	20.27	17.38	22.6	26.29	4.16	22.69	15.41	16.75	19.28	19.53	15.63	17.35	18.58	13.25	18.25	18.31
FvH4_1g01721			0.13	0.17	0.37	0.26	18.94	10.83	9.63	1.6	0.21	0.23	0.27	0.36	0.49	0.35	0.4	0.37	0	0.27	0.73	0.79	0.11	0.28	0.05	0.34	0.03	0.55	0.22	0.08	0	2.51	1.33	1.66	1.73	1.23	0.07	2.87	0.45	0.06	2.63	1.78	1.67	0.66	0.36	1.94	0.13	1.15
FvH4_1g01731			0	0	0	0.15	0.18	0.34	0.81	0.65	0	0	0	0.07	0	0	0	0	0	0	0	0	0	0	0	0	0	0	0	0	0	0	0	0	0	0	8.86	0	0	0	0.4	0	0	0	0	0.1	0	0
FvH4_1g01771			452.76	157.23	528.64	482.68	491.64	397.9	431.15	409.38	321.81	379.2	576.02	2415.56	1305.69	943.45	2442.96	2983.75	1675.33	1930.51	704.36	1096.52	743.93	504.8	3434.92	1974.88	5838.07	2251.41	64.12	12.86	11.68	160.79	258.9	661.04	1306.75	1199.9	6.7	728.56	498.18	3617.95	971.17	1542.5	2902.47	2558.63	3277.29	5345.03	100.83	25.45
FvH4_1g01891		S-adenosyl-L-methionine-dependent methyltransferases superfamily protein	7.93	7.71	8.81	12.91	18.28	71.61	32.81	27.38	11.63	12.06	17.66	11.87	15.05	16.46	17.39	18.09	22.29	12.74	14.95	15.72	17.3	23.55	21.38	56.21	20.31	52.04	3.57	6.45	4.73	35.4	26	28.33	20.65	11.36	0.18	17.23	61.04	55.09	40.89	13.83	15.1	18.48	20.28	37.51	9.97	5.69
FvH4_1g01961			0.73	0.18	0.06	0.21	0.25	0.62	0.97	0.15	0.31	0.25	0.06	0.15	0	0.05	0.06	0	0	0	0	0.06	0	0	0.02	0.1	0.03	0	0	0.15	0.41	0.16	0.18	0.57	0.16	0.05	0.07	0	0.34	0.05	0.06	0	0	0	0	0.05	0.06	0.02
FvH4_1g02011		F-box family protein	0	0	0	0.01	0.48	0.65	0.12	0	0	0.01	0	0.02	0	0	0	0	0	0	0	0	0	0.01	0	0.02	0	0	0	0.02	0	0	0	0	0	0	0	0	0	0	0.06	0	0	0	0	0	0	0
FvH4_1g02012	AMR1	ascorbic acid mannose pathway regulator 1	0	0	0	0.01	1.22	1.59	0.61	0.48	0	0.02	0.02	0.01	0	0.01	0	0	0	0	0.02	0	0	0	0	0	0	0	0	0	0	0.02	0.07	0.04	0	0.02	0.14	0.05	0.03	0.02	0.43	0	0	0	0.02	0.01	0	0.01
FvH4_1g02041		F-box family protein with a domain of unknown function (DUF295)	0	0	0	0	12.96	3.53	0.42	0	0.01	0	0.02	0.05	0	0	0	0	0	0	0	0	0	0	0	0	0	0	0	0	0	0	0	0	0	0	0	0	0	0	0	0	0	0	0.02	0	0	0
FvH4_1g02042			0.61	1.26	1.24	0.11	0.27	0	0.08	0.17	0.3	0.04	0.14	0.13	0	0	0	0	0	0.14	0	0	0	0	0	0.03	0	0	0.12	0	0	0	0	0	0	0	0	0.29	0	0	0	0.07	0.12	0	0	0	0.09	0.01
FvH4_1g02061		BED zinc finger ;hAT family dimerisation domain	0.5	1.26	1.49	0.56	0.4	0.08	0.36	0.22	0.48	0.38	0.8	0.47	0.13	0.05	0	0	0	0.18	0.05	0.06	0.05	0	0.02	0	0.03	0	0	0.07	0	0.08	0	0	0.22	0.16	0	0.41	0.08	0.1	0.06	0.37	0.16	0	0	0.13	0.14	0.01
FvH4_1g02062	BIN5,RHL2	Spo11/DNA topoisomerase VI, subunit A protein	0	0	0	0.02	2.13	0.3	0.04	0	0	0	0.03	0	0	0	0.03	0	0.03	0	0.03	0	0	0.02	0	0.02	0	0	0	0	0	0	0	0	0	0.03	0.09	0	0.04	0	0	0	0	0	0	0	0	0
FvH4_1g02081			0	0	0	0	0	0	0.1	0	0	0	0	1.11	0.09	0.06	0	0	0	0	0	0	0	0	0.03	0	0	0	5.45	0.29	0	6.88	5.66	0.65	0	24.73	0	24.81	0	0.62	0.08	0.92	0.44	0.35	1.06	0.24	0	0
FvH4_1g02091			0	0	0	0	0	0	0	0	0	0	0.07	0	0	0	0	0	0	0	0	0	0	0	0	0	0	0	0	0	0	0	0	0	0	0	0	0	0	0.12	0	0	0	0	0	0.05	0	0
FvH4_1g02111		2-oxoglutarate (2OG) and Fe(II)-dependent oxygenase superfamily protein	0.46	0.77	0.13	0.1	0.11	0	0	0.03	0.13	0.14	0.39	0.3	0.11	0	0.46	0.07	0.05	0.08	0.05	0.2	0	0.04	0.03	0.05	0.01	0.04	0.05	0.03	0.11	0.21	0.05	0	1.45	0.33	0	0.37	0.48	0.51	0.46	0.17	0.24	0.15	0	0.08	16.22	7.73
FvH4_1g02120		2-oxoglutarate (2OG) and Fe(II)-dependent oxygenase superfamily protein	0.01	0.1	0.08	0.03	0.61	0.07	0.14	0.14	0.02	0.75	0.06	0.03	0.06	0	0	0	0.11	0	0	0.4	0.05	0.69	0.77	1023.96	0.68	1119.26	0.67	0.1	0.04	2.54	8.37	26.8	0	0.05	0	1.58	0	0.02	1.82	0.03	0	0.57	0.5	6.36	0.1	0.03
FvH4_1g02121		2-oxoglutarate (2OG) and Fe(II)-dependent oxygenase superfamily protein	3.34	6.24	3.15	2.44	7.51	3.05	3.56	2.18	2.67	1.19	1.77	3.68	5.99	8.94	21.55	24.23	19.77	2.92	5.37	7.31	11.09	21.65	23.55	38.62	21.58	49.62	2.54	7.03	3.05	9.51	12.6	9.71	6.65	4.35	0.03	7.08	5.19	3.63	21.98	3.25	5.5	7.4	7.59	18.27	49.11	55.14
FvH4_1g02151		2-oxoglutarate (2OG) and Fe(II)-dependent oxygenase superfamily protein	2.32	0.6	0.55	1.72	0.83	1.23	0.66	0.4	1.24	1.53	7.29	4.66	59.03	109.73	215.77	125.34	70.84	35.58	44.8	103.1	67.44	23.04	27.12	1.63	35.59	3.09	0	0	0.04	6.65	1.86	1.25	20.26	13.05	0	21.53	2	1.68	0.84	2.63	3.13	1.49	0.62	0.16	38.76	10.83
FvH4_1g02152		2-oxoglutarate (2OG) and Fe(II)-dependent oxygenase superfamily protein	2.07	2.31	2.44	2.06	2.62	1.51	0.93	0.2	2.25	1.69	4.61	11.01	39.44	14.48	8.6	5.44	5.44	29.44	16.83	11.33	5.45	5.1	2.69	4.47	2.5	4.46	0.05	0.03	0	4.05	2.21	2.48	22.64	6.88	0	10.79	1.53	1.35	9.2	2.07	2	2.28	2.03	7.46	17.46	5.37
FvH4_1g02211			0	0	0	0	4.56	0	0.09	0	0	0	0	0.04	0	0	0	0	0	0	0	0	0	0	0	0	0	0	0	0	0	0	0	0	0	0	0	0	0	0	0	0	0	0	0	0	0	0
FvH4_1g02212			0	0	0	0	0.95	2.9	1.53	0	0	0	0	0	0	0	0	0	0	0	0	0	0	0	0	0	0	0	0	0	0	0	0	0	0	0	0	0	0	0	0	0	0.1	0	0	0	0	0
FvH4_1g02231			0.25	0.06	0.04	0.03	3.62	4.91	7.83	7.63	0.05	0	0.12	0.14	0.09	0	0	0.05	0.03	0	0	0	0	0	0.03	0.01	0.03	0.01	0.91	0	0.11	2.19	0.03	0.19	0	0.1	4.06	0.46	0.04	0	0.06	0.15	0.05	0.2	0.09	0.08	0	0.02
FvH4_1g02271			0	0	0	0.01	17.39	6.7	18.14	23	0	0.09	0.05	0.14	0	0	0	0	0	0	0	0	0.02	0	0	0	0	0	1.42	0.22	0.07	3.67	9.96	4.32	0	0.18	0.49	0.33	0.03	0	0.08	0	0.05	0.33	0.8	0.06	0	0.01
FvH4_1g02272			0	0	0	0	0	0	0	0.7	0	0	0	0	0	0	0	0	0	0	0	0	0	0	0	0	0	0	0	0	0	0	0	0	0	0	0	0	0	0	0	0	0.05	0	0	0	0	0
FvH4_1g02273			0	0	0	0	1	1.23	0.54	0	0	0	0	0.07	0	0	0	0	0	0	0	0	0	0	0	0	0	0	0	0	0	0	0	0	0	0	0	0	0	0	0	0	0	0	0	0	0.02	0
FvH4_1g02311			0	0	0	0	0	0	0	0	0	0	0	0	0	0	0	0	0	0	0	0	0	0	0	0	0	0	0	0	0	0	0	0	0	0	0	0	0	0	0	0	0	0	0	0	0	0.01
FvH4_1g02351	CRK8	cysteine-rich RLK (RECEPTOR-like protein kinase) 8	0	0	0	0	0.01	0	0.03	0.31	0	0	0.01	0	0	0	0	0	0	0	0	0	0	0	0	0	0	0	0	0	0	0	0	0	0	0	0.23	0	0	0	0.05	0	0	0	0	0	0	0
FvH4_1g02381			0	0	0	0	0	0	0	0	0	0	0	0	0	0	0	0	0	0	0	0	0	0	0	0	0	0	0	0	0	0	0	0	0	0	0.07	0	0	0	0	0	0	0	0	0	0	0
FvH4_1g02382			0	0	0	0.04	17.11	3.99	1.22	4.18	0	0	0	0.1	0	0	0	0	0	0	0.03	0	0	0	0	0	0.02	0.02	0	0.09	0	0.41	1.52	0.22	0.05	0	0.12	0.2	0	0	0	0	0	0	0.08	0	0.2	0.15
FvH4_1g02411			0	0	0	0	12.6	7.46	1.48	0	0	0	0	0.03	0	0	0	0	0	0	0	0	0	0	0	0	0	0	0	0	0	0	0	0	0	0	0.03	0	0	0	0	0.03	0	0	0.03	0	0	0
FvH4_1g02412			0	0	0	0	0.84	0.57	1.49	0.06	0	0	0	0	0	0	0	0	0	0	0	0	0	0	0	0	0	0	0	0	0	0	0	0	0	0	0	0	0	0	0.03	0	0	0	0	0	0	0
FvH4_1g02451			0	0.01	0	0.04	2.71	1.91	2.36	1.25	0	0	0	0.04	0	0	0	0	0.02	0	0	0	0	0	0.01	0.07	0	0.05	0.09	0.09	0	0.03	0.3	0.12	0	0.02	0.05	0	0	0	0	0	0	0	0.06	0	0.09	0.03
FvH4_1g02452			0	0.01	0	0	0.03	0.06	0	0.03	0.01	0.04	0	0	0.03	0	0	0	0	0	0	0.02	0	0	0	0	0	0	0	0	0	0	0	0	0	0	0	0	0	0.02	0.45	0.02	0	0	0	0	0	0.04
FvH4_1g02481		Transcription elongation factor Spt6	0	0	0	0	0.06	0.36	0.23	0.76	0	0	0	0	0	0	0	0	0	0	0	0	0	0	0.06	0.13	0	0.46	0	0	0	0.09	0.05	0	0	0	0.23	0	0	0	0	0	0	0	0.03	0	4.36	2.5
FvH4_1g02511		Exostosin family protein	0	0	0.01	0	0	0	0	0	0	0	0	0.02	0	0	0	0	0	0	0	0	0	0	0	0	0	0.01	1.5	0.61	3.31	1.96	0.35	0.81	0	0.04	0	0.86	0.47	0	0	0	0	0.06	0.09	0.01	10.82	0.78
FvH4_1g02521		F-box family protein with a domain of unknown function (DUF295)	0	0	0.01	0	1.12	0.11	0	0	0	0	0	0	0	0	0	0	0	0	0	0	0	0	0	0	0	0	0	0	0	0	0	0	0	0	0	0	0	0	0	0.03	0	0	0	0	0	0.01
FvH4_1g02561			0	0	0	0.04	0	0	0	0	0	0	0	0	0.08	0.06	0	0	0	0	0	0	0	0	0	0	0.07	0	0	0	0	0	0	0	0	0	0	0	0.84	0	0	0	0	0	0	0	0	0
FvH4_1g02621		BED zinc finger ;hAT family dimerisation domain	55.17	67.24	83.39	98.18	62.59	60.06	52.09	38.83	119.57	139.09	94.41	71.07	44.41	41.43	30.16	21.65	21.98	31.65	31.39	25.29	22.38	21.21	13.8	6.03	10.96	6.84	24.58	64.89	19.19	35.69	26.89	21.74	66.76	56.75	2.48	46.57	31.58	27.81	36.61	64.17	45.55	32.52	33.55	39.39	34.35	17.38
FvH4_1g02622			0	0	0.05	0	1.9	0.12	0	0	0.06	0.11	0	0	0	0	0	0	0	0.1	0	0	0	0	0	0	0	0	0	0	0	0.12	0	0	0	0.08	0	0.16	0.13	0.08	0	0.2	0.26	0.14	0	0.14	0	0.06
FvH4_1g02623		BED zinc finger ;hAT family dimerisation domain	2.22	1.8	3.21	5.69	19.12	14.42	14.65	4.18	5.06	4.69	3.23	3.38	1.99	1.29	0.42	0.7	1.16	1.73	1.26	0.71	1.02	1.05	0.42	0.56	0.39	0.51	2.09	3	0.74	5.42	2.19	1.96	1.37	3.9	0.25	3.7	1.18	0.64	1.47	2.73	1.94	2.04	2.84	3.96	1.62	1.06
FvH4_1g02671			0	0	0	0	0	0	0	0	0	0	0	0	0	0	0	0	0	0	0	0	0	0	0	0	0	0	0	0	0	0	0	0	0	0	0	0	0	0	0	0	0	0	0	0	0	0
FvH4_1g02811			0	0	0.03	0.44	0.33	0	0.06	0.18	0	0	0.05	0.35	0	0.04	0.05	0	0	0	0	0	0	0	0	0.02	0.02	0.11	0	0	0	0	0	0	3.58	0.09	0	0.17	0.07	0	0	0.68	1.04	0.14	0.16	0	0.02	0
FvH4_1g02841			0.1	0.08	0.1	0.07	0.08	0.47	2.1	0.9	0	0.04	0	0.09	0	0	0	0	0	0	0	0	0	0	0	0	0	0	0.1	0	0	0.16	0.06	0.07	0.23	0	0.53	0.11	0	0	0	0	0	0	0	0.05	0.1	0
FvH4_1g02842			0	0	0	0.01	1.03	0.13	0	0	0.02	0	0.05	0.04	0.03	0	0	0	0	0	0	0	0	0	0	0	0	0	0	0	0	0	0	0	0	0	0	0	0	0	0	0	0	0	0	0	0	0
FvH4_1g02843			0	0.01	0.03	0	8.55	9.92	14.83	17.11	0.14	0.16	0.03	0.07	0	0	0	0	0	0	0	0	0	0	0	0	0	0	0.79	0	0	1.17	0	0	0	0	33.25	0.19	0	0	0.42	0	0.02	0.11	0	0	0	0
FvH4_1g02941	AtENODL14,ENODL14	early nodulin-like protein 14	0	0	0	0	0.08	0	0	0	0	0	0	0	0	0	0	0	0	0	0	0	0	0	0	0	0	0	0	0	0	0.08	0	0	0	0	0	0	0	0	0	0	0	0	0	0	0	0.02
FvH4_1g02991		MuDR family transposase	0	0	0	0	0	0	0	0	0	0	0	0	0	0	0	0	0	0	0	0	0	0	0	0	0	0	0	0	0	0	0	0	0	0	0	0	0	0	0	0	0	0	0	0	0	0
FvH4_1g02992		MuDR family transposase	0	0	0	0.02	0	0	0	0	0	0	0	0.07	0	0	0	0	0	0	0	0	0	0	0	0	0	0	0	0	0	0	0	0	0	0	0	0	0	0	0	0	0	0	0	0	0.01	0
FvH4_1g02993			0	0	0	0	0	0	0	0	0	0	0	0	0	0	0	0	0	0	0	0	0	0	0	0	0	0	0	0	0	0	0	0	0	0	0	0	0	0	0	0	0	0	0	0	0	0
FvH4_1g03000		F-box family protein	1.44	1.26	1.23	2.32	1.46	2.1	3.02	0.53	1.9	2.08	1.58	0.73	1.22	0.7	0.19	0.38	0.54	0.96	0.52	0.18	0.41	0.55	0.24	0.06	0.23	0.16	0.23	1.23	0.65	0.86	0.29	0.16	1.89	0.85	0	0.89	2.24	0.07	0.03	1.96	1.12	0.35	0.3	0.51	1.88	1.02
FvH4_1g03011			0	0	0	0	0.09	0.44	0	0.08	0	0	0	0.03	0	0	0	0	0	0	0	0	0	0	0	0	0	0	0	0	0	0	0	0	0	0.37	0.3	0.06	0.09	0	0	0	0	0	0	0	0	0
FvH4_1g03012			0	0	0	0	0.08	0.37	0.07	0	0	0	0	0.44	0	0	0	0	0	0	0	0	0	0	0	0	0	0	0	0	0	0	0	0	0	0.58	0	0.15	0	0.05	0	0	0	0	0	0	0	0
FvH4_1g03081			0	0	0	0.04	0	0	0	0.84	0	0	0	0	0	0	0	0	0	0	0	0	0	0	0	0	0	0	0	0	0	0	0	0.09	0	0	2.37	0	0	0	0.08	0	0	0	0	0	0	0
FvH4_1g03201			0	0.06	0.28	329.79	11.67	0.14	0	0.48	2.2	0.4	0	0	0	0	0	0	0	0	0	0	0	0	0	0	0	0.03	0	0	0	0.07	0	0	0	0	0.06	0	0	0	0.11	0	0.05	0	0	0	0	0
FvH4_1g03210	CYP71B7	cytochrome P450, family 71 subfamily B, polypeptide 7	0	0	0	0	0	0.02	0	0	0	0	0	0.01	0	0	0	0	0	0	0	0	0	0	0	0	0	0	0	0	0	0	0	0	0	0	0	0	0	0	0	0	0	0	0	0	0.02	0.02
FvH4_1g03311		RING/U-box superfamily protein	0	0	0	0.39	2.75	1.2	0.37	0	0.03	0	0	0	0	0	0	0	0	0	0.04	0	0	0	0	0.08	0	0.02	0	0.12	0	0	0	0	0	0	0.16	0	0.07	0	0	0.05	0	0	0	0.04	0	0
FvH4_1g03331		Protein kinase superfamily protein	1.7	1.07	1.06	1.06	0.67	0.4	0.53	0.16	2.42	2.21	1.37	2.33	1.29	0.66	0.33	0.26	0.35	1.44	0.44	0.22	0.13	0.31	0.53	0.6	0.3	0.42	0.23	0.3	0.33	1.29	0.83	0.6	11.48	8.74	0	3.2	2.91	0.67	5.71	7.52	3.08	1.85	1.28	1.85	8.05	13.58
FvH4_1g03372		RING/U-box superfamily protein	46.55	43.25	52.61	43.66	41.59	38.72	36.31	30.68	43.8	60.09	31.3	41.23	33.77	25.6	23.53	25.51	23.57	30.9	27.6	30.92	26.06	26.46	32.7	30.41	29.63	26.71	10.62	16.5	10.97	26	26.57	28.6	28.81	118.94	0.83	66.88	30.65	29.3	37.58	91.99	50.52	40.36	43.89	45.28	53.42	41.07
FvH4_1g03481	RHC2A	RING-H2 finger C2A	0.29	0.34	0.31	0.17	0	0	0	0	0.09	0.15	0.15	0.15	0	0.04	0	0	0	0	0.04	0	0	0	0	0.08	0.05	0.09	0.17	0	0	0	0.29	0.4	0	0.13	0.05	0.04	1.02	0.04	0.4	0.26	0.05	0	0.05	0.22	8.42	7.15
FvH4_1g03541		Galactose oxidase/kelch repeat superfamily protein	21.38	24.33	26.03	36.85	41.05	15.05	13.08	5.85	27.55	27.06	19.6	19.12	23.78	11.24	4.76	3.17	2.61	21.59	10.93	5.67	3.35	3.17	2.73	1.26	1.91	1.1	17.08	17.02	4.62	8.7	8.24	8.21	15.81	15.74	0.17	15.24	12.77	51.56	77.16	18.08	16.53	12.57	8.48	9.99	35.05	31.64
FvH4_1g03542			0.61	4	2.33	2.07	2.29	2.74	1.79	0.85	2.14	2.73	1.93	2.46	2.56	0.6	0.7	0.13	0.22	2.49	0.6	0.8	0	0.05	0.06	0.19	0.25	0.38	1.32	0.19	0	1.02	1.42	1.7	3.12	3.18	0.17	2.6	0.53	2.4	12.39	0.65	0.64	0.56	0.51	0.69	1.29	0.93
FvH4_1g03551		Lactoylglutathione lyase / glyoxalase I family protein	2.17	11.5	6.84	6.12	69.96	3.1	3.58	19.06	7.18	2.22	1.83	104.27	1.41	0.99	54.07	147.76	16.93	1.17	13.29	63.09	166.22	16.92	0.95	1.31	4.31	3.94	1.5	4.62	176.52	27.73	22.58	142.1	1.67	7.57	84.92	16.84	248.63	15.01	345.4	0.97	1.07	4.47	10.83	21.01	20.34	77.61
FvH4_1g03571			3.08	2.86	3.35	3.96	4.32	6.95	8.28	7.59	4.16	3.23	2.59	2.67	2.29	2.45	1.81	1.56	1.19	2.23	2.22	2.12	1.57	1.93	1.62	1.45	1.61	1.22	0.71	2.41	0.87	5.05	3.58	2	2.18	5.27	1.15	6.68	1.31	1.85	0.72	10.47	2.94	2.59	3.94	2.79	0.63	0.46
FvH4_1g03572		CCCH-type zinc finger family protein	1.39	1.59	2.37	2.08	3.17	4.11	5.95	5.29	3.42	2.2	2.07	1.74	1.64	1.68	1.79	0.8	1.05	1.12	1.39	1.35	1.19	1.27	0.89	0.9	0.73	0.95	0.45	1.61	1.04	3.38	2.09	0.91	1.28	4.1	1.05	3.16	1.12	1.27	0.96	10.76	2.42	2.66	2.34	1.85	0.87	0.58
FvH4_1g04070	OTP81	Tetratricopeptide repeat (TPR)-like superfamily protein	0.32	0.27	0.48	0.21	0.33	0.37	0.53	0.12	0.3	0.3	0.77	0.3	1.38	0.33	0.24	0.28	0.11	0.69	0.18	0.29	0.09	0.21	0.16	0.03	0.12	0.03	0.42	1	0.02	0.02	0.08	0	1.12	0.68	0	0.4	0.06	0.03	0	0.36	0.54	0.08	0.08	0.04	0.41	0.08
FvH4_1g04091		Protein of unknown function (DUF295)	0.03	0.13	0.16	0.06	1.23	4.37	5.76	4.48	0	0.03	0	0.03	0.43	0.12	0.21	0.25	0.34	0.16	0.61	0.24	0.6	0.43	0.44	0.31	0.43	0.34	0.17	0	0.07	0	0.2	0.06	0	0	0	0.18	0	0	0.1	0.11	0.05	0	0.06	0.23	0	0.03
FvH4_1g04221		Protein of unknown function DUF92, transmembrane	64.55	55.35	49.77	58.32	112.13	65.68	45.37	47.68	43.74	40.85	44.42	48.79	50.4	46.82	26.73	26.49	20.58	41.64	48.79	32.75	30.14	30.36	37.99	26.84	43.53	31.09	35.51	31.08	12.5	53.44	42.58	37.47	50.03	65.01	0.82	79.55	32.19	30.93	39.14	41.19	50.97	49.16	56.14	70.31	69.74	77.4
FvH4_1g04270		F-box/RNI-like superfamily protein	0	0	0.01	0.01	0.21	0.35	0.34	0.02	0	0	0	0	0	0	0	0	0	0	0	0	0	0	0	0	0	0	0.03	0	0	0.44	0.1	0.02	0	0	0	0.03	0	0	0	0	0	0	0	0	0	0
FvH4_1g04272			0.05	0	0	0	0.86	4.99	0	0	0	0	0	0.04	0.05	0	0	0	0	0	0	0	0	0	0.02	0	0	0	0.07	0	0	0.11	0	0	0	0	0	0	0	0	0	0	0	0	0	0	0	0
FvH4_1g04281			0	0	0	0	0.18	0	0	3.45	0	0	0	0.02	0	0	0	0	0	0	0	0	0	0	0	0	0	0	0	0	0	0	0	0	0	0.04	2.74	0	0	0	0.04	0	0	0	0	0	0	0
FvH4_1g04311			0	0	0	0	0	0	0	0.26	0	0.02	0.22	0	0	0	0	0	0	0	0	0	0	0	0	0	0	0	0	0	0	0.17	0	0	0	0	0.04	0	0	0	0	0	0	0.18	0.09	0.03	0	0
FvH4_1g04351	ATPDR4,PDR4	pleiotropic drug resistance 4	5.16	3.73	5.85	4.6	5.78	4.16	4.24	4.95	5.04	4.62	5.52	3.81	6.84	2.32	1.37	1.3	1.57	5.72	3	1.77	1.86	2.1	2.19	0.92	2.37	1.33	1.29	2.45	1.8	3.55	4.1	1.97	6.53	3.95	4.74	4.4	2.49	4.23	2.78	4.07	3.31	2.35	1.95	1.91	5.56	2.48
FvH4_1g04361			107.94	109.78	82.51	56.07	36.11	39.13	50.93	28.39	58.29	50.86	48.8	34.38	40.78	44.08	30.91	46.68	33.81	38.46	33.53	28.23	35.08	32.03	41.83	21.44	46.66	28.22	177.09	65.56	13.38	39.02	25.28	14.82	43.77	32.88	0.43	41.27	27.71	12.4	9.76	29.69	36.92	23.59	25.19	19.99	38.93	27.35
FvH4_1g04421		VASCULAR-RELATED NAC-DOMAIN 6	1.1	0.34	0.39	0.52	37.69	11.33	4.4	19.7	0.41	0.21	0.15	0.22	0.15	0.06	0.15	0.29	0.48	0.3	0.44	0.74	0.43	0.46	0.31	1.93	0.3	1.67	0.25	0.53	0.77	2.39	1.54	1.09	0.18	0	17.17	0.37	1.88	0.31	1.67	0	0.07	0.1	0.08	0.27	0.28	0.12
FvH4_1g04461		VASCULAR-RELATED NAC-DOMAIN 6	0.05	0.21	0.09	0.05	6.74	0.28	0.21	0.43	0.03	0	0	0.02	0	0	0	0	0	0	0	0	0	0	0	0	0	0	0	0	0	0	0.04	0	0	0	0	0	0	0	0	0	0	0	0	0	0	0
FvH4_1g04511		F-box family protein	0.13	0.01	0.08	0.13	2.13	0.16	0.09	0.03	0.03	0.07	0.1	0.02	0.19	0	0	0	0	0.05	0.04	0	0	0	0.03	0	0	0.02	0	0.09	0	0	0.07	0.03	0.19	0.09	0.24	0.02	0	0.02	0.08	0.08	0.05	0.11	0.03	0.02	0.02	0
FvH4_1g04521		F-box family protein	0.07	0.14	0.22	0.09	5.17	0.88	0.04	2.24	0.13	0.14	0.17	0.18	0.21	0	0	0	0	0.07	0.06	0	0	0	0.01	0	0.03	0	0.06	0	0	0.04	0.13	0.04	0.17	0.24	0.39	0.2	1.32	0.31	0.13	0.49	0.39	0.1	0.22	0.12	0.03	0.02
FvH4_1g04541			2.08	1.52	1.85	3.62	0.68	0.64	0.41	0.82	2.7	1.29	2.01	0.84	1.7	0.72	0.34	0.48	0.16	0.61	0.51	0.63	0.43	0.3	0.73	0.34	1.02	0.71	0.29	0.72	0.89	0.22	1.55	1.07	2.55	1.73	0	1.6	1.73	0.43	1.1	1.06	0.69	0.97	0.74	0.5	2.95	0.93
FvH4_1g04542		VASCULAR-RELATED NAC-DOMAIN 6	0	0	0	0	13.45	1.6	0.09	0	0.04	0.21	0	0	0	0	0	0	0	0	0	0.07	0	0	0.03	0	0	0	0	0	0.09	0	0	0	0	0	0.08	0	0.1	0	0	0	0	0	0	0	0	0
FvH4_1g04591	ATGLR2.7,GLR2.7	glutamate receptor 2.7	0	0	0	0	0	0	0	0	0	0	0	0	0	0	0	0	0	0	0	0	0	0	0	0	0	0	0	0	0	0	0	0	0	0	0	0	0	0	0	0	0	0	0	0	0	0
FvH4_1g04631			0.05	0	0.02	0	0	0	0	1.08	0	0	0	0	0	0	0	0	0	0	0	0.04	0.04	0	0	0	0	0	1.19	0.06	0	5.52	13.43	0.27	0	0	40.36	0.16	0	0	0.7	0	0	0.54	1.63	0	0	0
FvH4_1g04720			13.03	8.53	15.2	32.7	20.21	17.75	19.18	8.96	24.42	20.09	15.07	11.79	17.83	17.29	10.08	8.45	10.62	14.78	12.41	10.41	10.68	10.1	4.71	2.01	3.15	1.85	2.2	11.84	3.01	15.19	10.31	7.66	12.16	6.74	0.06	10.25	6.15	7.84	5.58	15.98	13.67	10.49	8.49	9.81	12.48	10.57
FvH4_1g04841			45.08	17.31	31.35	27.39	18.23	18.58	22.89	10.91	25.61	39.76	60.39	74.2	82.65	119.62	101.25	76.77	82.73	85.31	52.74	62.94	49.39	48.06	90.78	64.59	85.3	74.35	2.81	2.52	1.09	53.51	28.55	14.61	97.04	65.68	0.15	125.96	8.47	51.47	33.67	37.57	44.26	20.05	18.25	21.81	67.48	77
FvH4_1g04891			0	0	0	0	0	0	0	0	0	0	0	0	0	0	0	0	0	0	0	0	0	0	0	0	0	0	0	0	0	0	0	0	0	0	0	0	0	0	0	0	0	0	0	0	0	0
FvH4_1g04910			2.31	1.4	2.94	2.13	4.3	3.28	3.62	4.57	2.87	2.02	2.29	1.89	2.03	0.3	0	0.06	0	1.26	0.92	0.43	0.19	0.54	0.51	0.25	0.39	0.71	0.39	1.21	1.51	1.21	1.7	1.23	3.56	2.31	2.69	1.9	1.99	2.89	6.67	1.35	2.36	1.43	1.51	1.3	2.28	1.98
FvH4_1g04931			31.81	27.06	14.06	5.66	2.84	1.87	1.02	0.7	21.84	24.59	14.09	13.09	5	1.85	0.47	0.41	0.1	3.86	0.81	1	0.57	0.28	0.46	0.19	0.17	0.28	34.21	65.07	5.65	2.58	2.31	1.17	10.16	5.43	0	4.83	12.76	3.55	2.4	8.42	5.05	3.69	2.62	1.72	1.3	0.6
FvH4_1g04981			2.61	2.21	2.35	0.26	11	1.89	0.81	0.59	0.33	0.35	0.21	0.29	0.51	0.25	0.21	0.17	0.26	0.26	0.3	0.17	0.31	0.19	0.25	0.18	0.21	0.16	0.35	0.31	0.18	0.33	0.22	0.13	0.26	0.33	0.57	0.36	0.63	0.65	0.72	0.26	0.34	0.3	0.28	0.39	1.75	1
FvH4_1g04982			18.17	16.78	17.24	16.87	36.68	24.65	22.47	12.89	15.37	16.59	19.78	16.1	17.38	17.97	12.47	14.96	12.07	17.68	16.3	11.23	9.97	11.05	12.47	10.99	11.04	9.55	12.29	14.75	8.81	15.83	13.34	12.25	17.74	15.36	2.7	19.39	8.09	14.15	20.28	12.79	15.65	15.83	18.3	14.6	12.74	8.43
FvH4_1g04983	GRV2,KAM2	DNAJ heat shock N-terminal domain-containing protein	32.63	16.71	28.09	19.93	26.16	23.4	14.6	11.48	23.51	16.68	23.63	12.37	23.52	10.64	4.67	3	4.17	17.74	13.29	7.56	5.32	7.15	7.93	2.6	7.89	5.29	7.87	18.4	6.22	13.18	17.2	13.79	27.31	19.09	0	28.3	12.38	8.26	7.26	15.32	15.73	11.49	12.07	15.56	16.13	9.01
FvH4_1g04984	GRV2,KAM2	DNAJ heat shock N-terminal domain-containing protein	28.51	18.07	28.41	24.51	31.56	24.31	19.77	14.05	25.79	18.83	29.59	14.25	25.56	11.22	5.46	3.52	5.29	18.46	15.54	7.89	7.26	8.28	9.24	3.23	8.65	4.59	8.08	18.84	9.5	13.42	18.12	13.93	28.13	21.17	0.13	27.75	13.75	9.52	8.93	17.41	19.78	15.65	14.37	18.15	21.57	10.53
FvH4_1g04991			13.77	5.99	10.29	12.56	23.34	14.81	10.79	11.27	11.83	9.24	11.27	7.91	12.99	4.39	2.3	2.06	2.96	10.95	5.19	3.06	1.81	4.44	3.44	3.07	2.46	2.4	1.94	7.58	4.66	7.9	7.33	7.16	14.98	8.04	0.46	9.13	7.8	11.6	7.76	9.7	9.21	7.15	5.98	9.54	13.23	8.83
FvH4_1g05081			0	0	0	0.03	8.43	10.84	13.34	8.32	0	0	0	0	0	0	0	0	0	0	0	0	0	0	0	0	0	0	0.09	0	0	0	0	0	0	0	0.11	0	0	0	0.05	0	0	0	0	0	0	0.02
FvH4_1g05181		Serinc-domain containing serine and sphingolipid biosynthesis protein	1.58	0.75	1.09	0.84	3.7	7.94	67.08	21.19	0.55	0.37	1.66	2.82	10.98	7.18	3.74	4.29	1.88	16.51	15.35	11.44	8.29	12.64	3.98	17.46	2.39	20.92	0	0.98	0.59	23.81	36.16	83.12	6.04	2.09	1.24	8.25	1.81	37.52	57.57	1.73	3.83	4.57	6.02	10.17	11.75	2.7
FvH4_1g05182		F-box family protein	0.02	0	0.03	0.03	5.49	1.65	1.01	0.15	0	0	0.12	0.29	0.19	0.09	0	0	0.06	0.12	0.1	0	0	0	0	0	0.03	0	0	0	0	0.24	0	0	0.07	0.37	0	0.46	0	0.31	0	0	0.05	0.09	0	0	0.05	0.02
FvH4_1g05231		F-box family protein	0	0	0	0.03	4.89	2.34	2.81	1.44	0	0	0	0	0	0	0	0	0	0	0	0	0	0	0	0	0	0	0.09	0	0	0.14	0	0	0	0	0.06	0	0	0	0.05	0	0	0	0	0	0	0.02
FvH4_1g05232		F-box and associated interaction domains-containing protein	0	0	0	0	0.27	0.85	0.33	0.08	0	0	0.07	0.07	0	0	0	0	0	0	0	0	0	0	0	0	0	0	0	0	0	0	0	0	0	0	0	0	0	0	0	0	0	0	0	0	0	0
FvH4_1g05332		F-box family protein with a domain of unknown function (DUF295)	0	0	0	0.01	6.84	0.44	0.06	0	0	0	0.03	0.02	0	0	0	0	0	0	0	0	0	0	0	0	0	0.01	0	0	0	0	0	0	0	0	0	0	0.03	0	0.02	0	0	0	0	0	0	0
FvH4_1g05371			13.28	10.62	12.57	14.04	87.45	36.23	37.7	22.7	6.39	7.51	1.45	58.44	4.96	3.33	4.24	2.81	1.15	6.18	13.77	5.31	3.87	1.24	4.93	2.57	6.03	3.64	0.64	0.46	1.23	10.73	7.13	12.62	1.53	101.76	0.2	41.44	187.2	32.9	176.11	166.53	82.51	76.75	94.83	60.41	46.76	188.57
FvH4_1g05391		F-box and associated interaction domains-containing protein	0	0.01	0	0.01	4.18	1.46	0.26	0.03	0	0	0	0.02	0	0	0	0.04	0.02	0	0	0	0	0	0	0	0	0	0.04	0	0	0.16	0	0.03	0	0	0	0	0	0	0.02	0	0	0	0	0	0	0
FvH4_1g05551		Pyridine nucleotide-disulphide oxidoreductase family protein	0.11	0.11	0.16	0	0.69	0.39	0.12	0	0	0	0	0	0	0	0	0	0	0	0	0	0	0	0	0	0	0	0	0	0	0	0	0	0	0.09	0.11	0	0.14	0	0	0	0	0	0	0	0	0
FvH4_1g05561		Pyridine nucleotide-disulphide oxidoreductase family protein	1.77	0.57	0.99	0.35	0.88	1.02	0.58	0.4	0.3	0.19	0.77	0.37	0.38	0.12	0.06	0	0.03	0.12	0.1	0.11	0.1	0.06	0.02	0.05	0.06	0.12	0	0.18	0.12	0.47	0.35	0.21	0.19	0.53	0	1.39	0.12	0.08	0.06	0.12	0.16	0.35	0.3	0.16	0.54	0.14
FvH4_1g05581		Pyridine nucleotide-disulphide oxidoreductase family protein	0.07	0.07	0	0	0.35	0	0	0	0	0	0	0	0	0	0	0	0	0	0	0	0	0	0	0	0	0	0	0	0	0	0	0	0	0	0	0	0	0	0	0	0	0	0	0	0	0
FvH4_1g05611			0	0	0	0	2.44	0.33	0.11	0	0	0	0.06	0	0	0	0	0	0	0	0	0	0	0	0	0	0	0	0	0	0	0	0	0	0	0	0	0	0	0	0	0	0	0	0	0	0	0
FvH4_1g05731			0	0	0	0	27.22	1.36	0.1	0.1	0	0	0.17	0.04	0	0	0	0	0	0	0	0	0	0	0	0.07	0	0	0	0	0	0	0	0.1	0	0	0	0	0	0	0	0	0.08	0	0	0	0	0
FvH4_1g05761		Late embryogenesis abundant (LEA) hydroxyproline-rich glycoprotein family	0	0.01	0	0	4.22	1.49	0.05	0	0	0	0.09	1.27	0	0	0	0	0	0	0	0	0	0	0	0	0	0	0	0	0	0	0	0	0	0	0	0	0	1.98	0	0	0	0	0	0	0	0
FvH4_1g05791			0	0	0	0	0	0	0	0	0	0	0.01	0	0	0	0	0	0	0	0	0	0	0	0	0	0	0	0	0	0	0	0	0	0	0	0	0	0	0	0	0	0	0	0	0	0	0
FvH4_1g05792			0	0	0	0	0	0	0	0	0.01	0	0.01	0	0	0	0	0	0	0	0	0	0	0	0	0	0	0	0	0	0	0	0	0	0	0	0	0	0	0	0	0	0	0	0	0	0	0
FvH4_1g05831			0	0	0.08	0	0	0	0	0	0	0	0	0.12	1.65	2.4	2.22	1.19	3.85	2.7	3.44	1.98	1.72	0.86	1.12	0	2.08	0.07	0	0	0	0	0	0	0	0	0	0.07	0	0	0	0.26	0	0.12	0	0	2.76	0.04
FvH4_1g05891		Leucine-rich repeat (LRR) family protein	0.04	0.12	0.08	2.11	0.38	0	0	0.17	0.03	0	0	0.02	0	0	0	0	0	0	0	0	0	0	0	0	0	0	0	0	0	0	0	0.05	0	0.04	0	0	0	0	0	0	0	0	0	0	0	0.01
FvH4_1g05892			0	0	0	0	0	0	0	0	0	0.04	0	0.03	0	0	0	0	0	0	0	0	0	0	0	0	0	0	0	0	0	0	0	0	0	0	0	0	0	0	0	0	0	0	0	0	0	0
FvH4_1g06021			0	0	0	0	3.15	0.15	0	0	0	0	0	0	0	0	0	0	0	0	0	0	0	0	0	0	0	0	0	0	0	0	0	0	0	0	0	0	0	0	0	0	0	0	0	0	0	0
FvH4_1g06201			0	0	0	0	0	0	0	0	0	0	0	0	0	0	0	0	0	0	0	0	0	0	0	0	0	0	0	0	0	0	0	0	0	0	0	0	0	0	0	0	0	0	0	0	0	0
FvH4_1g06261			1.86	5.53	3.71	3.97	6.19	3.95	5.92	4.12	3.76	3.74	1.94	4.83	4.78	2.23	0.63	1.12	0.94	4.27	1.94	0.12	0.42	0.61	0.54	1.57	1.04	0.72	1.28	2.44	1.82	2.64	2.29	3.61	31.92	21.72	0.27	3.33	13	2.79	136.6	20.33	7.62	6.68	5.35	7.88	13.97	74.21
FvH4_1g06301		Ubiquitin carboxyl-terminal hydrolase family protein	2.38	3.32	3.84	1.95	1.37	1.21	2.01	1.01	2.92	2.47	1.98	1.2	0.74	1.18	0.51	0.47	0.48	0.86	0.55	0.24	0.16	0.22	0.68	0.13	0.92	0.14	3.47	2.03	0.34	0.93	0.62	0.52	0.96	0.97	0.75	1.37	0.61	0	0.13	1.86	1.62	1.1	0.21	0.76	1.15	0.37
FvH4_1g06321			0.03	0.04	0	0	0	0	0	0	0	0	0	0	0	0	0	0	0	0	0	0	0	0	0	0	0	0	0	0	0	0	0	0	0	0	0	0	0	0	0.05	0	0	0	0	0	0.01	0
FvH4_1g06361			9.51	8.14	10.45	6.79	6.39	7.7	9.64	13.63	5.99	6.03	4.94	6.41	4.92	4.72	2.74	2.57	2.43	4.63	3.48	2.88	3.1	3.6	3.3	1.9	3.82	2.21	1	2.24	0.78	3.78	2.98	2.8	4.99	5.89	28.43	6.38	1.61	3.34	7.52	4.75	5.35	4.56	4.19	4.63	7.66	4.98
FvH4_1g06461	PFN2,PRF2,PRO2	profilin 2	645.51	621.72	631.16	404.03	264.76	334.48	436.42	214.66	413.71	412.94	442.28	511.87	1078.04	1396.45	1980.57	2110.25	1810.88	1205.27	1501.15	2378.95	2396.85	2164.17	1708.01	1509.92	1637.05	1710.54	478.36	523.13	283.88	480.99	427.37	450.88	548.01	487.73	1.71	538.02	360.39	416.4	328.4	355.31	543.72	502.37	429.76	522.49	981.09	581.83
FvH4_1g06481		F-box/RNI-like superfamily protein	0	0	0.01	0	4.09	1.25	0.22	0	0.01	0	0	0.06	0.02	0.05	0	0.08	0.02	0	0.02	0.04	0.07	0.01	0.02	0	0.06	0	0	0	0	0.03	0	0	0	0	0	0.05	0.05	0	0	0	0	0	0.04	0.01	0.05	0
FvH4_1g06511			0	0.06	0	0.06	0	0.14	0	0.14	0	0	0.12	0	0	0	0	0	0	0	0	0	0	0	0	0	0	0	0	0	0	0	0	0	0	0	0	0	0	0	0	0	0	0	0	0	0	0
FvH4_1g06571			0.72	0.04	0.1	0.78	9.22	2.17	0.19	0	0.34	0.32	0.16	0.19	0.25	0.24	0	0	0.07	0.16	0.07	0	0	0	0	0.03	0	0	0.53	0.1	0.1	0	0.15	0	0.1	0.21	0	0.4	0.21	0	0.47	0.16	0.21	0.11	0.09	0.06	0.1	0.14
FvH4_1g06681	ATGLR1.2,GLR1.2	Glutamate receptor family protein	0	0	0	0	0	0	0	0	0	0	0	0.05	0	0	0	0	0	0	0	0	0	0	0	0	0	0	0	0	0	0	0	0	0	0	0	0	0	0	0	0	0	0	0	0	0	0
FvH4_1g06682			0	0	0	0	0	0	0	0	0	0	0	0	0	0	0	0	0	0	0	0	0	0	0	0	0	0	0	0	0	0	0	0	0	0	0	0	0	0	0	0	0	0	0	0	0	0
FvH4_1g06761	EMB2733,ESP3	RNA helicase family protein	31.26	15.75	31.73	31.07	50.87	41.65	29.9	31.36	35.9	23.61	34.86	21.69	40.62	9.91	2.45	1.16	2.93	32.54	16.52	6.24	4.31	9.38	7.55	2.54	6.02	3.19	0.71	21.28	10.73	21.86	30.15	22.81	53.91	32.74	2.5	41.43	23.71	38.88	43.09	32.64	34.4	22.11	18.92	28.79	30.69	18.39
FvH4_1g06762	EMB2733,ESP3	RNA helicase family protein	42.15	23.95	43.65	48.28	69.07	62.89	50.06	43.07	50.86	37.63	48.28	29.25	70.87	14.8	4.14	2.3	5.33	45.38	23.12	8.97	9.33	12.59	11.27	5.29	8.34	7.45	1.31	29.33	10.68	31.15	41.4	32.16	77.98	51.92	2.47	64.3	35.47	64.24	69.67	47.51	53.1	33.53	27.03	39.39	45.32	27.06
FvH4_1g06763		F-box family protein with a domain of unknown function (DUF295)	5.09	2.92	5.94	4.43	13.25	8.26	4.85	4.13	4.42	2.07	5.06	1.55	4.86	1.23	0.22	0.22	0.37	1.82	2.55	0.55	0.5	0.77	0.68	0.08	0.48	0.3	0.12	0.87	0.87	2.04	3.12	2.18	3.57	4.1	0.92	6.82	2.51	3.15	3.98	3.81	5.26	1.45	2.31	1.82	2.13	1.21
FvH4_1g06764		Protein of unknown function (DUF295)	0.02	0.01	0.06	0.25	16.62	1.94	0.05	2.47	0.02	0.02	0.1	0.03	0.04	0	0	0	0	0	0	0.02	0	0	0	0	0	0	0	0.05	0.03	0.08	0.04	0	0.05	0.07	0.29	0.05	0.34	0.02	0.04	0.08	0.05	0	0	0.01	0	0
FvH4_1g06765		Protein of unknown function (DUF295)	0	0	0	0	11.62	9.94	0.95	0.35	0.01	0	0	0.02	0	0	0	0	0	0	0	0	0	0	0	0	0	0	0	0	0	0	0	0	0	0	0	0	0.02	0	0	0	0	0	0	0	0	0
FvH4_1g06766			0	0	0	0.03	4.2	1.12	0.13	0	0	0	0	0	0	0	0	0	0	0	0	0	0	0	0	0	0	0	0	0	0	0	0	0	0	0	0	0	0	0	0	0	0	0	0	0	0	0
FvH4_1g06811		loricrin-related	0.01	0	0	0	0	0	0	0	0	0	0.01	0	0	0	0	0	0	0	0	0	0	0	0	0	0	0	0	0	0	0	0	0	0	0	0	0	0	0	0	0	0	0	0	0	0	0
FvH4_1g06812			0	0	0	0	0	0	0	0	0	0	0	0	0	0	0	0	0	0	0	0	0	0	0	0	0	0	0	0	0	0	0	0	0	0	0	0	0	0	0	0	0	0	0	0	0	0
FvH4_1g06841		S-adenosyl-L-methionine-dependent methyltransferases superfamily protein	7.5	13.87	18.77	20.36	17.45	23.9	29.32	37.27	22.18	17.36	23.04	25.46	23.77	31.12	43.78	60.39	55.89	20.12	37.31	45.81	50.83	52.54	50.73	55.52	45.92	74.92	8.15	43.93	35.26	58.78	72.49	36.48	9.25	45.02	0.95	48.76	24.9	23.12	15.89	17.66	26.15	25.73	28.2	32.03	10.36	3.54
FvH4_1g06851		S-adenosyl-L-methionine-dependent methyltransferases superfamily protein	0.03	0.01	0	0.08	0.13	0.18	0.18	20.96	0.03	0	0.1	0.43	1.64	0.49	0.39	0.12	0.14	0.15	0.42	0.81	0.16	0.44	0.32	0.92	0.2	2.12	0	0	0	0.26	0.05	0	0.67	0.34	0.31	0.25	0.2	0.33	0.15	0.1	0.66	0.49	0.16	0.04	3.04	0.07
FvH4_1g07061			1.57	0.36	0.74	0.38	0	0.29	0.56	0	0.72	0.54	0.59	0.51	1.34	0.71	0	0.47	0.11	0.47	0.69	0.11	0.1	0.08	0.14	0.32	0.11	0	0	0.14	0.61	0.15	0.89	0.53	0.58	0.61	0	0.39	0.31	0.59	0	0.48	0.83	0	0	0.17	0.09	0.39
FvH4_1g07062			18.61	13.31	13.35	14.35	13.68	22.96	22.67	8.7	18.7	18.82	14.98	16.9	23.6	20.05	9.46	8.41	7.86	23.59	17.72	5.87	5.52	8.66	16.38	19.74	13.18	24.28	29.09	53.59	20.26	12.85	10.67	9.74	12.71	12.18	0.13	15.83	5.53	5.61	8.7	10.66	10.27	6.35	3.65	7.22	15.2	13.14
FvH4_1g07063		Tetratricopeptide repeat (TPR)-like superfamily protein	0.19	0.21	0.43	0.2	0.22	0.1	0.1	0	0.13	0.1	0.08	0.02	0	0.06	0.08	0	0.08	0.04	0.07	0	0.07	0.03	0.02	0	0.06	0	0	0	0.05	0	0.08	0.05	0.31	0.04	0	0.07	0.17	0	0.04	0.13	0.04	0.06	0.09	0	0.03	0
FvH4_1g07071		Tetratricopeptide repeat (TPR)-like superfamily protein	4.49	2.99	5.1	4.75	5.44	4.29	3.48	1.44	5.38	4.46	5.74	2.83	4.55	3.89	1.95	1.5	2.34	4	3.58	2.27	1.68	2.47	1.05	0.22	1	0.28	0.33	3.14	2.05	2.37	2.33	1.84	7.01	3.39	0.03	3.83	2.45	0.74	0.57	4.96	4.55	3.36	2.57	2.18	3.43	1.09
FvH4_1g07150	ATET2,ET2	effector of transcription2	71.97	9.48	31.37	3.76	13.28	16.36	14.56	1.55	15.62	9.28	12	3.82	32.82	8.76	2.85	2.11	0.98	17.15	19.35	9.46	3.98	2.44	1.14	0.16	1.51	0.35	0.07	4.43	0.88	1.29	0.47	0.36	11.32	3.11	0.04	3.28	4.45	1.49	0.98	2.82	3.69	1.97	1.47	0.85	14.18	0.87
FvH4_1g07161			0	0.02	0.02	0	0	0	0	0	0	0	0	0.08	0	0	0	0	0	0	0	0	0	0	0.03	0	0	0	0	0	0	0.1	0.15	0.18	1.28	0	0	0	0	0	2.51	0	0	0.11	0.09	0	0.42	0.7
FvH4_1g07181	ACO1,ATACO1	ACC oxidase 1	0.84	0.26	0.47	0.38	2.54	0.12	0.23	0.34	0.39	0.24	0.32	6.1	31.95	0.96	12.99	32.89	32.12	13.37	0.59	0.64	0.29	1.57	30.18	0.68	35.36	3	0.37	5.93	6.37	10.17	12.31	39.3	0.55	1.55	0.03	0.32	0.94	20.5	28.45	2.53	0.23	8.21	16.57	34.06	29.11	88.79
FvH4_1g07201			0	0	0	0.04	0	0	0	0	0	0	0.07	0	0	0	0	0	0	0	0	0	0	0	0	0.06	0	0	0	0	0	0	0	0	0	0	0	0	0	0	0.14	0	0	0.3	0.08	0.1	0	0
FvH4_1g07230	AT-CDA1,CDA1,DESZ	cytidine deaminase 1	14.13	26.48	20.24	20.45	23.66	20.15	38.7	48.72	18.94	25.77	18.94	42.99	38.82	63.91	33.67	26.8	27.18	46.42	105.77	47.05	45.1	29.69	34.86	12.55	38.62	16.89	9.13	7.69	1.96	41.18	46.01	70.95	18.54	52.29	12.86	57.73	48.94	30.79	153.58	76.24	94.63	56.14	62.53	47.53	32.68	52.84
FvH4_1g07301			2.63	2.15	2.31	0.04	0	0	0	0.09	0	0.05	0.08	0	0	0	0	0	0	0	0	0	0	0	0	0	0	0	0	0	0	0	0	0	0	0	0	0	0	0	0	0	0	0	0	0	0.19	0.05
FvH4_1g07310			2.13	1.99	1.76	0	0	0	0	0	0	0	0	0	0	0	0	0	0	0	0	0	0	0	0	0	0	0	0	0	0	0	0	0	0	0	0	0	0	0	0	0	0	0	0	0	0.16	0.06
FvH4_1g07351	ATCNGC1,CNGC1	cyclic nucleotide gated channel 1	0	0	0	0	0.33	0	0	0	0	0	0.04	0	0	0	0	0	0	0	0	0	0	0	0	0	0	0	0	0	0	0	0	0	0	0	0	0	0	0	0	0	0	0	0	0	0	0
FvH4_1g07410	BGAL12	beta-galactosidase 12	5.03	4.35	7.61	9.74	11.8	10.66	20.23	48.48	8.61	7.93	12.86	9.21	11.7	10.72	3.92	3.73	2.53	8.9	9.85	5.66	4.58	4.1	6.92	2.72	5.85	2.73	1.14	6.44	4.04	151.1	117.98	260.85	18.17	12.92	0.14	37.76	7.69	10.83	29.51	7.85	14.65	12.54	9.9	15.65	12.03	4.34
FvH4_1g07431			0.24	0	0.02	0	0	0	0	0	0	0	0.09	0	0	0.13	0	0	0	0	0	0	0	0	0.07	0.03	0.08	0.04	0	0	0	0.33	0.08	0	0	0.38	0	0.22	0	0	0	1.85	0.69	0.37	0.37	0.63	0.05	0.01
FvH4_1g07433		Protein kinase family protein with leucine-rich repeat domain	0	0.06	0	0	0.2	0	0.19	0.09	0.05	0	0	0	0.08	0	0	0	0	0	0	0	0	0.05	0	0.03	0.04	0	0	0	0.1	0.1	0.07	0.18	0.29	0.2	0	0.13	0.21	0	1.53	0.24	0.07	0.11	0	0	0.1	0.19
FvH4_1g07671		alpha/beta-Hydrolases superfamily protein	33.15	19.61	26.75	6.86	4.58	5.04	4.77	4.83	16.52	18.17	17.09	12.21	10.22	8.25	6.5	7.05	10.37	8.81	8.51	9.04	10.24	14.01	9.39	8.43	8.35	9.39	1.39	1.83	4.29	3.06	3.86	4.4	12.47	5.94	0	5.42	5.17	4.87	4.61	9.48	9.3	7.36	4.89	9.09	14.83	5.63
FvH4_1g07701			0	0	0.02	0.02	0.21	0.04	0	0	0.02	0	0	0.02	0	0	0	0	0	0	0	0	0	0	0	0	0	0	0	0	0	0	0	0	0	0	0	0	0	0	0	0	0.03	0	0	0.02	0	0.03
FvH4_1g07821			0	0	0.02	0.15	0.12	0.57	0.44	0.66	0.06	0.05	0	0.13	0.39	0.07	0.09	0.15	0.17	0	0.08	0.25	0.31	0.06	0.04	0.37	0.17	0	0	0.22	0.12	0.6	0.7	1.15	0	0.08	2.14	0.23	0	0.08	0.27	0.09	0.08	0.66	0.4	0.4	0.01	0.01
FvH4_1g07881		FBD, F-box and Leucine Rich Repeat domains containing protein	0.02	0.03	0	0	5.07	0.82	0.62	0.36	0	0	0.03	0.03	0	0	0	0	0	0.03	0	0	0	0	0	0	0	0.01	0	0	0.04	0	0	0	0.03	0	0.03	0.05	0.04	0	0	0.03	0	0	0.03	0.06	0.01	0
FvH4_1g07920	EIF4A-2	eif4a-2	104.71	177.88	168.2	132.15	143.72	142.45	127.05	108.75	141.78	147.22	127.55	81.06	62.23	69.07	76.3	66.68	60.15	66.63	54.67	56.89	54.2	59.39	58.76	56.94	60.82	57.45	258.82	140.05	27.69	82.14	44.75	30.05	45.67	79.78	9.06	61.51	23.53	40.82	34.09	57.27	42.02	38.68	43.55	46.07	61.41	54.07
FvH4_1g07981			111.25	66.97	117.99	255.94	27.1	100.55	34.49	6.18	178.89	289.96	6.14	230.33	29.47	14.06	7.93	3.49	4.17	95.44	43.26	83.92	2.18	5.27	40.42	93.19	26.72	41.36	8.45	6.61	4.82	25.08	19.59	15.73	12.46	817.27	0.16	230.49	91.51	33.99	30.66	1109.62	376.66	215.78	187.74	137.1	4.92	8.57
FvH4_1g08061			11.96	14.54	12.42	39.11	11.59	7.89	10.57	8.6	20.99	22.31	15.27	16.15	9.86	11.37	11.06	11.1	14.59	11.48	7.68	8.7	7.39	9.85	19.17	18.4	20.78	22.77	20.81	12.07	3.07	18.04	17.78	14.92	18.16	17.94	0.23	21.62	15.08	11.38	18.13	11.89	12.59	14.5	20.75	18.28	11.87	13.38
FvH4_1g08131			0	0	0.05	0.1	0.24	0.11	0	0	0	0	0	0	0	0	0	0	0	0	0	0	0	0	0	0	0	0	0	0	0	0	0.09	0	0.11	0	0	0	0	0	0	0	0	0	0	0	0	0
FvH4_1g08132			0.05	0	0.02	0.07	11.99	2.65	0.55	0.22	0.06	0.02	0	0	0.06	0	0	0	0	0.06	0.03	0.03	0.03	0.04	0	0.01	0.01	0	0	0.04	0.08	0.04	0	0.04	0.34	0	0	0.03	0	0	0	0	0	0	0	0	0	0
FvH4_1g08141	AL5	alfin-like 5	307.78	419.64	337.62	411.68	173.42	147.3	67.49	25.61	510.15	601.72	504.16	288.96	183.56	117.66	84.35	74.05	89.31	135.69	104.86	100.91	77.91	71.5	68.35	54.88	55.93	59.03	242.63	212.48	56	100.05	99.61	78.97	190.76	266.73	0.12	140.61	142.36	101.3	78.78	245.55	144.25	121.35	136.37	147.11	86.88	42.11
FvH4_1g08161		F-box associated ubiquitination effector family protein	0	0.04	0	0	7.38	1.62	0.05	0.09	0	0	0	0	0	0	0	0	0	0.04	0.07	0.04	0	0	0	0	0	0	0	0	0	0	0	0.04	0	0.03	0	0	0	0	0	0	0	0	0	0	0	0
FvH4_1g08221			0	0	0	0	0.07	0.06	0	0.06	0	0	0.05	0.05	0	0	0	0	0	0	0	0	0	0	0	0	0	0	0	0	0	0	0	0	0	0	0.05	0	0	0	0	0	0	0	0	0	0	0
FvH4_1g08222			0	0	0	0	0.52	0.31	0.1	0.03	0	0	0.02	0	0	0	0	0	0	0	0	0	0	0	0	0	0	0	0	0	0	0	0	0	0	0.02	0	0	0	0	0	0	0	0	0	0	0	0
FvH4_1g08223			0	0	0	0.76	0.27	0.87	1.06	1.05	0.01	0.04	0.02	0.03	0.02	0.01	0	0	0	0.02	0.02	0	0	0.04	0.01	0.01	0	0.02	0.09	0.04	0	0	0.04	0.04	0.02	0	0.04	0.06	0.02	0.05	0.02	0.04	0	0	0.02	0	0	0
FvH4_1g08251			0	0	0	0.03	12.81	0.41	0.07	0	0	0	0	0	0	0	0	0	0	0	0	0	0	0	0	0	0	0	0	0	0	0	0	0.06	0	0	0	0	0	0	0	0	0	0	0	0	0	0
FvH4_1g08261	ATRPA1A,ATRPA70A,RPA1A,RPA70A	replication protein A 1A	12.02	12.83	14.39	18.39	13.97	11.59	11.83	7.6	19	17.91	14.56	11.05	9.26	8.18	7.53	6.3	7.29	8.53	6.8	6.05	7.55	6.94	4.27	3.76	3.76	3.58	8.49	12.21	6.94	7.55	7.44	6.99	13.25	8.81	0.2	9.02	9.45	6.21	8.98	10.11	7.96	9.09	10.68	10.58	5.96	4.09
FvH4_1g08281	CPR30	F-box and associated interaction domains-containing protein	6.7	9.95	10.32	9.87	12.35	11.42	7.89	4.29	12.04	10.88	10.29	6.55	6.33	7.22	6.49	4.46	5.63	5.93	4.94	4.8	4.21	4.8	3.05	1.23	3.16	1.56	3.44	4.11	3.04	5.5	3.22	1.98	6.58	6.53	0.22	8.58	1.59	2.71	3.19	5.56	5.1	5.54	5.29	4.61	4.27	2.08
FvH4_1g08451	DDE1,OPR3	oxophytodienoate-reductase 3	0.97	0.53	1.75	2.77	4.57	2.9	0.82	0.48	1.09	1.12	2.54	2.69	6.78	4.24	1.18	1.32	2.06	5.79	5.21	2.14	2.13	2.31	3.04	0.34	4.02	0.94	0.1	0.07	0.07	0.15	1.08	1.81	22.81	3.49	0	2.07	1.15	3.51	1.4	4.9	4.73	2.02	0.98	0.75	1.72	0.85
FvH4_1g08452	DDE1,OPR3	oxophytodienoate-reductase 3	1.07	1.88	3.83	3.69	8.68	4.28	2.03	0.9	1.69	1.44	4.82	3.87	11.42	5.78	2.33	1.2	2.92	11.17	9.06	3.75	3.61	3.51	4.6	0.77	8.7	1.5	0	0.36	0	0.91	1.94	2.89	37.38	8.62	0	4.81	1.61	4.89	2.81	8.45	8.31	4.68	2.21	1.24	2.98	1.34
FvH4_1g08454	DDE1,OPR3	oxophytodienoate-reductase 3	0.12	0.21	0.16	0.01	0.1	0	0.03	0	0.08	0.03	0	0.06	0	0	0.02	0.04	0.02	0	0	0.02	0	0.05	0.03	0.05	0.06	0.08	0.34	0	0	1.51	0.07	0	0.28	0.27	0	0.02	2.68	0.02	12.15	0.16	0.02	0.04	0.03	0.31	20.38	506.36
FvH4_1g08455			0.16	0.04	0.07	0.03	0.06	0.06	0.64	0.06	0	0.06	0.05	0.02	0.1	0	0	0	0	0	0.04	0.04	0	0.07	0	0	0.04	0	0	0	0.06	0.06	0.09	0.11	0.06	0.09	0.57	0.08	0.07	0	0.14	0.1	0.04	0.35	0.32	0.25	0.17	0.12
FvH4_1g08531	ATGER3,GER3,GLP3,GLP3A,GLP3B	germin 3	6.1	22.09	8.42	6.07	10.92	1.39	0.28	0	10.03	5.4	4.07	9.08	0.05	1.17	0.09	0	0	1.04	1.38	0.09	0	0.64	0	0	0.02	0	7.17	105.48	1.33	3.14	1.02	0.21	2863.41	11.31	0	0.55	336.04	1.22	2.81	10.85	5.83	7.61	2.11	0.41	0.23	0
FvH4_1g08541	ATGER3,GER3,GLP3,GLP3A,GLP3B	germin 3	0.28	2.36	1.14	2.49	0.74	1.26	11.97	0.27	2.91	0.62	0.17	0.16	0.23	0	0.06	0.14	0	0	0.05	0	0.05	0.15	1.77	0.56	0.69	0.29	1.5	0.34	1.46	1.75	6.2	8.62	2.37	1.23	0	0.57	0	1.38	0.28	14.48	79.12	358.35	699.51	541.09	6.66	7.76
FvH4_1g08542			0	0	0	0	10.36	0.43	0.1	0	0.05	0.05	0.18	0	0	0	0	0	0	0	0	0	0	0	0	0	0	0	0	0	0	0	0	0	0	0	0	0	0	0	0	0	0	0	0.57	0	0	0
FvH4_1g08543			0.05	0.17	0.27	0.11	0.13	0	0	0	0	0.06	0	0.05	0	0	0	0	0	0	0	0	0	0	0	0.04	0	0	0.32	0	0	0	0	0	0	0	0	0	0	0	0	0	0	0	0	0.21	0.12	0
FvH4_1g08631			0.02	0.02	0	0	0	0.04	0.12	0	0	0.02	0.07	0.03	0	0	0	0	0.03	0	0.03	0.03	0	0	0.01	0	0	0.01	3.42	1.11	0.04	22.43	76.19	5.03	0	0.42	0	2.77	0.64	0.06	0	0.03	0	1.06	6.55	0.52	0.01	0.01
FvH4_1g08681			0	0	0	0	0	0	0	1.78	0	0	0	0	0	0	0	0	0	0.07	0	0	0.05	0.22	0	0.05	0.18	0	0	0	0	0	0.06	0	0.08	0	0	0	0	0	0	0	0	0	0.14	0	0.02	0.03
FvH4_1g08691		ARM repeat superfamily protein	6.33	9.24	8.95	15.79	14.42	12.24	13.13	9.41	9.03	10.97	9.88	5.22	5.09	4.51	3.05	3.11	1.59	5.52	4.13	2.92	2.7	3.06	1.68	1.66	1.9	1.52	2.15	7.18	2.05	6.57	5.74	6.02	4.28	6.66	0.25	7.14	0.46	16.27	5.62	4.68	3.69	2.14	1.9	2.48	1.84	1.19
FvH4_1g08701			9	4.22	6.7	6.52	6.3	8.19	6.87	6	7.28	8.77	8.97	4.51	8.22	4.29	1.79	2.55	2.67	6.6	4.33	3.41	3.63	3	2.14	1.52	1.99	1.53	0.53	4.09	1.38	3.31	6.16	2.54	8.42	5.31	0.67	5.21	1.57	5.93	2.94	4.91	5.23	2.72	3.9	2.56	5.2	2.54
FvH4_1g08761		TTF-type zinc finger protein with HAT dimerisation domain	0	0.01	0.01	0	0	0	0	0	0	0	0	0	0	0	0	0	0	0	0	0	0	0	0	0	0	0	0	0	0	0	0	0	0	0	0	0	0	0	0	0	0	0	0	0	0	0
FvH4_1g08831			0.21	0.24	0.19	0.27	0.66	0.06	0	0.06	0.49	0.17	0.1	0.32	0	0	0	0	0	0.1	0	0.05	0	0	0	0.02	0	0	0	0	0	0.06	0.05	0	0.49	0.92	0.26	0.55	0.34	0	0	0.31	0.27	0	0.05	0	0	0.17
FvH4_1g09021	CPR30	F-box and associated interaction domains-containing protein	0.03	0	0	0.48	5.43	1.98	1.58	1.01	0.04	0.03	0.15	0.21	0	0	0	0	0.03	0	0	0	0	0.02	0.03	0.16	0.01	0.29	0	0	0	0.63	0.8	1.23	0	0	0.19	0.28	0.04	0.81	0.51	0	0.03	0.04	0.03	0.09	0.01	0.02
FvH4_1g09251		BED zinc finger ;hAT family dimerisation domain	13.51	11.07	13.44	8.36	8.92	10.29	5.01	8	8.69	7.38	11.37	6.97	7.19	2.21	1.6	2.41	2.6	4.37	2.37	0.89	2.32	2.89	3.96	1.58	2.5	1.97	0.36	2.97	2.52	4.88	8.07	3.05	20.36	9.43	0.23	10.45	3.18	4	3.5	7.83	7.79	4.73	6.03	5.1	12.18	4.98
FvH4_1g09331		F-box/RNI-like/FBD-like domains-containing protein	0	0	0	0	8.8	7.66	2.43	2.39	0.03	0	0	0.03	0.04	0	0	0	0	0	0	0	0	0	0.02	0	0	0.02	0	0	0	0.03	0	0.02	0	0	0.11	0.02	0	0.24	0.57	0	0	0	0	0.01	0	0
FvH4_1g09332	ATHMA1,HMA1	heavy metal atpase 1	0	0	0	0	0	0	0	0	0	0	0	0	0	0	0	0	0	0	0	0	0	0	0.81	0	0	0.46	0	0	0	0	0	0	0	0	0	0	0	0	0	0	0	0	0	0	0	0
FvH4_1g09452		RING/U-box superfamily protein	0	0	0	0.01	3.57	0.62	0.07	0.02	0	0	0.06	0.06	0	0	0	0	0	0	0	0	0	0	0	0	0	0.01	0	0	0	0	0	0	0.02	0	0	0	0.1	0	0	0	0	0	0	0	0.13	0.09
FvH4_1g09454		RING/U-box superfamily protein	5.02	6.43	7.93	10.43	8.9	6.63	6.91	3.31	11.61	9.1	8.03	5.05	6.17	7.65	5.62	5.67	4.9	5.41	6.16	7.07	5.87	5.96	3.43	1.98	3.79	2.47	1.46	1.41	1.61	6.68	5.73	4.19	3.88	7.47	0.03	8.04	1.75	2.47	0.8	5.44	6.59	6.34	5.93	4.06	3.73	1.2
FvH4_1g09511		RING/U-box superfamily protein	0	0	0	0.02	0.57	1.33	5.19	1.04	0	0	0	0.02	0	0	0.03	0	0	0	0	0	0	0	0	0	0	0	0.06	0	0	1.26	0.1	0	0	0.03	0	0.85	0	0	0	0	0	0.09	0	0	0	0
FvH4_1g09571		Plant invertase/pectin methylesterase inhibitor superfamily	10.82	7.38	12.42	8	5.68	6.36	9.27	312.91	11.86	8.27	8.94	5.27	11.96	5.51	1.62	1.12	1.41	8.44	6.68	3.26	1.75	1.79	1.68	0.77	1.24	0.85	2.64	6.18	4.15	5.66	6.48	4.34	9.15	7.91	3283.41	10.79	6.47	5.26	154.07	6.78	8.4	5.22	4.2	3.4	3.86	2.31
FvH4_1g09661			0.01	0.01	0.04	0.13	1.86	1.85	1.31	0.88	0.02	0	0.03	0.04	0.03	0	0.03	0.02	0	0.05	0.04	0.02	0	0.04	0.03	0.05	0.11	0.02	0	0.06	0	0.07	0.02	0.06	0	0.05	0.19	0.15	0	0	0	0.03	0.19	0.07	0.08	0.06	0	0
FvH4_1g09671		RING/U-box superfamily protein	19.2	17.95	26.64	28.19	69.92	39.67	46.06	28.21	27.93	32.82	28.74	41.85	28.76	13.04	12.75	12.09	11.73	24.45	17.51	15.96	13.96	15.12	14.05	47.2	13.89	33.2	4.53	8.71	4.31	38.89	43.23	70.72	21.16	29.53	0.57	27.42	45.98	20.76	14.1	63.1	38.4	52.02	68	30.84	28.17	14.32
FvH4_1g09691		hAT dimerisation domain-containing protein	9.24	3.38	6.64	4.17	5.16	4.04	12.68	2.51	6.89	4.55	7.82	4.71	7.18	4.58	2.63	1.85	2.57	5.62	3.67	3.36	1.86	3.14	1.14	0.71	0.82	0.44	0	3.37	1.7	3.34	2.45	1.91	7.07	6.61	0	4.2	2.11	2.33	1.99	15.4	5.31	6.05	4.55	5.5	4.95	2.67
FvH4_1g09701			16	4.78	11.29	9.79	8.55	10.69	22.69	4.46	17.07	11.97	19.12	11.51	17.62	10.28	5.85	4.52	3.53	13.73	10.94	7.81	5.68	6.39	4.61	2.11	4.27	2.43	0.42	5.68	2.85	8.21	5.53	4.02	15.55	18.63	0	14.9	3.18	5.49	6.16	30.46	11.54	9.46	8.56	12.12	12.19	5.61
FvH4_1g09702			0	0	0	0	0	0	0	0	0	0	0	0	0	0	0	0	0	0	0	0	0	0	0	0	0	0	0	0	0	0	0	0	0	0	0	0	0	0	0	0	0	0	0	0	0	0
FvH4_1g09703			0	0	0	0	0	0	0	0	0	0	0	0.01	0	0	0	0	0	0	0	0	0	0	0	0	0	0	0	0	0	0	0	0	0	0	0	0	0	0	0	0	0	0	0	0	0	0
FvH4_1g09704			0	0	0	0	0	0	0	0	0	0	0	0.01	0	0	0	0	0	0	0	0	0	0	0	0	0	0	0	0	0	0	0	0	0	0	0	0	0	0	0	0	0	0	0	0	0	0
FvH4_1g09705			0	0	0	0	0	0	0	0	0	0	0	0	0	0	0	0	0	0	0	0	0	0	0	0	0	0	0	0	0	0	0	0	0	0	0	0	0	0	0	0	0	0	0	0	0	0
FvH4_1g09706			0	0	0	0	0.04	0	0	0	0	0	0	0	0	0	0	0	0	0	0	0	0	0	0	0	0	0	0	0	0	0	0	0	0	0	0	0	0	0	0	0	0	0	0	0	0	0
FvH4_1g09707			0	0	0	0	0	0	0	0	0	0	0	0	0	0	0	0	0	0	0	0	0	0	0	0	0	0	0	0	0	0	0	0	0	0	0	0	0	0	0	0	0	0	0	0	0	0
FvH4_1g09708			0	0	0	0	0	0	0	0	0	0	0	0	0	0	0	0	0	0	0	0	0	0	0	0	0	0	0	0	0	0	0	0	0	0	0	0	0	0	0	0	0	0	0	0	0	0
FvH4_1g09709			0	0	0	0	0	0	0	0	0	0	0	0	0	0	0	0	0	0	0	0	0	0	0	0	0	0	0	0	0	0	0	0	0	0	0	0	0	0	0	0	0	0	0	0	0	0
FvH4_1g09710		DNA/RNA polymerases superfamily protein	0	0	0	0	0	0	0	0	0	0	0.01	0	0	0	0	0	0	0	0	0	0	0	0	0	0	0	0	0	0	0	0	0	0	0	0	0	0	0	0	0	0	0	0	0	0	0
FvH4_1g09711			0	0	0	0	0	0	0	0	0	0	0.06	0.01	0	0	0	0	0	0	0	0.02	0	0	0	0	0	0	0	0	0	0	0	0	0	0	0	0	0	0	0	0	0	0	0	0	0	0
FvH4_1g09712			0	0	0	0	0	0	0	0	0	0	0.01	0.01	0	0	0	0	0	0	0	0	0.01	0	0	0	0	0	0	0	0	0	0	0	0	0	0	0	0	0	0	0	0	0	0	0	0	0
FvH4_1g09713			0	0	0	0	0	0	0	0	0	0	0	0.01	0	0	0	0	0	0	0	0	0	0	0	0	0	0	0	0	0	0	0	0	0	0	0	0	0	0	0	0	0	0	0	0	0	0
FvH4_1g09714			0	0	0	0	0	0	0	0	0	0	0.03	0	0	0	0	0	0	0	0	0	0	0	0	0	0	0	0	0	0	0	0	0	0	0	0	0	0	0	0	0	0	0	0	0	0	0
FvH4_1g09715			0	0	0	0	0	0	0	0	0	0	0.01	0.01	0	0	0	0	0	0	0	0	0	0	0	0	0	0	0	0	0	0	0	0	0	0	0	0	0.01	0	0	0	0	0	0	0	0	0
FvH4_1g09718		RNA-dependent RNA polymerase family protein	3.76	1.27	0.75	0.24	0.29	0.41	0.13	0.13	0.2	0.25	0.11	0.21	0	0.08	0	0	0	0	0	0	0	0.08	0.04	0	0	0	0.18	0.13	0	0	0.1	0.12	0.14	0.1	0	0.37	0	0.28	0	0.11	0	0.16	0	0.16	0.22	0.09
FvH4_1g09751	FRS5	FAR1-related sequence 5	9.5	5.94	9.48	11.48	11.52	9.42	8.18	4.46	12.74	11.9	11.44	7.38	13.15	8.98	7.33	5.73	7.49	12.51	9.57	7.57	7.05	7.6	5.5	2.45	5.11	2.47	1.15	6.39	2.77	7.21	6.74	5.3	10.16	9.54	0.13	11.72	6.16	4.66	4.58	8.62	8.13	6.52	5	4.54	5.69	3.06
FvH4_1g09831	KCBP,PKCBP,ZWI	kinesin-like calmodulin-binding protein (ZWICHEL)	33.87	22.83	50.56	45.37	54.02	55.79	38.88	75.14	80.74	79.33	103.04	49.38	44.35	39.33	35.73	26.98	23.97	38	37.51	33.83	26.21	29.01	13.92	9.16	12.47	10.39	2.64	28.2	8.66	22.78	20.69	20.36	51.56	26.66	63.94	28.85	10.88	64.25	31.27	100.69	91.97	68.97	57.35	32.04	30.52	12.46
FvH4_1g09832	CRK8	cysteine-rich RLK (RECEPTOR-like protein kinase) 8	0	0	0	0	0	0	0	0	0	0	0	0	0	0	0	0	0	0	0	0	0	0	0	0	0	0	0	0	0	0	0	0	0	0	0	0	0	0	0	0	0	0	0	0	0	0
FvH4_1g09981		MuDR family transposase	0	0	0	0	0	0	0	0.13	0	0	0.01	0.01	0	0	0	0	0	0	0	0	0	0	0	0	0	0	0	0	0	0	0	0	0	0	1.66	0	0	0	0.18	0	0	0	0	0	0	0
FvH4_1g09982			0	0	0	0	0	0	0	0.12	0	0	0	0	0	0	0	0	0	0	0	0	0	0	0	0	0	0	0	0	0	0	0	0	0	0	1.26	0	0	0	0.15	0	0	0	0	0	0	0
FvH4_1g10041			0	0	0	0.03	0.13	0.06	0.06	0	0	0	0.05	0	0	0	0	0	0	0.1	0	0.04	0	0.1	0	0	0	0	0.08	0	0	0.19	0	0	0	0	0	0.2	0	0	0	0	0	0	0	0	0	0
FvH4_1g10042			0	0	0	0	0.11	0	0	0	0	0	0.09	0.04	0	0	0	0	0	0	0	0	0	0	0	0	0	0	0	0	0	0.55	0	0	0	0	0	0.5	0	0	0.08	0	0	0	0	0	0	0
FvH4_1g10043			0	0	0	0	0	0	0	0.04	0	0	0	0	0	0	0	0	0	0	0	0	0	0	0	0	0	0	0	0	0	0	0	0	0	0	0	0	0	0	0	0	0	0	0	0	0	0
FvH4_1g10044		DNA/RNA polymerases superfamily protein	0	0	0	0	0	0	0	0	0	0	0	0	0	0	0	0	0	0	0	0	0	0	0	0	0	0	0	0	0	0	0	0	0	0	0	0	0	0	0	0	0	0	0	0	0	0
FvH4_1g10045		Polynucleotidyl transferase, ribonuclease H-like superfamily protein	0	0	0	0	0	0	0.09	0	0	0	0	0	0	0	0	0	0	0	0	0	0	0	0	0	0	0	0	0	0	0	0	0	0	0	0	0	0	0	0	0	0	0	0	0	0	0
FvH4_1g10046		Gag-Pol-related retrotransposon family protein	0	0	0	0	0	0	0	0	0	0	0.04	0	0	0	0	0	0	0	0	0	0	0	0	0	0	0	0	0	0	0	0	0	0	0	0	0	0	0	0	0	0	0	0	0	0	0
FvH4_1g10051			0	0	0	0	0	0	0	0.26	0	0	0	0.04	0	0	0	0	0	0	0	0	0	0	0	0	0	0	0	0	0	0	0	0	0	0	0	0	0	0	0	0	0	0	0	0	0.05	0
FvH4_1g10101			0	0	0	0	0.05	0	0	0	0	0	0	0	0	0	0	0	0	0	0	0	0	0	0	0	0	0	0.59	0.09	0	1.07	0.97	0.04	0	0	0	0.3	0	0	0	0	0.11	0.17	0.47	0.46	0.01	0
FvH4_1g10191	ATGLR3.3,GLR3.3	glutamate receptor 3.3	18.8	8.24	19.01	8.76	16.52	15.97	9.52	1.32	17.17	11.58	17.8	8.66	18.31	3.45	2.11	1.39	1.17	35.75	15.47	17.67	12.7	12.06	2.93	0.36	2.51	0.28	0.34	0.61	0.21	6.92	3.48	2.1	31.53	13.39	0.01	13.73	21.47	1.23	1.07	11.65	11.59	5.96	3.63	6.47	10.9	7.43
FvH4_1g10192	ATGLR3.5,GLR3.5,GLR6	glutamate receptor 3.5	0.39	2.37	0.42	1.71	8.39	11.22	9.63	0.52	0.93	2.3	4.7	10.47	0.06	0.06	0	0	0.01	0	0.03	0	0.01	0	0	0	0.01	0.01	0	0.01	0	0.08	0	0	4.06	1.96	0	0.6	0.7	0.94	0.16	3.21	0.12	0.18	0.07	0	0	0.02
FvH4_1g10280	ATWOX13,HB-4,WOX13	WUSCHEL related homeobox 13	13.92	21.53	23.14	32.38	21.95	17.18	15.58	3.11	30.14	19.17	24.85	17.39	25.65	39.99	28.57	26.88	20.01	16.78	69.56	30.57	26.42	18.49	14.43	16.55	15.09	27.12	0.98	2.33	0.85	8.44	7.49	3.61	22.68	13.24	0.11	14.58	14.8	6.69	29.32	36.81	32.75	31.47	16.64	7.41	42.63	37.46
FvH4_1g10321		F-box family protein with a domain of unknown function (DUF295)	0.26	0.26	0.25	0.12	1.43	0.69	0.41	0.43	0.19	0.21	0.27	0.15	0.1	0.07	0.01	0	0	0.12	0.1	0.07	0.01	0.02	0.01	0.01	0.01	0.02	0.02	0.14	0.05	0.33	0.69	0.2	0.23	0.17	0.49	0.28	0.14	0.03	0.08	0.2	0.07	0.11	0.09	0.08	0.03	0.03
FvH4_1g10351			0	0.04	0	0	27.68	2.22	0.32	0	0.02	0	0.08	0	0	0	0	0	0	0	0	0	0	0	0	0	0	0	0	0	0	0	0	0	0	0	0	0	0	0	0	0	0	0	0	0	0	0
FvH4_1g10352		MuDR family transposase	0	0	0	0	0	0	0	0	0	0	0	0	0	0	0	0	0	0	0	0	0	0	0	0	0	0	0	0	0	0	0	0	0	0	0	0	0	0	0	0	0	0	0	0	0	0
FvH4_1g10353			0	0	0	0	0	0	0	0	0	0	0	0	0	0	0	0	0	0	0	0	0	0	0	0	0	0	0	0	0	0	0	0	0	0	0	0	0	0	0	0	0	0	0	0	0	0
FvH4_1g10354		DNAse I-like superfamily protein	0	0	0	0	0	0	0	0	0	0	0	0	0	0	0	0	0	0	0	0	0	0	0	0	0	0	0	0	0	0	0	0	0	0	0	0	0	0	0	0	0	0	0	0	0	0
FvH4_1g10401		Ankyrin repeat family protein	0.2	0.02	0.08	0.16	0.95	0.93	1.22	1.65	0.07	0.14	0	0.1	0	0	0	0.02	0	0.03	0.03	0.03	0.05	0	0	0.02	0	0.01	0.7	0.32	0.04	0.74	0.2	0.1	0.04	0.68	0.31	0.35	0.04	0.03	0.15	0.09	0	0.21	0.06	0.11	0.05	0.03
FvH4_1g10461			0	0	0	0.21	0.02	0.02	0	1.51	0	0	0.02	0	0	0	0	0	0	0	0	0	0	0	0	0	0	0	0.02	0	0	0.17	0.37	0.18	0	0	3.39	0.01	0	0	0.15	0	0	0.04	0.05	0	0	0
FvH4_1g10471		Undecaprenyl pyrophosphate synthetase family protein	1.67	1.55	2.02	2.79	11.44	51.33	2.45	1.23	2.77	2.47	2.77	0.74	1.48	1.1	0.42	0.59	0.66	0.93	0.73	0.34	0.65	0.58	0.7	0.18	0.99	0.15	0.92	0.88	0.31	0.85	1.1	0.18	0.91	1.52	0.06	1.35	0.71	0.16	0.39	1.7	1.03	0.45	0.65	0.44	1.81	0.28
FvH4_1g10501	DSK2	ubiquitin family protein	62.4	62.55	78.9	96.36	76.18	57.75	54.12	34.45	102.97	110.5	127.59	68.21	95.14	107.18	128.16	96.43	105.87	94.6	118.35	116.65	96.49	114	60.96	41.72	49.79	44.44	24.28	54.72	30.88	62.26	52.33	36.78	78.04	83.53	0.13	76.75	16.34	22.79	18.91	72.62	64.47	60.36	49.46	50.32	72.84	31.7
FvH4_1g10521	ATGRIP,GRIP	Golgi-localized GRIP domain-containing protein	14.78	7.3	12.82	24.41	23.32	17.96	17.43	28.17	21.93	17.12	25.48	15.8	22.7	27.57	22.66	17.2	21.4	21.52	25.47	23.91	22.36	22.81	15.93	10.37	12.31	8.33	0.89	10.64	4	17.61	16.04	15.83	24.54	18.74	15.39	21.33	13.15	17.31	16.43	24.78	24.73	22.38	20.13	16.58	29.02	17.49
FvH4_1g10571	ATSSL4,SSL4	strictosidine synthase-like 4	0.11	0.24	0.17	0.03	0.04	0	0.04	0	0.2	0	0	0.05	0	0.02	0	0	0	0	0.03	0	0	0	0	0	0	0	0	0.04	0.04	0	0	0	1.06	0	0	0	0.04	0	0.03	0.13	0	0	0	0	0.04	0.02
FvH4_1g10572	SSL5,YLS2	Calcium-dependent phosphotriesterase superfamily protein	0.14	2.17	0.34	0.37	0.63	0.06	4.58	1.65	1.47	0.03	0.08	4.95	0	0.08	0	0	0	0	0.13	0	0	0	0.12	0.03	0	0.03	0.59	0.51	1.11	0.32	0	0	0.87	0.07	0.11	0.04	63.66	11.56	36.66	0.13	0.04	0.04	0.08	0.09	4.75	0.41
FvH4_1g10581		AMP-dependent synthetase and ligase family protein	0	0	0.04	0	0.18	0	0.16	0	0.09	0	0	0.07	0.29	0	0.14	0.11	0	0.28	0	0	0	0	0.48	0.05	0.13	0	0	0	0	0	0	0	4.95	0	0.29	0	0.37	0	0.82	0	0.12	0.2	0	0	14.83	40.58
FvH4_1g10641	ATHCHIB,B-CHI,CHI-B,HCHIB,PR-3,PR3	basic chitinase	0	0	0	0	0	0	0	0	0	0	0	0	0	0	0	0	0	0	0	0	0	0	0	0	0	0	0	0	0	0	0	0	0	0	0	0	0	0	0	0	0	0	0	0	0	0
FvH4_1g10642	ATHCHIB,B-CHI,CHI-B,HCHIB,PR-3,PR3	basic chitinase	0	0	0	0	0	0	0	0	0	0	0	0	0	0	0	0	0	0	0	0	0	0	0	0	0	0	0	0	0	0	0	0	0	0	0	0	0	0	0	0	0	0	0	0	0	0
FvH4_1g10643	ATHCHIB,B-CHI,CHI-B,HCHIB,PR-3,PR3	basic chitinase	0	0	0	0	0	0	0	0	0	0	0	0	0	0	0	0	0	0	0	0	0	0	0	0	0	0	0	0	0	0	0	0	0	0	0	0	0	0	0	0	0	0	0	0	0	0
FvH4_1g10661	ATHCHIB,B-CHI,CHI-B,HCHIB,PR-3,PR3	basic chitinase	4.97	0.8	0.68	2.7	12.57	0.45	1.75	1.44	1.42	2.38	4.75	5.13	4.16	3.71	2.61	1.82	15.26	3.32	2.94	3.51	1.42	0.91	56.51	95.29	9.21	33.24	0.1	0.14	3.89	1.44	0.14	0.37	279.61	4.12	1.23	1.32	36.41	1.77	213.44	96.56	17.67	13	5.72	3.49	3.06	670.61
FvH4_1g10671		Tetratricopeptide repeat (TPR)-like superfamily protein	8.65	8.37	8.84	11.05	6.37	7.92	9.16	3.28	9.48	10.76	10.74	5.87	7.89	5.98	4.34	3.35	3.57	8.61	5.46	3.52	4.73	4.44	2.83	1.24	2.52	1.56	5.48	7.62	1.83	5.77	3.07	1.7	6.04	5.42	0.07	4.79	3.07	1.21	1.26	6.08	4.89	2.65	1.9	2.63	4.49	2.75
FvH4_1g10791		GDSL-like Lipase/Acylhydrolase superfamily protein	0	0	0	0	0.04	0	0	0	0	0	0.03	0.01	0	0	0	0	0	0	0	0	0	0	0	0	0	0	0	0	0	0	0	0	0	0	0	0	0	0	0	0	0	0	0	0	0	0
FvH4_1g10851		TTF-type zinc finger protein with HAT dimerisation domain	2.9	1.05	1.8	1.47	2.28	3.05	3.31	3.74	1.89	1.41	1.56	1.22	2.16	2.16	2.16	1.64	2.18	1.3	2.46	1.86	2.02	1.93	1.59	1.46	1.6	1.59	0.1	1.54	0.67	2.38	1.7	1.41	1.23	1.36	2.23	2.75	0.83	0.94	1.05	0.86	1.54	1.03	0.91	0.63	1.89	1.6
FvH4_1g10931		F-box family protein with a domain of unknown function (DUF295)	0.01	0	0.02	0.05	6.74	3.67	0.57	0.02	0.01	0	0	0.05	0.02	0	0	0	0	0	0	0	0	0.01	0	0.01	0	0	0	0	0.03	0	0	0	0	0	0	0	1.75	0	0.04	0	0	0	0.02	0.02	0.01	0.01
FvH4_1g10991		RNA-binding (RRM/RBD/RNP motifs) family protein	89.56	82.71	80.24	96.07	66.18	64.57	49.29	39.48	116.73	101.44	103.92	64.19	68.02	53.52	47.28	32.45	39.65	66.83	42.26	41.16	35.41	31.43	38.78	27.34	33.56	53.76	91.29	77.88	29.26	63.39	54.59	38.27	82.71	75.23	8.59	59.95	46.15	45.08	41	64.94	45.47	47.84	45.93	43.56	59.47	43.91
FvH4_1g11001			0	0	0	0	0	0	0	0	0	0	0.07	0	0	0.06	0	0	0	0	0	0	0	0	0	0	0	0	0	0	0	0.66	0.14	0.17	0	3.39	0	10.37	0	0	0	0	0.07	0	0	0	0.02	0
FvH4_1g11002			0.01	0.03	0.03	0	0	0	0	0.16	0	0	0	0	0	0	0	0	0	0	0	0	0	0	0	0	0	0	0	0	0	0.06	0	0	0	0	0	0.26	0	0	0	0	0	0	0	0	0	0
FvH4_1g11003			0	0	0	0	0	0	0	0	0	0	0	0.11	0	0.06	0	0	0	0	0.06	0	0	0	0	0	0	0	0.13	0	0	0.59	0	0	0	3.89	0	2.42	0	0	0	0.15	0.07	0	0	0	0	0
FvH4_1g11071			19.04	9.62	9.1	38.46	7.46	11.7	11.96	3.09	21.24	42.91	2.69	95.96	18.6	10.75	7.29	4.18	5.61	32.78	16.47	21.25	3.61	5.58	26.11	105.17	20.45	126.96	3.69	0.88	0.67	8.4	7.55	8.27	12.84	253.25	0.93	53.42	30.2	31.01	60.79	211.98	53.04	49.93	56.13	51.66	9.02	59.89
FvH4_1g11081			0	0.27	0	0	0	0	0	6.62	0	0	0	0	0	0	0	0	0	0	0	0	0	0	0	0	0	0	0	0	0	0	0	0	0	0.46	0.22	0.7	0	0	0	0.11	0	0	0	0	0	0
FvH4_1g11181		Eukaryotic aspartyl protease family protein	3.63	2.49	3.92	4.8	10.11	3.02	5.24	6	4.89	5.39	5.59	3.51	2.24	1.12	0.82	0.77	1	1.87	1.36	1.42	1.05	1.81	1.58	1.05	1.31	1.28	1.02	3.2	1.19	11.58	10.86	9.87	1.64	7.05	0	8.47	1.11	2.28	1.23	3.3	4.57	6.74	10.04	14.38	2.14	0.9
FvH4_1g11340		GDSL-like Lipase/Acylhydrolase superfamily protein	0.09	0.69	0.65	1.22	1.92	0.03	0.1	0.1	2.87	0.67	0.42	0.11	0	0	0	0	0	0	0	0	0	0	0	0	0	0	0	0	0	0	0	0	1.39	0	0	0	0	0	0	0	0	0.04	0	0	0	0
FvH4_1g11341		GDSL-like Lipase/Acylhydrolase superfamily protein	0.01	0.06	0.07	0.9	0.74	0.03	0.16	0.23	0.94	0.15	0.3	0.04	0	0.02	0	0	0	0.03	0	0	0	0	0.03	0	0	0	0	0	0	0.03	0.03	0.03	0.66	0	0	0	0.4	0.18	0.9	0	0.02	0	0.03	0.02	0.01	0.02
FvH4_1g11351	ATCNGC9,CNGC9	cyclic nucleotide gated channel 9	0	0	0	0.02	0	0	0	0	0	0	0.03	0.03	0	0	0	0	0	0	0	0	0	0	0	0	0	0	0	0	0	0	0	0	0	0	0	0	0	0	0	0	0	0	0	0.02	0	0
FvH4_1g11391		SWIM zinc finger family protein	6.73	6.3	8.44	13.3	7.58	9.61	11.24	5.61	11.41	11.22	10.66	6.92	7.88	6.93	5.78	4.98	6.79	8.85	7.29	6.04	6.34	7.62	4.81	3.49	4.82	3.78	5.16	7.05	2.22	5.87	4.96	4.05	9.86	5.47	0.04	8.03	10.52	4.05	5.07	6.35	6.16	5.32	4.82	7.2	6.95	5.15
FvH4_1g11392		Heavy metal transport/detoxification superfamily protein	4.08	0.55	0.81	1.36	1.19	1.24	0.76	0.65	1.2	1.88	1.15	2.72	1.23	0.31	0.36	0.36	3.58	1.61	0.84	0.96	1.13	5.24	2.69	1.3	2.65	2.13	0	0.16	1.06	3.29	1.55	3.5	1.91	3.22	0	4.37	3.96	1.49	3.53	3.3	1.74	1.09	0.88	0.86	0.46	0.43
FvH4_1g11431		DnaJ domain ;Myb-like DNA-binding domain	0	0.01	0.08	1.32	4.9	3.15	2.47	1.03	0.11	1.48	1.9	4.31	0.02	0.16	0.06	0	0	0	0.02	0	0	0	0	0	0	0	0.1	0	0	0.08	0	0.02	0.31	0.05	0	0.18	0.03	2.07	0.08	2.66	4.99	1.22	0.25	0.07	0.01	0.01
FvH4_1g11471			5.58	5.33	5.61	6.13	6.65	8.32	5.49	4.7	7.47	7.38	7.64	5.36	6.9	5.7	5.12	4.59	5.88	6.14	6.3	7.13	6.93	6.7	5.53	3.72	5.46	4.5	1.23	2.8	1.84	8.69	8.25	8.86	7.51	8.48	0.15	9.45	5.08	3.47	5.1	4.51	4.49	5.15	5.14	6.62	7.12	4.64
FvH4_1g11472	HSP21	heat shock protein 21	0	0.31	0.22	0.69	0.16	0.05	0.05	0.67	0.59	0.32	0.24	0.08	0.04	0	0.04	0	0	0	0	0	0	0.03	0.06	0	0	0.02	8.21	4.52	0.21	0.67	0.75	0.22	0.05	0.94	0.12	0.84	0	0.03	0.04	0.08	0.14	0.11	0.13	0.35	0	0
FvH4_1g11491	APX3	ascorbate peroxidase 3	13.93	46.01	28.05	18.35	20.69	20.61	18.33	16.26	33.15	23.19	22.54	11.49	18.04	16.09	22.18	28.79	43.22	12.85	20.32	23.07	26.15	28.09	39.2	20.57	52.84	21.99	51.47	78.6	23.59	7.6	13.06	20.23	52.29	7.45	2.35	4.84	233.33	4.72	4.38	22.09	30.89	48.51	62.59	91.15	14.79	11.26
FvH4_1g11501		BED zinc finger ;hAT family dimerisation domain	0	0	0	0	0	0	0	0.18	0	0	0	0	0	0	0	0	0	0	0	0	0	0	0	0	0	0	0	0	0	0	0.58	0	0	0	2.14	0	0	0	0.15	0	0	0	0.11	0	0	0
FvH4_1g11671			0.01	0	0.01	0	2.02	0.31	0.11	0.35	0.02	0.01	0.02	0.02	0	0	0	0	0	0	0	0	0	0	0.03	0.01	0	0.01	0	0	0	0.02	0	0	0	0.05	0.06	0.08	0.03	0	0	0	0.02	0	0	0	0.02	0.01
FvH4_1g11701		S-adenosyl-L-methionine-dependent methyltransferases superfamily protein	14.06	8.69	14.81	12.46	13.27	11.44	10	13.52	19.92	16.16	17.11	9.95	11.84	7.43	4.88	4.84	4.52	9.3	8.46	6.91	5.22	6.01	5.11	4.65	4.42	5.5	3.88	9.44	3.6	11.32	9.88	7.6	10.4	15.24	0.27	16.11	11.87	6.71	5.05	8.42	10.39	8.04	6.53	7.42	12.45	7.04
FvH4_1g11721	CSDP1	cold shock domain protein 1	97.26	139.53	123.34	185.2	58.66	100.65	102.06	69.56	114.49	109.85	59.4	87.57	65.85	80.95	82.73	91.83	89.25	64.47	60.78	62.39	66.1	84.59	102.66	90.41	86.33	114.55	137.22	87.16	23.59	75.6	78.6	47.38	54.47	85.88	2.68	80.87	39.04	67.42	77.01	84.06	88.61	43.07	51.8	61.32	69.95	64.23
FvH4_1g11761		endonuclease/exonuclease/phosphatase family protein	3.12	4.37	4.93	5.35	5.75	5.87	5.44	5.51	5.68	4.77	5.11	3.85	3.72	4.07	2.75	2.39	1.99	3.69	3.49	3	2.5	2.32	2.69	2.22	2.18	1.98	1.25	4.26	1.95	4.13	3.17	3.36	5.29	3.79	2.32	4.81	4.4	7.38	6.15	4.13	4.24	3.92	3.82	3.52	6.21	3.29
FvH4_1g11971			1.53	0.88	0.34	1.03	1.3	0.67	0.43	0.97	0.83	0.88	0.73	0.96	0.75	0.41	0	0	0.17	0.27	0.3	0.16	0.22	0.25	0.28	0.96	0.08	1.41	0.3	0.86	0.58	1.16	1.19	1.43	0.67	1.34	0.19	0.91	1.45	12.74	49.62	1.47	0.96	1.02	1.36	0.72	0.28	0.46
FvH4_1g12101			0.07	0.26	0.72	0.88	0.98	1.54	1.48	0	0.84	1.29	1.89	0.54	0.65	0.28	0.12	0.2	0	0	0.32	0	0.21	0	0	0	0	0	0	0	0	0	0	0	0.46	0.43	0	0.1	0	0	0	0.25	0.66	0	0.13	0.18	0.08	0
FvH4_1g12132			0.19	0	0.13	0.53	0	0.11	0.1	0	0.16	0	0	0.21	0	0.07	0	0	0	0.09	0	0.08	0	0	0.03	0	0	0.08	0	0.11	0	0.11	0	0.1	1.19	0.08	0	0.07	0.12	0	0	0.18	0.23	0	0.09	0.32	0	0.06
FvH4_1g12133		P-loop containing nucleoside triphosphate hydrolases superfamily protein	0.01	0.01	0.02	0.02	42.25	30.85	10.24	3.02	0.11	0.07	0.1	0.09	0.06	0	0.02	0.03	0	0.08	0.02	0.05	0.02	0	0.03	0.08	0.01	0.03	0.06	0	0.05	0.08	0.04	0.15	0.07	0.08	0.14	0.05	0	0.13	0.15	0.04	0.14	0.05	0.02	0.16	0.03	0.05
FvH4_1g12134		P-loop containing nucleoside triphosphate hydrolases superfamily protein	0	0	0	0	12.11	6.86	2.33	0.15	0.01	0	0	0	0	0	0	0	0	0	0	0	0	0	0	0	0	0	0	0	0	0	0	0	0	0	2.26	0	0	0	0.02	0	0	0	0	0	0	0
FvH4_1g12151		Protein of unknown function (DUF3353)	18.05	20.05	28.11	28.12	16.01	23.42	21.67	14.24	30.74	27.38	26.24	17.52	19.48	16.43	12.5	12.4	13.85	23.04	13.28	10.85	9.91	11.81	17.55	16.48	15.64	18.67	35.51	37.63	10.33	15.21	12.59	8.53	26.71	17.34	0.18	16.7	28.66	9.28	7.47	17.35	14.37	9.51	9.27	11.44	12.16	16.64
FvH4_1g12191			4.72	6.13	5.25	9.21	7.24	6.2	12.54	22.65	10.97	9.3	10.66	7.29	5.75	7.06	9.44	10.14	7.49	6.57	6.72	7.62	6.65	8.02	5.48	8.85	4.64	11.43	1.39	5	1.83	5.56	7.78	8.14	8.71	7.85	10.83	6	9.9	13.34	23.99	7.81	9.1	9.81	8.9	10.07	8.86	8.04
FvH4_1g12211			0	0.07	0.13	0.45	0.43	0.41	3.12	4.55	0.45	0.73	4.06	7.43	1.41	2.23	0.97	0.82	0.3	1.78	3.87	3.59	1.97	1.21	0.58	0	0.33	0.02	0.2	0	0	1.22	0.19	0.05	9.99	0.5	0	2.55	4.83	0.34	0.12	14.6	17.5	7.12	0.84	0.09	1.64	0.09
FvH4_1g12241		Leucine-rich repeat (LRR) family protein	32.63	35.64	58.76	29.23	15.64	7.39	5.65	4.29	56.01	52.35	39.19	39.54	28.65	15.97	9.6	10.68	7.54	17.9	6.54	11.67	11.07	12.92	8.35	0.53	5.29	0.83	13.92	77.85	23.94	5.52	8.27	6.52	47.3	20.76	0	11.39	7.91	3.34	1.81	32.4	39.7	24.05	10.66	8.68	18.54	3.15
FvH4_1g12321			0	0	0	0	0	0	0	0	0	0	0	0	0	0	0	0	0	0.05	0	0	0	0	0	0	0	0	0	0	0	0.25	0.42	0.11	0	0	0	0.12	0	0	0	0	0.04	0	0.05	0	0	0
FvH4_1g12341			0.06	0.03	0.08	0.05	0.26	0.5	0	0.12	0	0	0.3	0.15	0	0	0	0.08	0	0	0	0	0	0	0	0.04	0	0	0	0	0	0	0	0	0.37	0.09	0	0	0	0	0	0	0.18	0	0	0	0	0
FvH4_1g12400		FG-GAP repeat-containing protein	32.76	27.62	41.09	56.27	52.95	50.02	43.33	44.14	48.86	46.31	62.99	44.75	49.26	35.56	22.55	24.12	22.7	51.63	47.68	39.27	44.96	48.04	34.24	28.57	35.73	28.84	17.36	48.71	36.4	51.48	50.27	51.8	45.23	48.59	0.26	53.44	39.22	42.67	37.66	40.37	41.61	40.68	35.28	34.79	40.37	30.15
FvH4_1g12411		S-adenosyl-L-methionine-dependent methyltransferases superfamily protein	0	0	0.02	0	0.09	0.47	0.11	254.56	0.01	0	0.02	0.06	0	0	0	0	0	0	0	0.01	0	0	0	0	0	0	0	0.01	0	0	0	0	0.01	0	25.19	0.01	0	0.01	0.56	0	0	0	0	0	0.01	0
FvH4_1g12421	ATZW10	centromere/kinetochore protein, putative (ZW10)	0	0.01	0.03	0.01	0.03	0.01	0	0	0.01	0	0.03	0	0.02	0	0	0	0	0	0	0.01	0	0	0	0	0	0	0	0	0	0	0	0	0	0.01	0	0	0	0	0	0	0	0	0	0	0	0
FvH4_1g12422			0	0.03	0.01	0	1.01	1.69	1.06	1.18	0	0.02	0.02	0.06	0	0	0	0	0	0	0	0	0	0	0	0	0	0	0	0.02	0	0	0	0.02	0	0.05	0.19	0.02	0	0	0.02	0	0	0	0	0.01	0.01	0.01
FvH4_1g12461		alpha/beta-Hydrolases superfamily protein	2.75	2.65	3.05	1.65	3.81	3.3	3.74	4.55	3.42	1.72	3.21	1.85	2.8	1.27	0.53	0.33	0.86	2.67	1.97	1.12	0.87	1.77	1.11	0.83	0.99	0.59	1.8	2.8	1.28	5.92	2.69	2.64	8.08	3.95	0.09	3.28	5.7	2.39	110.55	3.37	3.07	4.83	3.96	7.72	7.36	26.7
FvH4_1g12491		Pectin lyase-like superfamily protein	0	0	0	0	0.18	0.07	0.03	0	0	0	0	0	0	0	0	0	0	0	0	0	0	0	0	0	0	0	0	0	0	0	0	0	0	0	0	0	0	0	0	0	0	0	0	0	0	0
FvH4_1g12531	FRS5	FAR1-related sequence 5	5.73	4.43	6.46	9.75	6.82	6.89	8.32	6.22	9.06	8.21	7.8	5.26	6.41	6.24	4.25	4.68	5.1	5.62	5.38	4.53	4.96	4.36	2.45	2.09	2.4	2.53	1.14	6.04	3.31	7.99	6.76	5.71	5.16	4.83	1.21	6.61	3.12	4.04	5.82	5.22	6.35	5.2	5.89	5.25	4.05	2.78
FvH4_1g12561		FAD/NAD(P)-binding oxidoreductase family protein	0	0	0	0	0	0	0	0	0	0	0.13	0.06	0	0	0	0	0	0	0	0	0	0	0	0	0	0	0	0	0	0	0	0	0	0	0	0	0	0	0	0	0	0	0	0	0	0
FvH4_1g12651			0.02	0	0	0	0	0.15	0	3.17	0	0	0	0.03	0	0.05	0	0	0	0	0.05	0	0	0.08	0.02	0.69	0.05	0.81	0	0	0	0.16	2.22	8.05	0	0	0	0.05	0.24	4.82	34.07	0	0	0.17	0	0.13	0	0.01
FvH4_1g12711		P-loop containing nucleoside triphosphate hydrolases superfamily protein	1.31	0.36	1.63	4.91	1.31	0.67	0.65	0.65	2.42	2.94	2.06	3.1	1.88	1.17	0.98	0.65	0.92	2.16	0.92	1.41	0.94	1.09	0.77	1.06	0.54	0.59	0	0.49	0.41	0.7	0.43	0.41	6.31	7.43	0	2.97	1.34	0.5	1.51	4.35	1.77	1.41	1.17	1.12	1.57	1.39
FvH4_1g12713		P-loop containing nucleoside triphosphate hydrolases superfamily protein	1.42	0.93	16.13	119.1	1.8	0.21	0.1	0.08	11.85	12.57	9.2	8.49	0.22	0.03	0	0.03	0.02	0.43	0.14	0.12	0.03	0.07	0.07	0.03	0.01	0.03	0.7	0.03	0	0.11	0.14	0.43	0.08	5.52	0	0.16	0.06	0.21	0.29	0.06	0.04	0.06	0.02	0.03	0.12	0.13
FvH4_1g12714			0.15	0.16	0	0.06	0.14	0	0	0	0.07	0	0	0.05	3.11	0.16	0	0	0	2.6	0.54	0	0.09	0.15	0.16	0.08	0.05	0.19	0	0.13	0	0.14	0	0.48	0	0.19	0	0	0	0.09	0.42	0.11	0.1	0	0	0	0.1	0.12
FvH4_1g12715			1.39	0.08	0.02	0	0	0	0.08	4.73	0	0	0	0.06	4.18	0.25	0.07	0	0	2.47	0.39	0.12	0	0.41	0.08	0.05	0.03	0.09	0	0	0	0.09	0.19	0.37	0.33	0	2.55	0.17	0	0.11	0.39	0.07	0.06	0.19	0	0	0.17	0.19
FvH4_1g12716		P-loop containing nucleoside triphosphate hydrolases superfamily protein	11.18	0.85	1.57	1.36	1.08	0.9	1.41	2.98	1.68	0.61	1.58	3.9	56.73	32.88	28.24	24.29	23.61	48.74	35.11	27.23	22.49	27.66	26.66	16.68	22.48	15.61	0.28	0.07	0.12	9.96	11	10.58	6.66	2.08	0.02	5.07	2.99	6.43	25.01	1.88	2.15	2.89	2.86	5.41	25.73	28.99
FvH4_1g12717		P-loop containing nucleoside triphosphate hydrolases superfamily protein	9.67	1.42	5.27	31.24	2.14	1.75	1.42	0.4	7.65	14.17	7.33	1.95	1.16	0.77	0.1	0.02	0	0.58	0.27	0.04	0.02	0.04	0.02	0.09	0.05	0.07	0.07	0.55	0.31	0.28	0.13	0.07	2.52	2.01	0	0.77	0.11	0.07	0.14	0.73	0.35	0.11	0.15	0.09	0.32	0.26
FvH4_1g12718		P-loop containing nucleoside triphosphate hydrolases superfamily protein	0.67	0.61	0.68	0.23	3.67	10.19	8.41	0.61	0.23	0.09	0.52	0.13	0.51	0.1	0	0	0	0.46	0.12	0.04	0.02	0.04	0.03	0.02	0.02	0.03	0	0.45	0.15	0.13	0.09	0.04	0.41	0.24	0	0.35	0.16	0.07	0.02	0.5	0.52	0.14	0.13	0.14	0.08	0.04
FvH4_1g12719		P-loop containing nucleoside triphosphate hydrolases superfamily protein	0.95	0.4	0.43	0.18	3.72	7.98	7.1	0.36	0.26	0.14	0.18	0.1	0.69	0.02	0.06	0.02	0.03	0.52	0.08	0.03	0.05	0.06	0.01	0	0	0.01	0	0.4	0.04	0.23	0.06	0	0.45	0.32	0	0.46	0	0.1	0.06	0.4	0.32	0.04	0.26	0.26	0.16	0.04
FvH4_1g12720		P-loop containing nucleoside triphosphate hydrolases superfamily protein	9.7	5.29	33.69	3.1	2.35	1.15	1.4	0.15	31.66	14.98	13.95	3.18	28.29	20.43	8.17	8.77	9.55	14.96	24.63	11.29	10.39	18.06	17.31	7.71	19.35	11.32	0	0.3	0	0.16	0.12	0.07	1.14	1.24	0	1.25	0.08	0.83	0.43	2.34	1.21	0.44	0.46	0.36	1.6	0.12
FvH4_1g12731		P-loop containing nucleoside triphosphate hydrolases superfamily protein	0.01	0	0.03	0.01	54.54	12.32	1.28	0.13	0.08	0.04	0	0.27	0.09	0.21	0.04	0.03	0.06	0.04	0.45	0	0	0.01	0.06	0.03	0.02	0.03	0.07	0	0.25	0.25	0.37	0.97	0	0.49	0.54	0.22	0.43	0.29	1.67	0.22	0.19	0.49	0.42	1.22	0.23	0.07
FvH4_1g12741		P-loop containing nucleoside triphosphate hydrolases superfamily protein	2.34	2.89	23.08	6.18	15.77	13.02	17.39	13.03	30.55	25.53	32.09	24.99	40.14	28	11.46	8.27	4.66	41.11	26.64	19.83	11.31	7.98	5.7	2.17	4.08	1.73	0.29	0.82	1.16	17.43	11.4	13.69	21.94	26.26	0.06	34.48	7.43	13.35	14.4	23.33	40.28	51.58	54.33	53.51	27.98	20.8
FvH4_1g12742	BCS1	cytochrome BC1 synthesis	0.37	0.15	0.6	7.19	4.61	5.57	6.13	0.95	2.12	2.87	6.27	15.13	4.1	3.95	1.13	0.48	1.24	12.41	4.15	3	1.91	0.85	0.7	0.78	0.4	0.38	0.13	0.4	0.35	9.36	5.42	5.47	36.06	53.29	0	21.64	3.93	2.97	13.72	12.26	4.48	3.08	1.96	2.31	12.44	28.71
FvH4_1g12751			0.78	0.48	0.89	0.21	0.32	0.47	0.33	0.86	0.38	0.12	0.21	0.1	0.64	0.36	0.44	0.6	0.51	0.84	0.99	0.94	1.62	1.46	0.8	0.2	0.67	0.54	0	0.08	0.09	0.27	0.36	0.23	0.21	0.24	0	0.35	0	0	0.03	0.14	0.34	0.68	0.7	0.42	2.18	1.08
FvH4_1g12752			0.7	0.8	0.79	1.52	1.44	2.43	2.61	0.98	1.07	1.1	1.25	0.84	1.85	0.94	0.86	0.51	0.76	1.34	1	1.04	0.53	0.82	0.9	0.47	0.79	0.79	0.3	0.93	0.47	1.06	1.12	0.52	0.9	1.48	0	2.12	0.67	0.46	0.22	2.66	1.63	1.42	2.41	0.83	0.61	0.3
FvH4_1g12761		Heavy metal transport/detoxification superfamily protein	0.09	0	0.12	0.64	0.21	0	0	0	0.14	0	0	0.15	8.42	39.51	26.3	9.84	4.07	0.4	1.79	1.87	0.26	0.11	6.98	1.96	6	2.42	0	0.09	0	0.91	1.93	0.53	4.94	0.75	0	1.19	1.37	2.98	0.54	0.96	0.07	2.45	1.61	1.37	59.67	12.45
FvH4_1g12771		F-box and associated interaction domains-containing protein	0	0	0	0	5.41	0.44	0.03	0	0	0	0.03	0.01	0.03	0	0	0	0	0	0	0	0	0	0	0	0	0	0	0	0	0	0	0	0	0	0	0	0	0	0	0	0	0	0	0	0	0
FvH4_1g12781			7.23	20.51	22.83	12.39	0.58	0.09	0.61	0.18	25.81	5.86	2.08	0.64	0.46	0.89	2.46	2.1	0.68	0.67	0.62	3.08	2.79	3.62	1.41	0.23	0.5	0.25	1.34	1.93	0.76	1.04	0.76	1.16	0.18	0.51	0	0.62	0.88	0.93	0.07	0.15	0.26	0.52	0.24	0.32	1	0.27
FvH4_1g12811			0	0	0	0	0	0	0	0	0	0	0	0	0	0	0	0	0	0	0	0	0	0	0	0	0	0	0	0	0	0	0	0	0	0	0	0	0	0	0	0	0	0	0	0	0	0
FvH4_1g12841			0.05	0.1	0.1	0.1	0.37	0.18	0.11	0.11	0.03	0.14	0.1	0.37	0	0.07	0.05	0.04	0.04	0.05	0.12	0	0	0.07	0	0.06	0.11	0.06	0.24	0.23	0	0.06	0.18	0	0.06	0.08	0	0.08	0.25	0.2	0.14	0.05	0.13	0	0.05	0.07	0.35	0.11
FvH4_1g12901		Chaperone DnaJ-domain superfamily protein	51.87	25.17	50.88	34.98	44.26	35.97	33.51	12.87	57.95	36.66	39.43	23.38	25.45	17.13	5.7	4.58	2.53	18.07	15.2	8.57	4.88	4.7	1.23	0.31	1.05	0.22	1.94	15.63	6.26	21.62	13.83	16.37	29.4	35.04	0.07	40.44	6.04	15.37	18.88	27.03	25.32	19.58	15.48	13.47	26.16	20.57
FvH4_1g12951			0	0	0	0	1.69	0.14	0.07	0	0	0	0.11	0.03	0	0	0	0	0	0	0	0	0	0	0	0	0	0	0	0	0	0	0	0	0	0	0	0	0.08	0	0	0	0	0	0	0	0	0
FvH4_1g13011	ATCOAD,COAD	4-phosphopantetheine adenylyltransferase	19.26	20.4	23.15	32.22	27.59	26.29	24.86	35.94	22.14	18.13	25.25	22.16	26.56	29.92	24.5	29.12	25.69	26.45	39.09	25.36	25.33	26.57	29.84	27.03	31.41	39.23	16.27	19.31	8.64	25.6	31.02	25.49	21.91	19.25	0.45	24.99	58.34	24.66	57.95	22.47	37.67	50.59	65.25	60.03	35.88	50.53
FvH4_1g13031			2.53	0.31	0.34	0	0.12	0.12	0	0.06	0.26	0.54	0.05	0.05	0	0.04	0.23	0.22	0.26	0.14	0	0.04	0.23	0.13	0	0.07	0.91	0.14	0.31	0	0	0.24	0.26	0	0.06	0.12	0	0.04	0.06	0.12	0.05	0.29	0.21	0.26	0.1	0.1	0.06	0
FvH4_1g13191			0	0.1	0.57	1.05	0.08	0.24	0.31	0.15	0.59	1.37	1.89	0.69	0.13	0	0	0	0	0.07	0.05	0	0	0	0	0	0	0	0.32	0.31	0.08	0.08	0.06	0.15	1.42	0.17	0.2	0.11	0.09	0.11	0.06	0.13	0	0	0	0	0.08	0.1
FvH4_1g13200		alpha/beta-Hydrolases superfamily protein	0.34	5.11	1.23	1.05	1.6	0.04	0.04	0	0.38	0.07	0.09	0.68	0.1	0.45	1.91	1.54	2.83	0.09	0.16	0.23	0.18	0.09	1.52	0.78	2.57	0.84	0.21	0.22	0.28	5.97	20.57	134.25	41.17	1.09	0	6.28	21.07	0.1	23.83	0.06	0.53	0.97	4.29	27.7	167.59	54.9
FvH4_1g13281			0.35	0	0	0.04	1.34	0.19	1.68	0.75	0.05	0	0.08	0.11	0	0	0	0.06	0	0.08	0	0.07	0	0	0	0	0	0	0	0	0	0	0	0	0	0	0	0.13	0	0.07	0	0.08	0.14	0	0.08	0.06	0.1	0
FvH4_1g13311	EMB2754	Vacuolar sorting protein 39	12.43	8.24	13.17	18.62	19.29	17.06	16.15	21.26	19.34	18.16	20.69	13.98	16.92	19.55	20.32	15.08	16.65	16.95	20.35	22	22.53	25.61	9.81	7.38	7.58	6.76	1.04	11.59	4.77	20.45	17.82	17.18	18.96	14.97	1.47	17.48	7.96	12.56	13.62	15.71	17.67	17.1	16.46	19.49	17.81	9.7
FvH4_1g13361			0.35	0.24	0.49	0	0.12	0.23	0.11	0	0.11	0.05	0	0.09	0	0	0	0	0	0	0	0	0	0	0	0	0	0	0	0	0	0	0	0	0.11	0	0	0	0.12	0	0	0.19	0	0	0	0	0	0
FvH4_1g13401			0	0	0	0	0.13	0	0	0	0	0	0	0	0	0	0.1	0	0	0	0.09	0	0	0.07	0	0	0	0	0	0	0	0	0	0	0	0	0	0	0	0	0.2	0	0	0	0	0	0.13	0.03
FvH4_1g13491			0.54	0.15	0.51	0.32	4.36	14.57	7.99	3.66	0.68	0.55	0.75	0.44	0.22	0.44	0.16	0	0	0.16	0.04	0.05	0	0	0.22	0.31	0.07	0.44	0.18	1.26	0.68	1.23	1.2	0.54	5.14	1.66	0.28	2.98	0.71	0.62	2.18	0.54	0.24	0.37	0.28	0.19	2.9	1.44
FvH4_1g13492			0	0	0	0	0.07	0	0	0	0	0	0	0	0	0	0	0	0	0	0	0	0	0	0	0	0	0	0	0	0	0	0	0	0	0	0	0	0	0	0	0	0	0	0	0	0	0
FvH4_1g13493		Ribosomal L27e protein family	0	0	0	0	0	0	0.15	0	0	0	0	0	0	0	0	0	0	0	0	0	0	0	0	0	0	0	0	0	0	0	0.37	0.15	0	0	0	0	0	0	0	0	0	0	0.14	0	0	0
FvH4_1g13531		Leucine-rich repeat (LRR) family protein	45.63	49.74	88.18	105.72	70.67	67.96	69.66	48.74	110.59	103.05	91.1	70.79	59.72	52.26	48.17	47.3	44.18	52.95	46.48	48.65	46.55	51.97	37.53	20.82	24.28	17.44	8.23	37.25	12.31	52.9	38.67	30.64	68.39	66.22	10.24	51.89	32.49	43.12	52.91	75.86	51.49	38.54	35.46	56.63	66.96	43.14
FvH4_1g13571		Polynucleotidyl transferase, ribonuclease H-like superfamily protein	0	0	0	0.12	0.07	0.21	1.08	6.11	0	0	0.06	0.03	0	0	0	0	0	0	0	0	0	0	0	0	0	0	0	0	0	0	0	0	0	0	28.07	0	0	0	0.06	0	0	0	0	0.04	0	0
FvH4_1g13572		zinc ion binding;nucleic acid binding	0	0	0	0	0.67	1.04	1.64	3.33	0	0	0	0	0	0	0	0	0	0	0	0	0	0	0	0	0	0	0	0	0	0.02	0	0	0	0	1.88	0	0	0	0	0	0.01	0	0	0	0	0
FvH4_1g13581			0	0.17	0	0	0	0	0	0	0	0	0	0	0	0	0	0	0	0	0	0	0	0	0	0	0	0	0	0	0	0	0	0	0	0	0	0	0	0	0	0	0	0	0	0	0	0
FvH4_1g13601		Basic helix-loop-helix (bHLH) DNA-binding family protein	0	0.06	0	0	0	0	0	0.14	0	0	0	0.17	0	0	0	0	0	0.12	0	0.11	0	0	0	0	0	0	0	0	0	0	0	0	0	0.1	0	0	0	0	0	0	0	0	0	0	0	0.04
FvH4_1g13711			0	0	0	0	1.54	1.41	1.39	0.04	0	0	0	0.04	0	0	0	0	0	0	0	0	0	0	0	0	0	0	0	0	0	0	0	0	0	0	0	0	0	0	0	0	0	0	0	0	0.02	0
FvH4_1g13811		F-box family protein	0	0.04	0.12	0.19	0.51	0.21	0.26	0.51	0.18	0.17	0	0.08	0.09	0.16	0.04	0	0	0.17	0	0	0	0	0.03	0.03	0	0	0.14	0	0	0.17	0.2	0	0	0.11	0	0.22	0	0.07	0	0.44	0.04	0.12	0.09	0.06	0	0
FvH4_1g13821		F-box and associated interaction domains-containing protein	0	0	0	0.08	2.42	4.94	2.13	0.21	0	0	0.03	0.01	0	0	0	0	0	0	0	0	0	0	0	0	0	0	0	0	0	0	0	0	0	0	0	0	0	0	0	0	0	0	0	0	0	0
FvH4_1g13851		F-box and associated interaction domains-containing protein	0	0	0	0.02	1.26	2.11	1.7	0.04	0	0	0.04	0.03	0	0	0	0	0	0	0	0	0	0	0	0.01	0	0	0.06	0	0	0	0	0	0	0.03	0	0.09	0	0	0	0	0	0	0	0	0	0
FvH4_1g13901		Plant protein of unknown function (DUF247)	0	0	0	0	0.16	0.1	0.53	1.01	0.01	0	0	0.05	0	0	0	0	0	0	0	0	0	0	0	0	0.02	0	0	0	0	0.57	0.29	0.11	0.02	0	0.02	0.05	0.05	0	0	0	0	0	0.04	0	1.23	1.23
FvH4_1g13911			2.05	1.66	1.87	0.42	1.29	1.06	1.14	2.31	0.47	0.32	1.41	0.46	1.37	0.1	0.05	0.01	0.06	0.91	0.12	0.11	0.04	0.22	0.03	0.06	0.02	0.05	0.12	0.82	0.53	0.41	0.38	0.17	2.52	0.67	0.05	0.63	1.09	1.04	0.64	0.97	1.3	0.94	0.79	0.41	0.14	0.1
FvH4_1g13912			0.46	0.34	0.55	0.29	0.64	0.33	0.66	1.28	0.36	0.32	0.44	1.55	0.51	0.17	0.05	0.01	0.08	0.46	0.23	0.11	0.06	0.24	0.12	0.09	0.12	0.2	0.08	0.38	0.3	0.46	0.33	0.28	0.87	0.25	0.02	0.25	0.49	1.72	2.34	0.65	0.63	0.88	0.68	0.56	0.1	0.08
FvH4_1g13961			0	0	0	0	0	0	0	0	0	0	0	0	0	0	0	0	0	0	0	0	0	0	0	0	0	0	0	0	0	0	0	0	0	0	0	0	0	0	0	0	0	0	0	0	0	0
FvH4_1g13991			0.88	1.29	1.83	1.04	1.8	1.04	1	2.91	1.22	0.96	1.47	2.03	1.43	0.87	1.2	0.97	0.63	1.54	0.96	0.7	0.82	0.78	0.68	0.3	0.45	0.33	0.38	0.64	0.2	1.48	1.08	0.78	1.31	1.66	1.04	1.99	1.74	0.77	1.5	2.26	1.76	1.18	1.47	0.72	0.32	0.65
FvH4_1g14012	UGT72E2	UDP-Glycosyltransferase superfamily protein	0	0.03	0	0	0.04	0.1	0.29	0	0	0	0.03	0.01	0	0	0	0	0	0	0	0	0	0	0	0	0	0	1.03	0	0	5.24	0.08	0	0.03	0.05	0	0	0	0	0	0	0	0.42	0.03	0	0.25	0.07
FvH4_1g14013		UDP-Glycosyltransferase superfamily protein	0.18	0.85	0.74	1.73	3.41	2.24	1.06	0.12	2.01	4.54	5.59	3.58	0.4	1.46	0.36	0.24	0.62	0.33	0.69	0.04	0.03	0	0.51	0.31	0.34	0.19	0	0	0	0.71	0.69	0.16	30.02	0.18	0.02	0.7	7.1	0.24	0.38	5.27	0.52	0.66	0.98	1	65.63	38.27
FvH4_1g14071		F-box family protein	0.01	0	0.02	0.04	8.32	3.75	1.1	0.05	0.05	0	0	0	0	0	0	0	0	0	0	0.02	0	0	0	0.01	0	0	0	0	0.05	0.05	0.02	0	0.05	0.13	0	0	0.08	0	0.02	0.25	0.05	0.11	0.06	0.01	0	0
FvH4_1g14190		protein kinase family protein / peptidoglycan-binding LysM domain-containing protein	1.14	1.78	3.55	8.08	5.83	6.84	5.34	2.64	4.41	3.25	3.03	4.28	9.6	6.18	3.71	2.77	3.01	6.36	7.5	7.92	5.49	6	5.58	1.93	4.68	1.62	0.02	0.27	0.17	3.41	1.3	0.81	1.69	20.5	1.19	15.11	1.14	0.97	2.81	19.97	16.15	11.26	10.9	5.02	8.69	5.39
FvH4_1g14191			0	0	0	0.11	1.49	0.82	0.51	1.99	0.03	0	0	0.01	0	0	0	0	0	0	0	0	0	0	0.01	0	0	0.03	0	0	0.03	0.03	0	0	0	0	0.97	0	0	0	0	0	0	0	0.02	0	0	0
FvH4_1g14251	DAR1	LIM domain-containing protein	4.25	3.23	5.88	8.6	5.26	5.48	5.6	5.46	9.52	6.12	7.01	4.03	10.8	3.36	1.37	1.21	1.66	8.41	4.32	1.52	1.83	3.13	2.62	0.77	1.95	1.38	0.69	7.46	1.61	6.62	5.5	3.76	11.94	9.18	0.14	10.25	3.15	1.63	1.22	7.49	5.42	4.3	4.31	4.12	4.11	2.52
FvH4_1g14252		Cold acclimation protein WCOR413 family	6.78	3.27	7.32	5.4	6.15	4.16	5.48	5.08	6.96	5.24	5.65	3.39	7.09	3.29	1.05	1.06	1.06	6.28	3.21	2.1	1.83	2.31	2.15	0.7	1.73	1.92	0.59	5.72	1.83	4.12	4.19	4.41	9.82	10.05	0.09	11.48	3.32	1.64	1.57	4.79	5.36	3.5	3.04	2.38	6.38	2.29
FvH4_1g14281			0	0	0	0	0	0.07	0	0.07	0	0	0	0	0	0	0	0	0	0	0	0	0	0	0	0	0	0	0	0	0	0	0	0	0	0	0	0	0	0	0	0	0	0	0	0	0	0
FvH4_1g14282	GCN2	protein kinase family protein	0	0	0	0	0	0	0	0	0	0	0	0.03	0	0	0	0	0	0	0	0	0	0	0	0	0	0	0	0	0	0	0	0	0	0	0.07	0	0	0	0	0	0	0	0	0	0	0
FvH4_1g14311			0	0	0	0	2.63	0.31	0	0	0.02	0.02	0.03	0	0	0	0	0	0	0	0	0	0	0	0	0	0	0	0	0	0	0	0	0	0	0	0	0	0	0	0	0	0	0	0	0	0	0
FvH4_1g14371		CAP (Cysteine-rich secretory proteins, Antigen 5, and Pathogenesis-related 1 protein) superfamily protein	0	0	0	0.02	0	0	0.03	0.44	0	0	0	12.28	0.27	0.11	0	0	0	0.6	0.02	0	0	0	0.01	0	0	0.02	0	0	0	0	0.03	0.03	0	0.37	0	0.02	0	476.69	30.07	0.15	0	0	0.46	1.03	0.01	0
FvH4_1g14391			0	0	0	0	0	0	0	0	0	0	0	0	0	0	0	0	0	0	0	0	0	0	0	0	0	0	0	0	0	0	0	0	0	0	0	0	0	0	0	0	0	0	0	0	0	0
FvH4_1g14571		DNA/RNA polymerases superfamily protein	0.11	0.08	0.11	0.06	0.13	0.17	0.03	0.03	0.07	0.1	0.09	0.04	0.06	0.01	0	0	0	0.03	0.01	0	0.02	0	0.01	0	0	0.01	0	0.02	0.01	0.09	0.04	0	0.17	0.14	0	0.11	0.01	0.02	0.06	0.05	0.07	0.03	0.01	0.01	0.02	0.02
FvH4_1g14572		Cysteine proteinases superfamily protein	25.97	22	30.88	47.65	38.61	43.84	49.56	30.1	39.76	31.15	58.57	17.32	32.55	6.31	1.25	1.38	1.39	31.98	9.5	3.86	3.66	5.01	7.22	3.08	6.06	4.78	9.46	24.28	6.64	27.08	22.33	12.36	41.19	51.98	0.99	55.84	10.74	13.44	10.2	23.82	22	12.72	12.93	13.18	15.66	9.83
FvH4_1g14581		Transducin/WD40 repeat-like superfamily protein	0	0	0.02	0	0.33	0.86	1.49	31.42	0.04	0.01	0.02	0	0.04	0.08	0.02	0	0	0.02	0.18	0.06	0	0	0.02	0	0.01	0	0.04	0	0	0.05	0.04	0.05	0.05	0.04	237.46	0.18	0.06	0.07	25.23	0	0.08	0.09	0	0.03	0	0.75
FvH4_1g14582			16.66	15.63	23.85	11.94	16.72	13.63	14.07	10	21.13	19.76	24.06	18.11	16.71	25.07	26.6	22.44	22.97	16.41	23.21	22.19	17.26	23.32	7.94	3.79	5.31	3.34	1.55	7.95	4.81	13.56	12.69	13.67	13.58	13.33	0.14	14.64	7.65	17.09	23.23	24.01	27.91	22.53	21.83	21.41	14.1	10.31
FvH4_1g14701			0	0	0	0	0	0	0	0	0	0	0	0.03	0	0	0	0	0	0	0	0	0	0	0	0	0	0	0	0	0	0	0	0	0	0	0	0	0	0	0	0	0	0	0	0	0	0
FvH4_1g14721	BLH2,SAW1	BEL1-like homeodomain 2	12.11	6.5	10.45	8.49	9.03	10.64	10.08	8.07	11.38	9.31	12.61	6.92	12.91	5.97	1.21	1.34	1.26	10.59	5.96	2.44	1.8	2.39	2.5	1.11	2.37	1.85	0.83	5.85	2.93	7.02	6.94	8.6	11.49	8.85	5.88	10.06	4.01	10.78	7.88	7.59	12.22	8.9	7.93	8.19	13.16	8.79
FvH4_1g14871			0	0	0	0	0	0	0	0	0	0	0	0	0	0	0	0	0	0	0	0	0	0	0	0.02	0	0.02	0	0	0	0.85	0.72	0	0	0	0	0	0	0	0	0	0	0.07	0.2	0	0	0
FvH4_1g14881	ATMES3,MES3	methyl esterase 3	1.6	0.15	0.94	0.51	0.67	0.1	0.4	0.2	0.36	0.19	0.09	0.49	0.44	1.67	1	0.41	0.55	0.09	0.64	0.77	0.49	0.23	0.85	0	2.31	0	0.14	0	0	0.22	0.24	0.1	2.09	0.22	0	0.78	1.82	0	0.25	0.43	0.75	1.8	1.09	1.48	5.15	2.93
FvH4_1g14882		hAT dimerisation domain-containing protein / transposase-related	0.11	0	0.02	0	0	0	0	0	0	0	0	0	0	0	0.01	0	0	0	0.15	0	0	0	0	0	0	0	0	0	0.02	0	0	0	0	0	0	0.01	0.02	0.01	0.03	0	0	0	0	0.01	0.02	0
FvH4_1g14891	ATMES10,MES10	methyl esterase 10	0.2	0.83	1.98	2.65	0	0.1	0.72	0.29	8.37	0.05	0.04	0.26	0	0.31	0	0	0	0	0.1	0	0	0	0.02	0	0	0	0	0	0	1.31	0.54	0.09	0.55	0.07	0.04	0.71	1.84	17.62	237.7	0.04	0	0.17	0.39	0.29	10.8	11.07
FvH4_1g14961			0	0	0	0	3.16	2.87	0.11	0	0	0	0	0	0	0	0	0	0	0.18	0	0	0	0	0	0	0	0	0	0	0	0	0	0	0.11	0	0	0	0	0	0	0	0	0	0	0	0.25	0.13
FvH4_1g15001			0	0	0	0	0.08	0	0	0	0	0	0	0	0	0	0	0	0	0	0	0	0	0	0	0	0	0	0	0	0	0.04	0	0	0	0	0	0	0	0	0	0	0	0	0	0	0.01	0.07
FvH4_1g15002			0	0	0	0	0	0	0	0	0	0	0	0	0	0	0	0	0	0	0	0	0	0	0	0	0	0	0	0	0	0	0	0	0	0	0	0	0	0	0	0	0	0	0	0	0	0
FvH4_1g15003			0	0	0.01	0	0.36	0	0	0	0.02	0.04	0	0.02	0	0.03	0.07	0.03	0	0	0.03	0	0	0	0.03	0	0.09	0	0	0.04	0	0	0.06	0	0.04	0	0	0	0	0.03	0	0	0	0	0	0	17.78	21.17
FvH4_1g15011	BB,BB2	RING/U-box superfamily protein	0.57	0.7	0.71	0.12	17.05	5.15	1.33	0.82	0.55	0.22	0.26	0.23	0.58	0.07	0	0	0	0.35	0.33	0.08	0	0.12	0.03	0.02	0	0.02	0	0.21	0	0.06	0.12	0.1	0.37	0.34	0	0.29	0.17	0.04	0.04	0.83	0.69	0.85	0.09	0.25	0.07	0.06
FvH4_1g15051	EID1	F-box family protein	0.06	0.11	0.06	0.08	0.19	0.09	0	0	0	0	0	0	0	0	0	0	0	0.07	0.12	0	0	0	0	0	0	0	0	0	0	0	0	0	0	0.06	0	0	0	0.12	0.07	0.08	0	0	0	0	0	0
FvH4_1g15052			0	0	0	0	0	0.07	0	0	0	0	0	0	0	0.04	0	0	0	0	0	0	0	0	0	0	0	0	0	0	0	0	0	0	0	0	0	0	0	0	0	0	0	0	0	0	0	0
FvH4_1g15053			0	0	0	0	0	0	0	0	0	0	0	0	0	0	0	0	0	0	0	0	0	0	0	0	0	0	0	0	0	0	0	0	0	0	0	0	0	0	0	0	0	0	0	0	0	0
FvH4_1g15091		PIF1 helicase	0	0	0	0	0	0	0	0	0	0	0	0	0	0	0	0	0	0	0	0	0	0	0	0	0	0	0	0	0	0	0	0	0	0	0	0	0	0	0	0	0	0	0	0	0	0
FvH4_1g15101			0	0	0	0	0.05	0	0	0	0	0	0.04	0	0	0	0	0	0	0	0	0	0	0	0	0	0	0	0	0	0	0	0	0	0	0	0	0	0	0	0	0	0	0	0	0	0	0
FvH4_1g15102		P-loop containing nucleoside triphosphate hydrolases superfamily protein	1.4	1.38	1.76	2.11	1.28	1.94	2.66	0.7	2.84	2.49	1.81	1.02	1.83	2.26	1.34	1.01	1.1	1.62	1.59	0.93	0.97	1.49	0.83	0.25	0.75	0.21	0.47	2.13	0.63	1.41	1.09	1.06	1.14	1.23	0.01	1.88	0.49	0.35	0.23	2.04	1.76	0.89	0.47	0.72	1.23	0.54
FvH4_1g15161			0	0	0	0.15	2.65	0	0	0	0	0	0	0	0	0	0	0	0	0	0	0	0	0	0	0	0	0	0	0	0	0	0	0	0	0	0	0	0	0	0	0	0	0	0	0	0.01	0
FvH4_1g15171		Disease resistance protein (CC-NBS-LRR class) family	11.61	4.77	1.98	4.15	7.16	3.81	5.65	0.74	13.79	11.49	9.1	16.19	10.01	4.65	2.53	1.76	4.63	8.79	4.47	1.7	1.55	1.22	4.25	6.91	5.87	5.63	1.39	1.51	1.62	6.56	3.43	4.52	73.9	63.43	0	13.75	7.18	3.44	12.72	107.29	14.63	19.39	13.8	15.19	21.39	21.98
FvH4_1g15351			0.49	0.06	0.18	1.2	3.87	2.8	2.54	2.8	0.11	0.21	0.43	0.58	2.04	0.7	0.31	0.22	0.42	0.88	1.24	0.24	0.19	0.34	0.37	0.15	0.38	0.35	0.03	0.04	0.02	1.51	2.61	1.59	1.06	1.93	0.24	2.77	2.51	1.46	2.22	0.88	1.22	1.01	0.99	1.4	2.27	1.83
FvH4_1g15441			0.05	1.16	0.81	1.04	1.52	1.43	2.36	1.78	0.66	1.38	2.34	1.2	0.77	1.19	0.73	0.86	0.38	0.75	2.16	0.83	0.34	0.57	0.25	0.33	0.11	0.25	0.14	0.2	0.32	0.32	0.16	0.19	0.41	0.29	26.97	0.83	0.22	0.83	1.7	0.25	0.37	0.35	0.98	0.84	1.16	0.84
FvH4_1g15450		Homeodomain-like superfamily protein	0.84	0.72	0.9	0	0	0	0	0	0	0	0	0	0	0	0	0	0	0	0	0	0	0	0	0	0	0	0	0	0	0	0	0	0	0	0	0	0	0	0	0	0	0	0	0	0.28	0.19
FvH4_1g15471	GMD1	GDP-D-mannose 4,6-dehydratase 1	0	0	0	0	0	0	0	0	0	0	0	0	0	0	0	0	0	0	0	0	0	0	0	0	0	0	0	0	0	0	0	0	0	0	0	0	0	0	0	0	0	0	0	0	0	0
FvH4_1g15481			0.34	0.26	0.69	0.51	6.44	1.54	0.19	0.19	0.67	0.49	0.24	0.23	0.32	0.12	0.15	0.19	0	0.32	0.4	0.28	0.06	0.11	0.18	0	0.07	0.2	0.52	0.28	0	0.1	0.15	0.26	0.38	0.34	0.08	0.2	0.52	0	0	0.32	0.14	0.11	0.34	0.23	0.17	0.02
FvH4_1g15551		Peroxidase superfamily protein	0	0	0	0	3.78	2.44	6.12	4.68	0	0	0	0	0	0.04	0	0	0	0	0.1	0.05	0	0	0.04	0	0.04	0	0	0.03	0.04	0	0	0	0	0.05	0	0.05	0.08	0	0	0	0	0	0	0	4.97	56.91
FvH4_1g15681			0	0	0	0	0.42	0.06	0	0	0	0.03	0	0	0	0	0	0	0	0	0	0	0	0	0	0	0	0	0	0	0	0	0	0	0.06	0	0	0	0	0	0	0	0	0	0	0	0	0
FvH4_1g15781			0	0	0	0	1.26	0	0	0	0	0	0	0.05	0	0	0	0	0	0	0	0	0	0	0	0	0	0	0	0	0	0	0	0.06	0	0	0	0	0	0	0	0	0	0	0	0	0	0
FvH4_1g15871			15.52	7.23	14.61	9.97	14.77	15.15	8.37	6.14	14.86	9.08	13.77	8.29	15.88	11	7.01	4.88	6.08	13.78	14.74	9.18	6.51	8.19	7.35	3.89	6.8	6.99	1.51	6.97	4.4	8.99	11.01	8.63	22.54	11.55	0.08	12.85	9.12	8.07	8.47	8.18	11.65	11.44	14.22	11.09	11.01	6.59
FvH4_1g15931			0	0	0.01	0	0	0	0.03	1.77	0.05	0	0.05	0	0	0	0	0	0	0	0	0	0	0	0	0	0	0	0	0	0	0	0	0	0	0	37.78	0	0	0.04	0.37	0	0	0.04	0.05	0	0	0
FvH4_1g15941	FHY3	far-red elongated hypocotyls 3	0	0	0	0	0	0	0	0	0	0	0	0	0	0	0	0	0	0	0	0	0	0	0	0	0	0	0	0	0	0	0	0	0	0	0	0	0	0	0	0	0	0	0	0	0	0
FvH4_1g16081			1.79	1.65	1.98	0.95	0.97	7.35	2.06	2.17	0.66	0.95	0.42	2.57	0.17	0.31	0	0.2	0.15	0.08	0.21	0.08	0.21	0.06	0.13	0.52	0.19	0.86	0.55	0.2	0	1.17	0.7	0.47	1.22	0.36	0.35	0.63	0.77	2.22	1.54	0.25	0.44	0.58	0.53	0.78	0.8	0.47
FvH4_1g16101		alpha/beta-Hydrolases superfamily protein	0	0	0	0	0	0	0	0	0	0.02	0.04	2.08	0.04	0.18	0	0	0	0.04	0	0	0	0	0	0	0	0	0	0.05	0	0.26	0	0.05	0	28.63	0	15.74	0	0.57	0.16	0.2	0.04	0	0.13	0	0	0
FvH4_1g16102		alpha/beta-Hydrolases superfamily protein	0	0	0	0.01	0.06	0	0	0	0.01	0	0.02	0.22	0.04	0.2	0	0	0	0.04	0.05	0	0	0.03	0.01	0	0.01	0	0.04	0	0	0	0.04	0.02	2.34	4.11	0	6.74	0.09	0.05	0	1.28	4.66	0.18	0.09	0.03	0	0
FvH4_1g16103		alpha/beta-Hydrolases superfamily protein	9.75	0.52	1.51	0.29	0.84	0.38	0.11	0	0.73	0.66	1.78	7	29.36	12.38	11.21	10.65	12.54	23.86	20.45	21.88	17.18	10.54	11.66	0.01	14.29	0.06	0.04	0.03	0.06	0.4	0.13	0	16.26	4.03	0.02	3.94	0.48	0.72	0.21	11.68	12.47	6.15	2.71	1.9	0.3	0.04
FvH4_1g16141			0	0	0	0	0	0	0	0	0	0	0	0	0.07	0	0	0	0	0	0.06	0	0	0	0	0	0	0	0	0	0	0	0	0	0	0	0	0	0	0	0	0	0	0	0	0	0	0
FvH4_1g16180		Subtilisin-like serine endopeptidase family protein	0	0	0.09	2.99	0.02	0.02	0	0.02	0	0.08	0	172.28	2.36	1.39	0.07	0.01	0.01	0.16	0.44	0.08	0.05	0.09	0	0	0	0	25.65	9.2	4.38	2963.87	2264.34	1263.76	0	2352.36	0	2671.7	0	29.15	0.98	51.59	66.6	110.34	89.5	124.17	0	0
FvH4_1g16211			8.88	3.2	6.57	5.33	6.19	6.49	4.73	2.83	7.33	6.53	8.41	4.16	10.42	8.1	4.73	3.82	4.91	8.87	8.3	5.36	4.69	4.85	3.73	2.45	3.88	2.63	0.19	3.58	1.67	4.16	5.86	3.94	8.44	4.44	0.04	6.54	6.62	2.66	6.6	7.42	7.29	6.38	6.41	7.23	14.98	6.3
FvH4_1g16231		AP2/B3-like transcriptional factor family protein	0	0	0	0	0	0.83	1.37	0.23	0	0	0	0	0	0	0	0	0	0	0	0	0.04	0.07	0	0	0	0	0	0	0	0.06	0	0	0	0.04	0.2	0	0	0	0	0	0	0	0	0	0	0
FvH4_1g16261			0	0	0	0	0	0	0	0	0	0	0	0.03	0	0	0	0	0	0	0	0	0	0	0	0	0	0	0	0	0	0	0	0	0	0	0	0	0	0	0	0	0	0	0	0	0	0
FvH4_1g16271		HXXXD-type acyl-transferase family protein	0.3	0.08	0.19	0.21	0.14	0	0	0.05	0.18	0.13	0.51	1.74	1.03	0.79	0.33	0	0	1.26	0.27	0.04	0	0	0.02	0	0.01	0	0	0	0	0.14	0.1	0.19	0.49	0.7	0.02	1.05	0.2	0.28	0	1.79	2.11	0.51	0.11	0.14	7.32	1.93
FvH4_1g16302			12.72	4.86	10.06	7.06	36.84	10.73	7.29	8.71	9.73	6.97	10.06	5.44	10.46	5.35	4.68	2.4	5.45	9.37	4.39	4.65	4.59	3.33	3.08	1.88	2.63	2.01	0.58	4.29	2.54	6.57	8.09	4.97	15.67	5.95	3.15	10.02	3.41	10.89	6.82	8.38	9.99	8.34	7.7	6.97	9.06	3.99
FvH4_1g16303			13.31	7.37	11.16	6.53	31.53	11.42	5.82	10.6	8.2	7.3	8.05	5.15	11.08	5.34	3.02	2.73	3.93	8.61	5.29	4.42	2.16	3.57	2.73	1.66	2.99	2.86	0.61	4.71	2.48	6.79	7.57	4.6	13.74	7.46	3.11	8.77	4.59	10.72	7.37	7.14	8.22	8.72	6.68	7.5	9.9	5.09
FvH4_1g16304		HXXXD-type acyl-transferase family protein	2.04	1.73	2.25	2.16	10.83	5.11	4.43	2.29	2.64	2.37	3.77	1.98	3.57	0.79	0.11	0.09	0.05	2.53	1.52	0.32	0.24	0.64	0.27	0.21	0.11	0.05	0	1.04	0.68	0.75	0.88	0.99	5.59	2.59	0.18	1.86	1.25	1.86	1.89	1.78	2.18	0.74	0.5	0.89	1.31	0.87
FvH4_1g16321		HXXXD-type acyl-transferase family protein	0.35	0.86	1.79	0.8	52.16	130.3	6.29	0.12	1.37	0.29	0.25	0.81	4.58	1.15	0.18	0.15	0.06	4.6	5.6	2.82	0.86	1.21	0.17	0.02	0.26	0	0.03	0.02	0	0.4	0.04	0	23.44	0.5	0.04	0.29	6.34	4.3	6.32	0.38	0.11	0.03	0.07	0.37	1.28	4.05
FvH4_1g16371			0	0.02	0.02	0	0.06	0	0	0.11	0	0	0.27	0.11	0	0	0.04	0.04	0	0	0	0.12	0	0	0	0	0	0	0.07	0	0	0.06	0.08	0	0	0	0	0.04	0.12	0.22	0.17	0	0.08	0.13	0.14	0.03	0.15	0.06
FvH4_1g16621			6.43	1.91	4.69	1.51	3.79	3.97	3.36	1.54	2.8	2.25	2.47	1.96	6.08	2.92	2.22	0.92	1.37	4.03	4.23	1.41	2.07	2.07	1.83	0.53	1.34	0.89	0	5.54	2.33	2.16	4.98	3.49	4.43	2.92	0	4.16	1.55	1.73	1.33	2.62	2.75	3.54	2.76	2.52	7.02	4.27
FvH4_1g16641			0	0	0	0	0	0	0	0	0	0	0	0	0	0	0	0	0	0	0	0	0	0	0	0	0	0	0	0	0	0	0	0	0	0	0	0	0.18	0	0	0	0	0	0	0	0	0
FvH4_1g16821			0	0	0	0	0	0	0	0	0	0	0.08	0	0	0	0	0	0	0	0	0	0	0	0	0	0	0	0	0	0	0	0	0	0	0	0.08	0	0	0	0	0	0	0	0	0	0	0
FvH4_1g16841			0	0.02	0.03	0	0.77	0.08	0.08	0	0.04	0	0	0	0.75	0.25	0.19	0.16	0.18	0.93	0.17	1.02	0.49	0.31	0.33	0.7	0.27	0.26	0	0	0	0	0	0	0	0.17	0	0.06	0	0	0.06	2.14	0.29	0.37	0.42	0.52	0	0
FvH4_1g16861		Protein kinase superfamily protein	19.29	19.24	22.65	10.54	16.12	12.94	19.44	14.72	22.9	18.88	23.12	25.36	24.52	21.2	12.57	13.52	9.13	30.71	24.69	17	23.45	25.19	12.64	3.19	14.06	3.3	3.17	7.61	1.6	8.74	4.31	3.44	33.38	25.73	0.7	19.48	7.61	8.47	7.67	19.87	16.56	13.91	10.42	12.52	19.8	9.28
FvH4_1g16862	CYP81D4	cytochrome P450, family 81, subfamily D, polypeptide 4	1.51	1.12	1.29	0.93	1.02	0.65	0.89	2.45	1.45	0.64	1.51	1.34	0.68	0.56	0.43	0.27	0.23	0.57	1.54	0.48	0.38	0.47	0.1	0.07	0.18	0.13	0.21	0.48	0.2	1.52	1.58	0.74	2.56	1.16	0.03	1.25	2.41	3.21	25.62	0.57	0.75	0.53	0.87	0.59	0.78	9.58
FvH4_1g16891		26S proteasome, regulatory subunit Rpn7;Proteasome component (PCI) domain	6.24	3.44	8.11	9.63	11.06	12.28	11.34	10.68	11.58	10.38	12.16	7.18	9.09	7.07	4.6	4.67	6.06	7.94	6.95	5.08	4.68	5.45	3.37	1.41	1.8	1.38	1.65	8.08	5.78	5	5.92	5.61	8.81	5.54	0.42	6.68	4.39	4.93	3.9	6.89	9.19	8.98	6.83	5.98	7.41	3.25
FvH4_1g16921	CYP81D1	Cytochrome P450 superfamily protein	0	0.02	0	0	0	0	0	0	0	0	0	0	0	0	0	0	0	0	0	0	0	0	0	0	0	0	0	0	0	0	0	0	0	0	0	0	0.13	0	0	0	0	0	0	0	0	0
FvH4_1g17131		DNAse I-like superfamily protein	0	0	0	0.02	0	0	0.04	0	0	0	0.04	0	0	0	0	0	0	0	0.03	0	0	0	0	0	0.02	0	0	0	0	0	0	0	0.04	0	0.26	0	0	0	0	0.04	0.03	0	0	0.03	0	0
FvH4_1g17271			0.42	0.1	0.17	0	0	0	0	1.25	0	0	0	0	0	0	0	0	0	0	0.08	0	0	0	0	0	0.04	0	0	0	0	0	0	0	0	0	1.9	0	0	0	0	0	0	0	0	0	0	0
FvH4_1g17272			0.08	0	0	0.02	0	0.09	0.09	1.6	0	0.02	0	0	0	0	0	0	0.04	0	0	0	0	0	0	0	0	0	0	0	0.05	0	0	0	0	0	0	0	0	0	0	0	0	0	0	0	0.03	0.02
FvH4_1g17321		DNAJ heat shock N-terminal domain-containing protein	0	0	0	0	2.45	3.06	0.79	0.07	0	0.1	0	0.03	0	0	0	0	0	0	0.05	0	0	0	0	0	0	0	0	0	0.08	0	0	0	0	0	0	0.25	0	0	0	0	0	0	0	0	0.02	0
FvH4_1g17331			0	0	0	0	0	0	0	0	0	0	0	0	0	0	0	0	0	0	0	0	0	0	0	0	0	0	0	0	0	0	0	0	0	0	0	0	0	0	0	0	0	0	0	0	0	0
FvH4_1g17351			0	0	0	0	0	0	0	0.08	0	0	0	0	0	0	0	0	0	0	0	0	0	0	0	0	0	0	0	0	0	0	0	0.08	0	0	0.22	0	0	0	0	0	0	0	0	0	0	0
FvH4_1g17371			0	0	0	0.05	0	0	0	0	0	0	0	0	0	0	0	0	0	0	0	0	0	0	0	0	0	0	0	0	0	0	0	0	0	0	0	0	0	0	0	0	0	0	0	0	0	0
FvH4_1g17521			0	0.03	0	0	0.16	0	0	0	0	0	0	0.06	0	0	0	0	0	0	0	0	0	0	0	0	0	0	0	0	0	0	0	0	0	0	0	0	0	0	0	0	0	0	0	0	0	0
FvH4_1g17581	CPR30	F-box and associated interaction domains-containing protein	0.05	0.05	0.06	0.04	2.41	2.72	2.09	0.23	0.03	0.06	0.14	0.09	0.03	0	0	0	0	0.06	0.09	0	0	0	0	0	0	0	0.18	0	0	0.07	0	0.06	0	0.02	0	0.02	0	0.05	0.08	0	0.07	0	0.03	0.02	0	0.03
FvH4_1g17621		DNAse I-like superfamily protein	0	0	0	0	0	0	0	0	0	0	0	0.01	0	0	0	0	0	0	0	0	0	0	0	0	0	0	0	0	0	0	0	0	0	0	0	0	0	0	0	0	0	0	0	0	0	0
FvH4_1g17651			3.06	1.87	1.92	2.48	5.05	2.76	2.77	2.06	2.3	2.04	2.36	1.97	1.9	1	2.1	1.94	1.78	1.03	2.14	2.87	1.68	1.04	1.06	1.16	1.98	1.63	0.34	0.97	1.44	0.65	1.05	2.06	2.62	1.68	0.74	1.53	2.58	5.37	1.59	3.62	0.99	1.72	3.05	1.25	9.87	2.42
FvH4_1g17811		Homeodomain-like/winged-helix DNA-binding family protein	0	0	0	0	0.46	1.09	0.77	0	0	0	0	0.06	0	0	0	0	0	0	0	0	0	0	0	0	0	0	0	0	0	0	0	0	0	0.05	0	0	0	0	0	0	0	0	0	0	0	0
FvH4_1g17821		Ribonuclease H-like superfamily protein	2.97	0.5	1.26	0.05	0.6	0.25	0.17	0.02	0.24	0.16	0.33	0.16	1.26	0.14	0.06	0.03	0.03	1.63	0.4	0.25	0.1	0.32	0.03	0.01	0.03	0	0	0	0.86	0.02	0	0.04	0.08	0.11	0.01	0.03	0.01	0.04	0	0.58	0.29	0.12	0.14	0.37	0.04	0
FvH4_1g17861		Protein of unknown function (DUF295)	0.18	0	0.04	0.01	3.63	0.16	0.09	1.57	0.06	0.14	0.18	0.18	0.66	5.52	8.25	3.25	1.96	0.43	0.89	2.14	0.88	0.48	2.13	0.31	2.35	0.35	0	0	0	0.81	0.67	0.57	0.19	0.35	0	1.61	0	0	0.02	0.03	0.07	0.11	0.11	0.11	0.06	0.08
FvH4_1g17862			0	0.02	0	0	0.72	0.05	0.05	0	0	0.02	0	0.02	0.09	0.61	1.54	0.4	0.43	0.04	0.32	0.08	0.07	0.17	0.26	0.1	0.35	0.05	0	0	0	0	0.04	0	0	0	0	0.25	0	0	0	0	0.08	0	0.05	0	0.01	0.03
FvH4_1g17891	DG1,EMB1408,EMB246	Tetratricopeptide repeat (TPR)-like superfamily protein	5.13	1.81	7.56	11.01	7.07	11.09	11.82	14.95	9.41	5.82	7.69	3.12	12.22	3.91	1.76	1.64	1.37	10.58	6.32	2.01	2.67	3.44	3.66	1.1	4.31	2.46	0.4	3.29	1.56	4.08	5.07	6.8	4.87	3.72	0.11	6.42	2.62	5.55	4.93	3.68	5.57	4.27	3.73	6.71	8.71	2.18
FvH4_1g17901		BED zinc finger ;hAT family dimerisation domain	0	0	0	0	0	0	0	0	0	0	0	0	0	0	0	0	0	0	0	0.02	0	0	0	0	0	0	0	0	0	0	0	0	0	0	0	0	0	0	0	0	0	0	0	0	0	0
FvH4_1g17902		Protein of unknown function (DUF295)	0	0	0	0	3.44	0.09	0	0.04	0	0	0	0	0	0	0	0	0	0	0	0	0	0	0	0	0	0	0	0	0	0	0	0	0	0	0	0	0	0	0	0	0	0	0	0	0	0
FvH4_1g17941		Galactosyl transferase GMA12/MNN10 family protein	11.56	21.34	19.01	25.03	22	12.21	9.55	1.98	28.99	30.85	36.31	52.72	33.17	27.21	15.07	10.54	9.51	42.55	24.72	22.51	19.45	29.41	17.15	7.58	17.53	12.47	15.97	23.19	12.47	6.32	3.69	13.32	102.39	32.68	0.02	24.22	4.31	2.8	0.91	28.97	15.67	3.22	2.63	3.04	12.13	1.16
FvH4_1g17951		hydroxyproline-rich glycoprotein family protein	0	0.01	0.01	0.03	0.46	0.8	0.97	0.07	0	0	0.06	0.34	0	0	0	0	0	0.06	0.05	0.11	0	0	0	1.3	0	1.5	0	0	0	0	0	0.07	0	0.15	0	0.05	0	0.15	0.11	0	0.1	0	0	0	0.04	0
FvH4_1g17952			0	0	0	0	0	0	0.87	0.24	0	0	0	0	0	0	0	0	0	0	0	0	0	0	0	0	0	0.03	0	0	0	0	0	0	0	0	0.07	0	0	0	0	0	0	0	0	0	0	0
FvH4_1g17953		hydroxyproline-rich glycoprotein family protein	2.11	0.95	0.77	0.72	2.13	6.85	2.02	0.53	0.59	0.68	0.67	1.04	1.15	0.22	0.15	0.18	0.34	0.82	0.31	0.47	0.61	0.46	0.43	4.04	0.47	3.95	0.62	0.62	2.68	8.02	5.31	6.43	0.18	1.74	0.15	5.72	0.2	0.43	1.74	0.15	0.26	0.21	0.64	1.93	0.36	0.21
FvH4_1g18111			0.89	0.73	1.54	1.24	1.26	0.82	0.93	3.48	1.58	0.84	1.09	0.66	0.79	0.26	0.18	0.18	0.47	1.11	1.43	0.59	0.72	1.45	0.13	0.2	0.34	0.17	0.11	1.21	0.24	2.96	3.51	0.54	0.9	1.86	0.02	3.99	0.61	0.77	0.52	1.22	2.26	1.3	2.22	1.71	27.54	6.9
FvH4_1g18121		NB-ARC domain-containing disease resistance protein	0.43	0.56	0.97	0.44	0.76	0.31	0.61	1.99	0.73	0.39	0.62	0.22	0.52	0.24	0.07	0.11	0.19	0.4	0.42	0.13	0.21	0.45	0.05	0.03	0.04	0.05	0.08	0.72	0.2	1.53	0.94	0.2	0.44	0.63	0.03	1.01	0.23	0.19	0.06	0.66	0.65	0.58	0.46	0.45	7.26	1.87
FvH4_1g18142			0	0	0	0.02	8.65	0.31	0	0	0	0	0	0.01	0	0	0	0	0	0	0	0	0	0	0	0	0	0	0	0	0	0	0.03	0	0	0	0	0.05	0	0.02	0.03	0	0	0	0	0	0.03	0
FvH4_1g18143		NB-ARC domain-containing disease resistance protein	1.48	0.95	2.18	0.82	1.37	1.65	1.53	0.87	2.51	1.19	1.13	0.65	1.29	0.81	0.14	0.04	0.38	0.44	0.29	0.16	0.16	0.13	0.11	0.18	0.06	0.13	0.16	1.51	0.03	1.35	1.54	1.93	0.27	1.25	0.03	1.97	1.63	5.97	9.73	0.97	0.71	0.24	0.39	0.49	11.88	5.74
FvH4_1g18161			0	0	0	0	0.24	0.11	0	0	0	0	0	0	0	0	0	0	0	0	0	0	0	0	0	0.07	0	0	0	0	0	0	0	0	0	0	0	0	0	0	0	0	0	0	0	0	0.01	0.06
FvH4_1g18231			0	0	0	0	0	0	0	0	0	0	0	0	0	0	0	0	0	0	0	0	0	0	0	0	0	0	0	0	0	0	0	0	0	0	0	0	0	0	0	0	0	0	0	0	0	0
FvH4_1g18251		Thioredoxin superfamily protein	1.34	3.74	1.64	7.34	8.44	7.29	9.88	1	11.02	17.53	24.42	23.47	4.24	7.34	11.01	7.21	8.68	0.4	0.5	0.54	0.2	0.13	7.7	9.44	8.55	5.7	9.9	2.35	0.83	66.79	59.08	21.51	94.14	44.13	0.05	60.26	15.94	9.21	9.03	29.06	18.07	41.12	41.76	71.21	0.87	0
FvH4_1g18321		Pectin lyase-like superfamily protein	0.13	0.05	0.42	0.3	0.27	0.18	80.86	16	0.18	0.24	0.21	0.91	0.34	0.29	0.15	0.05	0.03	0.21	0.35	0.08	0.12	0.18	0.12	0.1	0.07	0.14	0.98	0.49	0	396.34	99.4	70.11	0.04	10.17	0.09	81.57	0.08	0.27	17.58	0.27	1.02	6.99	7.02	1.47	0.03	0.12
FvH4_1g18381			0	0	0	0.22	1.17	2.21	47.11	120.51	0	0	0.14	0	0	0.05	0	0	0	0	0	0	0	0	0	0	0	0	0	0	0	0.27	0	0	0	0	2.23	0	0	0	0.27	0	0	0	0	0	0	0
FvH4_1g18382		Polynucleotidyl transferase, ribonuclease H-like superfamily protein	0	0	0	0.54	1.09	3.4	75.24	187.26	0.05	0.05	0	0	0	0	0	0	0	0	0	0	0	0	0	0	0	0	0	0	0	0.43	0.08	0	0	0	4.01	0	0.11	0	0.25	0	0	0.12	0	0	0	0
FvH4_1g18383	CRK8	cysteine-rich RLK (RECEPTOR-like protein kinase) 8	0	0	0	0.34	1.16	3.56	81.25	199.74	0.05	0.06	0	0.01	0.03	0.06	0	0	0	0	0	0	0	0	0	0	0	0	0.13	0	0	0.82	0.02	0	0	0	4.5	0.02	0	0	0.6	0.05	0	0	0	0.04	0	0.01
FvH4_1g18384		F-box and associated interaction domains-containing protein	0	0	0.02	2.58	0.24	0.06	0	0.05	0	0	0	0.02	0	0.03	0	0	0	0	0	0	0	0	0	0	0	0	0	0	0	0	0	0	0	0	0.05	0	0	0	0	0	0	0	0	0	0	0
FvH4_1g18391	CPR30	F-box and associated interaction domains-containing protein	0	0	0	0	2.96	3.35	2.75	0.03	0	0	0	0.01	0	0	0	0	0	0	0	0	0	0	0	0	0	0	0.04	0	0	0.03	0	0	0	0	0.08	0	0	0	0.02	0	0	0	0	0	0	0
FvH4_1g18401			0.11	0.16	0.03	0	0.08	0	0.08	0.38	0.04	0	0	0.03	0	0	0.06	0	0.06	0	0.05	0	0	0	0	0	0	0	0.11	0	0	0.08	0	0.14	0.08	0	0.13	0.05	0.09	0	0	0	0	0	0.07	0.05	0	0
FvH4_1g18411			0	0	0	0	0	0	0	0.12	0	0	0	0	0	0	0	0	0	0	0	0	0	0	0	0	0	0	0	0	0	0	0	0	0	0	0	0	0	0	0	0	0	0	0	0	0	0
FvH4_1g18412			0	0	0	0	0	0	0	0.14	0	0	0	0	0	0	0	0	0	0	0	0	0	0	0	0	0	0	0	0	0	0	0	0	0	0	0	0	0	0	0	0	0	0	0	0	0	0
FvH4_1g18413			2.89	2.45	3.14	1.98	5.77	1.87	2.04	3.12	1.93	1.34	1.77	2.14	3.65	2.97	2.94	1.37	2.34	2.85	2.79	2.31	1.86	2.88	4.59	1.6	4.69	1.93	0.34	1.07	0.26	1.69	3.39	3	3.17	3.95	0.6	4.36	0.27	3.74	5.09	1.79	3.38	1.33	3.29	3.49	4.98	2.54
FvH4_1g18441	CRK8	cysteine-rich RLK (RECEPTOR-like protein kinase) 8	0	0	0	0	0	0	0	0	0	0	0	0	0	0	0	0	0	0	0	0	0	0	0	0	0	0	0	0	0	0	0	0.02	0	0	0	0	0	0	0	0	0	0	0	0	0	0
FvH4_1g18442	CRK8	cysteine-rich RLK (RECEPTOR-like protein kinase) 8	0	0	0	0	0.04	0	0	0	0	0	0	0	0	0	0	0	0	0	0	0	0	0.02	0	0	0	0	0	0	0	0	0	0	0	0	0	0	0	0	0	0	0	0	0	0	0	0
FvH4_1g18471		DNAse I-like superfamily protein	0	0	0	0	0	0.02	0	0.39	0	0	0.03	0	0	0	0	0	0	0	0	0	0	0	0	0	0	0	0	0	0	0	0	0	0	0	0.06	0	0	0	0	0	0	0	0	0	0	0
FvH4_1g18481			0.51	0.52	0.99	1.26	0.56	0.64	0.56	0.34	1.04	0.95	0.72	0.37	1.13	0.39	0.14	0.11	0.26	0.86	0.24	0.26	0.2	0.19	0.24	0.11	0.04	0.06	0	0.85	0.06	0.12	0.22	0	0.52	0.41	0	0.56	0.06	0.08	0	0.14	0.46	0.2	0.46	0.17	0.69	0.19
FvH4_1g18482		Tetratricopeptide repeat (TPR)-like superfamily protein	1.56	0.66	1.14	0.87	0.85	0.64	0.7	0.39	1.32	0.65	0.82	0.41	1.02	0.25	0.39	0.05	0.27	0.79	0.47	0.24	0.13	0.25	0.28	0.09	0.18	0.11	0.22	0.43	0.13	0	0.12	0.07	0.4	0.45	0	0.52	0.13	0.16	0.19	0.27	0.64	0.09	0.35	0.21	0.6	0.24
FvH4_1g18511			0	0.06	0.08	0.08	34.85	23.67	6.29	0.71	0	0	0.23	0.18	0	0	0	0	0	0	0	0	0	0	0	0	0	0	0	0.18	0	0	0	0.08	0.37	0.13	0	0.13	0.2	0.06	0.29	0.23	0.07	0.11	0.08	0	0.02	0.07
FvH4_1g18512	LINC4	little nuclei4	59.1	34.32	64.54	80.08	85.18	65.32	64.3	47.52	94.31	79.7	75.91	59.24	70.32	70.39	60.43	50.24	45.2	70.14	92.31	84.3	80.84	71.49	19.02	11.82	14.18	11.29	3.99	30.7	13.19	58.83	52.51	56.29	65.23	44.4	0.19	56.21	27.14	52.55	47.33	75.22	68.93	92.4	113.2	103.82	65.63	44.45
FvH4_1g18561			0	0.02	0	0	0.24	0.75	0.77	1.94	0.11	0.16	0.19	0.16	0	0	0	0	0	0	0	0	0	0	0.02	0	0	0	0	0	0	0.06	0	0	0	0	0	0	0	0.12	0	0.05	0	0	0	0	0	0
FvH4_1g18562			0	0.36	0.53	0.4	0.17	0.08	0.55	0	0.41	1.17	1.54	0.51	0.07	0	0	0	0	0.07	0	0	0	0	0	0	0	0	0	0	0	0.09	0.12	0.07	0.41	0	0	0	0	0.39	0	0.2	0.76	0	0.07	0.1	0	0
FvH4_1g18591			26.69	15.24	29.22	75.17	53.8	61.38	108.81	90.17	63.34	66.73	55.58	62.88	69.67	59.92	38.34	34.56	46.87	56.06	52.83	59.29	60.21	51.59	50.31	24.08	38.28	23.65	1.8	26.53	21.96	50.79	46.57	58.55	69.97	55.41	3.52	65.59	27.72	53.63	20.36	107.29	122.93	172.4	164.29	99.19	37.92	7.53
FvH4_1g18631			0	0	0.02	0.02	0.83	2.85	15.36	33.08	0.04	0.06	0.17	0.24	0	0	0	0	0	0	0	0	0	0	0	0	0	0	0.22	0	0	0.39	0.13	0	0.08	0.03	1.12	0.08	0	0.45	2.89	0.14	0.54	0.66	0.57	0.07	0.11	0.03
FvH4_1g18741			0	0	0	0.05	0.11	0	0	5.87	0	0	0	0.04	0	0	0	0	0	0	0	0.16	0	0	0	0	0	0	0	0	0.11	0	0	0	0	0.08	52.43	0	0	0	1.36	0	0.08	0	0.09	0	0	0
FvH4_1g18801		Major facilitator superfamily protein	0.52	0.25	0.4	0.77	2.6	1.44	1.88	50.75	0.88	0.79	2.04	0.42	0.17	0.32	0.11	0.07	0.02	0.06	0.15	0.2	0.11	0.04	0.06	0.01	0.03	0.02	0.48	0.72	0.49	1.81	2.29	1.69	0.72	0.84	449.7	1.07	0.56	0.58	24.86	0.28	0.66	0.51	0.78	0.28	0.07	0.01
FvH4_1g18840		Tetratricopeptide repeat (TPR)-like superfamily protein	1.05	1.5	2.19	1.67	0.92	1.32	1.88	1.97	2.3	1.95	1.79	0.84	1.23	0.53	0.2	0.36	0.32	0.5	0.28	0.39	0.27	0.61	0.24	0.02	0.17	0.04	0.48	0.61	0.14	1.86	2.05	1.57	0.56	1.45	0	1.93	0.75	1.27	0.57	1.12	1.21	1.07	1.14	1.34	1.72	0.52
FvH4_1g18891		Zinc finger (C3HC4-type RING finger) family protein	36	41.48	41.08	27.06	39.79	19.79	14.89	41.93	60.25	46.81	21.05	53.95	24.02	22.33	26.7	22.9	33.77	10.83	50.73	29.31	35.93	26.29	14.42	13.58	11.39	11.75	17.53	19.04	1.67	12.3	11.8	7.31	19.21	20.02	0.57	26.3	20.47	27.58	36.49	33.84	36.31	48.34	60.33	37.06	23.97	6.96
FvH4_1g18892			0	0	0	0	0	0	0	0	0	0	0	0	0	0	0	0	0	0	0	0	0	0	0	0	0	0	0	0	0	0	0	0	0	0	0	0	0	0	0	0	0	0	0	0	0	0
FvH4_1g18893			0	0	0	0.03	0.33	0	0	0	0	0.06	0	0	0	0	0	0	0	0	0	0	0	0	0	0	0	0	0	0	0	0	0	0	0	0	0	0	0	0	0	0	0	0	0	0	0	0
FvH4_1g18901			0	0	0.06	2.2	0.57	0	0.39	0	0	0	0	0.05	0.11	0	0	0	0	0	0.18	0	0	0	0	0.3	0	0	0	0	0.14	0	0.1	0	0	0	0	0	0	0	0	0	0	0	0.12	0	0.24	0.1
FvH4_1g18911		Ribonuclease H-like superfamily protein	0	0	0	0	0	0	0	0	0	0	0	0	0	0	0	0	0	0	0	0	0	0	0	0	0	0	0	0	0	0	0	0	0	0	0	0	0	0	0	0	0	0	0	0	0.05	0.04
FvH4_1g18931			0	0	0	0	0	0	0	0	0	0	0	0	0	0	0.06	0.15	0	0	0.05	0.06	0.05	0	0	0.15	0.06	0.08	0	0	0	0	0	0	0	0	0	0	0	0	0.06	0	0	0	0.2	0.05	0.02	0
FvH4_1g19001			0	0	0	0	0	0	0	0	0	0	0	0.21	0	0	0	0	0	0	0	0	0	0	0	0	0	0	0	0	0	0.92	0	0	0	0.12	0	0.24	0	0	0	0	0	0.2	0	0	0	0
FvH4_1g19111			2.86	0.93	0.16	0	0.61	0.62	0.69	3.44	0.04	0.04	0.69	0.23	0.41	0.03	0	0.06	0	0.33	0.03	0	0	0.02	0.01	0.01	0.02	0	0.24	3.19	1.07	0.28	0	0.08	0.22	0.03	0.04	0.18	0.58	0.03	0	0.26	0.32	0.05	0.04	0.05	0.01	0
FvH4_1g19141		F-box family protein-related	0.83	0.15	0.11	0.13	0.5	1.93	0.12	0.12	0.13	0.04	0.07	0.03	0.25	0.16	0.21	0.58	0.8	0	0.09	0.06	0.29	1.07	0.91	0.76	0.77	1.06	0	0.12	0	0.94	1.15	0.82	0.09	0.55	0	0.44	0.47	0	0.1	0.04	0.12	0.15	0.26	0.86	0.33	0.03
FvH4_1g19171		Concanavalin A-like lectin protein kinase family protein	0.65	0.28	0.44	0.25	0.32	0.35	0.56	2.26	0.62	0.33	0.34	0.4	0.42	0.33	0.24	0.1	0.25	0.03	0.13	0.23	0.17	0.12	0.39	0.05	0.22	0.03	0.03	0.05	0	4.15	1.6	1.47	0.37	0.92	0	1.47	0.1	0.15	10.5	2.14	1.06	2.69	3.37	3.97	0.28	2.31
FvH4_1g19191			0	0	0	0	0	0	0	0.62	0	0	0	0	0	0	0	0	0	0	0	0	0	0	0	0	0	0	0	0	0	0	0	0.12	0	0	2.06	0	0	0	0.1	0	0	0	0	0	0	0
FvH4_1g19192	FRS3	FAR1-related sequence 3	0	0	0	0.07	0	0	0	0	0	0	0	0	0	0	0	0	0	0	0	0	0	0	0	0	0	0	0	0	0	0	0	0	0	0	0	0	0	0	0	0	0	0	0	0	0	0
FvH4_1g19193			0	0	0	0	0	0	0	0	0	0	0	0	0	0	0	0	0	0	0	0	0	0	0	0	0	0	0	0	0	0	0	0	0	0	0	0.11	0	0	0	0	0	0	0	0	0	0
FvH4_1g19194		Rhamnogalacturonate lyase family protein	2.28	2.03	10.15	7.2	3.91	2.86	0.99	14.81	11.26	9.1	17.14	7.45	2.96	1.46	0.39	0.24	0.15	1.19	0.91	0.34	0.34	0.23	0.09	0.08	0.1	0.09	0.5	19.76	4.99	1.18	0.47	5.26	12.28	8.58	0.96	4.67	0.42	1.03	13.16	4.12	3.19	0.91	0.57	0.94	1.35	5.27
FvH4_1g19241			0	0	0	0	0	0	0	0.2	0	0	0	0	0	0	0	0	0	0	0	0	0	0	0	0	0	0	0	0	0	0	0	0	0	0	0	0	0	0	0	0	0	0	0	0	0	0
FvH4_1g19242			0	0	0	0	0.09	0.35	0.17	0	0	0	0	0	0	0	0	0.06	0	0	0.06	0.07	0	0	0	0.11	0	0.03	0	0	0	0	0	0	0	0	0	0	0	0	0	0	0	0	0	0	0	0
FvH4_1g19261	ATCAD8,CAD-B2,ELI3,ELI3-2	elicitor-activated gene 3-2	1.13	0.47	0.62	0.55	2.86	0.64	1.23	0.16	0.51	0.13	1.09	0.68	1.15	1.4	3.97	2.96	1.44	2.6	1.97	9.2	5.71	6.34	1.89	0.86	1.64	0.62	0.71	7.24	46.89	0.29	0.23	38.71	25.55	0.39	0.02	0.15	58.53	2.14	20.33	0.8	1.26	1.21	3.17	13.26	32.54	45.05
FvH4_1g19262	ATCAD7,CAD7,ELI3,ELI3-1	elicitor-activated gene 3-1	0	0	0.1	0.17	0.58	0	1.11	0.16	0.33	0.08	0	0.04	0.05	0.07	0	0.04	0.04	0	0.11	0	0	0	0.02	0.83	0.04	0.29	0.22	0	0.12	5.69	31.84	7.04	0.22	0.08	0.7	1.38	21.81	0.22	70.41	0.59	0.95	8.42	20.07	16.3	0.04	0.01
FvH4_1g19263	ATCAD6,CAD6	cinnamyl alcohol dehydrogenase 6	0	0.02	0.02	0	0.19	0	0	0	0	0.12	0	0	0	0	0	0	0	0	0.06	0	0	0	0	0.06	0	0	0	0.09	0	0.46	5.01	1.54	0.09	0.06	0	0.3	0.58	0	10.62	0	0.25	0.81	1.31	2.86	0.02	0
FvH4_1g19264			0	0	0	0.01	0.03	0	0	0	0.01	0	0	0	0	0	0	0	0	0	0	0	0	0	0	0	0	0	0	0	0	0	0.24	0.14	0	0	0	0	0	0	0	0	0	0	0.09	0.09	0	0
FvH4_1g19281	ATCAD8,CAD-B2,ELI3,ELI3-2	elicitor-activated gene 3-2	4.44	1.33	1.44	0.59	2.51	0.52	0.28	0.63	1.4	0.86	1.51	0.42	4.93	6.36	27.15	7.77	5.21	3.74	0.82	5.34	3.08	2.84	5.39	335.23	4.72	265.36	1.05	1.35	0.27	5.01	4.54	8.89	20.89	2.42	0.88	4.04	10.78	0.29	2.65	3.45	1.42	1.7	0.87	2.05	23.16	16.87
FvH4_1g19311		Di-glucose binding protein with Kinesin motor domain	18.25	9.12	15.29	24.12	15.8	9.4	6.07	5.48	32.22	29.97	30.36	12.8	16.07	6.84	4.23	2.79	2.36	9.48	3.2	4.63	3.41	2.57	1.26	0.36	0.64	0.34	1.3	15.12	1.54	10.23	6.35	1.09	23.05	15.23	4.65	10.08	3.79	3.78	1.05	18.65	10.68	5.14	3.1	1.33	7.57	2.95
FvH4_1g19312			7.08	8.81	6.94	1.86	1.02	1.2	5.67	3.02	3.71	1.84	1.48	1.04	2.53	1.11	0.96	0.93	0.63	0.89	0.49	0.09	0.08	0.47	0.75	0.5	0.88	0.55	58.97	2.21	0.25	19.49	4.23	0.11	1.68	1.02	0.51	1.31	1.04	0.16	0.1	1.19	1.13	1.51	0.42	0.07	2.77	0.8
FvH4_1g19321		tRNA/rRNA methyltransferase (SpoU) family protein	13.01	13.43	14.16	10.68	7.95	6.97	6.3	2.07	16.98	12.26	12.27	6.44	9.01	7.6	6.45	4.41	5.93	6.65	6.46	5.41	4.03	3.87	4.43	1.76	3.85	2.03	15.18	13.08	5.23	8.21	7.09	4.6	8.91	7.94	0.03	8.17	7.02	2.32	1.1	5.67	5.82	4.1	3.6	3.11	4.6	1.48
FvH4_1g19371			0.14	0.06	0.1	0.1	0.17	0	0.07	0.08	0.12	0.11	0	0.15	0.07	0	0	0	0	0.32	0	0.17	0	0	0.02	0.02	0.06	0.03	0.21	0.08	0	0.49	0.06	0	0	0.05	0	0.16	0.17	0	0	0.06	0.06	0	0	0	0	0
FvH4_1g19381		C2H2-like zinc finger protein	0.08	0.19	0.17	0.1	0.37	0	0.22	0	0	0.16	0.57	0.18	0.1	0.21	0.09	0	0.09	0.19	0.16	0.17	0.08	0	0.15	0.34	0.26	0.16	0	0	0	0.24	0.09	0	0	0.16	0	0.16	0	0.16	0.46	0.19	0.17	0.13	0.1	0.14	0	0
FvH4_1g19382			0.04	0	0.09	0.12	0.19	0.18	0	0.09	0.27	0.21	0.07	0.11	0.61	0.06	0.22	0.06	0.07	0.15	0.12	0.27	0	0.1	0.23	0.18	0.13	0.35	0	0	0	0.1	0.07	0	0.09	0.06	0	0.19	0	0.19	0.15	0.15	0	0	0.16	0.11	0	0
FvH4_1g19400		UDP-Glycosyltransferase superfamily protein	0	0.05	0.01	0	0	0.03	0	0.17	0	0.01	0	0	0	0	0	0.05	0.42	0	0.02	0	0	0.17	0.15	17.58	0.08	13.78	0.03	0.02	0.13	0	0.04	0.12	0	0	0.09	0.02	0.06	3.08	26.02	0	0.04	0.03	0.16	1.39	0.01	0.01
FvH4_1g19401			0	0	0	0	0	0	0	0.88	0	0	0	0	0	0	0	0	0	0	0	0	0	0.04	0	0	0	0	0	0	0	0	0.12	0	0	0	0.06	0	0	0	0	0	0	0	0	0	0	0
FvH4_1g19402		UDP-Glycosyltransferase superfamily protein	0	0	0	0	0	0	0	0	0	0	0	0	0	0	0	0	0	0	0	0	0	0	0	0	0	0	0	0	0	0	0	0	0	0	0	0	0	0	0	0	0	0	0	0	0	0
FvH4_1g19403		UDP-Glycosyltransferase superfamily protein	0	0	0	0	0	0	0	0.76	0	0	0.06	1.88	0	0	0.06	0	0	0	0	0	0	0	0	0.05	0	0	0.1	0	0	0	0.05	0	0	0.15	8.96	0.34	0.08	10.5	0.68	0.12	0.05	0	0.06	0.04	0	0
FvH4_1g19421		F-box family protein	0	0	0	0	0	0	0	0	0	0	0	0	0	0	0	0	0	0	0	0	0	0	0	0	0	0	0	0	0	0	0	0	0	0	0	0	0	0	0	0	0	0	0	0	0	0
FvH4_1g19423			0	0	0.04	0.15	0.09	0	0	0	0.04	0	0.07	0.03	0.22	0.05	0	0	0	0	0.06	0	0	0.1	0	0	0	0	0.12	0.17	0.18	0.09	0.13	0.48	0	0	0	0	0.47	0.06	0	0	0.06	0	0.08	0.26	0.11	0
FvH4_1g19424			0	0	0	0	0	0	0.06	0	0	0	0	0	0	0	0	0	0	0	0	0	0	0	0	0	0	0	0	0	0	0	0	0	0	0	0	0	0	0	0	0	0	0	0	0	0	0
FvH4_1g19461			0	0	0	0.31	0.18	0	0	0.34	0.09	0	0	0	0	0	0	0	0	0	0	0	0	0	0	0	0	0	0	0	0	0	0	0	0.35	0	0	0.12	0	0	0.14	0	0.13	0	0	0	0	0
FvH4_1g19462			0	0	0	0	0	0	0	0.95	0	0	0	0	0	0	0	0	0	0	0	0	0	0	0	0	0	0	0	0	0	0	0.03	0	0	0	0.42	0	0	0.03	0	0	0	0	0	0	0	0
FvH4_1g19463			0	0	0	0	0	0	0	0.18	0	0	0	0	0	0	0	0	0	0	0	0	0	0	0	0	0	0	0	0	0	0.05	0	0	0	0	2.12	0	0	0	0.08	0	0	0	0	0	0	0
FvH4_1g19464		UDP-Glycosyltransferase superfamily protein	0.79	0.4	0.11	0.68	0.58	0.27	0.09	0	0.05	0	0.07	0.04	0	0	0	0	0	0	0	0	0	0	0	0	0	0	0	0	0	0	0	0	0.18	0	0	0	0	0	0	0.08	0	0	0	0	0	0.18
FvH4_1g19465			0	0.02	0	1.93	3.83	2.15	2.22	0.97	1.87	1.71	2.46	1.66	1.81	1.89	1.72	0.55	1.73	1.89	1.63	1.42	0.57	1.11	0.55	0.3	0.28	0.11	0.83	1.79	0.48	1.29	0.53	1.41	0.77	1.36	0.46	1.05	0.67	0.78	1.04	1.27	1.72	2.11	1.14	0.9	0.05	0.04
FvH4_1g19471		Ribonuclease H-like superfamily protein	24.75	16.61	27.25	23.62	26.81	27.4	22.87	33.91	27.2	27.52	29.11	21.37	33.67	28.13	17.37	10.4	14.52	29.76	22.95	13.93	11.09	12.12	9.66	4.05	6.5	4.34	4.05	19.63	12.29	19.6	13.42	16.1	25.43	18.67	83.83	27.77	12.25	16.45	19.38	23.95	25.88	19.89	14.5	15.69	16.49	13.16
FvH4_1g19561			0	0	0	0	0	0	0.05	0	0	0	0	0.02	0	0.03	0	0.03	0	0	0	0	0	0	0.01	0.02	0.03	0.03	0	0	0.05	0	0	0	0	0	0	0	0.05	0	2.3	0	0.24	0.22	0.45	0.31	0	0.24
FvH4_1g19562			6.08	7.52	7.92	0	0	0	0	0	0	0	0	0	0	0	0	0	0	0	0	0	0	0	0	0	0	0	0	0	0	0	0	0	0	0	0	0	0	0	0.39	0	0	0	0	0	4.78	3.45
FvH4_1g19563		U-box domain-containing protein kinase family protein	23.64	16.61	22.59	21.71	24.61	16.21	11.8	11.64	25.56	20.44	23.03	13.79	22.56	17.65	13.45	11.86	13.35	25.11	20.4	13.5	17	16.4	14.04	13.88	16.34	18.99	4.72	6.89	2.64	13.27	13.65	8.81	21.05	16.61	0.37	21.09	15.78	11.32	16.01	10.22	17.74	15.52	11.89	15.17	21.49	11.33
FvH4_1g19621			0.03	0	0.06	0.16	1.41	1.63	7.85	5.09	0.04	0.14	0	0.12	0	0.18	0.18	0	0	0.12	0.1	0.05	0	0	0.02	0	0	0	0	0.14	0	0.08	0.51	0	0	0.26	0.13	0.3	0.48	0.25	1	1.04	0.05	0.25	0	0.04	0.17	0.4
FvH4_1g19622	CRK8	cysteine-rich RLK (RECEPTOR-like protein kinase) 8	0.16	0.06	0.09	0.26	2.38	1.59	9.12	4.96	0.25	0.2	0	0.31	0.18	0.13	0	0	0	0.06	0.05	0.11	0.05	0.04	0.05	0.02	0.05	0	0	0	0.08	0.53	0.33	0.07	0	0.56	0	0.54	0.94	0.39	1.49	1.37	0.05	0.41	0.06	0.21	0.08	0.6
FvH4_1g19623		Kinase interacting (KIP1-like) family protein	0	0	0.4	0.08	12.62	4.06	4.4	79.88	0.32	0.3	0.12	0.03	0.14	0.16	0.23	0.22	0.13	0.16	0.22	0.31	0.2	0.32	0.07	0.09	0.03	0.05	0	0	0	0.12	0.04	0.02	0.22	0.08	50.64	0.16	1.42	0.29	2.29	0.05	0.09	0.09	0.09	0.06	0.36	0.11
FvH4_1g19631		basic helix-loop-helix (bHLH) DNA-binding superfamily protein	11.84	7.32	12.31	13.72	6.24	2.77	2.47	0.19	27.86	22.87	15.6	7.91	6.99	2.32	1.1	0.57	0.24	3.88	1.26	1.65	0.71	0.88	0.15	0.02	0.05	0.01	0.96	11.21	0.82	1.58	1.46	0.18	9.77	7.18	0.15	3.89	0.41	1.55	0.1	10.06	4.08	0.54	0.34	0.16	3	0.87
FvH4_1g19650		Protein of unknown function, transmembrane-40	0.56	0.1	0.31	0.11	0	0	0	2.45	0	0.06	0.1	0	0	0.08	0	0	0	0	0.09	0	0	0.07	0.08	0	0.05	0.09	0	0.12	0	0.26	0.48	0.35	0	0.09	0.21	0.09	0	0	0	0.1	0.09	0.14	0.11	0	0.06	0.05
FvH4_1g19741	BAM3,BMY8,CT-BMY	chloroplast beta-amylase	0	0	0	0	0	0.01	0.01	0.47	0.01	0.04	0.08	0.04	0	0	0	0	0	0.01	0	0	0	0	0	0	0	0	0	0	0	0	0	0	0	0	0.61	0	0	0	0	0.01	0	0	0	0	0	0
FvH4_1g19761		L-Aspartase-like family protein	0	0	0	0	1.83	3.38	2.84	1.53	0	0	0	0.03	0	0	0	0	0	0	0	0	0	0	0	0	0	0	0	0	0	0	0	0	0	0	0.3	0	0	0	0	0	0	0	0	0	0	0
FvH4_1g19762			0.13	0.54	0.99	0.87	0	0.3	0.44	0	0.45	0.42	0.75	0.36	0.38	0	0.12	0	0	0.37	0	0.22	0.1	0	0	0	0.06	0.05	0.2	0.15	0	0.16	0	0	0	1.29	0	0.72	0	0	0	0.13	0.66	0	0.13	0.09	0	0
FvH4_1g19831			0	0	0	0.06	23.5	9.51	0.24	0	0.03	0.03	0	0.02	0	0	0	0	0	0	0	0	0	0	0	0	0	0.02	0	0	0	0	0	0	0	0	0	0	0	0	0.05	0	0	0	0	0.04	0	0
FvH4_1g19921		Toll-Interleukin-Resistance (TIR) domain family protein	0.73	0.24	0.52	0.36	3.89	1.94	1.94	0.8	0.43	0.43	0.77	1.12	0.19	0.09	0	0.05	0.06	0.28	0.36	0.3	0.08	0.19	0.15	0.14	0.16	0.11	0.1	0.47	0.2	0.2	0.63	0.75	0.41	0.79	0.13	1.02	1.99	0.58	1.13	0.62	0.43	0.6	1.36	0.66	0.2	0.21
FvH4_1g19923		Concanavalin A-like lectin protein kinase family protein	0	0	0	0.04	0.34	0.08	0	0	0	0	0	0	0	0	0	0	0	0	0	0	0	0	0	0	0	0	0	0	0	0	0	0	0	0	0	0	0	0	0	0	0.17	0.09	0	0	0	0
FvH4_1g19981			0.36	0	0	0	0.25	0.82	0	0	0	0	0	0	0	0	0	0	0	0	0	0	0	0	0	0	0	0	0	0	0	0	0	0	0	0	0	0	0	0	0	0	0	0	0	0	0	0
FvH4_1g20001	ICU2	DNA-directed DNA polymerases	0	0	0.24	0.07	1.41	0.44	0.29	3.72	0.59	0.48	1.09	2.15	0.75	0	0	0	0	0	0	0	0.1	0	0	0	0	0.1	0	0	0	0	0.11	0	6.94	1.78	0.25	0.3	0	0.1	0.12	4.9	0.85	0	0	0	0	0
FvH4_1g20031			0	0	0	0	0	0	0	0	0	0	0.08	0	0	0	0	0	0	0	0	0	0	0	0	0	0	0	0	0	0	0	0	0	0	0	0.08	0	0	0	0	0	0	0	0	0	0	0
FvH4_1g20032		DNAse I-like superfamily protein	0	0	0	0	0	0	0	0	0	0	0	0.01	0	0	0	0	0	0	0	0	0	0	0	0	0	0	0	0	0	0	0	0	0	0	0.6	0	0	0	0.03	0	0	0	0	0	0	0
FvH4_1g20041			0	0	0	0	0	0	0	0	0	0	0	0.01	0	0	0	0	0	0	0	0	0	0	0	0	0	0	0	0	0	0	0	0	0	0	0	0	0	0	0	0	0	0	0	0	0	0
FvH4_1g20061			0	0	0	0	0	0	0	0.29	0	0	0	0	0	0	0	0	0	0	0	0	0	0	0	0	0	0	0	0	0	0	0	0	0	0	1.46	0	0	0	0.16	0	0	0	0	0	0	0
FvH4_1g20062			0	0	0	0	0	0	0	0.3	0	0	0	0	0	0	0	0	0	0	0	0	0	0	0	0	0	0	0.42	0	0	2.44	3.81	1.85	0	0	0	0	0	0	0	0	0	0.18	0.68	0	0	0.02
FvH4_1g20063			0	0	0	0	0	0	0	0	0	0	0	0	0	0	0	0	0	0	0	0	0	0	0	0	0	0	0.1	0.04	0	0.77	1.28	0.61	0	0	0	0	0	0	0	0	0	0.17	0.13	0.07	0	0
FvH4_1g20081			0	0	0	0	0	0	0	0	0	0	0	0	0	0	0	0	0	0	0	0	0	0	0	0	0	0	0	0	0	0	0	0	0	0	0	0	0	0	0	0	0	0	0	0	0	0
FvH4_1g20082			0	0	0	0	0	0	0	0.15	0	0	0	0	0	0	0	0	0	0	0	0	0	0	0	0	0	0	0	0	0	0	0	0	0	0	0.13	0	0	0	0	0	0	0	0	0	0	0
FvH4_1g20121		Plant transposase (Ptta/En/Spm family)	0	0	0	0	0	0	0	0.18	0	0	0.02	0	0	0	0	0	0	0	0	0	0	0	0	0	0	0	0	0	0	0	0	0	0	0	0.05	0	0	0	0	0	0	0	0	0	0	0
FvH4_1g20161		F-box family protein-related	0	0	0	0	3.77	0.1	0	0.05	0	0	0.02	0	0	0	0	0	0	0	0	0	0	0	0.01	0	0	0	0.03	0	0	0	0	0.02	0	0	0	0	0	0	0	0	0	0	0	0	0	0
FvH4_1g20162			0	0	0	0	0	0	0	0	0	0	0	0	0	0	0	0	0	0	0	0	0	0	0	0	0	0	0	0	0	0	0	0	0	0	0	0	0	0	0.03	0	0	0	0	0	0	0
FvH4_1g20163			0	0	0.05	0	0.12	0	0	0	0.06	0.05	0	0	0	0	0	0	0	0	0	0	0	0	0	0	0	0	0	0	0	0	0	0	0	0	0	0	0	0	0	0	0	0	0	0	0	0
FvH4_1g20164		RING/U-box superfamily protein	13.12	10.62	13.52	14.25	19.86	20.22	41.31	28.11	15.49	16.14	10.12	30.37	10.99	7.07	6.76	6.17	10.22	12.45	13.01	13.9	9.8	15.01	16.54	24.35	12.48	18.58	3.55	4.85	4.9	38.56	23.49	21.77	27.26	54.6	0.1	35.51	19.34	88.08	88.98	71.09	22.67	24.8	24.34	35.19	19.91	35.31
FvH4_1g20221			21.69	14	20.11	26.6	26.71	24.11	24.12	17.47	34.01	26.88	35	16.89	18.69	20.53	19.8	16.13	20.03	13.28	15.66	16.17	15.99	17.14	11.06	9.32	9.78	10.84	3.41	19.17	7.55	18.05	15.67	10	21.86	21.39	3.16	19	16.55	9.67	12.52	20.1	17.81	20.96	20.63	18.07	16.02	8.95
FvH4_1g20222			10.57	5.81	8.51	12.3	7.91	9.75	7.76	8.26	16.02	12.18	17.14	8.07	6.38	8.41	8.93	6.83	10.62	4.34	6.24	6.31	6.52	7.81	4.43	3.97	2.87	3.46	0.49	8.27	2.77	8.55	5.61	4.29	8.51	8.07	0.92	8.35	5.74	3.85	4.3	8.25	8.75	8.67	8.36	8.12	8.05	3.68
FvH4_1g20231			0	0.08	0.17	0.4	0.19	0	0.18	0.53	0.14	0	0.22	0.39	0.08	0.11	0.15	0.18	0.21	0.07	0	0.07	0.06	0.15	0.14	0.29	0.1	0.32	0	0	0	0.1	0	0	0.36	0.26	0	0.06	0	0	0.07	0.3	0.2	0.1	0	0.05	0.14	0.13
FvH4_1g20290		Myosin heavy chain-related protein	1.22	0.77	1.53	3.49	3.33	2.98	3.89	58.85	3.4	3.33	2.4	1.48	2.25	1.59	0.86	0.64	1.18	1.53	1.37	1.02	0.77	1.63	0.42	1.66	0.42	2.05	0.12	1	0.19	3.27	2.28	2.85	2.26	2.22	69.15	3.38	2.24	2.73	4.6	3.48	3	1.86	1.57	1.67	1.37	7.41
FvH4_1g20301			0	0	0	0	0	0	0	0	0	0	0	0	0	0	0	0	0	0	0	0	0	0	0	0	0	0	0	0	0	0	0	0	0	0	0	0	0	0	0	0	0	0	0	0	0	0
FvH4_1g20311		Protein of unknown function (DUF1664)	0.25	0	0.32	0.45	0.2	3.62	0.63	1.17	0.37	0.43	0.76	0.07	1.33	0.45	0.3	0.06	0.07	1.98	0.7	1.03	3.04	4.73	0.12	0	0.24	0	0	0.36	0	2.23	0.57	0.25	3.79	0.52	0	0.57	0.6	0.19	0	1	1.34	0	0.24	0.05	3.27	0.15
FvH4_1g20312			0	0	0	0	0	0	0	0	0	0	0	0	0	0	0	0	0	0	0	0	0	0	0	0	0	0	0	0	0	0	0	0	0	0	0	0	0	0	0	0	0	0	0	0	0	0
FvH4_1g20313			0	0.07	0	0	11.29	0.5	0.08	0	0.04	0	0	0	0	0	0	0	0	0	0	0	0	0	0	0	0	0	0	0	0	0	0	0	0	0.12	0	0	0	0	0	0	0	0	0	0	0	0
FvH4_1g20381			0	0	0	0	0	0	0	0	0	0	0	0	0	0	0	0	0	0	0	0	0	0	0	0	0	0	0	0	0	0	0	0	0	0	1.52	0	0	0	0.04	0	0	0	0	0	0	0
FvH4_1g20521			0	0	0	0	0	0	0	0	0	0	0	0	0	0	0	0	0	0	0	0	0	0	0	0	0	0	0	0	0	0	0	0	0	0	0.1	0	0	0	0	0	0	0	0	0	0	0
FvH4_1g20522			0	0	0	0	0	0	0	0	0	0	0	0	0	0	0	0	0	0.06	0	0	0	0	0	0	0.01	0	0	0	0	0	0	0	0	0	0	0	0	0.03	0	0	0	0	0	0	0	0
FvH4_1g20523			0	0	0	0	0	0	0	0	0	0	0.06	0	0	0	0	0	0	0	0	0	0	0	0	0	0	0	0	0	0	0	0	0	0	0	0	0	0	0	0	0	0	0	0	0	0	0
FvH4_1g20524		Aminotransferase-like, plant mobile domain family protein	0	0	0	0	0	0	0	0	0	0	0	0	0	0	0	0	0	0	0	0	0	0	0	0	0	0	0	0	0	0	0	0	0	0	0	0	0	0	0	0	0	0	0	0	0	0
FvH4_1g20531			0.33	0.87	0.55	1.17	0.47	0.48	0.62	3.16	0.4	0.66	0.56	0.68	0.31	0.07	0.13	0.36	0.33	0.23	0.19	0.09	0.22	0.25	0.25	0.25	0.34	0.35	0.98	0.2	0	0.97	1.45	0.48	0.28	0.88	24.51	1.4	0.04	0.33	1.93	0.2	0.47	0.37	0.21	0.21	0.06	0.11
FvH4_1g20541			0	0.04	0	0	0	0	0	0	0	0	0	0	0.15	0.11	0.07	0	0	0	0	0	0	0	0.05	0.06	0.06	0.15	0.23	0.08	0	0.18	0.27	0	0.52	1.16	0	0.47	0.09	0.06	0	1.22	0.19	0.6	1.28	0.61	0	0
FvH4_1g20542			0	0	0	0	0.18	0	0	0	0	0	0	0	0	0	0	0	0	0	0	0	0	0	0	0	0	0	0	0	0	0	0	0	0	0	0.05	0	0	0	0	0	0	0	0	0	0	0
FvH4_1g20571	AtUGT85A2,UGT85A2	UDP-glucosyl transferase 85A2	0	0	0	0.03	0	0	0	0	0	0.06	0	0	0	0	0	0	0	0	0	0	0	0	0	0.04	0	0	0	0	0	0	0	0	0	0	0	0	0	0	0	0	0	0	0	0	0	0
FvH4_1g20573	ATUGT85A1,UGT85A1	UDP-Glycosyltransferase superfamily protein	0	0.06	0.09	0	0.18	0	0	0	0.06	0.03	0	0.24	0	0	0	0	0	0	0	0	0	0	0	0.11	0	0	0	0	0	0.12	0	0.05	0	0	0	0	1.4	0	0.94	0	0	0	0	0.1	0.01	0.04
FvH4_1g20711		RNA-directed DNA polymerase (reverse transcriptase)	0	0	0	0	0.19	0.18	0	0.09	0	0.04	0.07	0	0	0	0	0	0	0	0	0	0	0	0	0	0	0	0	0	0	0	0	0.17	0	0	0	0	0	0	0	0	0	0	0	0.16	0.07	0
FvH4_1g20712		RNA-directed DNA polymerase (reverse transcriptase)-related family protein	0	0.02	0	0	0.28	0.19	0.07	0.04	0	0	0.03	0.03	0.03	0	0	0	0	0	0	0	0	0	0	0	0	0	0	0	0.12	0	0.03	0.07	0	0	0	0	0	0	0	0	0	0	0	0	0.01	0
FvH4_1g20721	CAMTA3,SR1	signal responsive 1	0.34	0.05	0.76	2.58	3.85	4.53	6.79	2.33	1.12	0.63	1.34	2.34	35.01	23.02	15.85	9.11	6.56	18.14	15.6	11.58	5.8	5.84	5.91	1.92	6.31	2.22	1.22	29.32	17.06	4.03	7.81	10.73	0.48	3.41	0.01	4.02	0.66	1.09	2.92	1.47	2.78	2.6	2.85	4.16	2.49	15.96
FvH4_1g20722			0.02	0.1	0.15	0.02	0.06	0	0.05	0	0.03	0.03	0	0.11	0.14	0	0	0	0	0.05	0	0	0	0	0.05	0.02	0	0	0	0	0	0.06	0.04	0.05	0.11	1.34	0	0.27	0	0	0.22	2.41	0.08	0.19	0.05	0	0.16	0.09
FvH4_1g20731			0	0	0	0	0	0	0	0	0	0	0	0	0	0	0	0	0	0	0	0	0	0	0	0	0	0	0	0	0	0	0	0	0	0	0	0	0	0	0	0	0	0	0	0	0	0
FvH4_1g20741			0	0	0	0.01	0.89	0.11	0	0.87	0	0	0	0.03	0	0	0	0	0	0.02	0	0	0	0	0	0	0	0	0	0	0	0.03	0.02	0	0.03	0	0.45	0.02	0.06	0	0.04	0.05	0.02	0	0	0	0.01	0
FvH4_1g20771			0	0	0	0	0	0	0	0	0	0	0	0	0	0	0	0	0	0	0	0	0	0	0	0	0	0	0	0	0	0	0	0	0	0	0	0	0	0	0	0	0	0	0	0	0	0
FvH4_1g20821			20.5	9.98	18.53	24.09	13.37	23.36	15.68	5.94	23.13	19.81	17.55	6.79	20.6	9.93	4.61	6.75	9.36	16.81	10.16	4.87	6.85	10.96	9.61	4.53	8.08	8.37	0	1.54	0.19	1.14	0.91	0.83	10.61	6.46	0	5.55	1.43	1.64	2.46	13.16	10.72	5.1	3.96	5.37	1.45	0.44
FvH4_1g20831			0.12	0.28	0.42	0.51	1.56	0.85	1.81	2.59	0.58	0.75	1.39	0.25	0.04	0.05	0.04	0.03	0	0.07	0.15	0.03	0.09	0.07	0	0	0.11	0	0	0	0	0.09	0.07	0.16	0.13	0.06	0.15	0	0	0.15	0.11	0.41	0.55	0.46	0.23	0	0.11	0
FvH4_1g20832			0	0	0	0	0	0	0	0	0	0	0	0	0	0	0	0	0	0	0	0	0	0	0	0	0	0	0	0	0	0	0	0	0	0	0	0	0	0	0	0	0	0	0	0	0	0
FvH4_1g20891		Pentatricopeptide repeat (PPR) superfamily protein	3.87	3.2	4.02	5.3	4.88	4.71	6.81	4.35	3.61	3.74	5.14	2.42	3.38	1.76	0.98	0.87	0.85	2.72	1.69	0.86	0.95	1.01	0.68	0.25	0.61	0.2	1.17	3.5	2.24	2.08	1.31	1.44	4.27	1.58	0.58	1.49	2.13	1.79	1.1	2.75	2.15	1.73	1.56	1.3	2.3	0.67
FvH4_1g20920		TLD-domain containing nucleolar protein	25.69	18.15	23.24	19.5	21.23	22.53	21.2	12.22	25.57	24.78	29.23	18.48	24.07	16.31	11.72	11.27	7.58	17.86	19.79	14.22	14.95	14.08	11.17	8.05	11.69	9.87	3.89	8.81	7.52	15.44	15.63	16.3	19.63	30.89	0.08	20.29	26.56	21.59	21.47	24.8	27.48	36.41	44.28	39.37	32.24	15.48
FvH4_1g21001			0.15	0.14	1.07	1.99	1.72	0.69	0.56	0.67	1.95	0.59	0.28	2.23	0.88	0.57	0.65	0.15	0.26	0.66	0.87	1.2	0.77	0.45	1.66	2.33	1.62	3.05	0.16	0.11	0.12	3.63	6.91	55.57	3.34	0.98	0	1.65	10.66	4.41	214.52	2.68	1.58	1.06	3.22	19.77	40.1	292.91
FvH4_1g21002			0	0	0	0	0	0	0	0	0	0	0	0	0	0	0	0	0	0	0	0	0	0	0.04	0	0	0	1.76	0	0	2.25	2.65	0.06	0.07	0	0	0	0	0	0	0	0	0	0.28	0	0.02	0
FvH4_1g21031		DNA binding	0	0	0	0	0	0	0	0.06	0	0	0	0.05	0	0	0	0	0	0	0	0	0	0	0	0	0	0	0	0	0	0	0	0	0	0	0.21	0	0	0	0	0	0	0	0	0	0	0
FvH4_1g21032			0	0	0	0	0	0	0	0.72	0.05	0	0	1.27	0	0	0	0	0	0	0	0	0	0	0	0	0	0	0	0	0	0	0	0	0	0	3.69	0.06	0	0.06	0.22	0.08	0	0	0	0	0	0
FvH4_1g21191			0.09	0.22	0.08	0.13	0.1	0.19	0	0.19	0	0	0	0.53	0	0.12	0.15	0	0	0	0.13	0	0	0	0.12	0.03	0.11	0	0	0	0	0.2	0.07	0	0.1	0.14	0	0.07	0.52	0	2.22	0	0.42	0.44	0.17	0.06	0.04	0.15
FvH4_1g21201			0	0	0	0.63	0.53	0.42	0.73	2.27	0	0.04	0	0.36	0.07	0.1	0	0.11	0.06	0	0	0	0.06	0	0.1	0.24	0.09	0.03	0	0	0	0.61	0.77	0.77	0	0.3	0.07	0.46	0.82	0.97	1.27	0.21	0.66	0.38	0.22	0.2	0.06	0.08
FvH4_1g21202			0	0	0	0.1	0.12	0.22	0.74	1.82	0	0	0.09	0.13	0	0	0	0	0	0	0	0	0	0.06	0.17	0	0	0.08	0	0	0	0.46	0.76	0.51	0.11	0.08	0.09	0.15	0.48	0.38	0.53	0	0.16	0.38	0.1	0.19	0	0.01
FvH4_1g21221			0.48	0.34	0.69	0.02	0.31	0.24	0.51	0.59	0.03	0	0.43	0.35	0.2	0	0	0	0	0.02	0.02	0.02	0	0.03	0.01	0	0	0	0.04	0.08	0.22	0.08	0.04	0.12	0.08	0.28	0	0.04	0.09	0.22	0.04	0.26	0.23	0.06	0.05	0.02	0.01	0.01
FvH4_1g21222			0.06	0.03	0.08	0	0.14	0.13	0.51	0.13	0	0.12	0.22	1.26	0.11	0	0	0	0.1	0.11	0	0	0	0	0	0	0	0	0	0	0.14	0.14	0.1	0	0	0.19	0	0	0	1	0	0	0.29	0	0	0	0.02	0.03
FvH4_1g21223			0	0	0.05	0.1	0.35	0.11	0.11	0.22	0.06	0	0.18	1.31	0	0	0	0	0	0	0	0	0	0	0.03	0	0.04	0.04	0	0	0	0	0	0.1	0	0.08	0	0	0	1.29	0.09	0	0.08	0	0.19	0	0	0
FvH4_1g21261			0	0	0	0	0	0	0	0	0	0	0	0	0	0	0	0	0	0	0	0	0	0	0	0	0	0	0	0	0	0	0	0	0	0	0	0	0	0	0	0	0	0	0	0	0	0
FvH4_1g21262			0	0	0	0	0.09	0.08	0	0	0	0	0	0	0	0	0	0	0	0	0	0	0	0	0	0	0	0	0	0	0	0	0	0	0	0	0	0	0	0	0	0	0	0	0	0	0	0
FvH4_1g21331			0	0.05	0.02	0.05	0	0	0	0	0	0.02	0.03	0.01	0	0	0	0	0	0.03	0	0	0	0	0	0.01	0	0	0	0.04	0	0	0	0	0	0.03	0.09	0	0	0	0.06	0.15	0.11	0	0	0	0	0
FvH4_1g21382			0	0	0	0	0.08	0	0	0	0	0	0.01	0	0	0	0	0	0	0	0	0	0	0	0	0	0	0	0	0	0	0	0	0	0	0	0	0	0	0	0	0	0	0	0	0	0	0
FvH4_1g21383			0	0	0	0	0	0	0	0	0	0	0	0	0	0	0	0	0	0	0	0	0	0	0	0	0	0	0	0	0	0	0	0	0	0	0	0	0	0	0	0	0	0	0	0	0	0
FvH4_1g21401			0	0	0	0	0	0	0	0	0	0	0	0	0	0	0	0	0	0	0	0	0	0	0	0	0	0	0	0	0	0	0	0	0	0	0	0	0	0	0	0	0	0	0	0	0	0
FvH4_1g21410	emb2734	ARM repeat superfamily protein	14.81	10.85	15.62	19.72	17.18	16.9	13.44	24.66	21.11	20.78	20.46	16.64	29.72	20.5	25.31	25.45	21.28	28.66	25.12	24.63	25.79	26.11	24.93	14.57	27.33	20.88	3.6	14.68	7.94	15.31	22.09	19.86	26.97	17.46	2.77	23.35	12.52	18.64	11.58	14.81	18.25	16.06	21.12	25.91	18.38	8.62
FvH4_1g21451			0	0	0	0	0	0	0	0	0	0	0.15	0	0	0	0	0	0	0	0	0	0	0	0	0	0	0	0	0	0	0	0	0	0	0	0	0	0	0	0	0	0	0	0	0	0	0
FvH4_1g21452		BED zinc finger ;hAT family dimerisation domain	0	0	0	0	0	0	0	0	0	0	0	0	0	0	0	0	0	0	0	0	0	0	0	0	0	0	0	0	0	0	0	0	0	0	0	0	0	0	0	0	0	0	0	0	0	0
FvH4_1g21471		zinc ion binding;nucleic acid binding	0	0	0	0	0	0	0	0	0	0	0	0	0	0	0	0	0	0	0	0	0	0	0	0	0	0	0	0	0	0	0	0	0	0	0	0	0	0	0	0	0	0	0	0	0	0
FvH4_1g21472			0	0	0	0	0	0	0	0.1	0	0	0	0	0	0	0	0	0	0	0	0	0	0	0	0	0	0	0	0	0	0	0	0	0	0	0	0	0	0	0	0	0	0	0	0	0	0
FvH4_1g21473			0	0	0	0	0	0	0	0	0	0	0	0	0	0	0	0	0	0	0	0	0	0	0	0	0	0	0	0	0	0	0	0	0	0	0	0	0	0	0	0	0.04	0	0	0	0	0
FvH4_1g21542			0	0	0	0	0	0	0	0	0	0	0.03	0.01	0	0	0	0	0	0.03	0	0	0	0	0	0	0	0	0.05	0	0	0.98	0.03	0	0	0	0	0.32	0	0	0	0	0	0.04	0	0	0	0
FvH4_1g21543			0	0	0	0	0	0	0	0.1	0	0	0.04	0	0	0	0	0	0	0	0	0	0	0	0	0	0	0	0	0	0	1.52	3.06	3.8	0	0	0	0.04	0	0	0	0	0	0.18	0.41	0	0	0
FvH4_1g21631			0.08	0.07	0.32	0.03	0.06	0.12	0.06	0	0	0	0.05	0	0	0	0	0	0	0	0	0	0	0	0	0	0	0	0	0.11	0	0	0	0	0.12	0.04	0	0	0	0	0	0.1	0	0	0	0	0	0
FvH4_1g21661		Polynucleotidyl transferase, ribonuclease H-like superfamily protein	0.38	0.07	0	0.28	0	0	0.1	0	0	0.05	0.09	0.08	0	0	0	0	0	0	0	0.08	0	0	0	0	0	0	0	0.1	0.11	0	0	0	0	0	0	0	0.58	0	0.08	0	0	0	0.19	0	0	0
FvH4_1g21681		PHD finger transcription factor, putative	1.12	0.16	0.22	0.48	12.31	1.1	0	0.11	0.38	0.56	0.36	0.26	0.09	0.2	0	0.07	0	0.18	0.3	0.16	0.07	0.18	0.17	0	0.08	0	0	0	0	0	0.17	0	0.11	0.15	0	0.22	0	0	0.17	0	0	0	0	0	0	0
FvH4_1g21691			0	0	0.06	0	0.59	0	2.15	0.81	0	0	0	0.05	0	0	0	0	0	0	0	0	0.19	0	0	0	0	0	2.26	0.27	0.15	8.17	40.29	0.64	0	0.1	0.35	1.05	0.15	0.09	1.11	0.12	0.1	0.64	1.46	0.33	0	0.29
FvH4_1g21692			0	0.09	0	0	0	0	0	0	0	0	0	0	0	0	0	0.07	0	0	0.08	0.75	0.08	0	0	0	0.08	0	1.97	0	0	1.41	0.34	0	0	0.24	0	1.15	0.37	0	0.8	0	0	0.13	0	0	0	0
FvH4_1g21771			0	0	0	0	0	0	0	0.05	0	0	0	0.04	0	0.03	0	0	0	0	0	0	0	0	0	0	0	0	0.14	0	0	0.27	0.04	0	0	0	0	0.07	0	0	0	0	0	0.06	0	0	0.01	0
FvH4_1g21781		ARM repeat superfamily protein	0	0.05	0	0	0	0	0	0	0.11	0.05	0	0	0.09	0.07	0	0	0	0	0.15	0	0	0	0.03	0	0	0	0	0	0	0	0	0	0	0	0.09	0	0.24	0	0.09	0	0.08	0	0	0	0.59	0.08
FvH4_1g21841		Eukaryotic aspartyl protease family protein	0	0	0	0.03	0	0	0	0	0.03	0.03	0	0.02	0.05	0	0	0	0	0.1	0	0	0	0.06	0	0	0	0	0	0	0	0	0	0	0.06	0.04	0	0	0	0	0	0.05	0.08	0	0.05	0.03	0	0
FvH4_1g21842		Pectin lyase-like superfamily protein	0	0	0	0	0	0.03	0	0	0	0	0	0	0	0	0	0	0	0	0	0	0	0	0	0	0	0	0	0	0	0	0	0	0	0	0	0	0	0	0	0	0	0	0	0	0.03	0.11
FvH4_1g21851		Pectin lyase-like superfamily protein	0	0	0	0.03	0.07	0	0	0.03	0.02	0	0	0.03	0	0	0	0	0	0	0	0	0	0	0	0	0	0	0.04	0	0	0	0	0	0.36	0	0	0	0	0.02	0.26	0	0	0	0	0	0.04	0.01
FvH4_1g21861			0	0	0	0.05	0	0	0.1	1.33	0	0	0	0	0	0	0	0	0	0	0	0	0	0	0	0	0	0	0	0	0	0	0	0	0	0	5.28	0	0	0	0.17	0	0	0	0	0	0	0
FvH4_1g21862			0	0	0	0	0	0	0	0	0	0	0	0	0	0	0	0	0	0	0	0	0	0	0	0	0	0	0	0	0	0	0	0	0	0	0	0	0	0	0	0	0	0	0	0	0	0
FvH4_1g21863			0	0	0	0.62	0	0	0	0	0	0	0	0	0	0	0	0	0	0	0	0	0	0	0	0	0	0	0	0	0	0	0	0	0	0	0	0	0	0	0	0	0	0	0	0	0	0
FvH4_1g21941			1.13	0.93	1.56	0.93	1.11	1.65	2.74	1.16	2.16	2.02	2.46	2.18	2.15	2.02	2.51	1.55	1.57	1.72	1.95	1.66	2.21	1.66	0.84	0.53	0.94	0.21	0.2	0.44	0	2.04	0.69	0.55	2.09	0.64	0	0.82	0.49	3.77	1.55	1.24	1.08	1.72	0.13	0.35	1.82	2.88
FvH4_1g21942			0	0	0.07	0	0.84	0	0	0.06	0.13	0	0.05	0.03	0	0	0.05	0	0	0	0	0	0	0	0	0	0.02	0	0	0	0	0	0.05	0	0	0	0.11	0	0	0	0.1	0	0	0	0	0	0	0.05
FvH4_1g22021		DNAse I-like superfamily protein	0	0	0	0	0	0	0	0	0	0	0.04	0.05	0	0	0	0	0	0	0	0	0.02	0	0	0	0	0	0	0	0	0	0	0	0	0	0	0	0	0	0	0	0	0	0	0	0	0
FvH4_1g22022			0	0	0	0	0	0	0	0	0.01	0	0.04	0	0	0	0	0	0	0	0	0	0	0	0	0	0	0	0	0	0	0	0	0	0	0	0	0	0	0	0	0	0	0	0	0	0	0
FvH4_1g22041			0	0.2	0.16	795.78	2786	8.36	4.75	0.47	4.42	27.92	0.09	0.13	0	0	0	0	0	0	0	0	0	0	0	0	0	0	0	0	0	0	0	0	0	0	0	0	0	0	0.04	0	0	0	0	0	0	0.03
FvH4_1g22043	WAKL1	wall associated kinase-like 1	3.14	1.34	2.2	6.4	4.26	3.26	3.27	2.09	2.36	3.08	2.46	2.59	4.27	3.7	2.06	1.88	2.73	3.93	4.1	2.32	3.17	2.93	2.17	0.99	1.77	1.2	0.45	3.29	1.44	2.26	2.15	1.67	4.36	3.25	0.07	3.94	4.29	1.37	1.27	3.99	3.5	2.63	2.8	2.36	1.56	1.04
FvH4_1g22044		Tetratricopeptide repeat (TPR)-like superfamily protein	3.46	2.21	3.06	3.75	4.11	4.01	3.33	1.92	3.94	3.48	3.5	2.18	3.07	2.81	1.92	1.6	2.17	2.98	2.47	2.47	2.04	2.73	1.08	0.53	0.63	0.28	1.78	3.24	1.37	2.2	1.74	1.44	3.83	1.98	0.06	3.13	2.87	1	0.86	2.86	2.67	2.71	1.99	1.91	1.25	0.88
FvH4_1g22101		nucleic acid binding;zinc ion binding	0	0	0	1.3	0.15	0.18	1.01	3.18	0.02	0	0	0	0	0	0	0	0	0	0	0	0	0	0	0	0	0	0	0	0	0	0	0	0	0	0.06	0.02	0	0	0	0	0	0	0	0	0	0
FvH4_1g22102			0	0	0	0.4	0	0.1	0	0.77	0	0	0	0	0.08	0	0	0	0	0	0	0	0	0	0	0	0	0	0	0	0	0	0	0	0	0	0	0	0	0	0	0	0	0	0	0	0	0
FvH4_1g22121			0	0	0	0	0	0	0	0	0	0	0	0	0	0	0	0	0	0	0	0	0	0	0	0	0	0	0	0	0	0	0	0	0	0	0	0	0	0	0	0	0	0	0	0	0	0
FvH4_1g22122			0	0	0	0	0	0	0	0	0	0	0	0	0	0	0	0	0	0	0	0	0	0	0	0	0	0	0	0	0	0	0	0	0	0	0	0	0	0	0	0	0	0	0	0	0	0
FvH4_1g22123			0	0	0	0	0	0	0	0	0	0	0	0	0	0	0	0	0	0	0	0	0	0	0	0	0	0	0	0.12	0.31	0	0	0	0	0	0	0	0	0	0	0	0.02	0	0	0	0	0
FvH4_1g22161		Cytidine/deoxycytidylate deaminase family protein	11.97	9.15	12.63	13.96	12.07	15.42	14.23	12.74	14.88	12.89	12.04	8.83	9.67	9.01	7.29	7.52	6.99	9.6	11.15	8.49	7.16	9.19	7.63	10.42	6.13	10.34	2.66	11.71	4.68	10.96	11.31	7.16	11.68	9.12	0	14.14	6.27	6.3	4.83	8.97	9.14	6.72	6.4	8.41	10.49	4.85
FvH4_1g22181	FAR1	FRS (FAR1 Related Sequences) transcription factor family	0	0	0	0	0	0	0	0	0	0	0.08	0	0	0	0	0	0	0	0	0	0	0	0	0	0	0	0	0	0	0	0	0	0	0	0	0	0	0	0	0	0	0	0	0	0	0
FvH4_1g22221			1.01	0.51	1.58	0.7	1.04	1.35	1.18	1.78	1.16	0.34	1.41	1.25	1.65	1.51	1.76	1.98	2.66	2.71	1.93	1.72	1.56	3.2	1.88	3.69	1.44	3.27	0.33	1.54	0.13	1.03	1.6	1.35	1.71	0.61	0	0.92	2	1.75	2.34	5.17	2.03	3.37	2.35	3.6	2.55	0.61
FvH4_1g22261			0	0	0	0	7.3	0.47	0	0.07	0	0	0	0	0	0	0	0.09	0.05	0	0	0.1	0	0	0.02	0.02	0.02	0.02	0	0	0	0	0	0	0	0	0	0	0	0	0	0	0.05	0	0	0	0	0
FvH4_1g22291	SKIP6	SKP1 interacting partner 6	12.99	13.23	15.06	19.93	16.56	10.57	10.87	13.28	14.93	14.74	15.3	16.47	14.78	14.66	21.39	20.27	20.13	13.77	15.69	25.07	20.93	23.12	18.25	14.02	18.09	14.61	3.78	7.51	7.12	15.36	17.79	17.46	12.64	10.37	0.39	12.07	11.06	16.8	21.65	12.14	13.98	16.72	19.51	16.87	16.73	10.69
FvH4_1g22351			0.56	0.09	0.04	1.02	0.33	0.1	0	12.86	0.21	0	0.09	0.08	0.18	0.26	0	0	0	0.26	0.07	0.08	0	0	0.13	0.07	0.15	0	0	0	0	0.44	0.08	0	0.1	0.3	20.22	0.36	0.11	0.36	0.17	0.43	0.15	0.96	0.82	0.68	0.08	0.05
FvH4_1g22352		BED zinc finger ;hAT family dimerisation domain	0	0	0	0	0	0	0	0.08	0	0	0	0	0	0	0	0	0	0	0	0	0	0.04	0	0.02	0.02	0.02	0.02	0.02	0	0.12	0.67	0.07	0.03	0.01	0.16	0.01	0	0	0	0	0	0.04	0.06	0.01	0	0
FvH4_1g22371		GAG/POL/ENV polyprotein	0	0	0.02	0	0	0	0	0	0	0	0	0	0.02	0	0	0	0	0	0	0	0	0	0	0	0	0	0	0	0	0	0	0	0.02	0	0	0	0	0	0	0.02	0	0	0.02	0	0	0
FvH4_1g22373			0	0	0	0	0	0	0	0	0	0	0	0.01	0	0.01	0	0	0	0	0	0	0	0	0	0	0	0	0	0	0	0	0	0	0	0	0	0	0	0	0	0	0	0	0	0	0	0
FvH4_1g22374		DNA/RNA polymerases superfamily protein	0	0	0	0	0	0	0	0	0	0	0	0	0	0	0	0	0	0	0	0	0	0	0	0	0	0	0	0	0	0	0	0	0	0	0	0	0	0	0	0	0	0	0	0	0	0
FvH4_1g22375			0	0	0	0	0	0	0	0	0	0	0.03	0	0	0	0	0	0	0	0	0	0	0	0	0	0	0	0	0	0	0	0	0	0	0	0	0	0	0	0	0	0	0	0	0	0	0
FvH4_1g22376			0	0	0	0	0	0	0	0	0	0	0	0	0	0	0	0	0	0	0	0	0	0	0	0	0	0	0	0	0	0	0	0	0	0	0	0	0	0	0	0	0	0	0	0	0	0
FvH4_1g22377	RPP5	Disease resistance protein (TIR-NBS-LRR class) family	0	0	0	0	0	0	0	0	0	0	0	0	0	0	0	0	0	0	0	0	0	0	0	0	0	0	0	0	0	0	0	0	0	0	0	0	0	0	0	0	0	0	0	0	0	0
FvH4_1g22401			2.17	1.73	1.64	1.3	1.16	2.03	1.14	0.82	1.93	1.02	1.52	2.02	1.42	0.98	0.54	0.98	0.57	1.31	1.27	0.62	0.79	0.37	3.84	0.84	1.12	1.1	0.8	1.06	0.35	25.84	7.75	5.02	1.68	7.98	0	58.13	0.37	1.95	1.81	1.32	2.13	0.77	1.76	1.88	0.7	0.78
FvH4_1g22411			0	0	0	0	0	0	0	0	0	0	0	0.01	0	0	0	0	0	0	0	0	0	0	0	0	0	0	0	0	0	0	0	0	0	0	0	0	0	0	0	0	0	0	0	0	0	0
FvH4_1g22461			4.61	2.3	3.78	4.27	4.09	2.47	2.13	2.63	3.93	2.76	3.06	1.69	3.67	2.64	1.06	1.06	1.52	3.37	2.72	1.64	1.61	2.28	1.05	0.79	1.14	0.73	0.85	1.84	0.93	2.18	2.91	2.03	3.91	3.98	0.27	3.83	1.85	1.72	1.56	3.45	2.42	3.62	3.25	2.34	2.6	1.43
FvH4_1g22470		alpha/beta-Hydrolases superfamily protein	14.76	13.57	17.68	16.28	15.06	18.52	16.63	18.06	21.65	20.41	16.99	12.91	16.59	15.72	8.63	7.25	7.15	15.39	12.89	8.05	6.96	7.9	4.45	2.18	3.67	2.4	6.35	16.29	5.45	8.77	7.08	7.81	13.73	9.27	3.63	12.99	6.48	8.38	8.13	12.94	13.93	12.48	11.38	11.03	7.26	4.14
FvH4_1g22472		GTP-binding protein-related	12.52	6.9	14.56	7.22	7.7	9.78	7.25	4.72	8.53	5.71	9.51	4.82	8.78	4.45	1.48	3.15	1.68	10.93	7.21	3.12	2.74	4.18	4.24	2.62	3.2	4.5	2.67	3.2	1.52	4.28	7.38	5.56	9.61	6.9	0.22	9.44	4.29	4.22	7.45	4.36	6.85	7.7	6.66	6.28	7.12	4.26
FvH4_1g22511			0	0	0	0	0	0	0	0	0	0	0.07	0	0	0.05	0	0	0	0	0	0	0	0	0	0	0	0	0	0	0	0	0	0	0	0	0	0	0	0	0	0	0	0	0	0.05	0.02	0
FvH4_1g22571	CRK8	cysteine-rich RLK (RECEPTOR-like protein kinase) 8	0	0	0	0	0	0	0	0	0	0	0	0	0	0	0	0	0	0	0	0	0	0	0	0	0	0	0	0	0	0	0	0	0	0	0	0	0	0	0	0	0	0	0	0	0	0
FvH4_1g22591		RNA-binding (RRM/RBD/RNP motifs) family protein	134.91	181.73	160.08	186.25	125.98	118.06	102.31	85.08	183.53	194.47	145.08	137.18	113.55	104.75	94.18	78	100.23	103.6	82.13	87.44	74.97	71.06	85.18	39.12	79.68	40.09	131.17	130.55	44.89	96.53	92.95	72.17	143.17	122.59	22.09	90.4	113.92	112.06	112.1	116.53	91.1	95.9	111.34	101.71	92.12	66.81
FvH4_1g22661			0	0	0	0	0	0	0	0.89	0	0	0	0	0	0	0	0	0	0	0	0	0	0	0	0	0	0	0	0	0	0	0	0	0	0	0.45	0	0	0	0	0	0	0	0	0	0	0
FvH4_1g22662	FRS5	FAR1-related sequence 5	0	0	0	0.25	0	0	0	0	0	0	0	0	0	0	0	0	0	0	0	0	0	0	0	0	0	0	0	0	0	0	0	0	0	0	0	0	0	0	0	0	0	0	0	0	0	0
FvH4_1g22681			0	0	0	0.12	0.22	0.41	0.13	2.23	0.03	0	0.11	0.29	0.11	0.37	0.49	0.31	0.56	0.17	0.14	0.15	0.09	0.38	0.02	0.59	0.15	0.33	0.09	0.13	0	0.85	5.51	2.86	0.41	0.05	0.06	0.05	0	1.11	0.92	0	0.1	0.08	0.41	0.24	0.37	0
FvH4_1g22701		Pectin lyase-like superfamily protein	0	0	0	0.21	0.22	0.07	0	0	0	0	0	0.05	0.06	0	0	0	0	0	0	0	0	0	0	0	0	0	0	0	0.07	0	0	0	0	0	0	0	0	0.85	0.71	0	0	0	0.06	0	0.01	0.04
FvH4_1g22711		General transcription factor 2-related zinc finger protein	0	0	0	0	0	0	0	0	0	0	0.07	0	0	0	0	0	0	0	0	0	0	0	0	0	0	0	0	0	0	0	0	0	0	0	0	0	0	0	0	0	0	0	0	0	0	0
FvH4_1g22771			0.05	0.13	0	0	32.22	1.81	0.62	0.21	0.11	0	0	0.17	0.09	0.07	0	0	0	0	0.07	0.08	0.07	0	0	0	0	0	0	0	0	0	0.16	0.19	0.11	0.08	0.09	0.22	0.12	0.07	0.34	0	0.08	0.12	0.28	0.13	0.03	0
FvH4_1g22791			0	0	0	0	0	0	0	0	0	0	0	0	0	0	0	0	0	0	0	0	0	0	0	0	0	0	0	0	0	0	0	0	0	0	0	0	0	0	0	0	0	0	0	0	0	0
FvH4_1g22792			0	0	0	0.04	0.2	0	0	0	0	0	0	0	0	0	0	0	0	0	0	0	0	0	0	0	0	0	0	0	0	0	0	0	0	0	0	0	0	0	0	0	0	0	0	0	0	0
FvH4_1g22881	ATCPISCA,CPISCA	chloroplast-localized ISCA-like protein	55.27	65.91	61.35	57.39	94.17	116.13	90.18	53.88	65.62	64.49	73.35	70.37	49.91	44.62	50.54	51.64	55.36	46.26	46.81	56.65	47.76	50.81	34.78	62.71	39.1	84.49	27.33	40.81	24.87	53.7	79.31	74.82	108.44	57.4	21.44	51.8	219.41	113.62	96.05	38.69	44.54	61.7	79.82	100.49	31.89	33.03
FvH4_1g22891			0.62	0.05	0.26	0.39	0	0	0.37	0.62	0.25	0	0.31	0.25	0.22	0	0	0	0	0.52	0	0	0	0.07	0	0	0	0.22	0.17	0	0.13	0.13	0.59	0.23	0.51	0.18	1.19	0.26	0.69	0.17	0.31	0.11	0.28	0	0.11	0	0	0.02
FvH4_1g22892			0	0	0	0.02	0	0.04	0.16	266.23	0	0.04	0.03	0.08	0	0	0	0	0	0	0	0	0	0	0	0	0	0	0	0	0.04	0	0	0	0	0	7.57	0	0.05	0	0.67	0	0	0	0	0	0	0.03
FvH4_1g22931			0	0.07	0.12	0.02	0.22	0.17	2.48	0.24	0	0.08	0.1	0.1	0.04	0	0	0	0	0.03	0	0	0	0	0.01	0.03	0	0.03	0	0.04	0.04	0.09	0.26	0.12	0.04	0.42	0	0.4	0	0	0.07	0	0.03	0.19	0.22	0.35	0.17	0.15
FvH4_1g22980		O-Glycosyl hydrolases family 17 protein	0.01	0	0.05	0.05	0.03	0.05	0.18	80.36	0.04	0	0	0.02	0.02	0	0	0	0	0	0	0	0	0	0	0	0	0	0.11	0.05	0	0.03	0	0.02	0.03	0.02	86.3	0.04	0	0.07	5.4	0	0.04	0	0.02	0	0	0
FvH4_1g23081			0	0.21	0.05	0	0.4	0.06	0.06	0	0	0.03	0	0.05	0	0	0	0	0.05	0	0	0	0.04	0	0.02	0.06	0.02	0.18	0	0.06	0.07	0	0	0	0.06	0	0	0	0.07	0.04	0	0	0.05	0.07	0	0	0	0.02
FvH4_1g23082	ATWRKY13,WRKY13	WRKY DNA-binding protein 13	38.08	12.96	36.42	1.02	0.71	0.72	1.34	0.88	4.78	4.43	12.22	15.67	64.74	53.59	61.02	59.05	39.99	115.77	87.38	88.09	84.43	71.45	42.94	46.15	41.04	53.8	0.13	0.65	1.16	4.38	4.53	5.73	10.37	1.7	1.63	2.88	2.04	1.21	1.38	9.43	9.05	4.07	5.36	5.77	16.83	4.97
FvH4_1g23121			0	0	0	0	0.73	0.05	0	0.21	0.03	0	0	0.06	0	0	0	0.03	0	0.13	0.07	0	0	0.03	0.02	0	0	0	0	0	0.06	0.06	0	0	0.05	0.07	0	0.29	0.06	0	0	0.04	0.04	0	0.09	0.03	0.03	0.04
FvH4_1g23211	RGF9		0	0	0.06	0.07	0	0.15	0	0	0	0	0	0	0	0	0	0	0	0	0	0	0	0	0	0	0	0.05	0	0	0	0	0	0	0	0	0	0	5.1	0	0	0	0.11	0	0.79	0	0.04	0
FvH4_1g23212		chaperone binding;ATPase activators	0	0	0	0.06	0	0	0	8.63	0.07	0.14	0	0	0	0.09	0	0	0	0.12	0	0	0	0	0.05	0	0	0	0	0	0	0.46	1.68	0.8	0	0.1	62.96	0	0	0	1.63	0.12	0.11	0	0.13	0.09	0	0
FvH4_1g23230		Tetratricopeptide repeat (TPR)-like superfamily protein	0.96	0.66	1.09	9.39	1.83	1.62	2.1	0.8	1.82	1.7	1.36	0.75	0.94	0.86	0.52	0.49	0.51	1.11	0.83	0.48	0.43	0.7	0.33	0.13	0.31	0.13	0.48	1.58	0.32	0.96	0.44	0.35	0.82	1.01	0.03	0.96	0.28	0.41	0.14	1.16	1.17	0.55	0.43	0.63	0.91	0.27
FvH4_1g23231			0	0	0.2	0.42	4.05	0.68	0	0.13	0.07	0.13	0	1.71	0.11	0.08	0	0	0	0	0.09	0.1	0	0.08	0	0	0	0	0	0	0	2.43	0.94	0.12	0.14	0.48	0	2.7	0	0.46	0.11	0.79	2.26	0.78	0.24	0.08	9.71	0.54
FvH4_1g23232	EMB3004,MEE32	dehydroquinate dehydratase, putative / shikimate dehydrogenase, putative	13.23	3.08	7.96	2.38	1.85	0.67	0.24	0.47	5.31	3.35	7.48	11.89	0	0.12	0	0	0	0.03	0.01	0.02	0.01	0.01	0	0	0	0	0	0.02	0	0.02	0.02	0	91.03	0.53	0.04	0.1	14.22	0.34	0.7	1.3	1.46	0.48	0.33	0.31	0.23	0
FvH4_1g23241	AtETR1,EIN1,ETR,ETR1	Signal transduction histidine kinase, hybrid-type, ethylene sensor	0.11	0.16	0.05	0	0	0	0	0.41	0	0	0	0.16	0	0	0	0.05	0	0	0	0	0	0	0.05	0.3	0	0.18	0.23	0.24	0	1.23	6.16	8.35	0	0.47	0.07	3.54	0	1.48	0	0.07	0	0.1	0.73	0.1	0	0.01
FvH4_1g23261			0	0	0	0	0	0	0	0	0	0	0	0	0	0	0	0	0	0	0	0	0	0	0	0	0	0	0	0	0	0	0	0	0	0	0	0	0	0	0	0	0	0	0	0	0	0
FvH4_1g23271			0	0	0.04	0	0	0	1.2	0	0.04	0	0.15	0	0	0	0	0	0	0	0	0	0	0	0	0	0	0	0	0	0	0	0.14	0.08	0.89	0	0	0.06	0	0.06	0	0.37	1.22	0.51	0.47	0.47	0.02	0.02
FvH4_1g23272			0	0	0	0.06	0	0.28	2.18	0.14	0	0	0	0.22	0.36	0	0.23	0	0	0	0	0	0	0	0	0	0	0.05	0	0	0	0.3	0.11	0.52	3.8	0.3	0.12	0.29	0	0.29	0.22	1.17	7.33	3.07	2.95	3.4	0.54	0.22
FvH4_1g23291		Protein of unknown function (DUF185)	9.67	4.24	8.44	3.66	4.4	4.39	3.47	1.86	4.99	3.72	6.25	2.05	4.91	1.22	0.67	0.62	0.63	3.3	1.64	0.67	0.72	1.03	1.26	0.25	0.95	0.42	0.08	2.39	0.63	1.19	1.33	0.88	4.14	2.93	0	3.19	1.3	0.86	0.19	3.48	3.29	1.93	1.41	0.88	3.42	1
FvH4_1g23401			0	0	0	0	0	0	0	0	0	0	0	0.04	0	0	0	0	0	0	0	0	0	0	0.11	0.03	0	0.06	0	0	0	0	0.14	0	0	0	0	0	0	0	0	0	0	0	0.08	0	0	0
FvH4_1g23421			10.61	9.03	14.14	11.93	11.43	11.93	10.15	9.64	10.42	13.79	10.98	12.15	11.86	7.24	8.6	6.87	7.46	9.2	8.37	8.63	7.37	9.92	0	4.29	5.35	4.11	5.4	5.88	4.68	9.46	10.96	11.43	15.54	14.97	0.78	14.44	7.08	14.74	10.57	11.27	9.33	13.89	15.44	15.75	10.38	6.56
FvH4_1g23441			0	0	0	0	0	0	0	0	0	0	0	0	0	0	0	0	0	0	0	0	0	0	0	0	0	0	0	0	0	0	0	0	0	0	0	0	0	0	0	0	0	0	0	0	0	0
FvH4_1g23521		Protein with RNI-like/FBD-like domains	2.6	1.21	3.25	2.61	17.96	10.17	4.06	4.36	3.86	2.83	3.69	1.81	3.02	1.2	0.63	0.4	0.72	2.42	1.52	0.82	0.51	0.85	0.73	0.39	0.66	0.69	1.44	1.8	1.25	8.21	11.35	5.1	3.85	2.54	0.8	4.42	3.23	4.06	3.45	2.48	5.82	4.68	6.66	5.39	2.26	1.21
FvH4_1g23522			0	0	0	0.11	1.14	0.95	1.49	1.84	0.06	0	0	0	0	0	0	0	0	0	0	0	0	0	0	0	0	0	0	0	0	0.37	0.46	0	0	0	0	0.08	0.52	0.08	0.19	0	0	0.14	0	0	0.24	0.06
FvH4_1g23531		BED zinc finger ;hAT family dimerisation domain	0	0	0	0	0	0	0	0	0	0	0	0	0	0	0	0	0	0	0	0	0	0	0	0	0	0	0	0	0	0	0	0	0	0	0	0	0	0	0	0	0	0	0	0	0	0
FvH4_1g23532			1.36	0.09	0.3	0.15	0.12	0.11	0.11	0	0.34	0.11	0.28	0.18	0.48	0.21	0	0.15	0	0.09	0	0	0.08	0.06	0.07	0	0	0.08	0	0	0.12	0	0	0.1	0.23	0.08	0	0.08	0	0	0	0.56	0.41	0.65	0.79	1.2	0.06	0
FvH4_1g23541	ATIMD2,IMD2	isopropylmalate dehydrogenase 2	13.17	6	9.1	3.39	4.17	4.11	3.78	3.11	4.7	4.15	5.85	3.3	5.86	3.94	2.14	1.04	1.74	4.83	3.42	2.38	2.27	2.28	0.95	0.51	0.92	1.07	0.48	1.38	1.12	3.36	3.01	2.29	10.68	1.64	0	3.77	4.65	3.04	2.13	4.72	6.56	5.72	4.97	4.09	8.23	4.03
FvH4_1g23542	ADG1,APS1	ADP glucose pyrophosphorylase 1	9.58	3.71	8.54	8.37	10.65	9.2	9.73	8.48	9.33	7.92	15.08	7.78	12.86	8.25	5	3.41	4.03	12.38	8.1	6.55	5.16	6.23	3.18	2.09	3.16	1.57	0.57	3.14	2.88	9.24	7.06	7.12	17.48	8.65	0.89	8.82	9.73	8.31	5.99	11.26	12.63	13.93	12.79	10.26	11.46	5.44
FvH4_1g23560	EMB161,EMB251,EMB2775,RFC3	ATPase family associated with various cellular activities (AAA)	1.93	3.06	5.34	1.02	1.4	0.92	1.44	0.25	1.74	1.37	1.98	0.31	0.7	0.19	0.07	0.03	0	0.22	0.09	0.06	0.06	0	0.08	0	0.03	0.02	0.35	0.21	0.18	0.18	0.03	0.12	1.18	0.59	0	0.6	0.05	0.12	0.03	1.2	0.92	0.1	0.04	0.03	0.68	0.2
FvH4_1g23641			0.02	0.03	0.01	0	0	0	0	0	0	0	0	0	0	0	0	0	0	0	0	0	0	0	0	0	0	0	0	0	0	0	0	0	0	0	0	0	0	0	0	0	0	0	0	0	0	0
FvH4_1g23642			0	0	0	0	0	0	0	0	0	0	0	0	0	0	0	0	0	0	0	0	0	0	0	0	0	0	0	0	0	0	0	0	0	0	1.1	0	0	0	0.1	0	0	0	0	0	0	0
FvH4_1g23671			0.01	0	0.03	0	0.03	0	0	0	0	0	0.05	0	0	0	0	0	0	0	0	0	0	0	0	0	0	0	0	0	0	0	0	0	0.03	0	0	0	0	0	0	0	0	0	0	0	0	0
FvH4_1g23681	CYP81D4	cytochrome P450, family 81, subfamily D, polypeptide 4	0	0.28	0.8	0.55	0.04	0.08	0.8	0.12	0.29	0.14	2.25	3.12	0	0.51	0.27	0	0.09	0	0.82	0.09	0.08	0	0.25	0.57	0.14	0.22	0	0	0	0	0.03	0.23	0.08	0.03	0	0.08	3.29	8.94	6.52	0.65	0.24	0.38	0.54	0.37	0.03	0.72
FvH4_1g23711			3.92	3.28	2.72	0.87	2.2	1.82	2.05	0.78	1.71	1.72	1.57	2.54	3.28	2.27	2.83	2.28	2.54	2.32	1.97	2.62	1.86	2.39	0.43	0.88	2.23	0.75	0.55	0.44	0.37	2.33	3.06	1.76	4.79	2.07	0	2.55	3.84	1.1	3.74	2.13	2.12	2.72	2.86	4.58	9.18	2.32
FvH4_1g23712			0	0	0	0	0	0	0	0	0	0	0	0	0	0	0	0	0	0	0	0	0	0	0	0	0	0	0	0	0	0	0	0	0	0	0	0	0	0	0	0	0	0	0	0	0	0
FvH4_1g23713			0	0	0	0	0	0	0	0	0	0	0	0.01	0	0	0	0	0	0	0.01	0	0	0.01	0	0	0	0	0	0	0	0	0	0	0	0	0	0	0	0	0	0	0	0	0	0	0	0
FvH4_1g23791		Ribonuclease H-like superfamily protein	15.39	10.12	9.63	6.28	5.26	6.22	8	5.54	5.31	6.39	9.03	8.22	8.22	5.87	4.74	2.57	3.24	7.38	6.48	4.13	4.25	3.8	4.6	3.29	4.29	3.97	2.26	3.79	3.36	3.79	4.81	3.51	6.89	4.58	0.12	7.46	1.51	7.55	5.72	4.5	4.63	3.11	3.22	3.81	6.41	3.02
FvH4_1g23801			1.97	0.86	0.92	0.22	0.43	0.41	0.31	1.42	0.24	0.11	0.27	0.03	0.62	0.05	0	0	0	0.13	0.06	0	0.05	0	0	0	0	0.03	0	0.39	0.43	0.17	0.37	0.15	0.81	0.17	0.21	0.22	0.88	0.06	0.19	0.34	0.29	0	0	0.05	0.14	0.15
FvH4_1g23802			1.51	0.57	1.12	0.49	0.77	0.39	0.58	0.87	0.79	0.38	0.6	0.17	0.69	0.16	0.1	0.25	0.06	0.21	0.38	0.13	0.11	0.17	0.21	0.16	0.09	0.36	0	0.29	0.4	0.13	0.46	0.35	0.21	0.09	0	0.15	0.51	0.15	1.09	0.04	0.15	0.25	0.34	0.43	1.04	0.59
FvH4_1g23803			0	0	0	0.03	0.04	0	0.11	0.36	0	0	0.03	0	0	0	0	0	0	0	0	0	0	0	0	0	0	0	0	0	0	0	0	0	0	0	0	0	0	0	0	0	0	0	0	0	0	0
FvH4_1g23804		Protein of unknown function (DUF295)	0	0	0	1.08	13.75	5.52	0.59	0	0.03	0.05	0	0	0	0	0	0	0	0	0	0	0	0	0	0	0	0	0	0	0	0	0	0	0	0	0	0	0	0.03	0.08	0	0	0	0	0	0	0
FvH4_1g23805		GTP binding Elongation factor Tu family protein	6.58	4.83	9.01	6.76	7.32	8.06	7.03	3.5	7.69	7.31	6.51	4.52	5.54	3.77	2.75	2.18	2.12	5.2	4.3	2.79	3.04	3.21	1.52	1	1.65	0.91	1.09	4.91	2.32	3.86	3.33	3.01	4.28	3.7	0.13	4.61	1.68	2.2	2.55	4.62	4.52	4.35	3.52	3.97	4.79	2.28
FvH4_1g23806		Histone superfamily protein	6.92	4.92	8.3	7.83	10.04	8.6	8.01	5.07	8.7	7.86	7.17	5.16	4.08	4.74	3.65	2.8	2.72	4.33	4.79	3.41	3.43	4.44	0.78	0.9	1.13	0.51	0.85	6.34	3.68	3.92	2.93	3.72	5.19	3.04	0.07	4	1.97	2.25	2.38	5.96	5.48	3.92	3.57	4.52	5.73	2.22
FvH4_1g23821			0.03	0.03	0.05	0.11	1.03	2.67	1.52	0	0.03	0	0.05	0.19	0	0	0	0	0.05	0	0.04	0	0	0	0	0	0.02	0	0	0.06	0	0	0.74	0.06	0.42	0.39	0	0.21	0	0	0	0	0.13	0	0	0	2.1	0.12
FvH4_1g23831	SPI	Beige/BEACH domain ;WD domain, G-beta repeat protein	0.07	0.07	0.16	0	0	0	0	2.44	0	0	0	0.06	0	0	0	0	0	0	0	0	0	0	0	0	0	0	0	0	0	0.16	0.24	0	0	0	4.94	0	0	0	0.13	0	0	0	0	0	0.08	0.1
FvH4_1g23851		Beige/BEACH domain ;WD domain, G-beta repeat protein	17.6	7.98	18.71	15.73	16.14	14.46	13.05	17.19	15.82	7.61	17.59	9.44	16.89	7.37	4.8	2.8	3.64	15.3	8.38	5.86	4.11	8.3	6.71	3.07	4.8	7.45	1.55	11.14	8.44	15.1	18.69	15.79	20.01	14.36	3.79	13.5	8.46	18.62	14.03	12.78	14.56	11.55	12.12	14.35	38.28	17.4
FvH4_1g23921			0	0	0	0	0	0	0	0.04	0	0	0	0	0	0	0	0	0	0	0	0	0	0	0	0	0	0	0	0	0	0	0	0	0	0	0	0	0	0	0	0	0	0	0	0	0	0
FvH4_1g23922			0	0	0	0	0	0	0	0.03	0.01	0	0	0.01	0	0	0	0	0	0	0	0	0	0	0	0	0	0	0	0	0	0	0	0	0	0	0	0	0	0	0	0	0	0	0	0	0	0
FvH4_1g23941		Pentatricopeptide repeat (PPR) superfamily protein	1.63	1.32	1.86	3.5	3.49	3.08	4.99	1.15	2.87	3.14	3.71	1.04	1.41	1.42	1.08	0.77	0.77	1.86	0.77	0.68	0.72	1.35	0.49	0.24	0.81	0.15	0.8	1.36	0.23	1.58	0.74	0.44	1.08	1.87	0	1.76	0.53	0.33	0.26	1.92	1.32	0.56	0.61	1.01	1.29	0.84
FvH4_1g23971	ATWNK6,WNK6,ZIK5	with no lysine (K) kinase 6	0.51	0.18	1.09	1.16	0.48	0.48	2.01	57.62	2.1	1.12	0.84	0.61	0.4	0.3	0.18	0.27	0.41	0.23	0.23	0.39	0.33	0.68	0.53	0.53	0.73	0.58	0.08	0.22	0.3	0.68	0.65	1.08	1.71	2.39	224.27	1.49	0.31	0.67	7.3	1.01	4.63	9.48	11.62	2.3	0.78	0.23
FvH4_1g23991			0	0	0	0	0	0	0	0	0	0	0	0	0	0	0	0	0	0	0	0	0	0	0	0	0	0	0	0	0	0	0	0	0	0	0	0	0	0	0	0	0	0	0	0	0	0
FvH4_1g24041	ATXR5,SDG15	ARABIDOPSIS TRITHORAX-RELATED PROTEIN 5	7.75	5.69	8.01	10.84	9.96	8.97	9.28	11.6	9.38	8.81	9.48	5.12	9.93	7.51	5.4	4.8	4.61	8.03	6.04	5.23	4.7	4.71	4.72	2.38	5.25	3.14	3.97	8.11	2.53	6.73	7.27	4.34	7.03	9.36	16.75	8.71	1.04	3.17	1.09	9.52	10.24	8.93	7.67	4.69	3.5	1.97
FvH4_1g24081		F-box family protein	0	0.07	0	0	3.6	3.75	0	1.04	0	0	0	0.07	0	0	0	0	0	0	0	0	0	0	0	0	0	0	0	0	0	0	0	0	0	0.13	3.33	0	0	0	0.14	0	0	0	0	0	0	0
FvH4_1g24111			0	0	0.03	0	0.07	0	0	0	0	0	0	0.13	0	0	0	0	0	0	0	0	0	0	0	0	0	0	0	0	0	0	0	0	0	0	0	0	0	0	0	0	0	0	0	0	0	0
FvH4_1g24112			0	0	0	0	0	0.08	0	0	0	0	0	0	0	0	0	0	0	0	0	0	0	0	0	0	0	0	0	0	0	0	0	0	0	0	0	0	0	0	0	0	0	0	0	0	0	0
FvH4_1g24131			0	0	0	0	0	0	0	0.16	0	0	0	0	0.14	0	0	0	0	0	0	0	0	0	0	0	0	0	0	0	0	0	0	0.15	0	0	0	0	0	0	0	0	0	0	0	0	0	0
FvH4_1g24161	AtUGT85A2,UGT85A2	UDP-glucosyl transferase 85A2	0	0	0	0	0.05	0	0	0	0	0	0	0	0	0	0	0	0	0	0	0	0	0	0	0	0	0	0	0	0	0	0	0	0	0	0	0	0	0	0	0	0	0	0	0	0	0
FvH4_1g24181		RNA binding;RNA-directed DNA polymerases	0	0	0	0	0	0	0	0	0	0	0	0	0	0	0	0	0	0	0	0	0	0	0	0	0	0	0.07	0	0	0	0.5	0.18	0	0	0	0	0	0	0	0	0	0	0.09	0	0	0
FvH4_1g24182		RNA-directed DNA polymerase (reverse transcriptase)-related family protein	0.03	0.09	0.07	0.02	0.05	0.12	0.07	0.26	0	0	0.02	0	0	0	0	0	0	0.02	0	0	0	0	0	0	0	0	0	0.05	0.08	0.03	0	0	0	0.03	0.77	0.05	0	0	0	0.04	0	0.03	0	0	0	0
FvH4_1g24191			0	0	0	0.02	0	0	0	0	0	0	0.03	0	0	0	0	0	0	0	0	0	0	0	0	0	0	0	0	0	0	0	0.12	0.03	0	0	0	0	0	0	0	0	0	0	0	0	0	0
FvH4_1g24221		RNA-directed DNA polymerase (reverse transcriptase)-related family protein	0	0	0	0	0	0	0	0	0	0	0	0	0	0	0	0	0	0	0	0	0	0	0	0	0	0	0	0	0	0	0	0	0	0	0	0	0	0	0	0	0	0	0	0	0	0
FvH4_1g24222	CRK8	cysteine-rich RLK (RECEPTOR-like protein kinase) 8	0	0	0	0	0.01	0.01	0	0	0	0	0	0	0	0	0	0	0	0	0	0	0	0	0	0	0	0	0	0	0	0	0	0	0	0	0	0.01	0	0	0	0	0	0	0	0	0	0
FvH4_1g24223			0	0.08	0.05	0	0	0	0	0.13	0.06	0	0	0	0	0	0	0	0	0	0	0	0	0	0	0	0	0	0	0	0	0	0.1	0	0.13	0	0.11	0.09	0	0	0	0.11	0.09	0	0	0	0	0
FvH4_1g24241			0	0	0	0	0.57	1.61	1.86	0.52	0.05	0	0	0	0	0	0	0	0	0	0	0	0	0	0	0	0	0	0	0	0	0	0	0	0	0	0.27	0	0	0	0	0	0	0	0	0	0	0
FvH4_1g24261		AP2/B3-like transcriptional factor family protein	0.2	0	0.14	4.75	7.75	22.88	4.37	0.53	0.05	0.07	0.12	0.16	0.29	0.06	0	0	0	0.04	0.07	0	0.03	0	0	0	0.02	0.03	0	0	0	0.15	0.04	0.09	0	0.03	0	0.27	0	0.17	0.08	0.04	0.18	0.06	0	0.06	0.07	0.03
FvH4_1g24361			0	0	0	0	0	0	0	0	0	0	0	0	0	0	0	0	0	0	0	0	0	0	0	0	0	0	0	0	0	0	0	0	0	0	0	0	0	0	0	0	0	0	0	0	0	0
FvH4_1g24391			0	0	0	0	0.13	0.06	0	0	0	0	0	0	0	0	0	0	0	0	0	0	0	0	0	0	0	0	0	0	0	0	0	0	0	0	0	0	0	0.04	0	0	0	0	0	0	0	0
FvH4_1g24491			0	0	0	0	0	0	0	0	0	0	0	0	0	0	0	0	0	0	0	0	0	0	0	0	0	0	0	0	0	0	0	0	0	0	0	0	0	0	0	0	0	0	0	0	0	0
FvH4_1g24542		Leucine-rich repeat protein kinase family protein	0	0	0.14	0.22	1.07	1.22	0.58	6.75	0.05	0	0.25	0.08	0.68	0.12	0.08	0.07	0.38	1.33	0.21	0.15	0.27	0.22	0.13	0.75	0.22	0.28	0.41	0.2	0	0.95	2.63	0.83	0.4	0.07	0.26	0.07	0.11	0.28	0	0.33	0.22	0.12	0.35	0.36	0.05	0.23
FvH4_1g24543		S-adenosyl-L-methionine-dependent methyltransferases superfamily protein	93.37	64.99	102.81	181.87	106.8	126	131.38	156.34	151.97	171.98	186.75	180.68	226.47	186.59	123.78	141.93	125.71	237.19	189.47	210.83	255.59	261.59	178.52	106.94	156.78	119.31	34.83	115.35	49.16	124.05	99.72	84.47	174.59	159.62	49.13	148.25	39.43	134.57	65.14	241.77	249.88	226.44	172.45	120.22	145.25	91.43
FvH4_1g24561	PCK1,PEPCK	phosphoenolpyruvate carboxykinase 1	0	0	0	0	0	0	4.72	27.85	0	0	0.08	0	0	0	0	0	0	0	0	0	0	0	0	0	0	0	0	0	0	0	0	0	0	0	1.49	0	0.11	0	1.4	0	0	0	0.17	0	0	0
FvH4_1g24581	ATFKBP65,FKBP65,ROF2	FKBP-type peptidyl-prolyl cis-trans isomerase family protein	0	0	0.01	0	0	0	0.02	0.62	0	0.01	0	0	0	0	0	0	0	0	0	0	0	0	0	0	0	0	0	0	0	0	0	0	0	0	0.03	0	0	0	0.03	0.03	0	0	0	0	0	0
FvH4_1g24711			0	0	0	0	0	0	0	1.86	0	0	0	0	0	0	0	0	0	0	0	0	0	0	0	0	0	0	0	0	0	0.11	0	0	0	0	6.86	0	0	0	0	0	0	0	0	0	0	0
FvH4_1g24731			0	0	0	0	1.98	0	0.09	0.09	0	0	0	0	0	0	0	0	0	0	0	0	0	0	0	0	0	0	0	0	0	0	0	0	0	0	0	0.12	0	0	0	0	0	0	0	0	0	0
FvH4_1g24741			0	0	0	0	0	0	0	0	0	0	0	0.02	0	0	0	0	0	0	0	0	0	0	0	0	0	0	0	0	0	0	0	0	0	0	0	0	0	0	0	0	0	0	0	0	0	0
FvH4_1g24742			0	0	0	0	0	0	0	0	0	0	0	0	0	0	0	0	0	0	0	0	0	0	0	0	0	0	0	0	0	0	0	0	0	0	0	0	0	0	0	0	0	0	0	0	0	0
FvH4_1g24811			0	0	0	0	0.75	0	0	0	0	0	0	0.05	0	0	0	0	0	0.1	0	0	0	0	0	0	0	0	0	0	0	0	0	0	0	0.08	0	0	0.13	0	0	0	0.08	0	0	0	0	0
FvH4_1g24841			0	0	0	0	0	0	0	0	0	0	0	0	0	0	0	0	0	0	0	0	0	0	0	0	0	0	0	0	0	0	0	0	0	0	0	0	0	0	0	0	0	0	0	0	0	0
FvH4_1g24842			0	0	0	0	0	0	0	0.07	0	0	0	0	0	0	0	0	0	0	0	0	0	0	0	0	0	0	0	0	0	0	0	0.03	0	0	0	0	0	0	0	0	0	0	0	0	0	0
FvH4_1g24851			0	0	0	0.45	6.24	0.63	0	0	0.04	0	0	0	0	0	0	0	0	0	0	0	0	0	0	0	0	0	0	0	0	0	0	0	0	0	0	0	0	0	0	0	0	0	0	0	0	0
FvH4_1g24901		Plant self-incompatibility protein S1 family	0	0	0	0	0.25	0	0.08	0	0	0	0.06	2.04	0.07	0.1	0	0	0	0	0	0	0	0	0	0.03	0	0	0	0.08	0	0.91	0.12	0	0	17.38	0	9.56	0.17	0.75	0.13	0.72	0.11	0	0	0	0	0
FvH4_1g24911		haloacid dehalogenase-like hydrolase family protein	0	0	0	0.07	0	0	0	0	0	0	0	0	0	0	0	0	0	0	0	0	0	0	0	0.05	0	0.11	0	0	0	0.16	0	0	0	0	0	0	0	0	0	0	0	0	0	0	0	0
FvH4_1g24951			0	0	0	0	0	0	0	0	0	0	0	0	0	0.1	0	0	0	0	0	0	0	0	0	0	0	0	0	0	0	0	0	0	0.31	0	0	0	0	0	0	0.26	0.11	0	0	0	0	0
FvH4_1g24952		Family of unknown function (DUF662)	0	0	0	0	0	0	0	0	0	0	0	0	0	0	0	0	0	0	0	0	0	0	0	0	0	0	0	0	0	0	0	0	0	0	0	0	0	0	0	0	0	0	0	0	0	0
FvH4_1g25001		Plant transposase (Ptta/En/Spm family)	0	0	0	0	0	0	0	0.26	0	0	0	0	0	0	0	0	0	0	0	0	0	0	0	0	0	0	0	0	0	0	0	0	0	0.02	0	0	0	0	0	0	0	0	0	0	0	0
FvH4_1g25002			0	0	0	0	0	0	0	0.52	0	0	0	0	0	0	0	0	0	0	0	0	0	0	0	0	0	0	0	0	0	0	0	0	0	0	0	0	0	0	0	0	0	0	0	0	0	0
FvH4_1g25031			0	0	0	0	0	0	0	0	0	0	0	0	0	0	0	0	0	0	0	0	0	0	0	0	0	0	0	0	0	0	0	0	0	0	0	0	0	0	0	0	0	0	0	0	0	0
FvH4_1g25032			0	0	0	0	0	0	0	0	0	0	0	0	0	0	0	0	0	0	0	0	0	0	0	0	0	0	0	0	0	0	0	0	0	0	0	0	0	0	0	0	0	0	0	0	0	0
FvH4_1g25061			0	0	0	1.67	0.07	0	0	0	0	0	0	0	0	0	0	0	0	0	0	0	0	0	0	0	0	0	0	0	0	0	0	0	0	0	0	0	0	0	0	0	0	0	0	0	0	0
FvH4_1g25071			0	0	0.02	0	0	0	0	0.26	0	0	0	0	0	0	0	0	0	0	0	0	0	0	0	0	0	0	0	0.18	0	0	0.49	0.5	0	0	0	0	0	0	0	0	0	0.1	0.08	0	0	0
FvH4_1g25072			0	0	0.01	0	0	0	0	0.58	0	0	0	0	0	0	0	0	0	0	0	0	0	0	0	0	0	0	0.45	0.13	0	0.84	3.03	2.33	0	0	1.76	0.59	0	0	0.11	0	0.05	0.23	0.23	0.04	0	0
FvH4_1g25221			0	0	0	0	0	0	0	2.39	0.01	0	0.02	0	0	0	0	0	0	0	0	0	0	0	0	0	0	0	0	0	0	0.1	0.42	0.23	0	0	3.08	0	0	0	0.08	0	0	0	0.02	0	0	0.01
FvH4_1g25222		Polynucleotidyl transferase, ribonuclease H-like superfamily protein	0	0	0	0	0	0	0	0	0	0	0	0	0	0	0	0	0	0	0	0	0	0	0	0	0	0	0	0	0	0	0	0	0	0	0	0	0	0	0	0	0	0	0	0	0	0
FvH4_1g25241		RNA-binding KH domain-containing protein	0	0	0	0	5.43	0.35	0.06	0	0.03	0	0	0	0	0	0	0	0	0	0	0	0	0	0	0	0	0	0	0	0	0	0	0	0	0	0	0	0	0	0	0	0	0	0	0	0	0.01
FvH4_1g25271		hAT transposon superfamily	0.11	0.15	0.06	0.08	0.13	0.12	0.18	0	0.06	0.09	0.1	0.05	0.05	0	0	0	0	0.05	0	0	0	0	0	0	0	0	0	0	0	0.13	0.05	0	0.06	0.22	0	0.04	0.13	0.04	0	0.15	0	0	0.16	0	0.04	0.02
FvH4_1g25272			0	0	0.05	0	0	0	0.12	0.12	0.06	0	0	0	0	0	0	0	0	0	0	0	0	0	0	0	0	0	0	0	0.13	0	0	0	0	0	0	0	0	0	0	0	0	0	0	0	0	0
FvH4_1g25371			0	0	0	0	0	0	0	0	0	0	0	0	0	0	0.02	0	0.04	0	0	0	0	0	0	0.02	0.03	0	0	0	0	0	0	0.03	0	0	0	0	0	0	1.33	0	0.04	0.03	0.05	0.16	0	0
FvH4_1g25372			0.03	0.02	0	0	0.43	0	0	0	0	0.05	0	0.02	0	0	0	0.04	0	0	0	0	0	0	0.07	0.02	0.09	0	0	0	0.18	0	0.09	0.16	0	0	0	0	0.06	0	0.05	0	0	0	0	0	0	0
FvH4_1g25401			0	0	0	0	0	0	0	0	0	0	0	0	0	0	0	0	0	0	0	0	0	0	0	0	0	0	0	0	0	0	0	0	0	0	0	0	0	0	0	0	0	0	0	0	0	0
FvH4_1g25402			0	0	0	0.02	0	0	0	0.25	0	0	0.07	0.02	0	0	0	0	0	0	0	0	0	0	0	0	0	0	0	0	0	0	0	0	0	0	0	0	0	0	0	0	0	0	0	0	0	0
FvH4_1g25481		Aminotransferase-like, plant mobile domain family protein	0	0	0	0	0	0	0	0.02	0	0	0	0	0	0	0	0	0	0	0	0	0	0	0	0	0	0	0	0	0	0	0	0	0	0	0	0	0	0	0	0	0	0	0	0	0	0
FvH4_1g25491	FRS5	FAR1-related sequence 5	0	0	0	0	0	0	0	0	0	0	0	0	0	0	0	0	0	0	0	0	0	0	0	0	0	0	0	0	0	0	0	0	0	0	0	0	0	0	0	0	0	0	0	0	0	0
FvH4_1g25541	CMT3	chromomethylase 3	0	0	0	0	0	0	0	0	0	0	0	0	0	0	0	0	0	0	0	0	0	0	0	0	0	0	0	0	0	0	0	0	0	0	0	0	0	0	0	0	0	0	0	0	0	0
FvH4_1g25542	CMT3	chromomethylase 3	0	0	0	0	0	0	0	0	0	0	0	0	0	0	0	0	0	0	0	0	0	0	0	0	0	0	0	0	0	0	0	0	0	0	0	0	0	0	0	0	0	0	0	0	0	0
FvH4_1g25543	CRK8	cysteine-rich RLK (RECEPTOR-like protein kinase) 8	0	0	0	0	0	0	0	0	0.03	0	0	0.05	0	0	0	0	0	0	0	0	0	0	0	0	0	0	0	0	0	0	0	0	0	0	0	0	0	1.38	0	0	0	0	0	0	0	0
FvH4_1g25551		Plant protein of unknown function (DUF827)	2.51	1.76	2.88	4.56	7.86	9.77	9.79	7.29	3.88	3.63	6.2	10.19	4.92	10.98	7.97	5.02	25.24	5.74	9.39	6.31	5.09	6.15	7.36	3.26	10.15	2.86	0.2	8.85	4.58	6.38	6.19	5.53	20.43	6.8	6.09	12.8	18.37	33.87	10.74	6.18	8.08	8.03	7.48	10.91	2.16	0.95
FvH4_1g25552			0	0	0	0	0	0	0	1.34	0	0	0	0.05	0	0.04	0	0	0	0	0	0	0	0	0	0	0	0	0	0.06	0	0	0.05	0	0	0	0.56	0	0.07	0	0.05	0	0	0	0	0	0	0
FvH4_1g25601		Papain family cysteine protease	0	0	0	0	0.09	0	0	0	0	0	0	0	0	0	0	0	0	0	0	0	0	0	0	0	0	0	0	0	0	0	0	0	0	0	0	0	0	0	0	0	0	0	0	0	0	0
FvH4_1g25602			0.22	0.45	0.4	0.91	0.1	0.1	1.81	4.58	0.79	0.78	0.32	1.05	0.17	0.06	0	0	0.07	0.08	0	0	0	0.11	0.06	0.7	0.04	0.38	0.27	0.19	0.31	0.1	0.08	0	2.85	1.95	2.68	0.27	14.56	0.07	1.1	9.71	2.56	1.47	1.72	6.03	2.89	29.66
FvH4_1g25603			0	0	0	0	0.05	0	0	0	0	0	0	0	0	0.06	0	0	0	0	0	0	0	0	0	0	0	0	0	0	0	0	0	0	0	0	0	0.03	0	0	0	0	0	0	0	0	0.03	0
FvH4_1g25611			0	0	0.05	0	0	0	0	0	0	0	0	0	0	0	0	0	0	0	0	0	0	0	0	0	0	0	0	0	0	0	0	0	0	0	0	0	0	0	0	0	0	0	0	0	1.17	2.91
FvH4_1g25612			0	0	0.02	0.02	0.04	0	0	0	0	0	0	0.02	0	0	0	0	0	0	0	0	0	0	0	0	0	0	0	0	0	0	0	0	0	0	0.07	0	0	0	0	0	0	0	0	0	0	0
FvH4_1g25613			0	0.18	0.02	0.05	0.11	0	0	0.1	0.11	0	0.09	0.04	0	0.98	0.77	0.27	0.48	0.09	3.57	0.87	0.64	0.35	1.5	0	0.63	0.04	0	0	0	0	0	0	0.32	0.08	0	0.07	4.04	0	0.17	0.53	0.31	0.37	0.56	0	39.64	22.27
FvH4_1g25671		Polynucleotidyl transferase, ribonuclease H-like superfamily protein	0.23	0.24	0.27	0	0.47	0.29	0.21	0.21	0.11	0.17	0.18	0.06	0.18	0.22	0.06	0.09	0	0.3	0.1	0	0	0.04	0	0.02	0	0.05	0	0.28	0.08	0.15	0.11	0	0.22	0.1	0.06	0.1	0.4	0.05	0.23	0.6	0.37	0.42	0.19	0.04	0.02	0.02
FvH4_1g25681		Uncharacterised conserved protein UCP031088, alpha/beta hydrolase	0.04	0	0.04	0	0.09	0	0	0	0.04	0	0.15	0	0	0	0	0	0	0	0	0	0	0	0	0	0	0	0	0	0	0	0	0	0	0	0	0.06	0	0	0.07	0	0	0	0	0	0	0
FvH4_1g25682		zinc knuckle (CCHC-type) family protein	0	0	0	0.01	0	0	0	0	0	0	0.02	0	0	0	0	0	0	0	0	0	0	0	0	0	0	0	0	0	0	0	0	0	0	0	0	0	0	0	0	0	0	0	0	0	0	0
FvH4_1g25683	FRS11	FAR1-related sequence 11	0	0	0	0.21	0.41	0.03	0	0.07	0	0	0	0	0	0	0	0	0	0	0	0	0	0	0	0.01	0	0	0	0	0	0.07	0.08	0.06	0	0	0	0	0	0	0	0	0	0.04	0.03	0	0	0
FvH4_1g25684		RNA binding (RRM/RBD/RNP motifs) family protein	0	0	0	3.72	0.72	2.53	3.09	4.08	3.19	3.61	2.07	2.25	6.81	4.76	3.5	3.81	4.17	4.01	4.61	3.74	5.31	4.49	2.69	3.08	3.35	3.56	0.68	2.45	0.18	2.12	3.36	0.77	4.04	5.6	0.14	6.32	4.21	2.3	1.61	6.41	6.2	2.32	2.64	3.37	0.04	0.04
FvH4_1g25685		Polynucleotidyl transferase, ribonuclease H-like superfamily protein	0	0	0	0	0	0	0	0	0	0	0	0	0	0	0	0	0	0	0	0	0	0.01	0	0	0	0	0	0	0	0	0	0	0	0	0	0	0	0	0	0	0	0	0	0	0	0
FvH4_1g25686			0	0	0	0	0	0	0	0	0	0	0	0	0	0	0	0	0	0	0	0	0	0	0	0	0	0	0	0	0	0	0	0	0	0	0	0	0	0	0	0	0	0	0	0	0	0
FvH4_1g25731		zinc ion binding	10.31	10.11	12.03	15.17	5.54	5.19	8.79	11.39	17.62	17.9	13.82	8.93	8.45	7.9	6.82	6.44	8.5	12.75	5.38	8.61	6.32	5.4	4.97	7.33	5.69	7.21	8.59	10.88	2.49	10.27	5.79	2.57	8.43	8.58	3.59	7.21	2.75	3.76	1.89	8.7	5.89	3.87	3.1	2.04	4.84	5.29
FvH4_1g25741		BED zinc finger ;hAT family dimerisation domain	0	0	0	0	0	0	0	0.12	0	0	0.03	0	0	0	0	0	0	0	0	0	0	0	0	0	0	0.01	0	0	0	0	0	0	0	0	0	0	0	0	0	0	0	0	0	0	0	0
FvH4_1g25742			0	0	0	0	0	0	0	0.04	0	0	0	0	0	0	0	0	0	0	0	0	0	0	0	0	0	0.03	0	0	0	0	0	0	0	0	0.03	0	0	0	0	0	0	0	0	0	0.01	0
FvH4_1g25743			0.02	0.05	0.06	0	0	0.14	0.04	0.05	0.02	0	0	0	0	0	0	0	0	0.04	0	0	0	0	0	0	0	0	0.06	0	0	0	0	0.04	0	0	0	0	0.15	0	0	0.04	0.03	0	0	0	0	0
FvH4_1g25744			0	0.06	0.05	0.03	0	0	0	0	0.15	0	0	0.03	0.06	0	0	0	0	0	0	0	0	0	0	0	0	0	0	0.07	0	0	0.06	0	0	0	0	0	0	0	0	0	0	0.09	0	0	0	0
FvH4_1g25745			0	0	0.07	0	0	0	0	0.08	0	0	0	0	0	0	0	0	0	0	0	0	0	0	0	0	0	0	0	0	0	0	0.06	0	0	0	0	0	0	0	0	0	0	0	0	0	0	0
FvH4_1g25771		BED zinc finger ;hAT family dimerisation domain	0	0	0	0	0	0	0.02	0.02	0	0.01	0.02	0	0	0	0	0	0	0	0	0	0	0	0	0	0	0	0	0	0	0	0	0	0.03	0	0	0	0	0	0	0	0	0	0	0	0	0
FvH4_1g25831			0	0	0	0	0	0	0	0	0	0	0	0	0	0	0	0	0	0	0	0	0	0	0	0	0	0	0	0	0	0	0	0	0	0	0	0	0	0	0	0	0	0	0	0	0	0
FvH4_1g25841			0	0.28	0.95	0.66	1.59	0.67	0.48	0.8	0.5	0.46	0.55	0.2	0.14	0.1	0	0.21	0.12	0.55	0.23	0.49	0.33	0.37	0.36	0	0.24	0.18	0	0.32	0.52	0.7	1.4	1.07	0.83	0.59	0.42	1.36	1.98	0.11	0.66	1.92	0.6	0.95	0.43	0.2	0.29	0.41
FvH4_1g25851			1.61	1.83	3.03	3.63	5.38	20.2	3.04	3.79	2.52	3.29	3.45	2.74	1.69	1.41	0.99	1.11	2	2.27	2.22	1.84	1.86	3.08	3.02	2.6	1.02	2.22	0.52	2.32	3.2	1.9	1.83	1.93	5.43	2.23	0	2.28	8.4	5.53	3.42	0.79	1.79	3.61	4.24	3.76	5.04	4
FvH4_1g25891			0	0	0	0	0	0	0	0	0	0	0	0	0	0	0	0	0	0	0	0	0	0	0	0	0	0	0	0	0	0	0	0	0	0	0	0	0	0	0	0	0	0	0	0	0	0
FvH4_1g25951		MATE efflux family protein	0.43	0.6	0.76	2.74	0.59	1.24	0.4	0.27	0.89	0.45	0.79	0.27	0.35	0	0.11	0.09	0	0.45	0	0	0.09	0.15	0	0	0	0	0.56	0.27	0	0.58	0.21	0.13	0.55	0.88	0	1.41	0.45	0.19	0.55	1.03	0.8	0.47	0.24	0	0.07	0.34
FvH4_1g25961			0	0	0	0	0	0	0	0	0	0	0	0	0	0	0	0	0	0	0	0	0	0	0	0	0	0	0	0	0	0	0	0	0	0	0	0	0	0	0	0	0	0	0	0	0	0
FvH4_1g25981	UBQ6	ubiquitin 6	694.79	871.8	740.72	557.66	222.03	268.29	314.47	174.04	463.71	448.72	385.98	323.59	330.62	346.44	273.59	272.48	268.92	343.79	251.04	208.67	212.64	216.05	322.76	251.8	322.58	285.53	1431.79	804.2	154.5	292.62	266.65	149.23	230.91	358.6	2.95	365.89	168.11	138.12	140.58	289.02	248.25	120.26	111.72	122.39	325.32	361.04
FvH4_1g25982		Cysteine proteinases superfamily protein	0	0	0	0	0	0	0	0	0	0	0	0	0	0	0	0	0	0	0	0	0	0	0	0	0	0	0	0	0	0	0	0	0	0	0	0	0	0	0	0	0	0	0	0	0	0
FvH4_1g26012		Ribosomal protein S27a / Ubiquitin family protein	7.99	10.74	8.6	7.25	9.79	5.94	3.61	2.47	6.13	7.13	10.1	5.2	4.77	4.76	3.57	3.36	3.55	4.42	5.3	2.16	4.34	3.5	5.84	2.98	4.87	3.43	3.44	3.71	1.63	4.01	3.08	1.92	7.74	4.58	0.54	4.42	2.18	2.92	5.37	2.57	3.42	1.88	1.75	1.23	4.58	1.87
FvH4_1g26013		P-loop containing nucleoside triphosphate hydrolases superfamily protein	0	0	0	0	0	0	0	0	0	0	0	0	0	0	0	0	0	0	0	0	0	0	0	0.04	0	0	0	0	0	0	0	0	0	0	0	0	0	0	0	0	0	0	0	0	0	0
FvH4_1g26014		DNAse I-like superfamily protein	0	0.03	0.03	0	0	0.03	0.02	0	0	0	0.02	0	0	0	0	0	0	0	0	0	0	0	0	0	0	0	0	0	0	0	0	0	0	0.02	0	0	0	0	0	0.02	0.02	0	0	0	0	0
FvH4_1g26151			0	0	0	0	2.31	0.1	0	0	0	0	0	0	0	0	0	0	0	0	0	0	0	0	0	0	0	0	0	0	0	0	0	0	0	0	0	0	0	0	0	0	0	0	0	0	0	0
FvH4_1g26161			0	0	0	0	0	0	0	0	0	0	0	0	0	0	0	0	0	0	0	0	0	0	0	0	0	0	0	0	0	0	0	0	0	0	0	0	0	0	0	0	0	0	0	0	0	0
FvH4_1g26162			0	0	0	0	0	0	0	0	0	0	0	0	0	0	0	0	0	0	0	0	0	0	0	0	0	0	0	0	0	0	0	0	0	0	0	0	0	0	0	0	0	0	0	0	0	0
FvH4_1g26331		DNAse I-like superfamily protein	0	0	0	0	0	0	0	0.53	0	0	0	0	0	0	0	0	0	0	0	0	0	0	0	0.15	0	0.25	0	0	0	0.03	0.07	0.03	0	0	0.03	0	0	0.21	0.1	0	0.04	0.07	0.16	0.11	0	0
FvH4_1g26332		DNAse I-like superfamily protein	0	0	0	0	0	0	0	0	0	0	0.04	0	0	0	0	0	0	0	0	0	0	0	0	0	0	0	0	0	0	0	0	0	0	0	0	0	0	0	0	0	0	0	0	0	0	0
FvH4_1g26370	EMB2777	Sas10/U3 ribonucleoprotein (Utp) family protein	1.33	0.8	1.52	0.74	0.73	0.98	0.28	0.28	0.51	0.51	0.75	0.43	1.31	0.21	0.09	0.04	0	0.28	0.2	0.13	0	0.1	0.22	0.02	0.11	0.02	0.23	0.72	0.42	0.12	0.53	0.37	0.86	0.93	0	1.14	0.44	0.27	0.05	1.24	0.87	0.26	0.5	0.2	0.31	0.07
FvH4_1g26372		6-phosphogluconate dehydrogenase family protein	0	0	0	0	0	0	0	0.09	0	0	0	0	0	0	0	0	0	0	0	0	0	0	0	0	0	0	0	0	0	0	0	0	0	0	5.34	0	0	0	0.22	0	0	0	0	0	0	0
FvH4_1g26381			0	0	0	0.02	0	0	0	0	0.02	0	0.07	0	0	0	0	0	0	0	0	0	0	0	0	0	0	0	0	0	0	0.08	0	0	0	0	0	0.03	0	0	0	0	0	0	0	0	0	0
FvH4_1g26391			0.34	0.08	0.2	0.51	0.4	0.06	0.06	0.17	0.16	0.22	0.43	0.74	0.59	0.2	0	0.06	0	0.59	0.3	0.32	0.31	0.06	0.05	0.01	0.02	0.02	0	0.14	0.09	0.09	0	0.13	0.32	0.16	0.02	0.1	0.09	3.16	0.12	1.32	0.48	0.23	0.08	0.12	0.1	0.01
FvH4_1g26451		Carbohydrate-binding X8 domain superfamily protein	0	0	0	0.12	0.28	0.4	0.13	0.26	0	0	0.11	0.1	0.11	0	0	0	0	0	0	0	0	0	0	0	0	0.09	0	0	0	0	0	0.12	0	0.09	0	0	0	0	0.1	0.11	0	0	0.23	0.23	0.17	0
FvH4_1g26561			0	0	0	0	0	0	0	0	0	0	0.06	0	0	0	0	0	0	0	0	0	0	0	0	0	0	0	0	0	0	0	0	0	0	0	0	0	0	0	0.43	0	0	0	0	0	0	0
FvH4_1g26562			3.43	1.77	3.41	2.43	1.03	1.15	1.54	0.89	2.36	3.04	2.06	2.56	3.13	3.16	2.74	3.25	3.13	2.54	2.58	2.54	2.84	2.89	1.56	1.19	1.54	1.13	0.15	0.78	0.6	2.16	2.59	2.62	2.91	1.86	6.7	3.43	2.42	2.69	2.92	2.51	3.26	1.77	2.84	3.43	4.24	2.39
FvH4_1g26571			0.02	0.03	0.08	0.18	1.1	2.32	0.08	64.53	0.08	0.07	0.07	0.06	0	0.1	0	0	0	0	0.11	0.12	0	0	0.75	3.25	0	6.46	0	0.08	0	0	0.67	0.15	0	0.17	224.09	0.16	0.09	0.16	8.26	0.13	0.12	0	0.35	0	0.09	0.04
FvH4_1g26621			5.75	4.03	6.29	6.17	7.66	8.17	7.03	11.19	5.66	4.92	5.11	3.66	3.15	2.58	1.89	1.04	1.3	2.48	2.43	1.5	1.47	1.17	0	0.71	1.17	0.44	0.91	4.3	2.93	3.85	3.74	3.65	3.4	5.59	2.49	4.04	1.8	2.2	2.98	13.06	5.16	4.21	3.15	3.09	4.32	3.47
FvH4_1g26651			0	0	0	0	0	0	0	0	0	0	0	0	0	0	0	0	0	0	0	0	0	0	0	0	0	0	0	0	0	0	0	0	0	0	0	0	0	0	0	0	0	0	0	0	0	0
FvH4_1g26652			0	0	0	0	0	0	0	0	0	0	0	0	0	0	0	0	0	0	0	0	0	0	0	0	0	0	0	0	0	0	0	0	0	0	0	0	0	0	0	0	0	0	0	0	0	0
FvH4_1g26653			0	0	0	0	0	0	0	0.25	0.02	0	0.04	0	0	0	0	0	0	0	0	0	0	0	0	0	0	0	0	0	0	0	0	0	0	0	0.07	0	0	0	0	0	0	0	0	0	0	0
FvH4_1g26721			0.28	0.13	0.16	0.14	0.17	0	0	0.15	0.23	0.14	0.13	0.18	0.13	0.1	0.25	0.1	0	0.51	0	0	0.1	0.09	0.15	0	0.17	0	0	0	0	0	0	0	0.16	0.11	0	0	0	0.21	0.12	0.13	0.22	0.18	0	0.27	0.08	0.16
FvH4_1g26761	FRS5	FAR1-related sequence 5	0	0	0	0	0.02	0	0	0	0	0	0.01	0.01	0	0	0	0	0	0	0	0	0	0	0	0	0	0	0	0	0	0	0	0	0	0	0	0	0	0	0	0	0	0	0	0	0	0
FvH4_1g26762		hAT family dimerisation domain	0.12	0	0	0.03	0	0	0	0	0	0	0	0.03	0	0	0	0	0	0	0	0	0	0.04	0	0	0	0	0	0	0	0	0	0	0	0	0	0	0	0	0	0	0	0	0	0	0	0
FvH4_1g26811		Pectin lyase-like superfamily protein	0	0	0	0	0.22	0	0	0	0	0	0	0	0	0	0	0	0	0	0	0	0	0	0	0	0	0	0	0	0.04	0	0	0	0	0	0	0	0	0.03	2.15	0	0	0.05	0	0	0	0
FvH4_1g26941			0	0	0	0	0	0	0	0.35	0.03	0	0	0	0	0	0	0	0	0	0	0	0	0	0	0	0	0	0	0	0	0	0.05	0	0	0	0.71	0	0	0	0	0	0	0	0	0	0.02	0
FvH4_1g26991	PFU2,UBC23	ubiquitin-conjugating enzyme 23	0	0	0	0	2.17	0.68	0.13	0.07	0	0	0	0.03	0	0	0	0	0.05	0.06	0.05	0	0.05	0.04	0.19	0.07	0.1	0	0	0	0	0	0	0	0	0	0.12	0	0	0.05	0	0.11	0.1	0.16	0	0.08	0	0.05
FvH4_1g27031			12.66	6.98	1.27	17.17	0	0	0	0	0.7	0.29	0	0.12	0	0	0	0	0	0	0	0	0	0	0	0	0	0	0	0	0	0	0	0	0.16	0	0	0	0	0	0	0.13	0	0	0	0	0.16	0
FvH4_1g27032			0	0	0	0	0	0	0	0	0	0	0	0	0	0	0	0	0	0	0	0	0	0	0	0	0	0	0	0	0	0	0	0	0	0	0	0	0.14	0	0	0	0	0	0	0	0	0
FvH4_1g27141		tRNA synthetase class I (I, L, M and V) family protein	0.23	0.41	2.27	0.99	2.03	1.65	1.84	1.93	1.64	0.89	0.5	0.75	0.15	0	0	0	0	0.28	0	0	0	0	0.05	0	0	0.03	0.23	0.92	0	1.27	1	0.24	0	1.47	0	1	0.56	1.12	0	0.86	0.31	0.5	0.45	0.31	0.18	0.19
FvH4_1g27331			0.45	0.91	0.27	0.17	0.41	0.57	0.28	0.55	0.19	0	0.23	0.08	0.08	0	0	0	0	0	0.07	0	0	0	0	0	0	0	0	0.09	1	0.2	0.15	0	0.86	0	2.27	0.2	0.73	0.26	0.15	0	0.07	0	0.08	0.11	0.02	0
FvH4_1g27332			0.08	0.46	0.45	0.11	0.84	0.24	0.47	0.59	0.15	0.03	0.2	0.02	0.1	0	0	0	0	0	0	0	0	0	0	0	0	0	0	0.41	0.45	0.06	0.14	0	0.79	0.04	1.45	0.17	0.86	0.42	0.34	0.2	0.04	0.07	0.05	0.14	0.02	0.02
FvH4_1g27333			0.51	0.61	0.66	0.1	0.98	0.53	0.86	1	0.05	0.07	0.19	0.08	0.44	0.02	0	0	0.03	0.17	0.01	0.04	0	0.01	0	0	0	0	0.07	0.61	1.15	0.09	0.11	0.11	1.47	0.19	1.35	0.29	1.46	0.14	0.11	0.16	0.2	0.2	0.18	0.31	0.03	0
FvH4_1g27351			0.98	0.8	0.59	0.35	0.51	0.64	0.97	0.15	0.9	0.52	0.61	0.25	0.4	0.16	0	0	0	0.09	0	0	0	0	0.02	0	0	0	0	0.1	1.06	0.33	0.08	0.34	0.26	0.3	0	0.65	0	0.04	0	0.44	0.19	0	0.09	0.09	0.05	0
FvH4_1g27352			0.58	0.69	0.63	0.74	0.89	0.76	1.01	0.39	0.78	0.77	1.36	0.8	0.94	0.34	0.1	0.08	0.04	0.38	0.17	0.02	0.03	0.06	0.06	0.01	0.01	0	0.14	0.22	1.09	0.43	0.21	0.19	0.41	0.77	0	1.2	0.03	0.07	0.04	0.78	0.53	0.32	0.04	0.09	0.11	0.01
FvH4_1g27361		Cysteine proteinases superfamily protein	0.18	0.09	0.15	0.03	0	0.29	1.68	1.76	0.11	0.1	0.66	0	0.18	0.04	0.12	0	0	0	0.05	0.05	0.1	0.2	5.52	2.33	0.11	2.58	0	0.07	0.15	0.53	1.73	1	0.07	0	1.23	0.05	0.24	0.1	0.06	0	0.26	0.25	0.19	0	0	0
FvH4_1g27421			12.86	9.94	14.98	16.68	13.8	14.74	11.9	8.32	14.69	14.29	13.82	10.68	13.66	9.16	8.58	6.79	4.91	9.25	10.5	8.97	7.99	8.11	7.11	4.34	6.68	5.13	12.89	11.97	6.98	8.88	13.49	7.67	9.64	12.83	0.27	13.76	5.71	3.95	5.56	8.79	8.91	8.48	6.82	7.07	7.85	6.36
FvH4_1g27451			0	0	0	0	0	0	0	0.13	0	0	0	0	0	0	0	0	0	0	0	0	0	0	0	0	0	0	0	0	0	0	0	0	0	0	0	0	0	0	0	0	0	0	0	0	0	0
FvH4_1g27452		Ribonuclease H-like superfamily protein	0.59	0.85	1.02	2.08	7.62	6.86	5.21	10.54	0.46	0.58	3.1	2.9	1.91	1.7	1.17	0.6	0.47	0.88	1.24	0.88	0.57	0.73	0.62	0.34	0.24	0.39	0.4	1.21	0.29	5.42	4.26	3.63	0.47	3.89	1.2	5.81	0.78	9.42	3.05	2.68	2.57	3.08	2.36	2.1	0.68	0.48
FvH4_1g27542		P-loop containing nucleoside triphosphate hydrolases superfamily protein	13.63	7.16	10.32	5.03	12.41	10.42	11.62	8.98	6.64	4.37	7.27	4.68	12.44	3.09	1.4	1.13	1.66	10.27	5.02	3.08	2.24	4.08	1.7	0.84	1.09	0.66	0.53	3.02	3.15	5.08	4.81	4.72	14.46	4.1	0.08	5.64	6.81	7.32	6.73	6.66	7.61	7.29	7.77	8.46	15.8	7.83
FvH4_1g27570		ARM repeat superfamily protein	4.95	2.39	3.21	0.88	2.33	1.89	2.62	2.03	1.14	0.34	0.94	0.78	1.41	0.39	0.59	0.81	0.55	0.69	0.14	0.39	0.42	0.7	2.22	0.23	1.23	0.92	0.28	1.32	2.52	1.64	1.6	2.2	4.28	1.04	1.86	1.35	5.56	1.71	2.25	0.78	1.06	1.68	2.18	2.09	0.49	0.46
FvH4_1g27601		HXXXD-type acyl-transferase family protein	1.67	1.22	1.77	1.98	2.58	2.6	1.69	2.73	2.26	1.87	3.66	1.86	1.57	0.77	0.62	0.5	0.9	1.56	0.84	0.83	0.65	0.73	0.51	0.31	0.45	0.35	0.3	1.03	0.2	1.34	1.5	1.07	3.01	1.08	0.64	1.37	2.51	2.7	3.26	2.19	1.47	1.63	2.01	1.97	4.54	3.54
FvH4_1g27611	ACX2,ATACX2	acyl-CoA oxidase 2	0.61	0.31	0.4	0.91	0.59	0.55	1.2	0.93	0.14	0.77	0.34	0.16	0.46	0.08	0	0.09	0.1	0.9	0.38	0.61	0.09	0.15	0.3	0.18	0.1	0.1	0.19	0.27	0.14	0.43	0.63	0.25	1.93	0.29	0.12	1.13	1.2	0.75	2.2	0.8	0.99	0.63	1.92	0.65	0.51	0.87
FvH4_1g27614	PQL3	PsbQ-like 3	10.43	7.05	9.83	8.39	9.63	9.68	8.8	9.94	10.15	9.12	9.95	6.71	14.72	7.37	5.54	5.85	8.24	11.98	9.12	6.46	6.3	6.22	8.54	6.26	8.12	6.66	3.69	6.66	2.24	4.54	5.47	3.85	17.56	7.35	3.79	8.04	20.84	8.63	3.34	9.26	8.18	4.43	4.53	7.45	5.69	4.43
FvH4_1g27651	ATSBT5.2	Subtilisin-like serine endopeptidase family protein	0.17	0.16	0.13	0.08	0.3	0.19	0.18	0	0.14	0.09	0	0.11	0.16	0	0	0	0.07	0.08	0	0	0	0	0.03	0.03	0	0.03	0.13	0.36	0.3	0.1	0.07	0.09	0	0	0	0.13	0	0.7	0.45	0	0.14	0	0.16	0.22	0.21	0.07
FvH4_1g27663			1.13	0.32	0.17	0	1.41	2.15	1.28	0.89	0.25	0.19	0.17	0.32	0.09	0.19	0	0	0	0.08	0.14	0.08	0	0	0	0.03	0.04	0	0	0.3	0	0.43	0.16	0.28	0	0	0.52	0.35	0.55	0.28	0.08	0.59	0.29	0.12	0.09	0.12	0.06	0
FvH4_1g27751		Polynucleotidyl transferase, ribonuclease H-like superfamily protein	0	0.04	0.04	0.12	0.1	0	0.09	0.18	0	0	0	0.04	0.08	0	0	0	0	0	0	0.07	0.06	0.05	0.09	0	0	0	0	0	0.1	0.19	0	0	0.09	0	0	0.25	0.5	0.19	0	0.08	0.07	0.11	0	0	0.02	0.04
FvH4_1g27771			0	0	0	0	0	0	0	0	0	0.08	0.15	0	0	0	0	0	0	0	0	0	0	0	0	0	0	0	0	0	0	0	0	0	0	0	0	0	0	0	0	0	0	0	0	0	0	0
FvH4_1g27811	ATKEA1,KEA1	K+ efflux antiporter 1	10.65	5.39	5.31	0.8	2.9	2.28	2.05	2.5	0.75	0.56	0.75	1.85	1.28	0.47	0.24	0.29	0.23	1.24	0.52	0.34	0.51	0.17	0.09	0.29	0	0.11	0	3.38	4.45	0.79	0.35	0.56	6.81	1.07	0.39	0.93	2.8	0.72	1.69	0.88	0.88	1.22	0.4	1.43	3.29	2.94
FvH4_1g27812	ATKEA2,KEA2	K+ efflux antiporter 2	8.39	6.89	5.7	0.76	2.75	2.13	2.59	3.95	0.88	0.78	1.37	1.75	2.81	0.43	0.26	0.24	0.24	2.2	0.7	0.68	0.53	0.67	0.13	0.22	0.1	0.2	0.31	4.36	4.22	1.21	0.89	1.19	9.89	1.37	0.31	1.58	3.42	0.88	2.65	1.42	1.07	1.22	1.09	1.28	4.97	2.39
FvH4_1g27814			2.72	3.28	3.87	2.33	2.34	2.33	0.95	1.66	2.99	2.28	3.32	1.78	1.45	1.51	1.47	1.98	2.11	1.61	2.09	2.18	2.14	2.86	1.91	1.22	1.71	0.9	1.16	1.78	0.9	2.05	1.13	1.23	1.35	1.73	0.52	2.17	2.13	1.09	1.27	0.81	1.59	1.68	1.39	1.08	1.68	1.21
FvH4_1g27815			0.2	0.37	0.36	0.47	1.12	0.35	0	0.34	0.09	0.74	0.29	0.28	0.44	0.11	0	0	0.13	0.29	0	0.13	0	0.1	0.11	0	0	0	0	0.51	0	0	0	0	0	0.12	0.15	0	0.19	0.12	0.14	0	0.25	0.2	0	0	0.11	0
FvH4_1g27871		MuDR family transposase	0	0	0	0	0	0	0	0	0	0	0.02	0	0	0	0	0	0	0	0	0	0	0	0	0	0	0	0	0	0	0	0	0	0	0	0	0	0	0	0	0	0	0	0	0	0	0
FvH4_1g27872	ARO4	armadillo repeat only 4	0	0	0	0	0	0	0	0	0	0	0	0	0	0	0	0	0	0	0	0	0	0	0	0.04	0	0	0.18	0	0	0.27	0.2	0	0	0	0	0	0	0	0	0	0	0	0	0	0	0
FvH4_1g27873			0	0	0	0	4.48	0	0	0	0.07	0	0	0	0	0	0	0	0	0	0	0	0	0	0	0	0	0	0	0	0	0	0	0	0	0	0	0	0	0	0	0	0	0	0	0	0	0
FvH4_1g27931			0	0	0	0	0	0	0	0	0	0	0	0	0	0	0	0	0	0	0	0	0	0	0	0	0	0	0	0	0	0	0	0	0	0	0	0	0	0	0	0	0	0	0	0	0	0
FvH4_1g27932			0	0	0	0	0	0	0	0	0	0	0	0	0	0	0	0	0	0	0	0	0	0	0	0	0	0	0	0	0	0	0	0	0	0	0.09	0	0	0	0.04	0	0	0	0	0	0	0
FvH4_1g27933		DNA/RNA polymerases superfamily protein	0.01	0.06	0.04	0	0	0	0	0	0	0	0	0	0	0	0	0	0	0	0	0	0	0	0	0	0	0	0	0	0	0	0	0	0	0	0	0	0	0	0	0	0	0	0	0	0.01	0
FvH4_1g27934			0.03	0	0	0	0	0	0	0.12	0	0	0	0	0	0	0	0	0	0	0	0	0	0	0	0	0	0	0	0	0	0	0	0	0	0	0	0	0	0	0	0	0	0	0	0	0	0.03
FvH4_1g27951			0	0	0	0	0.02	0	0	0	0	0	0	0	0	0	0	0	0	0	0	0	0	0	0	0	0	0	0	0	0	0	0	0	0	0	0	0	0	0	0	0	0	0	0	0	0	0
FvH4_1g27952		DNA/RNA polymerases superfamily protein	0	0	0	0	0	0	0	0	0	0	0	0	0	0	0	0	0	0	0	0	0	0	0	0	0	0	0	0	0	0	0	0	0	0	0	0	0	0	0	0	0	0	0	0	0	0
FvH4_1g27953		zinc ion binding;nucleic acid binding	0.01	0.02	0	0.08	0.93	0.44	1.73	0.04	0.01	0.03	0	0	0	0.01	0.02	0.01	0	0.05	0.04	0.03	0	0	0	0	0.01	0	0	0	0	0	0	0	0.04	0.02	0	0.01	0.12	0	0	0.04	0.03	0	0.13	1.2	0.01	0
FvH4_1g27954			0	0	0	0	9.95	0.34	0	0	0	0	0	0.04	0	0	0	0	0	0	0	0	0	0	0	0	0	0	0	0	0	0	0	0	0	0	0	0	0	0.04	0	0	0	0	0	0	0	0
FvH4_1g27955	PRA1.B5	prenylated RAB acceptor 1.B5	0	0	0	0	0.11	0.11	0.2	0.41	0	0.05	0	0	0	0.06	0	0	0	0	0	0	0	0	0	0	0	0.04	0	0	0	0	0	0	0.21	0	0	0	0	0	0	0.09	0.08	0	0.09	0.06	0	0
FvH4_1g27956			0	0	0.01	0	0	0	0.03	0.01	0	0	0	0	0	0	0	0	0	0	0	0	0	0	0	0	0	0	0	0	0	0	0	0	0	0	0	0	0	0	0	0	0	0	0	0	0	0
FvH4_1g27957	SQE3	squalene epoxidase 3	0	0	0	0	0	0	0	1.49	0	0	0	0	0	0	0	0	0	0	0	0	0	0	0	0	0	0	0	0	0	0.07	0.16	0	0	0	0	0	0	0	0	0	0	0	0	0	0	0.02
FvH4_1g27981			0	0	0	0	0	0	0	0	0	0	0	0	0	0	0	0	0	0	0	0	0	0	0	0	0	0	0	0	0	0	0	0	0	0	0	0	0	0	0	0	0	0	0	0	0	0
FvH4_1g28031		DNA/RNA polymerases superfamily protein	0.55	0.59	0.66	0.38	1.81	1.18	1.6	1.77	0.61	0.28	0.43	0.77	0.79	0.05	0	0	0	0.43	0.08	0.09	0.03	0.09	0	0	0.03	0	0	0.43	0.94	0.59	0.31	0.3	1.21	0.55	0.03	0.64	0.75	0.61	0.16	0.91	0.61	0.37	0.28	0.69	0.31	0.18
FvH4_1g28081		DNA-binding storekeeper protein-related transcriptional regulator	0	0	0.01	0.04	0.73	0.23	0.04	0.04	0	0.02	0.08	0.07	0	0	0.07	0	0.07	0.04	0.03	0.03	0	0.08	0.03	0.19	0.03	0.11	0	0	0	0.05	0.07	0.08	0.05	0.03	0	0.09	0	0	0	0	0	0.11	0	0.03	0	0
FvH4_1g28082			0	0	0	0	0	0	0	0	0	0	0	0	0	0	0	0	0	0	0	0	0	0	0	0	0	0	0	0	0	0	0	0	0	0	0	0	0	0	0	0	0	0	0	0	0	0
FvH4_1g28083			0	0	0	0	0.2	0	0	0	0	0	0	0	0	0	0	0	0	0	0	0	0	0	0	0	0	0	0	0	0	0	0	0	0	0	0	0	0	0	0	0	0	0	0	0	0	0
FvH4_1g28181			0	0.01	0.01	0	0	0	0	0	0	0	0.02	0	0	0	0	0	0	0	0	0	0	0	0	0	0	0	0.03	0	0	0	0	0.02	0	0	0	0.01	0	0	0	0	0	0	0	0	0.01	0
FvH4_1g28182			0	0	0	0	0	0	0	0	0	0	0	0	0	0	0	0	0	0	0	0	0	0	0	0	0	0	0	0	0	0	0	0	0	0	0	0	0	0	0	0	0	0	0	0	0	0
FvH4_1g28201			1.91	0.55	0.92	0.06	0.7	1.06	0.51	2.55	0.26	0.12	0.43	0.57	0.44	0.08	0	0	0	0.54	0.36	0	0	0.07	0	0	0.1	0	0	0.64	0.69	0	0	0	0.66	0.37	11.52	0.09	0.57	0.45	0.31	0.98	0.67	0.91	0.57	0.39	0.22	0.22
FvH4_1g28351		RNA-directed DNA polymerase (reverse transcriptase)	0	0	0	0	0	0	0	0	0	0	0	0	0	0	0	0	0	0	0	0	0	0.08	0	0	0	0	0	0	0	0	0	0	0	0	0	0	0	0	0	0	0	0	0	0	0	0
FvH4_1g28352		Glycosyl hydrolase family protein	10.92	5.95	12.18	12.53	60.59	72.35	98.16	19.87	15.94	20.16	30.3	27.48	10.8	11.91	13.73	10.21	7.51	7.96	11.86	18.94	21.86	18.42	13.8	5.15	12.88	5.35	13.01	11.27	12	42.14	27.73	11.13	14.33	16.46	2.42	25.58	58.77	2.95	30.67	15.14	21.6	73.13	87.51	17.51	71.29	94.01
FvH4_1g28381	CIPK9,PKS6,SnRK3.12	CBL-interacting protein kinase 9	0	0	0	0	0.14	0	0.26	0.13	0	0	0.11	0	0	0	0	0.26	0	0	0.09	0	0	0	0	0.04	0	0.24	0	0	0	0.14	0	0	0	0	0	0	0	0	0	0	0	0	0	0	0	0
FvH4_1g28411			0	0	0	0	0	0	0	0	0	0	0	0	0	0	0	0	0	0	0	0	0	0	0	0	0	0	0	0	0	0	0	0	0	0.03	0	0	0	0	0	0	0	0	0	0	0	0
FvH4_1g28412	AtMYB124,FLP,MYB124	Duplicated homeodomain-like superfamily protein	0	0	0	0	0	0	0	2.01	0	0	0.07	0	0	0.05	0	0.05	0	0	0.06	0	0	0.05	0	0	0.03	0	0	0	0	0	0	0	0	0	0	0	0	0	0	0	0	0.1	0	0.15	0	0
FvH4_1g28413			0	0	0	0	0.08	0	0	0.07	0	0.03	0	0.06	0	0	0.06	0.05	0	0.06	0	0	0	0.04	0.05	0.02	0	0	0	0	0	0.08	0	0.07	0	0	0	0	0.08	0	0	0.12	0.05	0	0	0.04	0	0
FvH4_1g28421		Gag-Pol-related retrotransposon family protein	0	0.01	0.03	0	0.46	0.12	0	0.12	0.03	0	0.15	0.32	0	0	0	0	0	0	0	0	0	0	0	0	0	0	0	0	0	0	0	0	0	0	0	0	0	0	0	0.05	0.13	0	0	0	0	0
FvH4_1g28422			0.17	0.02	0	0	0	0.05	0	0	0	0	0	0.33	0	0	0	0	0	0	0	0	0	0	0	0	0	0	0	0	0	0	0	0	0.05	0	0	0	0	0	0	0	0	0	0	0	0	0.01
FvH4_1g28431			0.15	0.26	0.29	0.18	0.63	0.13	0.64	0.45	0.2	0.19	0.16	0.13	0.17	0.04	0.11	0	0.15	0.22	0.09	0.1	0	0	0.04	0.09	0.1	0.05	0	0	0	0.28	0.3	0	0	0.14	0	0.14	0.07	0.09	0	0.05	0.24	0.38	0.63	0.23	0.22	0.27
FvH4_1g28432			10.3	8.83	9.37	1.01	1.38	1.06	1.26	0.95	1.46	1.36	2.74	0.8	1.3	1	1.17	1.31	0.79	1	1.67	1.45	1.26	0.81	1.02	1.51	1.68	1.4	0.55	1.03	1.02	1.11	2.12	1.49	1.22	0.52	0.07	0.56	0.97	0.11	1.23	0.88	0.94	1.68	1.13	2.11	6.1	4.18
FvH4_1g28433			0	0	0	0	0	0	0	0.64	0	0	0	0	0	0	0	0	0	0	0	0	0	0	0	0	0	0	0.11	0	0	0.17	0.06	0	0	0	3.95	0	0	0	0	0	0	0	0	0	0	0
FvH4_1g28434			0	0.03	0.01	0	0.03	0	0	0.09	0	0	0	0	0	0	0	0	0	0	0	0	0	0	0	0	0	0	0	0	0.03	0	0	0	0	0	0.03	0	0.07	0	0	0.05	0	0.04	0	0	0	0
FvH4_1g28442		DNA/RNA polymerases superfamily protein	0	0	0	0	0	0	0	0.03	0	0	0	0.01	0	0	0	0	0	0	0	0	0	0	0	0	0	0	0	0	0	0	0	0	0	0	0	0	0	0	0	0	0	0	0	0	0	0
FvH4_1g28481		Ribonuclease H-like superfamily protein	0	0	0	0	0	0	0	0	0	0	0	0	0	0	0	0	0	0	0	0	0	0	0	0	0	0	0	0	0	0	0	0	0	0	0	0	0	0	0	0	0	0	0	0	0	0
FvH4_1g28482		BED zinc finger ;hAT family dimerisation domain	0	0	0	0	0	0	0	0	0	0	0	0	0	0	0	0	0	0	0	0	0	0	0	0	0	0	0	0	0	0	0	0.05	0	0	0	0	0	0	0	0	0	0	0	0	0	0
FvH4_1g28483		Plant transposase (Ptta/En/Spm family)	0	0	0	0	0	0	0	0.05	0	0	0.02	0	0	0	0	0	0	0	0	0	0	0	0	0	0	0	0	0	0	0	0	0	0	0	0.16	0	0	0	0	0	0	0	0	0	0	0
FvH4_1g28484			0	0	0	0	0	0	0	0	0	0	0	0.02	0	0	0	0	0	0	0	0	0	0	0	0	0	0	0	0	0	0	0	0	0	0	0	0	0	0	0	0	0	0	0	0	0	0
FvH4_1g28521			0	0	0	0	0	0	0	2.38	0	0	0	0	0	0	0	0	0	0	0	0	0	0	0	0	0	0	0	0	0	0	0	0	0	0	0	0	0	0	0	0	0	0	0	0	0	0
FvH4_1g28522	URH1	uridine-ribohydrolase 1	0	0	0	0	0	0	0	4.3	0	0	0	0	0	0	0	0	0	0	0	0	0	0	0	0	0	0	0	0	0	0	0	0	0	0	0.08	0	0.1	0	0.07	0	0	0	0	0	0.02	0
FvH4_1g28523			23.69	11.8	22.48	13.22	14.29	7.53	7.63	6.64	15.16	11.04	12.33	6.58	11.56	6.07	4.22	4	2.37	8.22	6.67	6.53	3.8	5.79	3.96	1.86	3.79	3.76	0.36	9.08	4.01	6.21	6.67	6.04	20.27	7.92	1.57	7.46	9.45	7.28	5.46	7.31	7.14	8.31	7.23	6.98	21.04	7.87
FvH4_1g28524	HMGB6	high-mobility group box 6	59.19	26.74	49.32	50.7	51.43	46.6	42.58	38.54	52.53	28.18	60.82	23.18	49.86	15.1	7.82	6.67	7.26	37.19	24.01	16.45	13.7	16.09	14.3	6.83	15.08	10.67	6.6	35.7	18.3	20.94	29.03	26.91	67.02	29.87	8.66	32.51	34.77	31.46	24.99	25.09	35.7	28.76	27.79	24.1	51.94	19.27
FvH4_1g28531			0	0	0	0.02	0	0	0	0	0	0	0.08	0	0	0	0	0	0	0	0	0	0	0	0	0	0	0	0	0	0	0	0	0	0	0	0	0	0.21	0	0	0	0	0	0	0	0	0
FvH4_1g28532			0	0	0	0	0	0	0	0	0	0	0	0	0	0	0	0	0	0	0	0	0	0	0	0	0	0	0	0	0	0	0	0	0	0	0	0	0	0	0	0	0	0	0	0	0	0
FvH4_1g28541			0	0	0	0	0	0	0	0.27	0	0	0	0	0	0	0	0	0	0	0	0	0	0	0	0.02	0	0	0	0	0	0	0	0	0	0	0.05	0	0	0.08	0.09	0	0	0	0	0	0	0
FvH4_1g28542		BED zinc finger ;hAT family dimerisation domain	0.37	0.17	0.23	0.02	0.83	0.46	0.4	0.31	0.05	0.06	0.38	0.07	0.27	0.03	0.04	0.09	0	0.57	0.06	0.1	0.03	0.13	0.03	0.04	0	0.03	0.19	1.07	0.29	0.05	0	0	0.69	0.23	0	0	5.59	0	0.07	0.23	0.2	0	0.04	0	0.02	0
FvH4_1g28543		MuDR family transposase	0	0	0	0	0	0	0	0.02	0	0	0	0.01	0	0	0	0	0	0	0	0	0	0	0	0	0	0	0	0	0	0	0	0	0	0	0	0	0	0	0	0	0	0	0	0	0	0
FvH4_1g28561	ATBPM4,BPM4	BTB-POZ and MATH domain 4	47.61	43.99	46.92	61.26	56.99	45.22	42.45	43.23	57.49	54.99	65.05	51.36	43.2	51.24	61.73	63.8	66.12	42.73	54.92	65.39	64	65.99	51.86	53.27	52.34	50.81	22.52	34.74	32.1	57.29	63.46	55.2	45.63	63.92	5.49	56.39	41.13	44.13	46.99	40.9	46.53	53.27	57.75	54.07	55.8	41.95
FvH4_1g28571	PFK5	phosphofructokinase 5	0	0	0	0	0	0	0	0	0	0.02	0.03	0	0	0	0	0	0	0	0	0	0	0.02	0	0	0	0.01	0	0	0	0	0	0	0	0	0	0	0	0	0	0	0	0	0	0	0	0
FvH4_1g28601		Histone superfamily protein	330.73	401.33	405.98	164.36	99.33	153.95	126.87	100.75	169.45	186.82	170.56	172.11	138.26	99.51	77.64	67.53	56.6	140.79	77.51	82.4	69.23	58.86	97.53	66.97	81.27	62.19	273.51	107.16	28.04	76.56	72.47	49.08	135.14	132.35	33.79	129.38	30.38	123.12	127.05	68.94	68.42	41.88	46.17	65.1	105.27	55.41
FvH4_1g28620		Tetratricopeptide repeat (TPR)-like superfamily protein	1.46	2.9	3.07	3.6	3.61	3.95	5.86	2.32	3.92	3.24	3.67	3.54	2.88	2.55	1.33	1.13	1.81	3.02	3.33	1.51	1.39	1.43	1.52	0.74	1.26	0.66	3.64	3.35	1.21	3.22	3.05	1.73	2.66	2.29	0.38	2.87	3.87	0.8	1.07	2.93	3.97	2.51	2.82	3.3	2.33	0.78
FvH4_1g28621			0	0	0	0	0	0	0	0	0	0	0	0.02	0	0	0	0	0	0	0	0	0	0	0	0	0	0	0	0	0	0	0	0	0	0	0	0	0	0	0	0	0	0	0	0	0	0
FvH4_1g28641		Glycosyl hydrolases family 31 protein	55.63	27.02	43.91	36.05	29.52	32.53	29.76	21.91	36.83	34.21	37.3	20.59	38.44	14.35	8.35	7.3	7.28	40.55	15.97	10	9.23	11	16.64	10.06	15.93	15.61	6.97	27.06	9.54	17.89	19.6	23.09	37.68	25.56	6.36	29.01	19.49	26.72	26.53	27.67	25.02	21.26	17.23	21.19	35.1	30.08
FvH4_1g28681			0	0	0	0	0	0	0	0	0	0	0	0	0	0	0	0	0	0	0	0	0	0	0	0	0	0	0	0	0	0	0	0	0	0	0	0	0	0	0	0.09	0	0.13	0.1	0	0	0
FvH4_1g28701			0.81	0.19	0.26	0.15	0	0	0	0.11	0.06	0	0	0.18	0.1	0	0	0	0	0	0.16	0.08	0	0.06	0.04	0.04	0.08	0	0.15	0.22	0.24	0.12	0	0	0.34	0.32	0	0.23	0.12	0	0	0.66	0.25	0.39	0.39	0	0.1	0.03
FvH4_1g28731		Gibberellin-regulated family protein	10.02	0.13	0.05	0.17	0	0.64	0.86	2.1	0.06	0	0.52	0.8	0.86	3.22	0.92	3.13	0.48	0.31	0.35	1.51	1.03	1.77	3.59	2.25	2.68	0.72	0	0.12	0.67	0.27	0.29	1.17	1.02	2.62	0	3.66	6.38	2.17	0.31	35.18	31.88	13.89	5.56	25.24	70.81	2.54
FvH4_1g28741		zinc ion binding;nucleic acid binding	5.62	4.03	5.9	4.16	5.11	4.85	3.99	7.48	4.99	5.61	7.49	3.55	5.03	3.15	2.63	1.17	1.52	4.32	2.68	1.94	1.2	1.31	0.57	0.19	0.25	0.09	0.11	0.13	0	1.5	0.7	0.89	6.96	1.87	10.68	2.71	2.35	3.09	1.42	6.08	4.31	2.82	2.07	1.92	2.55	1.59
FvH4_1g28751		Protein of unknown function, DUF593	0.02	0.06	0.22	0.06	1.23	0.65	0.56	0.13	0.05	0.1	0.17	0.16	0.92	0.27	0.11	0.2	0.1	1.54	0.89	0.96	0.57	0.38	0.1	0	0.04	0.02	0.09	0.07	0.14	0.04	0.05	0	0.82	0.05	0	0.09	0.22	0.26	0.05	0.65	0.74	0.12	0.03	0	0.46	0.05
FvH4_1g28752			0	0	0	0	0	0	0	0	0	0	0	0	0	0	0	0	0	0	0	0	0	0	0	0	0	0	0	0.22	0	0	0.09	0	0	0	0	0	0	0	0	0	0	0	0	0	0	0
FvH4_1g28771			0	0	0	0	0	0	0	0	0	0	0	0.05	0	0	0	0	0	0	0	0	0	0	0	0	0	0	0	0	0	0	0	0	0	0	0	0	0	0	0	0.1	0	0	0	0	0	0
FvH4_1g28772			0.26	0.01	0.01	0.83	0.04	0.11	0.11	0	0	0.04	0	0.04	0.06	0.07	0	0	0	0.06	0	0.03	0	0.02	0	0.02	0	0	0.25	0	0	0.99	0.35	0.07	0.04	0.21	0	0.15	0	0	0	0	0	0.13	0.13	0.04	0.01	0
FvH4_1g28773			0	0	0	0	0	0	0	0	0	0	0	0	0	0	0	0	0	0	0	0	0	0	0	0	0	0	0	0	0	0	0	0	0	0	0	0	0	0	0	0	0	0	0	0	0	0
FvH4_1g28774	CRK8	cysteine-rich RLK (RECEPTOR-like protein kinase) 8	0	0	0	0	0	0	0	0	0	0	0.03	0	0	0	0	0	0	0	0	0	0	0	0	0	0	0	0	0	0	0	0	0	0	0	0	0.09	0	0	0	0	0	0	0	0	0	0
FvH4_1g28801		Zinc knuckle (CCHC-type) family protein	0	0	0	0	0	0	0	0	0	0	0	0.02	0	0	0	0	0	0	0	0	0	0	0	0	0	0	0	0	0	0	0	0	0	0	0	0	0	0	0	0	0	0	0	0	0	0
FvH4_1g28802			0	0	0	0	0	0	0	0	0	0	0.09	0	0	0	0	0	0	0	0	0	0	0	0	0	0	0	0	0	0	0	0.25	0	0	0.15	0	0	0	0	0	0	0	0	0	0	0	0
FvH4_1g28811		DNAse I-like superfamily protein	1.23	2.36	2.37	2.47	1.98	3.19	3	1.96	2.32	1.95	1.98	2.05	1.11	0.81	0.25	0.5	0.35	1.08	0.69	0.23	0.21	0.56	0.44	0.5	0.34	0.46	3.25	1.73	0.73	3.17	1.61	0.64	0.54	1.26	0.66	2.39	2.11	1.06	1.24	1.74	0.95	0.62	0.54	0.78	0.62	0.33
FvH4_1g28812		Ribonuclease H-like superfamily protein	0	0	0	0	0	0	0	0	0.01	0	0	0.01	0	0	0	0	0	0	0	0	0	0	0	0	0	0	0	0	0	0	0	0	0	0	0	0	0	0	0	0	0	0	0	0.01	0	0
FvH4_1g28821			0	0	0	0	0	0	0	0	0.01	0	0	0	0	0	0	0	0	0	0	0	0	0	0	0	0	0	0	0	0	0	0	0	0	0	0	0	0	0	0	0	0	0	0	0	0	0
FvH4_1g28841			0.71	0.71	0.77	0.38	1.44	0.29	0.34	0.14	0.71	0.96	0.94	0.45	0.66	0.66	1.2	0.18	0.64	0.88	0.44	0.37	0.14	0.28	0.4	0.27	0.37	0.13	4.33	5.47	2.24	0.07	0.22	0.72	1.35	0.4	0.54	0.39	0.23	0.19	1.25	0.94	0.41	0.49	0.43	0.21	0.25	0.38
FvH4_1g28871			0	0	0	0	0.15	0	0	0.14	0.07	0	0	0	0	0	0	0	0	0	0	0	0	0	0	0	0	0.05	0	0	0	0	0	0.13	0	0.1	0	0	0	0	0.33	0	0	0	0	0	0	0
FvH4_1g28872			0	0	0	0	0	0	0	0	0	0	0	0	0	0	0	0	0	0	0	0	0	0	2.67	1.32	0.13	0.42	0	0	0	0	0	0	0	0	0	0	0	0	0	0	0	0	0	0	0	0
FvH4_1g28873			0.17	0.01	0.13	0.07	0.15	0.06	0.27	0.27	0.06	0.13	0	0.11	0.12	0.02	0.02	0	0	0.07	0.02	0	0	0	0.06	0	0.01	0.02	0.08	0.05	0	0.21	0.06	0.05	0.2	0.16	0	0.06	0.03	0.02	0.04	0.07	0.06	0.06	0.02	0.02	0.04	0.03
FvH4_1g28911		Mitochondrial transcription termination factor family protein	0.09	0.22	0.37	0.68	0.69	0.41	0.47	5.83	0.16	0.11	0.13	0.74	0.48	0.3	0.07	0.16	0.06	0.2	0	0.06	0.05	0.09	0.18	0.16	0.06	0.11	0.33	0	0	0.43	0.56	0.45	0.41	0.17	14.43	0.28	0.18	0.44	0.58	0.4	0.12	0.09	0.35	0	0.21	0.03
FvH4_1g28912			0.77	1.05	1.31	0.83	0.4	0.57	0.45	0.18	0.75	0.7	0.54	0.67	0.63	0.17	0.3	0.24	0.42	0.69	0.45	0.21	0.19	0.52	0.56	0.21	0.42	0.53	0.51	0.09	0.1	0.1	0.58	0.26	0.56	1.4	0.08	0.38	0	0.19	0.07	0.7	0.27	0.54	0.33	0.72	0.19	0
FvH4_1g29041			0	0	0.13	0	0	0	0	0	0	0	0.13	0	0	0.1	0	0	0	0	0	0	0	0	0	0	0	0	0	0	0	0	0	0	0	0	0	0	0	0	0	0	0	0	0	0	0	0
FvH4_1g29081			0	0.01	0	0	0.06	0	0.06	1.57	0	0	0.05	0	0	0	0	0	0	0	0	0	0	0	0	0	0	0	0	0	0	0	0	0	0	0	0.25	0	0	0	0	0	0	0	0	0	0	0.02
FvH4_1g29082			0	0	0	0	0	0	0	0	0	0	0	0	0	0	0	0	0	0	0	0	0	0	0	0	0	0	0	0	0	0	0	0	0	0	0	0	0	0	0	0	0	0	0	0	0	0
FvH4_1g29091			0	0	0	0	0	0	0	0.07	0	0	0	0	0	0	0	0	0	0	0	0	0	0	0	0	0	0	0	0	0	0	0	0	0	0	0	0	0	0	0	0	0	0	0	0	0	0.02
FvH4_1g29101			0.3	0.28	0.11	0	0.61	0.06	0.06	0.12	0	0	0	0	0.05	0	0	0	0	0.05	0	0	0	0	0	0	0	0	0	0	0.07	0	0	0	0	0.09	0.05	0.04	0	0	0	0	0.09	0	0	0	0	0
FvH4_1g29102			0.09	0.16	0	0	0	0	0	0.28	0	0.05	0	0.04	0	0	0	0	0	0.08	0	0	0	0	0	0	0.11	0	0	0	0	0	0.07	0	0	0.07	0	0	0	0	0	0.08	0	0	0	0	0	0
FvH4_1g29103		DNA/RNA polymerases superfamily protein	0	0	0	0	0	0	0	0	0	0	0.12	0	0	0	0	0	0	0	0	0	0	0	0	0	0	0	0	0	0	0	0	0	0	0	0	0	0	0	0	0	0	0	0	0	0	0
FvH4_1g29111			0	0	0	0	0	0	0	0	0	0	0	0	0	0	0	0	0	0	0	0	0	0	0	0	0	0	0	0	0	0	0	0	0	0	0	0	0	0	0	0	0	0	0	0	0	0
FvH4_1g29121			0	0	0.03	0	0.07	0	0	0	0	0.03	0.05	0	0	0	0	0	0	0	0	0	0	0	0	0	0	0	0	0	0	0	0	0	0	0	0	0	0	0	0	0	0	0	0	0	0	0
FvH4_1g29131			0	0	0	0	0	0	0	0	0	0	0	0	0	0	0	0	0	0	0	0	0	0	0	0	0	0	0	0	0	0	0	0	0	0	0	0	0	0	0	0	0	0	0	0	0	0
FvH4_1g29132		MuDR family transposase	0	0	0	0	0	0	0	0	0	0	0.04	0.02	0	0	0	0	0	0	0	0	0	0	0	0	0	0	0	0	0	0	0	0	0	0	0	0	0	0	0	0	0	0	0	0	0	0
FvH4_1g29141	ULP1A	UB-like protease 1A	0	0	0	0	0.02	0.03	0.03	0	0	0	0	0	0	0	0	0	0	0	0	0	0	0	0	0	0	0	0	0	0	0	0	0	0	0	0	0	0	0	0	0	0	0	0	0	0	0
FvH4_1g29142			0	0	0	0	0	0	0	0	0	0	0	0	0	0	0	0	0	0	0	0	0	0	0	0	0	0	0	0	0	0	0	0	0	0	0	0	0	0	0	0	0	0	0	0	0	0
FvH4_1g29161			0	0	0	0	0	0	0	0.7	0	0	0	0.02	0	0	0	0	0	0	0	0	0	0.03	0	0	0	0	0	0	0	0	0.04	0	0	0	0.09	0	0	0	0.04	0	0	0	0	0	0	0
FvH4_1g29201			0	0	0	0	0	0	0	0.25	0	0	0	0.05	0	0	0	0	0	0	0	0	0	0	0	0	0	0	0	0	0	0	0	0	0	0	0	0	0	0	0	0	0	0	0	0	0	0
FvH4_1g29202	ASN2	asparagine synthetase 2	0.03	0.02	0.06	0.03	0	0	0	0	0	0	0.05	0.02	0	0	0	0	0	0	0	0	0	0	0	0	0	0	0	0	0	0	0	0	0	0	0	0	0.06	0	0.05	0	0	0	0	0	0.03	0
FvH4_1g29231		DNA/RNA polymerases superfamily protein	0	0	0	0	0	0	0	0	0	0	0	0	0	0	0	0	0	0.01	0	0	0	0	0	0	0	0	0	0	0	0	0	0	0	0	0	0	0	0.01	0	0	0	0	0	0	0.01	0
FvH4_1g29232			0	0	0	0	0	0	0	0	0	0	0	0	0	0	0	0	0	0	0	0	0	0	0	0	0	0	0	0	0	0	0	0	0	0	0	0	0	0	0	0	0	0	0	0	0	0
FvH4_1g29233		Plant transposase (Ptta/En/Spm family)	0	0	0	0	0	0	0	0.37	0	0	0	0	0	0	0	0	0	0	0	0	0	0	0	0	0	0	0	0	0	0	0	0	0	0	1.28	0	0	0	0.06	0	0	0	0	0	0	0
FvH4_1g29251			0	0	0	0	0	0	0	0	0	0	0	0	0	0	0	0	0	0	0	0	0	0	0	0	0	0	0	0	0	0	0	0	0	0	0	0	0.02	0.01	0	0	0	0	0	0	0	0
FvH4_1g29261			10.98	5.77	7.53	6.02	7.71	6.14	4.94	5.57	5.85	5.41	5.95	5.65	12.86	7.6	6.7	5.57	4.97	9.34	9.07	6.66	5.87	8.13	7.9	3.17	6.17	4.93	0.84	4.24	2.49	6.68	4.7	4.12	12.86	4.77	0	7.59	7.88	7.07	4.98	7.04	5.05	6.3	6.97	5.15	16.89	3.02
FvH4_1g29281			0	0	0	0	0	0	0	0	0	0	0	0	0	0	0	0	0	0	0	0	0	0	0	0	0	0	0	0	0	0	0	0	0	0	0	0	0	0	0	0	0	0	0	0	0	0
FvH4_1g29282			15.5	11.43	15.91	8.91	16.4	7.48	5.75	3.96	10.01	10.99	10.59	11.07	10.22	6.41	3.79	3.06	3.84	6.92	15.79	4.56	3.31	3.75	3.85	1.52	3.37	1.51	1.05	33.72	178.96	1.43	10.49	52.72	4.66	8.39	0.06	7.17	19.72	4.6	4.75	4.72	11.19	6.09	8.02	29.23	11.75	1.55
FvH4_1g29283			32.18	18.02	28.98	12.77	25.07	11.32	7.85	6.92	16.12	15.39	12.67	14.37	19.18	7.45	3.85	3.54	6.48	12.68	22.39	7.01	6.91	5.91	6.44	2.03	5.32	1.64	2.47	51.41	315.38	2.26	19.61	91.5	7.46	12.45	0.14	12.35	26.7	5.77	7.14	7.15	17.39	9.33	14.03	49.07	18.97	2.75
FvH4_1g29284			0	0	0	0	0	0	0	0	0	0	0	0	0	0	0	0	0	0	0	0	0	0	0	0	0	0	0	0	0	0	0	0	0	0	0	0	0	0	0	0	0	0	0	0	0	0
FvH4_1g29291			0	0	0	0	0	0	0	0	0	0	0	0	0	0	0	0	0	0	0	0	0	0	0	0	0	0	0	0	0	0	0	0	0	0	0	0	0	0	0	0	0	0	0	0	0	0
FvH4_1g29292			0	0	0	0	0	0	0	0	0	0	0	0.08	0	0	0	0	0	0	0	0	0	0	0	0.03	0	0	0	0	0	0	0	0	0	0	0	0	0	0	0	0	0	0	0	0	0	0
FvH4_1g29311			0	0	0	0	0	0	0	7.52	0	0	0	0	0	0	0	0	0	0	0	0	0	0.05	0	0.19	0	0.2	0	0	0	1.83	3.5	12.18	0	0	0.08	0.2	0	0.2	0.62	0	0	0	0.17	0.11	2.04	3.81
FvH4_1g29371			0	0	0.01	0	0.06	0	0.06	0	0	0	0.05	0.02	0	0	0	0	0	0	0	0	0	0	0	0	0	0	0	0.06	0	0	0	0	0.06	0	0	0	0	0	0	0	0.04	0	0	0	0	0
FvH4_1g29372		Alcohol dehydrogenase transcription factor Myb/SANT-like family protein	0	0	0	0	0	0	0	0	0	0	0	0.05	0	0	0	0	0	0	0.08	0	0	0	0	0	0	0	0.16	0	0	0.38	0.56	0.11	0	0	0	0	0	0	0	0	0	0	0.11	0	0	0
FvH4_1g29373			0	0	0	0	0.5	0	0	0.27	0	0	0	0.11	0	0	0	0	0	0	0	0	0	0	0	0	0	0	0	0	0	0.2	2.15	0.68	0	0	0	0.06	0	0	0	0	0	0	0.16	0	0	0
FvH4_1g29421			0	0	0	0	0	0	0	0	0	0	0	0	0	0	0	0	0	0	0	0	0	0	0	0	0	0	0	0	0	0	0	0	0	0	0	0	0	0	0	0	0	0	0	0	0	0
FvH4_1g29422			0	0	0	0	0	0	0.1	0.05	0	0	0	0.03	0	0	0	0.02	0	0	0.04	0	0	0.01	0	0	0	0	0	0	0	0.05	0	0	0	0.02	0	0.02	0.03	0	0	0	0.02	0	0	0.06	0.01	0.01
FvH4_1g29431			0	0	0	0	0	0	0	0	0	0	0	0	0	0	0	0	0	0	0	0	0	0	0	0	0	0	0	0.08	0	0	0	0	0	0	0	0	0	0	0	0	0	0	0	0	0	0
FvH4_1g29432			0.41	0.12	0.3	0.08	0.12	0	0	1.24	0.41	0.11	0.24	0.02	0	0.11	0	0.11	0.17	0.05	0.16	0	0	0.52	0.02	0.07	0.19	0.18	0.08	0.28	0	0.18	0.58	0.48	0.12	0.04	0	0.04	0.13	0	0	0.05	0	0.13	0.15	0.03	0.03	0
FvH4_1g29433			1.26	2.05	2.18	2	2.08	3.55	2.83	2.63	2.29	1.72	1.92	2.07	2.29	3.66	3.07	2.43	2.65	2.23	2.63	1.73	2.02	2.55	1.67	0.8	1.39	0.58	0.41	1.02	2.37	3.63	2.66	2.49	1.05	2.24	0.13	3.75	1.23	0.87	0.96	1.81	1.2	1.47	1.12	1.86	1.5	0.8
FvH4_1g29434		Disease resistance protein (TIR-NBS-LRR class) family	0	0	0	0.02	0	0	0.05	0.1	0	0	0.04	0	0	0	0	0	0	0	0	0	0	0	0	0	0	0	0	0	0	0	0.04	0	0	0	0	0.03	0	0	0	0	0	0	0.04	0	0	0
FvH4_1g29435			0	0	0	0.09	0	0.2	0.29	4.95	0.15	0	0.08	0.12	0	0.06	0	0	0	0	0.07	0	0	0	0.03	0.06	0	0.07	0	0	0	0.21	0.15	0.09	0	0	0	0	0	0	0	0	0	0.11	0.09	0.06	0	0
FvH4_1g29436			0	0	0	0.05	0.11	0	0	0	0	0	0	0	0	0	0	0	0	0	0	0	0	0	0	0	0	0	0.28	0.1	0	0.53	0	0	0	0	0	0	0	0	0	0	0	0	0	0	0	0
FvH4_1g29461			0	0	0	0	0	0	0	0	0	0	0	0	0	0	0	0	0.16	0	0.04	0	0	0.03	0.05	0.09	0.04	0.21	0	0	0	0	0.04	0	0	0	0	0	0.06	0	0	0	0	0	0	0	0	0
FvH4_1g29471		Ribonuclease H-like superfamily protein	0	0	0	0	0	0	0	0.04	0	0	0	0	0	0	0	0	0	0	0	0	0	0	0	0	0	0	0	0	0	0	0	0	0	0	0	0	0	0	0	0	0	0	0	0	0	0
FvH4_1g29481	CSDP1	cold shock domain protein 1	0	0	0	0	0	0	0	0	0	0	0	0	0	0	0	0	0	0	0	0	0	0	0	0	0	0	0	0	0	0	0	0	0	0	0	0	0	0	0	0	0	0	0	0	0	0
FvH4_1g29491			0	0	0	0	0	0	0	0	0	0	0	0	0	0	0	0	0	0	0	0	0	0	0	0	0	0	0	0	0	0	0	0	0	0	0	0	0	0	0	0	0	0	0	0	0.06	0
FvH4_1g29492			0	0	0	0	0	0	0	0.05	0	0	0.04	0.01	0	0	0	0	0	0	0	0	0	0	0	0	0	0.04	0	0	0	0	0	0	0	0	0	0	0	0	0	0	0	0	0	0	0.03	0
FvH4_1g29493			0	0	0	0.04	0	0	0	0.05	0.02	0	0	0	0	0	0	0	0	0	0	0	0	0	0	0.02	0	0.03	0	0	0	0	0	0	0	0	0	0	0	0	0	0	0	0	0	0	0.02	0
FvH4_1g29494		GAG/POL/ENV polyprotein	0	0	0	0	0	0	0	0	0	0	0.01	0	0	0	0	0	0	0	0	0	0	0	0	0	0	0.01	0	0	0	0	0	0	0	0	0	0	0	0	0	0	0	0	0	0	0	0
FvH4_1g29511		AP2/B3-like transcriptional factor family protein	0.75	0.87	0.68	1.02	0.88	0.75	0.79	0.36	1.49	1.36	1.17	0.91	0.38	0.55	0.36	0.44	0.79	0.98	0.61	0.5	1.05	1.04	0.37	0.5	0.25	0.63	0	0.29	0.24	0.86	0.34	0.69	0.75	0.85	0	1.17	0.65	0.2	0.54	0.93	0.76	0.69	0.59	0.97	0	0
FvH4_1g29581		BED zinc finger ;hAT family dimerisation domain	0	0	0	0	0	0	0	0	0	0	0.02	0.01	0	0	0	0	0	0	0	0	0	0	0	0	0	0	0	0	0	0	0	0	0	0	0	0	0	0	0	0	0	0	0	0	0	0
FvH4_1g29591			0	0	0	0	0	0	0	0	0	0	0	0	0	0	0	0	0	0	0	0	0	0	0	0	0	0	0	0	0	0	0	0	0	0	0	0	0	0	0	0	0	0	0	0	0	0
FvH4_1g29592			16.58	8.2	11.88	16.33	10.99	7.67	5.66	7.41	16.33	10.73	9.38	8.33	12.07	4.95	3.97	2.7	4.47	7.26	5.37	4.19	4.8	3.48	7.3	2.74	7.76	4.2	1.74	6.07	1.15	10.51	11.89	4.56	7.84	17.93	0.17	20.14	2.81	7.25	9.58	7.98	9.47	6.95	6.49	7.95	14.09	8.31
FvH4_1g29601		Ribonuclease H-like superfamily protein	0	0.01	0.02	0	0	0	0.04	0.06	0.01	0	0	0.01	0	0	0	0	0.02	0.03	0.01	0	0.06	0.01	0	0.01	0	0.01	0	0	0	0.02	0	0	0	0.01	0	0	0	0	0	0	0	0	0	0	0	0
FvH4_1g29602			8.24	7.54	7.17	4.24	4.46	3.37	4.5	9.67	5.06	4.52	4.28	4.66	5.11	3.61	4.4	4.46	4.9	3.9	3.25	4.83	4.44	3.89	4.35	3.92	4.71	3.64	1.13	1.72	1.86	3.71	5.22	6.67	6.15	4.88	0.79	5.98	4.05	5.72	6.61	3.24	2.96	4.06	4.06	5.05	2.4	0.75
FvH4_1g29611		Zinc knuckle (CCHC-type) family protein	0	0	0	0	0	0	0	0	0	0	0	0	0	0	0	0	0	0	0	0	0	0	0	0	0	0	0	0	0	0	0	0	0	0	0	0	0	0	0	0	0	0	0	0	0	0
FvH4_1g29681			0	0	0	0	0	0	0	0	0	0	0.06	0	0	0	0	0	0	0	0	0	0	0	0	0	0	0	0	0	0	0	0	0	0	0	0	0	0	0	0	0	0	0	0	0	0	0
FvH4_1g29682			0	0	0	0	0	0	0	0	0	0	0	0	0	0	0	0	0	0	0	0	0	0	0	0	0	0	0	0	0	0	0	0	0	0	0	0	0	0	0	0	0	0	0	0	0	0
FvH4_1g29683			0	0	0	0	0	0	0	0	0	0	0	0	0	0	0	0	0	0	0	0	0	0	0	0	0	0	0	0	0	0	0	0	0	0	0	0	0	0	0	0	0	0	0	0	0	0
FvH4_1g29684			0	0	0	0	0	0	0	0	0	0	0	0	0	0	0	0	0	0	0	0	0	0	0	0	0	0	0	0	0	0	0	0	0	0	0	0	0	0	0	0	0	0	0	0	0	0
FvH4_1g29685			0	0	0	0	0	0	0	0	0	0	0	0	0	0	0	0	0	0	0	0	0	0	0	0	0	0	0	0	0	0	0	0	0	0.03	0	0	0	0	0	0	0	0	0	0	0	0
FvH4_1g29701			0	0	0	0	0	0	0	0	0	0	0	0	0	0	0	0	0	0	0	0	0	0	0	0	0	0	0	0	0	0	0	0	0	0	0	0	0	0	0	0	0	0	0	0	0	0
FvH4_1g29711			0.05	0	0.02	0	0	0.11	0	0	0	0	0	0.09	0	0.07	0	0	0.08	0	0	0.08	0	0	0	0	0	0.04	0	0	0	0.11	0.08	0	0	0	0	0	0	0.15	0	0	0.08	0.12	0.09	0	0.03	0.11
FvH4_1g29731			0	0	0	0	0	0	0	0.02	0	0	0	0.02	0	0	0	0	0	0	0	0	0	0	0	0	0	0	0	0	0	0	0	0	0	0	0	0	0	0	0	0	0	0	0	0	0	0
FvH4_1g29732			0	0	0	0.05	0	0	0	0	0	0	0	0	0	0	0	0	0	0	0	0	0	0	0	0	0	0	0	0	0	0	0	0	0	0	0	0	0	0	0	0	0	0	0	0	0	0
FvH4_1g29751		BED zinc finger ;hAT family dimerisation domain	0.16	0.53	0.64	0.44	0.2	0.12	0.16	0.16	0.34	0.47	0.4	0.3	0.23	0.08	0.07	0.04	0.1	0.25	0.09	0.05	0.09	0.12	0.17	0.12	0.13	0.14	0.34	0.27	0.02	0.27	0.07	0.08	0.21	0.49	0.04	0.39	0.03	0.06	0.09	0.15	0.15	0.13	0.06	0.12	0.06	0.01
FvH4_1g29761		DNA/RNA polymerases superfamily protein	0	0	0	0	0	0	0	0	0	0	0	0	0	0	0	0	0	0	0	0	0	0	0	0	0	0	0	0	0	0	0	0	0	0	0	0	0	0	0	0	0	0	0	0	0	0
FvH4_1g29771			0	0	0	0	0	0	0	3.9	0	0	0.01	0	0	0	0	0	0	0	0	0	0	0	0	0	0	0	0	0	0	0	0	0.02	0	0	0.32	0	0	0	0	0	0	0	0	0	0	0
FvH4_1g29781			0	0	0	0	0	0	0	0.39	0	0	0.03	0	0	0	0	0	0	0	0	0	0	0	0	0	0	0	0	0	0	0	0	0	0	0	0.03	0	0	0	0	0	0	0	0	0	0	0.01
FvH4_1g29782		Polynucleotidyl transferase, ribonuclease H-like superfamily protein	0.01	0.05	0	0	0	0.03	0	0	0	0.03	0	0	0	0	0	0	0	0	0	0	0	0	0	0	0	0	0	0	0	0	0	0	0	0.02	0	0.02	0	0	0	0	0	0	0	0.02	0	0
FvH4_1g29791			0	0	0	0	0	0	0	0	0	0	0	0	0	0	0	0	0	0	0	0	0	0	0	0	0	0	0	0	0	0	0	0	0	0	0	0	0	0	0	0	0	0	0	0	0	0
FvH4_1g29792			0	0	0	0	0	0	0	0	0	0	0	0	0	0	0	0	0	0	0	0	0	0	0	0	0	0	0	0	0	0	0	0	0	0	0	0	0	0	0	0	0	0	0	0	0	0
FvH4_1g29793			0	0	0	0	0	0	0	0	0	0	0	0	0	0	0	0	0	0	0	0	0	0	0	0	0	0	0	0	0	0	0	0	0	0	0	0	0	0	0	0	0	0	0	0	0	0
FvH4_1g29794			0	0	0	0	0	0	0	0	0	0	0	0	0	0	0	0	0	0	0	0	0	0	0	0	0	0	0	0	0	0	0	0	0	0	0	0	0	0	0	0	0	0	0	0	0	0
FvH4_1g29795			0	0	0	0	0.3	0.03	0	0	0	0	0	0.01	0	0	0	0	0	0	0	0	0	0	0	0	0	0	0	0	0	0	0	0	0	0	0	0	0	0	0	0	0	0	0	0	0	0
FvH4_1g29801			0	0	0	0	0	0	0	0	0	0	0	0	0	0	0	0	0	0	0	0	0	0	0	0	0	0	0	0	0	0	0	0	0	0	0	0	0	0	0	0	0	0	0	0	0	0
FvH4_1g29802			0	0	0.01	0	0	0	0	0	0	0	0	0	0	0	0	0	0	0	0.03	0	0	0	0	0	0	0	0	0	0	0	0	0	0	0	0	0	0	0	0	0	0	0	0	0	0	0
FvH4_1g29803		BED zinc finger ;hAT family dimerisation domain	0	0	0	0	0	0	0	0	0	0	0	0	0	0	0	0	0	0	0	0	0	0	0	0	0	0	0	0	0	0	0	0	0	0	0	0	0	0	0	0	0	0	0	0	0	0
FvH4_1g29804			0	0	0	0	0	0	0	0	0	0	0	0	0	0	0	0	0	0	0	0	0	0	0	0	0	0	0	0	0	0	0	0	0	0	0	0	0	0	0	0	0	0	0	0	0	0
FvH4_1g29805			0	0	0	0	0	0	0	0	0	0	0	0	0	0	0	0	0	0	0	0	0	0	0	0	0	0	0	0	0	0	0	0	0	0	0	0	0	0	0	0	0	0	0	0	0	0
FvH4_1g29806			0	0.04	0	0	0	0	0	0	0	0.03	0	0	0	0	0	0	0	0	0	0	0	0	0	0	0	0	0	0	0	0	0	0	0	0	0	0	0	0	0	0	0	0	0	0	0	0
FvH4_1g29807			0	0	0	0	0	0	0	0	0	0	0	0	0	0	0	0	0	0	0	0	0	0	0	0	0	0	0	0	0	0	0	0	0	0	0	0	0	0	0	0	0	0	0	0	0	0
FvH4_1g29808			0	0	0	0	0	0	0	0	0	0	0	0.01	0	0	0	0	0	0	0	0	0	0	0	0	0	0	0	0	0	0	0	0	0	0	0	0	0	0	0	0	0	0	0	0	0	0
FvH4_1g29809			0	0	0	0	0	0	0	0	0	0	0	0.01	0	0	0	0	0	0	0	0	0	0	0	0	0	0	0	0	0	0	0	0	0	0	0	0	0	0	0	0	0	0	0	0	0	0
FvH4_1g29810		DNA/RNA polymerases superfamily protein	0	0	0	0	0	0	0	0	0	0	0	0	0	0	0	0	0	0	0	0	0	0	0	0	0	0	0	0	0	0	0	0	0	0	0	0	0	0	0	0	0	0	0	0	0	0
FvH4_1g29861		DNAse I-like superfamily protein	0	0	0	0	0	0	0.15	0	0	0	0	0	0	0	0	0	0	0	0	0	0	0	0	0	0	0	0	0	0	0	0	0	0	0	0	0	0	0	0	0	0.05	0.04	0	0	0	0
FvH4_1g29862			0	0	0	0	0	0	0	0	0	0	0	0	0	0	0	0	0	0	0	0	0	0	0	0	0	0	0	0	0	0	0	0	0	0	0	0	0	0	0	0	0	0	0	0	0.01	0
FvH4_1g29863			0.02	0	0.01	0.02	0	0	0.63	3.31	0.02	0.02	0.06	0.06	0.04	0	0	0	0	0.01	0	0	0	0	0	0	0.01	0	0	0	0	0.02	0.04	0	0.09	0.04	0.64	0.02	0.02	0.01	0.08	0.01	0	0	0.01	0.01	0.04	0.01
FvH4_1g29881			0	0	0	0	0.38	0	0	0	0	0	0.02	0	0	0	0	0	0	0	0	0	0	0	0	0	0	0	0	0	0	0	0	0	0	0	0	0	0	0	0	0	0	0	0	0	0.01	0
FvH4_1g29882			10.55	3.59	6.07	8.14	21.71	5.36	4.05	3.42	9.46	6.27	12.06	4.43	15.21	2.87	0.69	0.49	0.36	9.64	2.81	1.63	1.09	2.12	2.75	0.28	2.18	0.74	0.64	2.78	0.9	2.8	2.34	1.4	15.73	7.97	0	5.86	1.97	2.93	2.28	5.85	5.86	2.84	2.08	2.3	3.35	2.4
FvH4_1g29883		Protein of unknown function, DUF538	0	0	0	0	0	0	0	0	0	0	0	0	0	0	0	0	0	0	0	0	0	0	0	0	0	0	0	0	0	0	0	0	0	0	0	0	0	0	0	0	0	0	0	0	0	0
FvH4_1g29941			9.97	4.08	8.62	6.23	6.87	13.41	8.01	10.82	3.37	3.08	5.55	3.44	3.9	4.06	2.76	1.95	2.37	2.23	2.92	2.72	3.06	3.06	3.29	2.97	2.52	3.85	0.3	2.14	1.23	4.31	5.97	1.95	7.19	3.27	0.87	6.67	2.24	3.56	4.1	3.83	5.52	2.78	2.82	4.76	5.8	2.7
FvH4_1g29961			0	0	0	0	0	0	0	0	0	0	0	0	0	0	0	0	0	0	0	0	0	0	0	0	0	0	0	0	0	1.04	0.95	0	0	0	0	0	0	0	0	0	0	0.43	0.22	0	0	0
FvH4_1g29991		NAD(P)-binding Rossmann-fold superfamily protein	8.84	6.85	9.63	15.68	10.13	14.75	19.67	8.33	14.76	14.31	15.26	6.19	7.82	7.08	4.09	4.84	4.65	8.16	6.7	4.46	5.27	6.87	6.12	4.67	6.47	5.9	10.77	22.62	4.63	15.7	11.67	5.08	8.25	9.79	1.8	9.69	6.37	3.3	2.79	9.3	8.88	6.01	6.01	6.76	8.52	6.88
FvH4_1g30171		Pentatricopeptide repeat (PPR) superfamily protein	5.65	5.37	6.98	10.53	16.86	12.24	10.01	9.01	11.49	11.83	11.92	9.77	9.87	7.4	6.04	4.88	4.3	7.5	7.33	5.59	5.57	5.13	4.34	2.48	3.24	1.93	1.46	6.37	4.09	5.48	4.01	2.51	7.55	9.28	0.7	8.21	3.25	6.17	4.63	7.97	9.65	6.09	6	5.03	5.41	2.78
FvH4_1g30201			0.65	0.29	1.14	1.2	2	1.33	1.21	0.95	1.42	1.36	0.86	1.21	0.82	0.04	0	0	0	0.29	0	0.1	0	0	0	0	0	0	0.09	0.34	0.15	0.73	0.43	0.45	0.63	2.22	0.41	2.52	0.98	1.33	0.33	1.21	1.01	1.2	0.55	0.41	0.4	0.33
FvH4_1g30202			9.77	11.34	14.19	16.78	19.57	10.67	9.71	12.97	18.51	20.93	10.79	13.72	8.97	4.5	5.95	2.22	3.43	5.45	1.88	3.39	1.53	2.48	3	1.98	2.7	3.02	19.91	25.41	12.24	8.86	6.49	5.87	18.51	26.22	1.75	15.92	9.57	14.58	9.02	15.81	7.84	7.73	7.07	7.67	1.51	2.25
FvH4_1g30203			0.66	0.55	0.48	0.56	1.02	0.61	0.93	14.34	0.38	0.19	0.25	0.89	0.47	0.16	0.04	0	0.08	0.37	0.14	0.04	0.14	0.08	0.08	0.08	0.06	0.07	0.14	0.15	0.32	0.26	1.05	3.38	0.55	1.68	0.47	1.41	1.15	41.53	27.57	2.51	0.84	0.93	1.1	1.34	0.37	0.45
FvH4_1g30271			0.02	0.18	0.02	0.09	0	0	0	0.1	0.11	0	0	0	0.18	0	0.09	0	0	0	0.22	0.08	0	0	0.03	0	0	0.07	0.14	0.1	0	0	0	0	0	0	0	0.07	0	0	0	0	0.15	0	0	0.06	0	0
FvH4_1g30291		Insulinase (Peptidase family M16) family protein	20.13	15.23	25.92	19.72	22.27	26.93	27.32	34.21	22.85	18.62	25.49	15.37	19.4	19.07	14.03	11.86	13.61	18.53	20.17	16.6	14.82	18.02	7.65	4.4	6.14	4.38	3.88	18.84	9.91	20.71	16.56	17.32	24.33	17.29	2.54	19.86	23.19	20.74	24.3	22.02	21.53	23.05	22.27	24.86	37.1	23.31
FvH4_1g30321			0.01	0.33	0.16	0.4	0.79	0.59	0.15	0.15	0.19	0.25	0.17	0.38	0.13	0.07	0.21	0.07	0.32	0.13	0.15	0.08	0.18	0.18	0.18	0.1	0.06	0.09	0.07	0.1	0.11	0.17	0.24	0.1	0.27	0.3	0.05	0.36	0.4	0.54	0.47	0.31	0.12	0.24	0.37	0.41	0.16	0.14
FvH4_1g30421	ATORC1B,ORC1B,UNE13	origin of replication complex 1B	8.39	3.54	9.36	6.27	5.74	4.58	1.44	1.61	8.6	4.41	5.45	3.72	6.58	1.94	0.4	0.54	0.56	5.73	3.86	1.6	1.34	1.06	1.06	0.45	1.68	0.94	1.01	7.49	1.31	2.17	4.58	4.34	9.54	7.58	0	9.46	2.26	2.43	2.65	12.72	15.59	9.52	5.64	2.05	7.77	3.11
FvH4_1g30422	ATORC1A,ORC1A	origin recognition complex 1	4.41	1.6	4.88	3.9	3.69	2.64	1.96	2.3	5.83	2.05	4.73	2.2	2.43	0.94	0.2	0.16	0.06	2.23	0.99	0.5	0.63	1.27	0.64	0.33	0.19	0.15	0.46	4.2	2.13	1.33	1.95	2.33	5.84	2.76	0	3.82	1.2	1.16	0.74	5.4	9.3	5.54	2.51	1	5.51	2.06
FvH4_1g30423	ATORC1A,ORC1A	origin recognition complex 1	8.2	3.35	6.57	5.36	6.88	5.66	1.28	2.57	6.45	5.57	6.27	3.4	6.72	2.96	2.13	1.07	1.87	6.54	4.32	1.97	2.34	2.68	1.51	1.07	1.1	1.58	0.9	6.93	1.74	2.61	2.8	2.44	10.62	5.4	0.28	5.89	2.71	2.04	2.25	3.71	3	1.52	1.3	1.08	10.02	3.69
FvH4_1g30481		P-loop containing nucleoside triphosphate hydrolases superfamily protein	0.02	0.06	0.17	0.24	0.1	0.07	0.02	0	0.13	0.2	0.2	0.05	0	0	0	0	0	0	0.02	0	0	0	0.01	0	0	0	0.09	0.04	0.05	0.14	0.07	0.02	0.09	0.11	0	0.2	0	0.03	0.02	0.09	0.05	0.1	0.04	0.01	0.09	0.06
FvH4_1g30560		P-loop containing nucleoside triphosphate hydrolases superfamily protein	0	0	0	0	0	0	0	0	0	0	0	0	0	0	0	0	0	0	0	0	0	0	0	0	0	0	0	0	0	0	0	0	0	0	0	0	0	0	0	0	0	0	0	0	0.06	0.02
FvH4_1g30561	EDA7	embryo sac development arrest 7	0	0	0	0	0	0	0	0	0	0	0	0	0	0	0	0	0	0	0	0	0	0	0	0	0	0	0	0	0	0	0	0	0	0	0	0	0	0	0	0	0	0	0	0	0	0
FvH4_1g30562	CLPX	CLP protease regulatory subunit X	8.23	4.41	6.91	3.02	4.46	4.21	3.15	7	4.22	3.55	5.8	3.21	5.83	2.82	1.8	1.61	1.22	5.42	3.99	3.39	2.4	2.9	1.73	1.67	1.77	1.83	0.63	2.64	2.04	3.26	2.92	3.21	6.91	3.57	1.38	3.87	4.98	4.45	2.54	3.99	3.37	3.03	3.52	2.88	2.33	1.1
FvH4_2g00021			15.63	12.2	14.02	4.02	3.58	5.97	3.68	1.74	7.27	5.91	6.45	4.42	8.8	6.14	6.73	4.21	3.37	5.07	5.22	4.24	3.46	4.06	4.81	3.96	6.04	3.04	3.48	5.88	2.59	12.58	7.23	6.48	10.2	6.43	0	6.36	0.98	2.91	5.28	4.18	4.3	3.09	3.32	3.5	6.18	4.24
FvH4_2g00031			0	0	0	0	0	0	0	0	0	0	0	0	0	0	0	0	0	0	0	0	0	0	0	0	0	0	0	0	0	0	0	0	0	0	0	0	0	0	0	0	0	0	0	0	0	0
FvH4_2g00032			7.4	8.72	6.75	3.5	4.79	2.86	2.18	0.7	5.49	4.75	5.9	3.31	3.62	2.07	1.56	1.46	2.2	3.67	1.69	1.2	1.03	1.04	2.47	0.51	1.46	0.43	2.58	0.95	0.18	1.65	0.72	0.35	4.8	2.8	0.18	3.31	2.26	1.91	1.93	2.43	1.78	1.9	1.7	1.48	1.39	0.33
FvH4_2g00033			0	0	0	0	0	0	0	3.66	0	0	0	0	0	0	0	0	0	0	0	0	0	0	0	0	0	0	0	0	0	0.12	0.09	0	0	0	0	0	0	0	0	0	0	0	0	0	0	0
FvH4_2g00081			0	0	0	0	0	0	0	0	0	0	0	0	0	0	0	0	0	0	0	0	0	0	0	0	0	0	0	0	0	0	0	0	0	0	0	0	0	0	0	0	0	0	0	0	0	0
FvH4_2g00082			0	0	0	0	0	0	0	0	0	0	0	0	0	0	0	0	0	0	0	0	0	0	0	0	0	0	0	0	0	0	0	0	0	0	0	0	0	0	0	0	0	0	0	0	0	0
FvH4_2g00083			0	0	0	0	0	0	0	0	0	0	0	0	0	0	0	0	0	0	0	0	0	0	0	0	0	0	0	0	0	0	0	0	0	0	0	0	0	0	0	0	0	0	0	0	0	0
FvH4_2g00084			0	0	0	0	0	0	0	0	0	0	0.03	0	0	0	0	0	0	0	0	0	0	0.02	0	0.01	0	0.01	0	0	0	0	0.05	0.03	0	0	0	0	0	0	0	0	0	0	0.06	0	0	0
FvH4_2g00085			0	0	0	0	0	0	0	0	0	0	0	0	0	0	0	0	0	0	0	0	0	0	0	0	0	0	0	0	0	0	0	0	0	0	0	0	0	0	0	0	0	0	0	0	0	0
FvH4_2g00141		Polynucleotidyl transferase, ribonuclease H-like superfamily protein	0	0	0.01	0	0.02	0	0	0	0	0	0	0	0	0	0	0	0	0	0	0	0	0	0	0	0	0	0	0	0	0	0	0	0	0	0	0	0.02	0	0	0.01	0.01	0	0	0	0	0
FvH4_2g00211		Ribonuclease H-like superfamily protein	0	0	0	0.01	0	0	0	0	0.02	0	0	0	0	0	0	0.02	0.02	0	0	0	0	0	0.02	0.01	0.01	0	0	0	0	0	0	0	0.07	0	0.03	0	0	0	0	0.03	0.02	0	0	0	0	0
FvH4_2g00261			0	0	0	0	0.04	0	0	0	0	0	0	0	0	0	0	0	0	0	0	0	0	0	0	0.06	0	0.11	0	0	0	0	0	0	0	0	0	0	0	0	0	0	0	0	0	0	0	0.01
FvH4_2g00262			0	0	0	0	0	0	0	0	0	0	0	0	0	0	0	0	0	0	0	0	0	0	0	0.1	0	0.11	0	0	0	0	0	0	0	0	0	0	0.17	0	0	0	0	0	0	0	0	0
FvH4_2g00301		RING/U-box superfamily protein	1.19	1.25	1.69	2.03	21.65	3.94	1.78	0.83	1.51	1.54	1.28	1.1	0.84	0.32	0.27	0.21	0.14	0.66	0.42	0.25	0.1	0.4	0.99	1.61	0.37	1.25	0.77	0.92	0.05	0.89	0.94	1.17	0.99	1.88	0.12	1.42	1.34	0.94	1.51	2.27	1.78	1.9	1.53	1.23	1	0.32
FvH4_2g00341			0	0	0	0	0	0	0	0	0	0	0.08	0	0	0	0	0	0	0	0	0	0	0	0	0	0	0	0	0	0	0	0	0	0	0	0	0	0	0	0	0	0	0	0	0	0	0
FvH4_2g00351			0	0	0.03	0	0	0	0	0	0	0	0	0	0	0	0	0.09	0.1	0	0	0.1	0	0	0	0	0	0	0	0	0	0	0	0	0	0	0	0	0	0	0.11	0	0	0	0	0	2.07	0.93
FvH4_2g00352			0	0	0	0	0	0	0.07	0	0	0	0	0	0	0	0.06	0	0	0	0	0	0	0	0	0.05	0	0	0	0	0	0	0	0	0	0	0	0	0	0	0	0	0	0	0	0	0	0
FvH4_2g00353		SWAP (Suppressor-of-White-APricot)/surp domain-containing protein	23.08	11.64	16.58	9.28	7.62	5.31	5.77	23.99	14.67	11.65	11.91	7.19	10.44	3.25	2.32	1.93	4.23	9.53	2.4	1.58	2.69	2.47	8.97	5.45	2.61	7.63	1.04	4.31	1.43	4.83	8.38	2.66	13.05	4.83	29.05	5.36	5.66	6.23	6.12	2.26	2.84	3.23	6.62	2.96	41.2	22.1
FvH4_2g00541			13.67	7.49	15.88	11.9	19.33	16.88	14.3	15.99	16.26	12	16.44	14.18	15.05	11.49	9.02	4.9	8.33	13.96	11.06	11.84	8.7	9.27	2.95	1.95	1.8	0.77	0.68	13.72	7.07	7.94	11.1	10.65	17.15	8.93	1.86	9.19	7.68	14.46	19.18	19.93	20.18	17.37	17.6	14.96	13.43	7.05
FvH4_2g00551			0	0	0	0	0	0	0	0.04	0	0	0	0	0	0	0	0	0	0	0	0	0	0	0	0	0	0	0	0	0	0.04	0	0.04	0	0	0	0.11	0.09	0.05	0.03	0	0	0	0.03	0	0	0
FvH4_2g00561		Disease resistance protein (TIR-NBS-LRR class) family	1.84	1.81	2.46	1.35	3.82	3.73	2.17	0.77	2.94	2.38	3.25	2.3	4.47	2.51	0.93	0.71	1.42	3.7	3.29	1.85	1.43	1.97	0.57	0.16	0.31	0.11	0	0.77	1.02	1.4	1.17	0.73	10.04	3.58	0	4.24	3.51	2.45	2.33	5.45	4.18	3.42	2.87	2.55	3	1.28
FvH4_2g00591		Gag-Pol-related retrotransposon family protein	0	0	0	0	0	0	0	0	0	0.01	0	0.02	0	0	0	0	0	0	0	0	0	0	0	0	0	0	0	0	0.02	0	0	0	0	0	0	0	0	0	0.04	0	0	0	0	0	7.43	0.12
FvH4_2g00592			0	0	0	0	0	0	0	0	0	0	0	0	0	0	0	0	0	0	0	0	0	0	0	0	0	0	0	0	0	0	0	0	0	0	0	0	0	0	0	0	0	0	0	0	1.97	0
FvH4_2g00621		zinc ion binding;nucleic acid binding	0	0	0	0	0	0	0	0.96	0	0	0	0	0	0	0	0	0	0	0.03	0	0	0	0	0	0	0	0	0	0	0	0	0	0	0	0.12	0.03	0	0	0	0	0	0	0	0	0	0
FvH4_2g00622			0	0	0	0	0	0	0	0	0	0	0	0	0	0	0	0	0	0	0	0	0	0	0	0	0	0	0	0	0	0	0	0	0	0	0	0	0	0	0	0	0	0	0	0	0	0
FvH4_2g00661			30.34	34.05	33.26	25.84	25.77	24.31	17.03	14.86	23.43	23.41	22.82	17.89	18.49	10.3	7.27	5.76	7.89	16.69	9.03	10.42	7.54	10.71	9.7	8.35	10.97	9.47	8.66	12.11	6.36	13.63	10.66	12.26	20.3	15.39	6.96	17.76	13.56	15.68	30.11	16.09	11.58	9.6	13.2	13.64	25.39	18.27
FvH4_2g00671			0	0	0	0	0	0	0	0	0	0	0	0	0	0	0	0.19	0.4	0	0	0.07	0.07	0.38	0.02	0	0.09	0	0	0	0	0	0	0	0	0	0	0	0	0	0	0	0	0.11	0	0.06	0	0
FvH4_2g00672		Pentatricopeptide repeat (PPR) superfamily protein	11.85	6.21	10.15	5.82	8.91	7.63	6.21	8.7	6.84	4.59	8.66	4.71	10.19	3.86	1.56	1.03	1.39	8.05	3.93	2.72	1.9	2.86	1.79	0.9	1.28	0.82	0.45	5.18	2.78	4.08	4.83	4.08	13.6	6.53	0.53	6.55	4.53	10.46	4.92	7.32	6.4	4.87	4.27	4.08	7.9	3.58
FvH4_2g00731	FRS5	FAR1-related sequence 5	19.42	19.42	24.02	23.42	21.47	24.82	25.36	16.94	27.88	26.6	22.68	20.5	20.31	24.81	24.55	20.94	21.83	17.89	24.68	21.83	20.4	19.92	16.09	9.74	14.68	9.52	8.31	17.51	10.02	17.75	17.63	13.07	18.24	19.1	0.15	22.31	8.27	15.43	14.14	17.82	20.79	18.98	17.52	17.26	14.58	9.24
FvH4_2g00771		Polynucleotidyl transferase, ribonuclease H-like superfamily protein	0	0	0	0	0	0	0	0	0	0	0	0	0	0	0	0	0	0	0	0	0	0	0	0	0	0	0	0	0	0	0	0	0	0	0	0	0	0	0	0	0	0	0	0	0	0
FvH4_2g00811		BED zinc finger ;hAT family dimerisation domain	0	0	0	0	0	0	0	0	0	0	0	0	0	0	0	0	0	0.04	0	0	0	0	0	0	0	0.02	0	0	0	0	0	0	0	0	0	0	0	0	0	0	0	0	0	0	0	0
FvH4_2g00812			0	0	0	0	0	0	0	0	0	0	0	0	0	0	0	0	0	0	0	0	0	0	0	0	0	0	0	0	0	0	0	0	0	0	0	0	0	0	0	0	0	0	0	0.03	0	0
FvH4_2g00813			0	0	0	0	0.09	0	0	0	0	0	0	0	0	0	0	0	0	0	0	0	0	0	0	0	0	0	0	0	0	0	0	0	0	0	0	0	0	0	0	0	0	0	0	0	0	0
FvH4_2g00814			4.04	5.82	5.39	0.04	0	0	0	0.91	0	0.04	0	0	0	0	0	0	0	0.08	0.06	0	0	0	0.03	0	0	0	0	0	0	0	0	0	0.09	0	2.47	0	0	0.06	0.07	0	0.07	0	0	0	0.1	0.12
FvH4_2g00852			43.97	28.05	33.88	20.51	9.83	19.35	21.55	12.83	24.86	21.69	20.16	13.55	18.02	19.9	16.33	22.57	18.06	16.76	15.94	18.77	21.94	19.34	20.35	17.25	22.21	21.89	33.37	16.87	4.85	23.56	25.81	23.84	16.89	17.27	0.27	22.42	20.1	5.11	6.1	10.04	10.48	11.52	17.65	18.12	16.59	13.93
FvH4_2g00862	URH1	uridine-ribohydrolase 1	0	0	0	0.05	0	0	0	0	0	0	0	0	0	0	0	0	0	0	0	0	0	0	0	0	0	0	0	0	0	0	0	0	0	0	0	0	0	0	0	0	0	0	0	0	0	0
FvH4_2g00931		disease resistance protein (TIR-NBS-LRR class), putative	10.45	5.7	6.98	8.63	9.41	12.16	10.86	9.07	8.46	7.88	10.84	7.51	7.71	5.84	6.5	5.35	6.26	7.81	7.05	6.23	5.31	6.02	5.88	8.08	6.28	9.2	5.19	9.58	3.28	10.87	9.96	4.73	8.48	11.61	0.12	11.54	5.84	5.25	3.01	7.09	8.33	6.74	7.84	6.96	6.61	5.69
FvH4_2g01131			0	0	0	0	26.63	8.91	0	0.22	0	0	0	0.05	0	0	0	0	0	0	0	0	0	0	0	0	0	0	0	0	0	0	0	0	0	0	0	0	0	0	0	0	0	0	0	0	0	0
FvH4_2g01181	COP13,CSN3,FUS11	Proteasome component (PCI) domain protein	0	0	0.09	0.05	0.63	0.24	0.23	0.06	0	0.06	0	0.05	0.05	0	0	0.04	0	0.1	0	0	0	0	0	0	0	0.06	0	0.06	0	0.06	0	0.16	0	0.13	0	0	0.45	0.12	0.19	0.15	0.13	0.07	0.16	0	0.01	0
FvH4_2g01191			0	0	0.04	19.67	1.61	0	0	0	0.09	0	0	0	0	0	0	0	0	0	0	0	0	0	0	0	0	0	0	0	0	0	0	0	0	0	0	0	0	0	0	0	0	0	0	0	0	0
FvH4_2g01202			0	0	0	0	0	0	0.05	0.68	0	0.02	0.04	0	0	0	0	0	0	0	0	0	0	0	0	0	0	0	0	0	0	0	0	0	0	0	2.18	0	0	0	0.08	0	0	0	0	0	0	0
FvH4_2g01203		Polynucleotidyl transferase, ribonuclease H-like superfamily protein	0	0	0	0	0	0	0	0	0	0	0	0	0	0	0	0	0	0	0	0	0	0	0	0	0	0	0	0	0	0	0	0	0	0	0	0	0	0	0	0	0	0	0	0	0	0
FvH4_2g01420	AT-HSC70-1,HSC70,HSC70-1,HSP70-1	heat shock cognate protein 70-1	0.17	0.04	0.02	0.01	6.55	12.66	8.7	0.29	0	0	0.06	0.22	0	0	0	0	0	0	0	0.05	0.03	0	0	0	0.02	0	0.03	0.02	0	0.02	0.02	0	0.18	0	0	0.06	0.1	0	0.02	0.04	0	0.1	0.1	0.12	0.02	0.01
FvH4_2g01462		Polynucleotidyl transferase, ribonuclease H-like superfamily protein	0	0	0	0.01	0.02	0	0	0	0	0	0.02	0	0	0	0	0	0	0	0	0	0	0.02	0	0	0	0	0	0	0	0	0.02	0	0	0	0	0	0	0	0	0	0	0	0	0	0	0
FvH4_2g01463		DNAse I-like superfamily protein	0	0	0	0	0.03	0	0	0	0	0	0	0.01	0	0	0	0	0	0	0	0.02	0.04	0.25	0.03	0	0.1	0	0	0	0	0	0	0.02	0	0	0	0	0	0	0	0	0	0.03	0	0.02	0	0
FvH4_2g01511		RING/U-box superfamily protein	0.04	0.24	0.34	1.28	3.45	2.1	0.43	0.1	0.3	0.42	0.78	0.82	8.2	5.61	9.42	8.99	3.25	6.18	1.88	5.87	6.49	1.5	3.99	0.13	5.15	0.26	0	0	1.47	0.1	0.11	0.64	0.65	0.42	0.04	0.78	0.38	1.05	0.44	0.29	0.97	0.63	0.35	0.18	0.01	0
FvH4_2g01521		RING/U-box superfamily protein	0	0	0.01	0	3.77	1.04	0	0	0	0	0	0.02	0.04	0.05	0	0	0	0	0	0	0	0	0	0	0.06	0	0	0	0	0	0	0	0	0	0	0	0	0	0	0	0	0	0	0	0	0
FvH4_2g01561			0	0	0	0	3.1	0.04	0.03	0	0	0	0	0	0	0	0	0	0	0	0	0	0	0	0	0	0	0	0	0	0.04	0	0	0	0	0	0	0	0	0	0	0	0	0	0	0	0	0
FvH4_2g01621	ATSUMO2,SUM2,SUMO,2,SUMO2	small ubiquitin-like modifier 2	0	0.03	0.08	0	3.33	0.14	0	0.33	0	0.1	0.06	0.05	0	0	0	0	0	0	0	0	0	0	0	0	0	0	0	0.07	0	0.21	0	0	0	0.24	0	0.09	0	0	0.05	0	0	0	0.06	0	0	0
FvH4_2g01641		Ribonuclease H-like superfamily protein	0	0	0	0	0	0	0	0	0	0	0	0	0	0	0	0	0	0	0	0	0	0	0	0	0	0	0.36	0.17	0	0.47	2.67	0.41	0	0	0	0	0	0	0	0	0	0	0.31	0	0	0
FvH4_2g01681		Disease resistance-responsive (dirigent-like protein) family protein	15.16	18.45	7.43	5.81	13.91	8.15	5.85	2.5	12.01	29.22	39.58	33.77	21.42	14.54	5.78	4.17	2.18	16.31	6.27	5.06	2.6	1.94	5.06	0.52	5.25	0.36	7.22	2.06	1.15	6.08	6.38	1.71	99.57	14.51	0.33	10.25	9.04	51.39	9.09	27.65	15.36	13.82	13.82	23.3	0.92	0.07
FvH4_2g01721	ATBBD1,BBD1	bifunctional nuclease in basal defense response 1	0	0	0	0.1	0.17	0.08	0.15	0	0.08	0	0.06	0.15	0.07	0.05	0.06	0	0.12	0	0.11	0.12	0	0.09	0.05	0.03	0	0.03	0	0	0	0.16	0	0.14	0	0.17	0	0.05	0.17	0.21	0.19	0.07	0	0.36	0.21	0.19	0.02	0
FvH4_2g01722		Amidase family protein	1.25	8.13	5.69	4.61	15.51	9.45	4.86	1.36	5.33	4.42	4.41	6.46	71.09	51.71	47.89	44.96	9.99	159.04	102.3	143.93	59.61	60.55	37.22	2.54	33.64	3.41	0.84	0.45	0.17	3.17	1.12	0.3	70.28	31.07	0.04	15.01	4.54	2.41	0.64	13.61	39.78	46.73	15.01	7.37	0.63	0.07
FvH4_2g01761			42.59	21.43	42.9	23.08	24.34	28.81	31.19	43.36	30.78	24.74	27.02	20.84	49.22	11.59	5.27	2.71	5.05	44.36	20.59	10.3	8.44	12.74	15.73	4.85	10.59	9.59	1.21	24.11	14.6	17.24	28.92	23.19	54.71	24.57	2.79	24.81	16.59	33.46	25.16	18.59	20.75	19.38	18.38	24.58	46.29	24.42
FvH4_2g01762			21.96	13.73	26.02	16.02	20.08	22.89	17.25	25.94	24.14	18.02	21.72	16.89	39.27	7.02	2.1	1.11	2.42	36.24	13.83	5.68	5.08	9.72	10.21	3.92	9.49	8.07	2.18	15.98	6.57	11.53	24.33	13.15	31.99	20.37	16.55	26.81	10.76	31.13	31.39	18.82	17.65	14.24	12.5	14.57	20.98	10.33
FvH4_2g01871			0.28	0.38	0.14	0.65	0.12	0.11	0.11	0.22	0.34	0.32	0.09	0.22	0.48	0.07	0.45	0.22	0.08	0.37	0.39	0	0	0.06	0.04	0.18	0.46	0.08	0.31	0.11	0	0.12	0.26	0.31	0.34	0.16	0	0	0	0.08	0	0.47	0	0	0.1	0.13	0.17	0.03
FvH4_2g01891			0	0	0	0	0	0	0	0	0	0	0	0	0	0	0	0	0	0	0	0	0	0	0	0	0	0	0	0	0	0	0	0	0	0	0	0	0	0	0	0	0	0	0	0	0	0
FvH4_2g01901		Plant protein of unknown function (DUF868)	0.89	0.84	0.6	8.43	2.78	1.01	2.78	0.32	1.37	1.43	1.54	0.76	1.24	0.25	0.27	0.13	0.2	0.33	0.46	0.05	0.27	0.22	0.21	0.26	0.2	0.24	0.99	0.45	0.42	1.12	2	0.8	1.47	1.33	0.11	0.87	0.8	0.96	1.17	0.83	0.58	1.38	0.82	0.43	0.29	0.92
FvH4_2g01902	ARR8,ATRR3,RR3	response regulator 3	63.38	30.8	70.15	41.31	54.29	59.36	54.5	44.99	46.81	31.95	64.13	23.19	57.42	29.4	13	12.08	11.22	51.78	50.92	21.96	20.51	23.24	14.68	6.46	12.92	10.3	2.26	25.15	12.18	20.67	28.38	26.96	51.53	44.44	1.31	46.2	28.16	45.98	43.36	32.57	37.8	23.94	22.69	23.38	74.19	71.95
FvH4_2g01931	CINV2	cytosolic invertase 2	0.13	0.24	0.45	0.5	0.4	0.23	0.22	0	0.08	0.14	0.12	0.27	0.13	0	0	0	0	0	0	0	0	0	0	0	0	0.03	0.1	0	0.16	0	0.29	0.56	0.08	1.07	0	0.1	0.41	0	0.18	2.26	0.16	0.17	0.07	0.13	0.06	0
FvH4_2g02001		Tetratricopeptide repeat (TPR)-like superfamily protein	9.64	6.9	11.55	15.17	12.23	14.37	12.22	9.73	14.55	13.78	14.74	7.64	11.11	9.58	7.58	6.85	6.68	9.83	9.67	8.17	7.25	8.82	6.02	5.92	5.75	6.19	0.53	11.5	4.56	11.9	10.82	7.33	10.81	10.42	0.17	15.47	5.73	3.2	3.64	8.86	9.07	7.82	8.53	9.85	9.92	5.36
FvH4_2g02061			11.66	15.28	9.59	16.95	63.97	48.54	34.42	15.78	11.81	28.63	41.57	67.72	23.73	12.19	13.09	11.19	8.64	12.51	16.3	15.45	14.06	12.14	7.69	2.36	9.83	2.59	2.34	1.09	1.54	18.59	9.23	4.53	36.76	22.06	1.25	40.23	65.1	51.12	67.68	29.97	51.76	52.1	47.52	52.09	58.28	7.35
FvH4_2g02111			1.57	1.61	2.51	0	0.28	0.13	0.26	1.16	0	0	0	0	0.67	1.15	1.7	0.34	0.5	0.87	0.73	0.1	0.36	0	0.29	0.09	0.69	0	1.44	0	0	0.56	1.12	0.73	0.13	0	0	0	0	0.09	0	0	0.1	0.46	0.46	0	0	0
FvH4_2g02112			0	0	0	0.1	0	0	0	0	0	0	0	0	0	0	0	0	0	0	0	0	0	0	0	0	0	0	0.16	0	0	1.22	0.98	0.75	0	0	0	0.08	0	0	0	0	0	0.13	0.3	0	0	0
FvH4_2g02161			0	0	0	0	0	0	0	0	0	0	0	0.04	0	0	0	0	0	0	0	0	0	0	0	0	0	0	0	0	0	0	0	0	0	0	0	0	0	0	0	0	0	0	0	0	0	0.01
FvH4_2g02251		hAT dimerisation domain-containing protein	0.28	0	0.14	0	0	0	0	0	0	0	0	0	0	0.01	0	0	0	0.06	2.3	0.35	0.04	0.01	0	0	0	0	0	0	0	0	0	0	0	0.01	0	0	0	0	0	0	0	0	0	0	0	0
FvH4_2g02271			0	0	0	0	0	0	0	0	0	0	0	0.01	0	0	0	0	0	0	0	0	0	0	0	0	0	0	0	0	0	0	0	0	0	0	0	0	0	0	0	0	0	0	0	0	0	0
FvH4_2g02272			0	0	0	0	0	0	0	0	0	0	0	0	0	0	0	0	0	0	0	0	0	0	0	0	0	0	0	0	0	0	0	0	0	0	0	0	0	0	0	0	0	0	0	0	0	0
FvH4_2g02291			0	0	0	0.07	0.4	0.49	0.57	0.26	0.03	0	0.04	0.06	0.23	0.43	0.69	0.21	0.32	0	0.56	0.24	0.04	0	0.14	0	0	0.04	0	0.11	0.06	0.06	0	0	0	0.08	0.05	0.18	0	0	0.09	0.04	0.16	0.06	0.14	0.1	0.07	0.01
FvH4_2g02352		Exostosin family protein	0	0	0	0	0	0	0	0	0	0	0	0	0	0	0	0	0	0	0	0	0	0	0	0	0	0	0	0	0	0	0	0	0	0	0	0	0	0	0	0	0	0	0	0	0	0
FvH4_2g02353	ADL3,CF1,DL3,DRP2B	dynamin-like 3	0	0	0	0	0	0	0	0	0	0	0	0	0	0	0	0	0	0	0	0	0	0	0	0	0	0	0	0	0	0	0	0	0	0	0	0	0	0	0	0	0	0	0	0	0	0
FvH4_2g02381			0.63	0.37	0.15	0	0	0	0	0.17	0.18	0.08	0	0	0	0	0	0	0	0	0	0	0	0	0	0	0	0	0	0	0	0	0	0	0.18	0	0	0	0	0	0	0.3	0	0	0	0	0.05	0
FvH4_2g02401			0	0	0	0	0	0	0	0.39	0	0	0	0	0	0	0	0.03	0	0	0	0	0.03	0	0.01	0	0	0	0.05	0	0	0.08	0	0	0	0	0.07	0.74	0.04	0	0.06	0	0	0	0.04	0.02	0	0
FvH4_2g02432	ADL6,DRP2A	dynamin-like protein 6	57.53	19.95	39.94	13.31	23.56	23.96	19.25	15.17	17.73	9.23	22.85	10.22	28.45	5.92	2.94	2.19	2.86	21.44	13.6	6.77	5.81	7.13	7.93	2.76	7.09	5.07	0.84	10.62	6.9	15.24	19.6	14.04	39.79	18.23	0.59	25	13.17	21.68	21.36	16.17	20.26	16.28	13.88	14.96	72.82	38.72
FvH4_2g02491			0	0	0	0	1.53	0.31	0.1	0	0	0	0	0	0	0	0	0	0	0	0	0	0	0	0	0	0	0	0	0	0	0	0	0	0	0	0	0	0	0	0	0	0	0	0	0	0	0
FvH4_2g02511			0	0	0	0	0	0.17	0	0.83	0	0	0	0	0	0	0	0	0	0	0	0	0	0	0	0	0	0	0	0	0	0	0	0	0	0	0	0	0	0	0	0	0	0	0	0	0	0
FvH4_2g02512	FRS5	FAR1-related sequence 5	0	0	0	0	0	0.04	0	0	0	0	0.03	0	0	0	0	0	0	0	0	0	0	0	0	0	0	0	0	0	0	0	0	0	0	0	0	0	0	0	0	0	0	0	0	0	0	0
FvH4_2g02513			0	0	0	0	0	0	0	0.82	0	0	0	0.07	0	0	0	0	0.13	0	0	0	0	0	0	0	0	0	0	0	0	0.18	0.13	0	0	0	3.14	0	0	0	0.13	0	0	0	0	0	0	0
FvH4_2g02561		BED zinc finger ;hAT family dimerisation domain	0.02	0	0	0	0	0	0	0	0	0	0	0	0	0	0	0	0	0	0	0	0	0	0	0	0	0	0	0	0	0	0	0	0	0	0	0	0	0	0	0	0	0	0	0	0	0
FvH4_2g02611			0	0	0	0	0	0	0	0	0	0.08	0	0	0	0	0	0	0	0	0	0	0	0	0.05	0	0	0	0	0	0	0.17	0	0	0	0.46	0	0	0	0	0	0.14	0.12	0	0	0	0	0
FvH4_2g02651			550.69	604.21	537.96	180.16	302.64	324.78	370.05	283.84	158.04	195.86	226.07	337.71	366.76	437.28	498.91	596.39	537.03	320.3	412.36	439.42	417	502.32	523.2	411.93	427.48	420.45	954.33	493.72	671.57	659.15	524.38	548.19	339.65	321.6	51.02	640.49	345.49	482.32	235.91	274.94	408.63	432.24	389.76	498.17	519.09	762.96
FvH4_2g02652	SQE1,XF1	FAD/NAD(P)-binding oxidoreductase family protein	13.16	17.62	20.9	19.43	31.32	26.99	40.73	29.91	28.44	23.9	31.55	44.09	25.8	36.66	17.22	14.38	25.09	27.5	31.47	21.48	17.84	31.83	53.79	45.78	43.51	42.35	5.45	18.23	7.38	17.76	25	73.9	40.82	39.38	0.17	15.46	42.41	19.92	237.97	143.75	72.45	86.26	86.59	127.43	60.25	357.99
FvH4_2g02661			0	0	0	0	0	0	0	0	0	0	0	0	0	0	0	0	0	0	0	0	0	0	0	0	0	0	0	0	0	0	0	0	0	0	0	0	0	0	0	0	0	0	0	0	0	0
FvH4_2g02691			0	0	0.06	0	0	0	0	0.14	0	0	0	0	0	0	0	0	0	0	0	0	0	0	0	0	0	0	0	0	0	0.15	0.11	0.26	0	0	0	0	0	0	0.11	0	0	0	0	0	0	0
FvH4_2g02692		MuDR family transposase	29.41	32.89	32.63	28.03	24.67	24.46	21.93	16.38	40.46	37.71	36.41	24.08	28.83	23.12	16.3	12.66	12.4	22.64	22.17	17.3	13.84	14.49	12.74	10.41	12.75	10.09	19.42	25.99	17.24	16.31	19.28	20.17	23.74	23.91	0.94	24.36	9.78	21.26	17.81	22.59	21.84	16.01	14.16	15.6	17.8	10.98
FvH4_2g02783			0	0	0	0	0	0	0	0	0	0	0	0	0	0	0	0	0	0	0	0	0	0	0	0	0	0	0	0	0	0	0	0	0	0	0	0	0	0	0	0	0	0	0	0	0	0
FvH4_2g02784			0	0	0	0	0	0	0	0.05	0	0	0	0	0	0	0	0	0	0	0	0	0	0	0.02	0	0	0	0	0	0	0	0	0	0	0	0	0	0	0	0	0	0	0	0	0	0	0
FvH4_2g02785			0	0	0	0	0	0	0	0	0	0	0.01	0	0	0	0	0	0	0	0	0	0	0	0	0	0	0	0	0	0	0	0	0	0	0	0	0	0	0	0	0	0	0	0	0	0	0
FvH4_2g02810	PR-1-LIKE	pathogenesis-related protein-1-like	1.43	0.55	0.79	0	0	0	0	0	0	0	0	0	0	0	0	0	0	0	0	0	0	0	0	0	0	0	0	0	0	0	0	0	0	0	0	0	0	0	0	0	0	0	0	0	0.25	0.01
FvH4_2g02911			1.18	0.52	0.54	0.28	0.4	0.25	0	0	0.44	0.47	0.41	0.35	0.43	0.39	0.61	0.41	0.19	0.1	0.09	0.19	0	0.28	0.04	0.77	0.05	0.53	0.17	0.25	0	0.79	0.29	0.23	0.38	0.09	0	1.55	0	0	0	0.42	0	0.14	0.11	0.07	1.76	0.23
FvH4_2g02912	ATPRB1,PRB1	basic pathogenesis-related protein 1	0.2	2.1	0.88	10.12	8.78	0	1.08	0.79	17.18	2.35	2.07	0.61	0.44	0	0.06	0	0	1.71	0.05	0	0	0.04	0.12	0	0	0.03	0.3	0	0.08	0.08	0.11	0	49.62	0.16	0.32	0.3	5.98	0.86	3.2	0.18	0.05	0	0.26	0	199.53	1.2
FvH4_2g02920	ATPRB1,PRB1	basic pathogenesis-related protein 1	0	0	0	0.09	0.45	0	0.55	2.83	0.04	0	0	1.8	0	0	0.29	0	0	0	0	0.05	0	0	0	0	0	0	26.57	0.9	0.07	270.62	118.45	18.83	0.21	2.83	0.36	2.82	0	0	0.17	0.12	0.67	17.41	10.06	0.17	0	0
FvH4_2g02941			0	0	0	0	0.2	0	0	0	0	0	0	0.02	0	0	0	0	0	0	0	0	0	0	0	0	0	0	0	0	0	0	0	0	0	0	0	0	0	0	0	0	0	0	0	0	0	0.01
FvH4_2g02971			21.19	13.71	23.91	35.84	31.58	35.27	36.62	23.56	50.16	48.33	35.84	35.14	28.27	25.35	15.33	18.12	21.57	25.96	28.2	31.06	36.39	36.8	23.56	17.85	22.28	16.12	3.25	21.84	9.97	41.52	33.45	32.69	45.32	26.94	0.09	38.97	28.23	68.15	26.64	37.69	36.42	38.65	31.49	32.17	46.71	28.94
FvH4_2g03001			0	0	0	0	0	0	0	0.1	0	0	0	0	0	0	0	0	0	0	0	0	0	0	0	0	0	0	0	0	0	0	0	0	0	0	1.38	0	0	0	0.09	0	0	0	0	0	0	0
FvH4_2g03061			0	0	0.05	0.05	28.16	0.11	4.22	0.33	0	1.1	0	0	0	0	0	0	0	0	0	0	0	0	0	0	0	0.04	0.15	0	0	0	0	0	0	0.08	0	0	0	0	0	0	0	0	0	0	0	0
FvH4_2g03062		F-box/RNI-like superfamily protein	0	0	0	0.01	9.61	0.77	0.02	0	0.01	0	0	0.02	0	0	0	0	0	0	0	0	0	0	0	0	0	0	0	0	0	0	0	0	0	0	0	0	0.02	0	0	0	0	0	0	0	0	0
FvH4_2g03071			0.07	0.05	0.06	0.04	2.38	0.43	0.24	0.02	0.08	0.11	0.23	0.12	0.08	0	0.02	0	0	0	0	0	0	0	0	0	0	0	0	0.15	0.03	0	0.04	0.07	0.1	0.21	0	0.15	0.05	0.02	0	0.12	0.05	0	0.02	0.01	0.25	0.04
FvH4_2g03211		2-oxoglutarate (2OG) and Fe(II)-dependent oxygenase superfamily protein	0	0	0	0	0.15	0	0	0	0	0	0.11	0	0	0	0	0	0	0	0	0	0	0	0	0	0	0	0	0	0	0	0	0	0	0	0	0	0	0	0	0	0	0	0	0	0	0
FvH4_2g03221			0	0	0	0	0	0	0	0	0.01	0	0.02	0	0	0	0.02	0	0	0	0	0	0	0	0	0	0	0.01	0	0	0	0	0	0	0	0	0	0	0	0	0	0.02	0	0	0	0	0	0
FvH4_2g03251	UGT74F1	UDP-glycosyltransferase 74 F1	0	0.07	0	0.02	0	0	0.05	0.11	0	0	0.05	0	0	0	0	0	0	0	0	0	0	0	0	0	0	0	0	0	0	0	0	0	0	0	0	0	0	0	0	0	0	0	0	0	0	0
FvH4_2g03281		zinc ion binding;nucleic acid binding	0	0	0	0	1.26	4.03	4.61	4.45	0	0	0	0	0	0	0	0	0	0	0	0	0	0	0	0	0	0	0.34	0	0	0.37	0	0	0	0	0.39	0.12	0	0	0	0	0	0.03	0	0	0	0
FvH4_2g03282	UGT74F1	UDP-glycosyltransferase 74 F1	0	0	0	0	0	0	0	0	0	0	0.02	0	0	0	0	0	0	0	0	0	0	0	0	0	0	0	0	0	0	0	0	0	0	0.02	0	0	0.19	0	0.05	0	0	0	0.02	0	0	0.01
FvH4_2g03361	ATPRP40A,PRP40A	pre-mRNA-processing protein 40A	5.34	2.04	4.35	0	0.13	0	0	0	0	0	0	0.05	0	0	0	0	0	0	0	0	0	0	0.04	0	0	0	0	0	0	0	0.28	0	0	0	0	0	0	0	0	0.1	0	0	0	0	0.34	0.11
FvH4_2g03371		CTP synthase family protein	0	0	0	0	0	0	0	0	0	0	0	0	0	0	0	0	0	0	0	0	0	0	0	0	0	0	0	0	0	0	0	0	0	0	0	0	0	0	0.12	0	0	0	0	0.09	0	0
FvH4_2g03372			0	0	0	0	0	0	0	0	0	0	0.08	0	0	0	0	0	0	0	0	0	0	0	0	0	0	0	0	0	0	0	0	0	0	0	0	0	0	0	0	0	0	0	0	0	0	0
FvH4_2g03381			0	0	0	0	0.03	0	0.03	0	0	0	0	0	0	0	0	0	0	0	0	0	0	0	0	0	0	0	0	0	0	0	0	0	0	0	0	0	0	0	0	0	0	0	0	0	0	0
FvH4_2g03382			0	0	0	0	0	0	0	0	0	0	0	0	0	0	0	0	0	0	0	0	0	0	0	0	0	0	0	0	0	0	0	0	0	0	0	0	0	0	0	0	0	0	0	0	0	0
FvH4_2g03383			0	0	0	0	0	0	0	0	0	0	0	0	0	0	0	0	0	0	0	0	0	0	0	0	0	0	0	0	0	0	0	0	0	0	0	0	0	0	0	0	0	0	0	0	0	0
FvH4_2g03391			0	0	0.01	0	0.15	0	0	0	0	0	0	0.01	0.02	0	0	0	0	0.02	0	0	0	0	0	0	0	0	0	0.02	0	0	0	0	0	0	0.04	0	0.03	0	0	0	0	0	0	0	0	0
FvH4_2g03430		Protein kinase superfamily protein	7.73	3.7	2.24	2.91	11.05	7.67	6.9	5.91	2.7	2.66	4.16	9.79	13.02	16.89	14.12	9.04	10.57	10.99	10.39	9.68	7.26	6.6	8.92	15.84	9.15	16.62	0.19	0.17	0	6.76	6.05	6.66	17.35	13.56	0	12.58	1.38	12.66	15.11	10.8	8.73	6.99	6.97	6.78	4.88	5.15
FvH4_2g03432			0	0	0	0	0	0	0	0	0	0	0	0	0	0	0	0	0	0	0	0	0	0	0	0	0	0	0	0	0	0	0	0	0	0	0	0	0	0	0	0	0	0	0	0	0	0
FvH4_2g03511		Uncharacterised conserved protein UCP031279	0	0.07	0	1.88	0.14	0.26	0.63	0	0.03	0	0	0.03	0	0	0	0	0	0.48	0.04	0.05	0	0	0.02	0.27	0	0	0	0	0	0.27	0.05	0.06	0.13	0.23	0	0	1.5	0	0.47	3.2	0.14	0.38	0.29	0.35	3.49	23.19
FvH4_2g03521		F-box/RNI-like superfamily protein	6.4	3.86	3.56	4.28	2.88	1.48	1.6	1.38	5.66	5.25	5.39	3.7	3.96	3.25	1.63	2.01	1.15	2.58	1.28	1.05	1.4	0.97	1.64	0.19	1.8	0.27	1.67	2.11	0.73	2.64	2.86	2.36	6.62	4.5	0.02	3.51	1.4	2.01	1.62	5.86	3.7	3.47	2.66	2.64	4.83	1.86
FvH4_2g03522	SCPL7	serine carboxypeptidase-like 7	89.73	23.39	56.67	167.32	123.14	94.35	165.2	106.18	56.56	125.93	408.81	729.78	98.26	39.07	16.26	4.05	0.54	148.04	3.95	2.41	0.85	0.67	12.8	0.12	14.88	0.27	3.13	0.93	0.3	11.08	4.79	4.02	186.81	182.27	0.46	56.49	4.2	153.84	7.44	757.71	933.63	329.66	94.39	22.76	41.69	79.39
FvH4_2g03581			10.73	12.64	14.27	9.01	23.04	12.98	3.63	1.25	14.68	14.45	13.19	8.64	13.71	14.39	11.9	7.18	7.03	10.78	20.11	11.42	9.61	4.29	4.91	1.03	9.57	1.68	0	0.98	2.22	1.44	1.06	2.36	76.41	7.02	0.16	5.95	103.47	1.13	1.98	14.29	19.23	9.16	6.24	5.14	6.01	1.36
FvH4_2g03582			0	0	0	0	0	0	0.04	0	0	0	0.07	0	0	0	0	0	0	0	0	0	0	0	0	0	0	0	0	0	0	0	0	0	0	0	0	0	0	0	0	0	0	0	0	0	0	0
FvH4_2g03591			0	0	0	0	0	0	0	4.43	0	0	0.08	0	0	0	0	0	0	0	0	0	0	0	0	0	0	0	0	0	0	0	0	0	0	0	6.73	0	0	0	0.15	0	0	0	0	0	0	0
FvH4_2g03602		PHD finger transcription factor, putative	0.74	0.29	3.4	1.73	0.78	0.94	0.76	0.2	5.59	2.99	3.82	1.38	1.01	0.51	0.38	0.1	0.24	0.09	0	0.04	0.04	0.03	0.11	0.05	0.12	0.06	0.14	2.64	0.22	0.88	1.96	1.2	0.21	1	0	0.68	0.11	0.18	0	0.87	0.87	0.6	0.86	1.54	0.03	0.01
FvH4_2g03603			0	0	0	0	0.61	0.29	0.49	0.14	0	0.03	0.06	0	0	0	0	0	0	0.06	0	0	0	0	0	0	0	0	0	0	0	0	0	0	0	0	0	0	0	0	0	0	0	0	0	0	0	0
FvH4_2g03731		F-box family protein	0.08	0.03	0.01	0.01	7.04	1.17	0.32	0.02	0.05	0.01	0.04	0.07	0.02	0.03	0.02	0	0.02	0.04	0.02	0	0	0	0	0.01	0	0	0	0	0	0	0.04	0.04	0.02	0.07	0.04	0.03	0.26	0.03	0.02	0.18	0.09	0.08	0.02	0	0	0
FvH4_2g03741		cyclin-related	9.68	4.98	7.23	7.68	7.5	5.58	5.75	3.18	10.79	6.8	10.6	5.39	12.07	5.5	3.02	2.7	2.46	11.83	6.8	3.97	5.13	5.19	3.42	1.72	3.59	1.92	0.13	3.86	2.19	3.43	4.42	3.55	18.46	5.98	0.17	4.75	6.05	5.15	4.67	4.44	5.24	5.47	2.94	3.86	14.06	7.99
FvH4_2g03761			0.97	0.4	0.5	0.28	0.68	0.21	0.31	0.21	0.37	0.25	0.35	0.25	0.63	0.2	0	0.41	0.24	0.09	0.36	0	0.21	0.59	0.43	0.2	0.55	0.15	0.14	0.1	0	0.67	0.49	0.29	0.74	0.23	0.72	0.15	0.58	0.8	4.15	0.44	0.77	0	0	0.44	0.74	0.52
FvH4_2g03781	SDG37	SET domain group 37	0	0	0.07	0	0	0	0.13	0.33	0	0.03	0.28	0.05	0.23	0.17	0.05	0	0	0.5	0.05	0	0	0.07	0	0	0.05	0.02	0	0	0	0	0	0	0	0	0	0.09	0	0	0	0	0	0	0	0	0.05	0
FvH4_2g03792		Glycosyl hydrolase family 10 protein	0.01	0	0.05	0.06	0.84	1.46	0.24	0	0	0	0.02	0.21	0	0	0	0	0	0	0	0	0	0	0	0	0	0	0.2	0.12	0	1.79	7.22	10.79	1.73	0.03	0	4.4	0	0.03	0.02	0.14	0.47	0.53	1.33	0.05	0	0.01
FvH4_2g03793		Glycosyl hydrolase family 10 protein	0.92	0.13	0.28	5.87	11.13	10.65	5.47	0.48	0.29	0.52	0.68	0.42	0.56	0.45	0.05	0.05	0.02	0.05	0.18	0.11	0.06	0.09	0.16	0.02	0.08	0.08	0.03	0.06	0.24	3.77	10.87	7.4	2.73	1.61	0	2.08	0.02	0.51	0.74	1.3	3.05	6.86	11.76	12.68	1.94	0.27
FvH4_2g03831			0.67	0.36	0.58	0.62	0.86	0.2	0.19	0	0.1	0.28	0.17	0.4	0.85	0.74	0.24	0.26	0.15	0.25	0.48	0.52	0.61	0.17	0.38	0.06	0.26	0.04	0	0.29	0.21	0	0.08	0	0	0.29	0	0.21	0	0.21	0.16	0	0.07	0	0	0.06	0.18	0.05
FvH4_2g03832			0	0	0	0	0	0	0	0	0	0	0	0	0	0	0	0	0	0	0	0	0	0	0	0	0	0	0	0	0	0	0	0	0	0	0	0	0	0	0	0	0	0	0	0	0	0
FvH4_2g03881	BIN5,RHL2	Spo11/DNA topoisomerase VI, subunit A protein	0	0	0.02	0.04	0.09	0.09	0	0	0	0	0	0.22	0	0.03	0	0	0	0	0	0	0	0	0	0	0	0	0.06	0	0	0.18	0.13	0.31	0.38	0	0	0.03	0	0	0.03	0.14	0.64	0	0.07	0	0.03	0.02
FvH4_2g03882			0	0	0	0.06	0	0.13	0	0	0.06	0	0	0.05	0	0	0	0	0	0	0	0	0	0	0	0	0	0	0	0	0	0	0	0.35	0	0	0	0	0	0	0	0.21	0	0	0	0	0.05	0
FvH4_2g03921	FRS5	FAR1-related sequence 5	0	0	0	0	0.03	0	0	0.6	0	0	0	0	0	0	0	0	0	0	0	0	0	0	0	0	0	0	0	0	0	0	0	0	0	0	2.09	0	0	0	0.05	0	0	0	0	0	0.01	0
FvH4_2g03961		Ribonuclease H-like superfamily protein	0	0.04	0	0	0	0	0	0.03	0.02	0	0	0.01	0	0	0	0	0	0.03	0	0	0	0	0	0	0	0	0	0.04	0	0	0	0	0	0	0	0	0.08	0.02	0.03	0.03	0	0	0	0	0	0.01
FvH4_2g03970		Amino acid permease family protein	15.88	15.42	18.86	14.31	15.5	17.05	21.78	35.4	19.62	23.19	25.04	28.04	31.05	19.6	14.65	16.16	12.43	25.21	25.1	26.76	22.17	24.08	19.61	12.71	18.84	11.08	3.97	2.71	1.1	19.23	18.12	17.54	36.45	25.34	1.28	27.75	12.37	76.02	101.39	30.19	41.57	49.65	46.51	51.47	25.74	20.68
FvH4_2g04031			0	0	0.02	0	0	0	0.12	0.29	0	0.02	0	0.02	0.07	0	0	0	0	0	0.06	0.09	0.06	0.07	0	0	0.03	0	0	0	0	0	0.03	0	0	0.03	0.04	0	0	0.03	0	0	0	0	0	0	0	0.01
FvH4_2g04270	SQE1,XF1	FAD/NAD(P)-binding oxidoreductase family protein	55.55	25.03	42.77	44.2	61.66	55.21	49.52	90.91	43.55	46.37	63.03	38.07	60.28	41.01	27.73	22.4	20.65	50.97	42.56	29.6	26.46	24.89	26.15	11.38	29.01	14.03	6.58	33.86	17.24	37.14	41.1	36.25	66.77	47.86	193.93	52.18	35.82	65.57	79.71	50.65	46.87	45.83	42.34	37.81	76.5	45.97
FvH4_2g04271		Protein of unknown function (DUF295)	0	0	0	0	5	0.16	0.02	0	0.01	0	0	0.03	0	0	0	0.03	0	0	0	0	0	0	0	0	0	0	0	0	0	0	0	0	0	0	0.04	0.02	0.02	0	0	0	0.02	0	0	0	0.03	0
FvH4_2g04272			0	0	0	0	0.15	0	0	0.07	0	0	0	0.03	0	0	0	0.05	0	0	0	0	0.1	0	0	0	0	0	0	0	0	0	0	0	0	0	0.74	0	0	0.05	0	0	0	0	0	0	0	0.02
FvH4_2g04291			0	0.08	0	0	0	0	0.09	3.95	0.14	0	0	0	0	0.06	0.08	0	0	0	0.06	0.14	0	0	0	0	0	0	0.38	0	0	0	0.07	0	0	0.07	383.77	0.32	0.21	0.13	16.98	0.08	0.21	0	0.17	0.06	0	0
FvH4_2g04312	ERF1-3	eukaryotic release factor 1-3	0	0	0	2.75	4.83	0.76	0.41	0.08	0.29	0.27	0.14	0.36	0.57	0.16	0.2	0.16	0.25	0.55	0.86	0.12	0.23	0.47	0.08	0.11	0.16	0.21	0.11	0.16	0.09	0.26	0.39	0.46	0.5	0.36	0	0.23	0.46	4.02	0.34	0.28	0.79	0.1	0	0.3	0	0.38
FvH4_2g04341			0	0	0	0	0	0	0	1.77	0	0	0	0	0	0	0	0	0	0	0	0	0	0	0	0	0	0	0.18	0	0	0.27	1.6	0.24	0	0	1	0	0	0	0	0	0	0	0.34	0	0	0
FvH4_2g04342			9.57	11	8.02	4.15	9.32	10.19	7.52	2.75	7.09	7.66	7.15	5.44	6.57	4.34	4.04	4.5	6.81	4.7	5.4	5.65	4.6	6.23	4.02	3.51	6.14	5.57	0.63	3.1	3.52	3.84	3.32	3.12	11.7	3.83	0.44	4.65	18.61	4.4	3.45	4.78	6.44	7.74	7.37	7.5	3.28	1.91
FvH4_2g04470		Protein with RING/U-box and TRAF-like domains	0.01	0	0	0	1.91	6.95	8.41	12.45	0.01	0.01	0.01	0.02	0	0	0	0	0	0	0	0	0	0	0	0	0	0	0	0	0	0	0	0	0	0	0.45	0.03	0	0	0	0	0	0	0	0	0.01	0
FvH4_2g04501			0	0	0	0	1.04	0.82	0	0	0	0	0	0.06	0	0	0	0	0	0	0	0	0	0	0	0	0	0	0	0	0	0	0	0	0	0	0	0	0	0	0	0	0.12	0	0	0	0	0
FvH4_2g04502			215.34	28.29	18.66	2.27	0.26	0.06	0	0.04	11.79	10.95	6.81	3.78	1.38	0.99	0.07	0.04	0.05	0.37	0.52	0.08	0.04	0	0.01	0	0.03	0	25.83	42.04	35.95	0.13	0.38	1.52	1.02	0.58	0	0.07	0.78	0.17	0	2.67	0.22	0.05	0.43	1.07	0.29	0.11
FvH4_2g04591			4.2	3.01	3.21	2.08	2.68	0.68	0.32	0.65	3.6	2.43	1.52	1.99	0.99	1.66	0.67	0.65	1.52	0.83	1.38	0.37	0.56	1.03	1.32	0.76	1.49	0.77	1.14	3.1	1.77	1.41	2.07	0.93	3.36	1.91	0.57	0.92	2.2	0.57	0.94	2.51	2.31	0.77	1.47	1.98	3.01	1.25
FvH4_2g04611		Ribonuclease H-like superfamily protein	0.24	0.03	0.12	0.16	0.19	0	0	0.06	0.15	0.06	0	0.07	0.05	0	0	0	0	0	0	0	0	0	0	0	0	0	0	0.06	0	0	0.05	0	0	0.09	0.1	0	0.07	0	0.05	0.05	0.04	0.14	0.16	0.07	0	0
FvH4_2g04612		Ribonuclease H-like superfamily protein	0	0.03	0.1	0.19	0	0.07	0	0	0.15	0.09	0	0.03	0.08	0.02	0	0	0	0	0	0	0	0	0	0	0	0	0	0.16	0	0	0.03	0	0	0.05	0.09	0	0.04	0	0.05	0.28	0.05	0.23	0.29	0.1	0	0
FvH4_2g04621			0	0	0	0	0	0	0	0	0	0	0	0	0	0	0	0	0	0	0	0	0	0	0	0	0	0	0	0	0	0	0	0	0	0	0	0	0	0	0	0	0	0	0	0	0	0
FvH4_2g04622			0	0	0	0	0	0	0	0	0	0	0	0	0	0	0	0	0	0	0	0	0	0.01	0	0	0	0	0	0	0	0	0	0	0	0	0	0	0	0	0	0	0	0	0	0	0	0
FvH4_2g04651			0	0	0	0	0	0	0	0	0	0	0	0	0	0	0	0	0	0	0	0	0	0	0	0	0	0	0	0	0	0	0	0	0	0	0	0	0	0	0	0	0	0	0	0	0	0
FvH4_2g04691		DNAse I-like superfamily protein	0	0	0.02	0	4.21	0.59	0.47	0.95	0	0	0.04	0.02	0	0	0	0	0	0	0	0	0	0	0.02	0	0	0	0	0	0	0	0	0	0	0.03	0.87	0.03	0	0	0	0	0	0	0	0	0	0
FvH4_2g04711	PBA1	N-terminal nucleophile aminohydrolases (Ntn hydrolases) superfamily protein	0	0	0	0	0.22	0.28	0.04	0.04	0	0.02	0	0	0	0	0	0	0	0	0.06	0	0	0	0	0	0	0	0	0	0	0	0	0	0	0	0.03	0	0	0	0.03	0	0.03	0	0	0	0	0
FvH4_2g04712			0.66	0.03	0.13	0.04	1.44	2.24	0.08	0.39	0	0	0	0.03	0	0	0	0	0	0	0	0	0	0	0	0	0	0	0	0.15	0	0	0.06	0.15	0.08	0	0.07	0.05	0	0.11	0	0.07	0	0	0.07	0	0	0.02
FvH4_2g04721		DNAse I-like superfamily protein	0	0	0	0	0	0.16	0.1	0	0	0	0	0.02	0	0	0	0	0	0	0	0	0	0	0	0	0	0	0	0	0	0	0	0	0	0	0	0	0	0	0	0	0	0	0	0	0	0
FvH4_2g04791			0.03	0	0.08	0.07	0.16	0.08	0	0.07	0	0.07	0.06	0	0	0.05	0.06	0	0	0	0.05	0.06	0	0	0	0.02	0	0.03	0	0	0	0.08	0.06	0	0	0	0	0	0.25	0	0	0.06	0.11	0.09	0.07	0	0.06	0
FvH4_2g04811			0	0	0	0	0	0	0	0	0	0	0	0.03	0	0	0	0	0	0	0	0	0	0	0	0	0	0	0	0	0	0	0	0.28	0	0	0	0	0	0	0	0	0	0	0	0	0	0
FvH4_2g04812			0	0	0	0	1.94	0	0	0	0.05	0.09	0	0	0.08	0	0	0.37	0.07	0.16	0.33	0.28	0.13	0.16	0.03	0	0	0	0	0	0	0	0	0	0.1	0	0	0	0	0	0	0	0	0	0	0	0.15	0.07
FvH4_2g04842	ATHSP70,HSP70	heat shock protein 70	0	0	0	0	13.12	1.46	0.04	0	0	0	0	0.01	0	0	0	0	0	0	0	0	0	0	0	0	0	0	0	0	0	0.04	0.03	0	0	0	0	0	0	0	0	0	0	0	0	0	0	0
FvH4_2g04881			0	0	0	0	0	0	0	0	0	0	0	0	0	0	0	0	0	0	0	0	0	0	0	0	0	0	0	0	0	0	0	0	0	0	0	0	0	0	0	0	0	0	0	0	0	0
FvH4_2g04882			0	0	0	0	0	0	0	0	0	0	0	0	0	0	0	0	0	0	0	0	0	0	0	0	0	0	0	0	0	0	0	0	0	0	0	0	0	0	0	0	0	0	0	0	0	0
FvH4_2g04883	ULP1A	UB-like protease 1A	0	0	0	0	0	0	0	0	0	0	0	0	0	0	0	0	0	0	0	0	0	0	0	0	0	0	0	0	0	0	0	0	0	0	0	0	0	0	0	0	0	0	0	0	0	0
FvH4_2g04884			0	0	0	0.04	0.09	0	0	0.09	0.13	0.04	0	0.07	0	0	0	0	0.07	0	0	0	0	0	0	0.03	0.03	0	0	0.09	0	0	0	0	0.09	0	0	0.12	0.1	0	0	0	0	0.1	0	0.16	0	0
FvH4_2g04885			0	0	0	0	0	0	0	0	0	0	0	0	0	0	0	0	0	0	0	0	0	0	0	0	0	0	0	0	0	0	0	0	0	0	0	0	0	0	0	0	0	0	0	0	0	0
FvH4_2g04886		RNA-directed DNA polymerase (reverse transcriptase)-related family protein	0	0.05	0.07	0.03	0.2	0.03	0.03	0.45	0	0	0	0.02	0	0	0	0	0	0	0	0	0	0	0	0	0	0	0	0	0.03	0.03	0	0	0	0.04	1.03	0	0	0	0	0.08	0	0	0	0	0	0
FvH4_2g04887			0	0	0	0	3.36	0.11	0.03	0	0	0	0	0	0	0	0	0	0	0	0	0	0	0	0	0	0	0	0	0.03	0	0	0	0.05	0	0	0	0	0	0	0	0	0	0	0	0	0	0
FvH4_2g04901		RING/U-box superfamily protein with ARM repeat domain	0.38	0.23	0.22	0.42	0.35	0	0.16	0.05	0.39	0.39	0.09	0.22	0.05	0.03	0.09	0.04	0.04	0.14	0.11	0.08	0	0.06	0.03	0.04	0.12	0	0	0	0	0	0.59	0.05	0.06	0.23	0	0.23	0.12	0.04	0.13	0.27	0.12	0.06	0.19	0	0	0.01
FvH4_2g04931	ATSYP22,ATVAM3,SGR3,SYP22,VAM3	Syntaxin/t-SNARE family protein	6.65	3.83	6.01	5.68	6.98	10.49	8.04	12.38	6.22	4.18	6.91	3.57	6.09	1.88	1.85	1.91	3.26	5.62	4.31	3.15	2.92	4.22	3.47	6.27	3.38	12.96	1.5	13.92	15.44	7.37	18.45	17.14	7.86	9.3	0.55	10.29	5.53	14.82	18.06	5.52	6.81	8.59	10.24	10.19	6.97	3.79
FvH4_2g04941			0	0	0	0	0	0	0	0	0	0	0	0	0	0	0	0	0	0	0	0	0	0	0	0	0	0	0	0	0	0	0	0	0	0.07	0	0	0	0	0	0	0	0	0	0	0	0
FvH4_2g04942			0	0	0	0	0	0	0	0	0	0	0	0	0	0	0	0	0	0	0	0	0	0	0	0	0	0	0	0	0	0	0	0	0	0	0	0	0	0	0	0	0	0	0	0.12	0	0
FvH4_2g04943	ATSPS4F	Sucrose-phosphate synthase family protein	0	0.05	0.05	0.01	5.8	1.32	0.28	0	0.02	0.02	0	0	0	0	0.02	0	0	0	0.02	0	0.02	0	0.01	0	0	0.04	0.07	0.02	0.08	0.03	0.06	0.09	0	0	0.04	0	0.08	0.05	0.02	0	0	0	0	0.01	0.02	0.01
FvH4_2g04944			0	0	0	0	0	0	0	0	0	0	0	0	0	0	0	0	0	0	0	0	0	0	0	0	0	0	0	0	0	0	0.05	0	0	0	0	0	0	0	0	0	0	0	0	0	0	0
FvH4_2g04945			0	0	0	0	0	0	0	0	0	0	0	0	0	0	0	0	0	0	0	0	0	0	0	0	0	0	0	0	0	0	0	0	0	0	0	0	0	0	0	0	0	0	0	0	0	0
FvH4_2g04946			0	0	0	0	0	0	0	0.12	0	0	0	0	0	0	0	0	0	0	0	0	0	0	0	0	0	0	0	0	0	0	0	0	0	0	0	0	0	0	0	0	0	0	0	0	0	0
FvH4_2g04947			0	0	0	0.02	0.05	0	0	0.77	0.02	0	0	0.02	0	0	0	0	0	0	0.03	0	0	0	0	0	0	0	0	0	0	0	0	0.04	0	0	0	0.03	0	0	0.04	0	0	0	0	0	0	0.01
FvH4_2g04948			0	0	0	0	0	0	0	3.85	0	0	0	0	0	0	0	0	0	0	0	0	0	0	0	0.01	0	0	0	0	0	0	0	0	0	0	0.24	0	0	0	0	0	0	0	0	0	0	0
FvH4_2g04949			0	0	0	0	0	0	0	0.05	0	0.02	0	0	0	0	0	0	0	0	0	0	0	0	0	0	0	0	0	0	0	0	0	0	0	0	0	0	0	0	0	0	0	0	0	0	0	0
FvH4_2g04950			0	0	0	0	0	0	0	0	0	0	0	0	0	0	0	0	0	0	0	0	0	0	0	0	0	0	0	0	0	0	0	0	0	0	0	0	0	0	0	0	0	0	0	0	0.08	0
FvH4_2g04951			5.58	2.28	2.95	0.95	1.06	1	1.51	2.21	1.7	1.73	1.29	1.8	2.65	2.45	3.65	5.9	3.53	1.17	3.9	3.06	3.16	1.9	5.49	6.23	5.67	6.22	0.39	0.55	0.3	1.2	0.98	1.18	1.28	2.32	1.09	1.85	1.55	1.36	1.14	0.59	1.24	0.49	0.87	2.1	1.54	0.33
FvH4_2g04952			0.02	0.15	0.19	0.59	0.83	1.45	0.38	0.08	0.97	1.82	0.71	1.18	0.26	0.29	0.53	0.15	0.18	0.13	0.29	0.12	0	0	0.07	0	0.01	0	0.26	0.27	0.08	1.43	0.06	0.11	0.47	0.47	0.07	0.69	0	0.29	0.06	1	0.4	0.18	0.1	0.05	0	0
FvH4_2g04971	ATIMD2,IMD2	isopropylmalate dehydrogenase 2	47.84	44.42	45.39	30.06	20.61	23.74	25.29	21.85	30.6	33.18	32.97	25.5	25.39	31.92	34.57	34.45	31.92	26.78	30.13	29.72	29.16	28.89	30.85	27.35	34.12	27.22	38.55	38.07	13.91	24.59	20.7	10.6	25.59	24.93	0.45	24.77	23.78	10.42	10.92	26.44	27.91	22.6	17.7	16.29	35.53	31.86
FvH4_2g04972	ATREV1,REV1	DNA-directed DNA polymerases	10.27	6.29	11.55	11.2	16.33	16.82	18.22	19.98	10.88	8.06	15.07	6.81	11.05	6.05	2.89	2.6	3.1	11.35	6.49	4.34	3.5	5.14	1.9	0.94	1.21	0.8	0.5	8.29	2.84	10.42	9.57	8.64	16.99	9.55	3.74	13.56	7.18	12.31	12.31	13.03	12.23	10.69	10.85	10.86	11.44	8.64
FvH4_2g04973			20.91	10.57	24.32	30.69	32.69	33.99	35.91	35.53	27.83	23.09	29.21	17.47	33.39	14.32	7.89	6.38	6.99	24.52	15.43	10.8	9.76	10.62	7.94	2.94	6.11	5.06	1.21	16.26	4.82	25.17	23.75	18.02	33.1	26.88	7.44	35.9	13.22	27.52	30.91	30.5	29.85	25.35	23.94	21.36	23.08	17.9
FvH4_2g05021		BED zinc finger ;hAT family dimerisation domain	0	0	0	0	0	0	0	0	0	0	0	0	0	0	0	0	0	0	0	0	0	0	0	0	0	0	0	0	0	0	0	0	0	0	0	0	0	0	0	0	0	0	0	0	0	0
FvH4_2g05022		BED zinc finger ;hAT family dimerisation domain	0	0	0	0	0	0	0	0	0	0	0	0	0	0	0	0	0	0	0	0	0	0	0	0	0	0	0	0	0	0	0	0	0.02	0	0	0	0	0	0	0	0	0	0	0	0	0
FvH4_2g05061			0	0	0	0.04	0	0	0	0.04	0.02	0	0	0	0.15	1.38	1.32	1.03	1.1	0.9	1.91	1.9	1.5	1.78	1.12	0.47	0.96	0.53	0	0	0	0	0	0	0.32	0.03	0	0.12	0.05	0.19	0.69	0	0	0	0	0.05	0.02	0
FvH4_2g05131		DNAse I-like superfamily protein	0.02	0.01	0.08	0.01	0.02	0.05	0.08	0.05	0.02	0.01	0.16	0.04	0.24	0.21	0.05	0.04	0.01	0.72	0.85	0.18	0.11	0.07	0.02	0.01	0.02	0.02	0	0	0	0.02	0	0.01	0.09	0.01	0	0.04	0.03	0	0.01	0.07	0.07	0.04	0.03	0.04	0.01	0
FvH4_2g05132	ATCAD4,CAD,CAD-C,CAD4	GroES-like zinc-binding alcohol dehydrogenase family protein	77.36	25.33	49.85	57.57	136.14	146.44	661	72.43	16.39	12.24	50.59	118.01	312.65	292.38	458.68	524.54	638.2	433.49	454.59	516.27	498.73	418.8	438.36	413.21	514.85	387.57	46.04	32.37	73.58	428.41	544.87	299.91	210.24	116.79	0.99	250.01	111.3	56.41	111.03	377.68	1748.28	4410.59	4508.68	2328.14	362.61	279.81
FvH4_2g05134	ATCAD5,CAD-5,CAD5	cinnamyl alcohol dehydrogenase 5	0.06	0	0	0.89	0	0	0	0	0.04	0	0.14	0.03	0	0.05	0	0	0.07	0.07	0.06	0	0	0	0	0	0	0.09	0	0	0	0.09	0.4	0.24	1.58	0	0	0.06	2.39	13.23	6.16	0.8	1.01	2.72	3.75	17.94	0.03	0.01
FvH4_2g05161			18.98	29.53	23.68	11.56	7.14	7.87	17.42	9.38	8.64	10.07	12.45	7.99	4.41	3.7	2.79	4.17	3.14	6.95	5.67	2.97	3.86	2.86	5.26	5.4	4.21	4.33	19.19	12.27	3.93	11.33	6.89	5.28	12.81	15.61	0.22	14.7	2.65	6.3	12.09	5.7	5.54	3.3	1.9	4.26	17.14	18.21
FvH4_2g05171			0	0	0	0	0	0	0	0	0	0	0	0	0	0	0	0	0	0	0	0	0	0	0	0	0	0	0	0	0	0	0	0	0	0	0	0	0	0	0	0	0	0	0	0	0	0
FvH4_2g05172			0	0	0	0	0	0	0	0	0	0	0	0	0	0	0	0	0	0	0	0	0	0	0	0	0	0	0	0	0	0	0	0	0	0	0	0	0	0	0	0	0	0	0	0	0	0
FvH4_2g05173			0	0	0	0.01	0	0	0	0	0	0	0	0.03	0	0	0	0	0	0	0	0	0	0	0	0	0	0	0	0	0	0	0	0	0	0	0	0	0	0	0	0	0	0	0	0	0	0
FvH4_2g05191			0.03	0.07	0.16	0.45	0.36	0.68	0.87	0.99	0.23	0.16	0	0.27	0.1	0	0	0	0	0	0	0	0	0	0	0	0	0	0.15	0.66	0.12	0.59	0.17	0	0	0.72	0.87	0.15	0	0.08	0	0	0	0	0	0	0.43	0.04
FvH4_2g05192			0	0	0	0	0	0	0	0	0	0	0	0	0	0	0	0	0	0	0	0	0	0	0	0	0	0	0	0	0	0	0	0	0	0	0	0	0	0	0	0	0	0	0	0	0	0
FvH4_2g05211			0	0	0	0	0	0	0	0.12	0	0	0	0	0	0	0	0	0	0	0	0	0	0	0	0	0	0	0	0	0	0	0	0	0	0	0.03	0	0	0	0	0	0	0	0	0	0	0
FvH4_2g05241		zinc knuckle (CCHC-type) family protein	26.18	20.49	31.72	47.05	37.05	36.76	35.97	27.96	43.23	39.2	44.02	28.17	33.1	27.42	22.35	19.5	21.57	33.72	27.04	23.63	23.18	20.51	17.66	15.08	17.48	18.99	10.89	23.18	9.72	29.62	24.63	18.82	31.7	31.49	7.19	31.1	23.58	24.53	29.93	31.98	26.22	24.93	22.04	21.89	29.09	25.68
FvH4_2g05321	2019-09-01	stress enhanced protein 1	84.36	106.57	107.41	79.04	73.45	88.31	71.02	36.17	103.95	99.47	102.39	84.04	55.05	42.25	36.71	38.27	57.79	55.24	51.2	47.49	40.85	51.58	37.1	86.66	42.65	82.09	80.06	49.16	9.36	39.27	47.35	39.22	172.03	36.64	0.22	30.43	553.63	82.29	102.73	56.42	65.58	67.68	83.27	96.73	55.65	42
FvH4_2g05351			0	0	0	0	0	0	0	0	0	0	0	0	0	0	0	0	0	0	0	0	0	0	0	0	0	0	0	0	0	0	0	0	0	0	0	0	0	0	0	0	0	0	0	0	0	0
FvH4_2g05412			2.56	2.62	2.69	1.03	0.61	0.86	0.83	0.32	0.83	1.17	0.78	0.75	1.24	0.7	0.87	0.43	1.21	1.13	1.53	1.09	1.02	1.51	1.38	1.56	1.31	1.84	0.64	0.42	0.4	1.05	0.62	0.57	1.14	0.87	0	1.2	0.31	0.88	1.21	0.43	0.27	0.6	0.58	0.62	0.45	0.31
FvH4_2g05413			0.02	0	0	0	0	0	0	0	0	0	0	0	0	0	0	0	0	0	0	0	0	0	0.01	0.01	0.01	0	0	0	0	0	0	0	0	0	0	0	0	0	0.39	0	0.06	0.14	0.07	0.19	0	0.03
FvH4_2g05431			31.32	36.06	22.36	15.24	11.14	16.44	17.12	6.13	14.06	17.4	16.87	14.56	19.75	14.07	10.91	9.27	6.06	16.16	7.37	8.06	6.29	6.81	7.69	5.47	6.84	9.83	37.23	7.56	0.18	10.74	3.68	1.56	28.66	14.38	0.25	17.3	3.44	4.23	3.83	15.52	16.74	6.71	4.18	3.83	16.88	5.39
FvH4_2g05471	G6PD2	glucose-6-phosphate dehydrogenase 2	11.15	4.46	9.68	8.73	5.96	7.38	9.47	4.21	7.54	5.94	7.13	3.64	6.97	1.85	0.39	0.5	0.63	7.77	3.21	2.18	0.94	1.6	1.03	0.45	0.49	0.57	0.95	5.37	1.1	4.11	2.79	1.35	7.91	11.45	0.3	4.3	12.64	3.68	2.07	19.96	4.15	3.05	2.44	3.18	8.51	3.77
FvH4_2g05501		DNA/RNA polymerases superfamily protein	0	0	0	0	0	0	0	0	0	0	0	0	0	0	0	0	0	0	0	0	0	0	0	0	0	0	0	0	0	0	0	0	0	0	0	0	0	0	0	0	0	0	0	0	0	0
FvH4_2g05581		RNA-directed DNA polymerase (reverse transcriptase)-related family protein	0.01	0	0.01	0.03	0.06	0	0	0	0	0	0.02	0	0	0	0	0	0	0	0	0	0	0	0	0.04	0	0.01	0	0	0	0	0	0.03	0	0	0	0	0	0	0	0	0	0	0	0	0	0
FvH4_2g05602	UGT73B3	UDP-glucosyl transferase 73B3	0.22	0.03	0.16	0.19	0.1	0.06	0.15	0.12	0.11	0.04	0.02	0.02	0.03	0	0.05	0	0	0.05	0	0	0.02	0	0	0.12	0	0.14	0	0	0	0	0.05	0	0.06	0.15	0	0.04	0	0	0	0	0.04	0	0	0	0.05	0.05
FvH4_2g05603	UGT73B3	UDP-glucosyl transferase 73B3	7.99	1.46	6.61	7.15	4.46	3.33	3.45	1.5	5.7	9.59	15.81	19.4	22.74	34.7	89.52	105.25	175.04	18.86	38.76	36.93	25.38	42.04	101.5	501.74	94.7	378.9	0.44	0.39	0.26	1.89	5.62	19.5	12.53	3.02	0	1.76	0.62	32.77	36.92	19.41	45.31	60.59	72.48	177.81	0.45	2.81
FvH4_2g05641			0.53	1.01	0.8	0.57	0.58	0.87	1.15	0.63	0.43	0.1	0.62	0.64	0.55	0.6	0.78	1.12	1.06	0.98	0.74	0.56	0.44	0.3	0.81	1.32	0.88	0.76	0.15	0.53	0.23	0.68	0.75	0.99	0.54	1	0	0.59	0.59	0.22	0.43	0.27	0.55	0.37	0.19	0.25	1	1.28
FvH4_2g05661	MAX2,ORE9,PPS	RNI-like superfamily protein	0.05	0.11	0.2	0.08	0.13	0.42	0.23	0.06	0.06	0.22	0.3	0.09	0.15	0.04	0	0	0	0.1	0.04	0	0	0	0	0	0.02	0.02	0	0	0	0	0.05	0.06	0.3	0.13	0	0.16	0	0.04	0	0.15	0.65	0	0.05	0	0	0
FvH4_2g05662	UGT73B2	UDP-glucosyltransferase 73B2	1.21	0.67	0.87	0.57	1.56	1.2	1.68	0.27	0.46	0.38	1.06	1.73	1.16	0.79	0.51	0.36	0.55	1.13	0.5	0.54	0.25	0.46	0.32	0.03	0.64	0.16	0	0	0	0.38	0.42	0.25	1.01	0.97	0	1.63	0	0.31	0.29	1.75	1.79	1.79	0.48	0.16	0	0
FvH4_2g05663	UGT73B3	UDP-glucosyl transferase 73B3	2.26	1.13	2.47	0.7	1.06	1.13	2.38	0.23	1.62	1.16	2.41	2.21	3.5	2.21	1.26	0.9	0.85	3.34	2.33	1.2	0.6	0.98	1.14	0.18	1.13	0.16	0	0.08	0.03	0.66	0.4	0.29	2.59	2.49	0	2.58	0.06	1.04	0.52	3.87	3.81	1.32	0.96	0.46	0.02	0.01
FvH4_2g05671	UGT73B3	UDP-glucosyl transferase 73B3	4.71	4.45	5.71	1.77	2	4.58	4.99	10.27	3.21	5.02	4.97	4.34	10.41	4.6	0.81	0.97	1.73	18.57	6.49	2.63	1.99	3.77	2.12	1.83	1.3	1.36	0.21	0.1	0.48	2.47	2.9	7.05	15.81	2.64	0.58	1.92	8.79	26.54	18.47	3.11	1.81	1.57	2.45	5.11	12.8	51.14
FvH4_2g05681			4.23	2.01	3.46	3.47	3.31	4.11	2.53	6.83	2.69	3.74	4.03	22.43	3.32	3.93	6.03	3.6	5.28	4.03	4.37	2.06	2.53	2.1	5.02	33.81	4.53	30.84	0.88	2.7	2.06	3.26	3.14	5.41	6.55	3.71	0.42	3.69	4.27	138.26	151.93	3.93	6.86	16.33	21.26	22.95	0.85	8.14
FvH4_2g05711			50.1	44.71	66.03	43.51	15.2	18.81	16.33	10.53	43.22	35.52	33.03	26.05	26.62	32.12	22.87	23.65	25.56	24.22	22.7	23.36	17.73	26.9	7.44	5.32	5.06	3.34	16.05	42.5	11.52	17.49	15.79	14.68	32.44	27.84	0.97	27.39	26.59	11.85	14.4	42.42	38.64	19.01	23.81	25.44	88.55	100.59
FvH4_2g05721		LRR and NB-ARC domains-containing disease resistance protein	0.15	0.2	0.53	0.05	0.05	0.15	0.06	0	0.31	0.06	0.12	0.16	0.38	0.55	0.33	0.77	1.04	0.25	0.81	0.7	0.83	1.11	1.28	0.63	0.87	0.72	0.03	0.08	0.09	0.57	0.27	0.38	0.04	0.35	0	1.08	1.06	0.06	0.36	0.52	0.2	0.2	0.34	0.17	4.06	0.86
FvH4_2g05722		NB-ARC domain-containing disease resistance protein	0	0	0.04	0	0	0.05	0	0	0.02	0	0.04	0	0	0.03	0	0	0	0	0	0	0	0	0	0	0	0	0	0	0	0.05	0.15	0.09	0	0	0	0.1	0.1	0	0	0.12	0	0	0	0	0.02	0.02
FvH4_2g05731		Plant protein of unknown function (DUF869)	42.79	10.98	17.32	18.31	38.39	41.12	23.92	9	20.93	17.1	19.7	4.33	23.46	14.44	11.94	9.46	4.25	29.26	21.85	26.69	16.57	14.55	3.55	0.44	3.1	0.34	0.59	43.04	22.97	28.24	39.11	33.88	47.88	12.1	0.32	25.06	4.15	0.49	0.27	3.02	3.05	2.8	5.9	7.68	33.73	7.57
FvH4_2g05761		SPFH/Band 7/PHB domain-containing membrane-associated protein family	0	0	0	0	14.46	10.67	4.29	19.75	0	0	0.05	0.1	0.11	0	0	0	0	0	0.09	0.1	0	0.04	0	0	0	0	0	0	0	0.14	0	0	0.52	0	0.16	0.09	0.14	0	0.1	0	0	0	0	0.04	0.03	0
FvH4_2g05763		Ribonuclease H-like superfamily protein	0	0	0	0	0.03	0.22	0.12	0.12	0	0	0	0	0	0	0	0	0	0	0	0	0	0	0	0	0	0	0	0	0.03	0	0.04	0.04	0.02	0	0.04	0	0	0	0	0	0.02	0	0	0.03	0	0
FvH4_2g05781		PIF / Ping-Pong family of plant transposases	8.09	8.79	7.46	7.24	5.15	7.67	9.97	5.09	6.54	7.65	6.89	6.47	7.96	6.44	3	3.99	3.85	7.65	4.88	4.47	3.74	4.51	5.12	4.16	3.51	3.89	11.18	9.21	4.72	9.92	7.17	3.44	7.41	9.95	0.54	8.72	2.63	4.37	3.73	7.38	5.54	4.99	3.27	3.38	3.78	2.94
FvH4_2g05841		FBD, F-box and Leucine Rich Repeat domains containing protein	0	0	0	0	4.96	0.49	0	0	0	0	0	0.02	0	0.02	0	0	0	0	0	0	0	0	0	0	0	0	0	0	0.03	0.03	0	0	0	0	0	0	0.12	0	0	0.05	0	0	0	0	0	0
FvH4_2g05911		Protein of unknown function (DUF1685)	15.49	11.78	13.64	17.27	18.68	18.28	51.68	7.83	20.12	21.88	15.19	10.57	17.99	11.09	3.68	2.85	3.81	17.9	12.35	7.37	5.68	7.53	6.67	1.81	5.54	2.94	4.06	14.77	3.16	12.89	10.52	7.32	18.21	16.95	0.08	18.15	6.13	6.6	7.79	16.26	20.35	44.91	45.02	16.04	14.37	6.24
FvH4_2g05931		Gag-Pol-related retrotransposon family protein	0.05	0	0.02	0	0.02	0	0	0.02	0	0	0	0	0	0	0	0	0	0	0	0	0	0	0	0	0	0	0	0	0	0.01	0	0	0.01	0	0.01	0.01	0.05	0	0.02	0.02	0	0	0	0	0	0
FvH4_2g05941	CPL4	C-terminal domain phosphatase-like 4	0	0	0	0	2.66	0.08	0	0.05	0	0	0	0.01	0	0	0	0	0	0	0	0	0	0	0	0	0	0	0	0	0	0.03	0	0	0	0	0.76	0.04	0	0	0.06	0	0	0	0	0	0	0
FvH4_2g05942		S-locus lectin protein kinase family protein	0.17	0	0	1.22	0.35	0.33	0.51	0	0	0	0.05	0	0	0	0.05	0	0	0	0.04	0	0	0	0	0	0	0	0	0	0	0	0.05	0	0	0	0.06	0	0	0	0.05	0.05	0	0	0	0	0.01	0.23
FvH4_2g05961		Protein with RNI-like/FBD-like domains	5.47	4.65	6.33	5.53	4.27	6.05	4.82	3.33	6.84	5.4	4.52	3.83	4.15	5.26	2.44	3.69	2.63	3.41	4.57	2.88	2.13	2.6	4.38	1.33	3.87	1.73	2.28	4.09	1.36	4.48	2.14	1.55	3.95	4.91	0	5.4	0.92	1.64	2.17	4.03	3.65	1.56	1.07	2.1	2.06	1.69
FvH4_2g05971			0.13	0.34	0.21	0.43	0.26	0	0.12	0.12	0.18	0.11	0.05	0.1	0.05	0.11	0.1	0.04	0.09	0.05	0.08	0	0	0	0.19	0.06	0.16	0.02	0.65	0.06	0.13	0.51	0.09	0	0.12	0.13	0.05	0.21	0.13	0.04	0.14	0.2	0	0.07	0	0.07	0.05	0.02
FvH4_2g05981			0	0	0	0	0	0	0	0	0	0	0	0.02	0	0	0.03	0	0	0	0	0	0.03	0	0	0	0	0	0	0	0	0	0	0	0	0.03	0	0	0	0	0	0	0	0	0	0	0	0
FvH4_2g05982		F-box/RNI-like/FBD-like domains-containing protein	6.61	4.56	6.04	7	5.87	4.88	5.33	3.36	8.62	6.76	7.98	4.8	6.54	5.93	2.44	2.82	3.46	7.18	5.98	3.36	3.6	4.63	2.61	1.35	2.49	1.6	0.56	5.2	1.56	3.89	2.97	2.57	8.32	3.91	0.28	4.9	1.79	4.1	2.56	5.05	5.18	3.31	2.8	4.27	5.65	4.26
FvH4_2g05984			25.45	19.38	17.03	12.83	12.89	9.63	6.83	17.8	10.76	14.87	12.61	15.3	11.13	7.45	5.57	6.9	5.94	6.5	5.83	5.95	6.6	7.14	8.03	6.55	7.74	7.31	7.13	8.27	4.79	8.3	9.3	5.94	22.78	13.76	20.58	13.27	16.17	21.93	20.94	12.42	10.49	10.87	10.25	7.7	26.28	9.74
FvH4_2g05985			0	0	0.02	0	0	0	0.04	0	0	0	0	0.01	0	0	0	0	0	0	0	0	0	0	0	0	0	0	0	0	0	0	0	0	0.04	0	0	0	0	0	0	0	0	0	0	0.07	0	0
FvH4_2g05986			0.06	0	0	0	0.26	0.12	0	0.12	0	0	0.1	0	0	0.08	0	0	0	0	0.08	0	0	0	0	0	0	0	0.17	0	0	0.13	0	0	0	0	0	0	0	0	0	0	0.09	0	0	0	0	0
FvH4_2g06031			0	0	0	0.06	0.81	3.77	2.76	0.34	0	0	0	0	0	0	0	0	0	0	0	0	0	0	0	0	0	0	0	0	0	0	0	0	0	0.05	0	0	0	0	0	0.12	0	0	0	0	0	0
FvH4_2g06091		F-box/RNI-like superfamily protein	0	0	0	0	4.06	0.43	0	0.05	0.01	0.01	0	0.04	0	0	0	0	0	0	0	0	0	0	0	0	0	0	0	0	0.03	0	0	0	0	0	0	0	0.03	0	0.02	0.02	0	0.03	0	0	0	0
FvH4_2g06161			0	0	0	0	0	0	0	0	0	0	0	0	0	0	0	0	0	0	0	0	0	0	0	0	0	0	0	0	0	0	0	0	0	0	0	0	0	0	0	0	0	0	0	0	0	0
FvH4_2g06181		Protein of unknown function (DUF677)	0	0.16	0.15	2.64	7.54	48.15	12.36	0.42	0.43	0.52	4.73	12.11	0.25	2.11	1	0.44	0	0	0.26	0.22	0.2	0.05	0.5	0.03	0.43	0	0.06	0.08	0.14	1.98	1.05	1.22	8.85	1	0.04	4.28	13.78	116.34	62.27	28.12	46.46	42.32	38.65	40.74	42.72	60.54
FvH4_2g06211	ATATG2,ATG2	autophagy 2	18.18	15.36	22.19	22.43	35.94	33.15	25.26	18.54	26.86	27.25	26.68	22	26.63	17.94	11.24	8.54	8.75	19.8	20.81	15.46	16.55	17.82	9.7	4.34	8.36	6.52	4.47	12.25	8.19	22.1	22.78	23.11	28.74	27.6	10.25	25.87	21.92	24.94	45.42	27.82	25.41	29.32	35.3	34.05	25.42	17.76
FvH4_2g06241		Major facilitator superfamily protein	0.03	0.03	0.01	0	0.05	0.07	0	0	0	0	0	0	0	0	0	0	0	0	0	0.02	0	0	0	0	0	0	0	0	0	0	0	0	0	0	0	0	0	0	0.97	0.02	0.02	0	0	0	0	0.01
FvH4_2g06271			0	0	0	0	0	0	0	0	0	0	0	0	0	0	0	0	0	0	0	0	0	0	0	0	0	0	0	0	0	0	0	0	0	0	0	0	0	0	0	0	0	0	0	0	0	0
FvH4_2g06281			1.54	1.22	1.85	5.38	7.99	4.72	3.83	1.49	3.08	4.81	9.73	8.02	0.22	0.36	0.08	0.03	0.04	0.09	0.11	0	0	0.06	0.05	0	0.02	0.07	0.07	0.51	0.11	0.89	0.41	0.34	0.42	2.1	0.22	0.61	0.17	1.98	0.3	4.51	2.52	0.79	0.78	0.19	0.88	0.03
FvH4_2g06311			0	0	0	0	0	0	0	0	0	0	0	0	0	0	0	0	0	0	0	0	0	0	0	0	0	0	0	0	0	0	0	0	0	0	0	0	0	0	0	0	0	0	0	0	0	0
FvH4_2g06381			0.31	0.19	0.27	0.12	0.3	0.19	0.09	0.09	0.14	0.3	0.08	0.22	0.16	0	0.22	0.18	0.21	0.08	0.06	0.14	0.19	0.05	0.12	0.12	0.24	0.03	0	0.09	0.1	0.19	0.21	0	0.09	0.26	0	0.06	0.2	0.25	1.11	0	0.07	0.11	0.16	0.05	0.07	0.08
FvH4_2g06391		Far-red impaired responsive (FAR1) family protein	0	0	0	0	0	0	0	1.19	0	0	0	0	0	0	0	0	0	0	0	0	0	0	0	0	0	0	0.07	0	0	0.05	0.27	0.19	0	0	0.48	0.03	0	0	0	0	0	0	0	0	0	0
FvH4_2g06392			0	0	0	0	0.07	0	0	0	0	0	0	0	0	0	0	0	0	0	0	0	0	0	0	0	0	0	0	0	0	0	0	0	0	0	0	0	0	0	0	0	0	0	0	0	0	0
FvH4_2g06411			0.14	0.34	0.26	1.53	2.29	1.61	1.74	0.83	0.25	0.28	0.45	0.51	0.59	0.49	0.28	0.62	1.09	0.37	0.65	0.41	0.24	0.42	0.3	0.39	0.37	0.41	0.27	0.39	0.11	1.31	0.88	0.18	0.55	1.03	0.26	1.03	6.48	0.48	0.72	0.37	0.76	1.03	0.7	0.83	1.11	1.58
FvH4_2g06412			0	0	0	0	0	0	0	1.96	0	0	0	0	0	0	0	0	0	0	0	0	0	0	0	0	0	0	0	0.1	0	0.54	1.79	2.61	0	0	2.81	0	0	0.04	0	0	0	0.06	0.14	0.03	0	0
FvH4_2g06413			20.31	11.52	21.76	19.48	28.5	31.98	22.34	25.58	23.94	19.73	27.25	13.54	27.08	7.42	3.48	3.83	3.78	21.73	14.35	6.3	5.91	7.79	7.3	4.14	7.3	8.9	3.45	17.97	7.05	15.13	21.65	17.15	31.38	23.66	2.84	26.99	31.18	40.68	34.73	18.88	23.43	20.42	20.58	24.71	22	14.49
FvH4_2g06414			0	0	0	0.24	0.07	0.14	0	0.26	0.07	0.13	0.06	0.19	0	0.04	0	0	0	0	0.05	0	0.09	0	0.04	0.02	0	0	0	0	0.07	0.07	0.1	0.12	0.13	0.52	0.06	0.05	11.12	6.06	1.5	0.33	0.05	0.23	0.47	0.48	0.99	0.44
FvH4_2g06581			0	0	0	0	0.08	0	0	0	0	0.01	0.02	0	0	0	0	0	0.04	0	0	0	0	0	0	0	0	0	0	0	0	0.03	0	0	0	0	0	0	0	0	0.02	0	0	0	0	0	0	0
FvH4_2g06671		Gag-Pol-related retrotransposon family protein	0.09	0.02	0.04	0	0	0	0	0	0	0.01	0	0	0	0	0	0	0	0	0	0	0	0	0	0	0	0	0	0	0	0	0	0	0	0	0	0	0	0	0	0	0	0	0	0	0	0
FvH4_2g06711		PIF / Ping-Pong family of plant transposases	32.72	50.68	48.05	55.49	27.48	24.1	22.62	20.48	58.19	62.85	40.58	36.61	24.99	19.13	10.3	10.06	9.6	19.37	16.5	13.5	13.52	15.53	16.41	7.4	13.49	8.38	59.02	49.19	23.21	28.95	20.28	13.11	26.52	34.84	0.15	31.6	9.03	9.68	7.22	27.45	27.4	18.91	15.84	22.14	11.99	10.87
FvH4_2g06731		Ribonuclease H-like superfamily protein	0.15	0.05	0.16	0.1	0.77	0.66	0.42	0.32	0.05	0.03	0.09	0.04	0.34	0.11	0.12	0.16	0.11	0.54	0.4	0.24	0.37	0.36	0.07	0.1	0.08	0.11	0	0	0	1.86	0.33	0.07	0.04	0.28	0	0.64	0	0.12	0	0.12	0.21	0.25	0.03	0.13	0.41	0.36
FvH4_2g06781			0	0	0	0	0	0	0	0.12	0	0	0	0	0	0	0	0	0	0	0	0	0	0	0	0	0	0	0	0	0	0	0	0	0	0	0.52	0	0	0	0	0	0	0	0	0	0	0
FvH4_2g06801			0	0	0	0	0	0	0	0	0	0	0	0	0	0	0	0	0	0	0	0	0	0	0	0	0	0	0	0	0	0	0	0	0	0	0	0	0	0	0	0	0	0	0	0	0	0
FvH4_2g06802			0	0	0.03	0	0	0	0	0	0	0	0.06	0	0	0	0	0	0	0	0	0	0	0	0	0	0	0	0	0	0	0	0	0	0	0	0	0	0	0	0	0	0	0	0	0	0	0
FvH4_2g06831		Ribonuclease H-like superfamily protein	0	0	0	0	0	0	0	0	0	0	0	0	0	0	0	0	0	0	0	0	0	0	0	0	0	0	0	0	0	0	0	0	0	0	0	0	0	0	0	0	0	0	0	0	0	0
FvH4_2g06951		RNA-directed DNA polymerase (reverse transcriptase)-related family protein	0	0	0	0	0	0	0	0	0	0	0	0.01	0	0	0	0	0	0	0	0	0	0	0	0	0	0	0	0	0	0	0	0	0	0	0	0	0	0	0	0	0	0	0	0	0	0
FvH4_2g07021		oxidoreductases, acting on the aldehyde or oxo group of donors, NAD or NADP as acceptor;copper ion binding	30.24	25.75	34.64	44.01	28.62	34.65	25.53	15.1	48.95	42.2	47.16	25.76	34.87	32.65	22.04	16.21	17.43	28.27	21.6	18.18	14.49	14.69	14.99	10	12.91	10.42	26.7	62.48	18.52	26.66	22.41	14.86	37.36	34.78	0.1	26.43	19.27	11.72	9.18	32.9	25.65	16.86	13.54	11.86	22.95	18.99
FvH4_2g07051	FRS5	FAR1-related sequence 5	0	0	0	0	0	0	0	0	0	0	0	0	0	0	0	0	0	0	0	0	0	0	0	0	0	0	0	0	0	0.02	0.02	0	0	0	0	0	0	0	0	0	0	0	0	0	0	0
FvH4_2g07080		2-oxoglutarate (2OG) and Fe(II)-dependent oxygenase superfamily protein	2.57	10.82	4.02	9.82	30.57	10.59	5	10.78	3.42	7.86	10.44	14.24	4.45	111.14	50.34	84.13	106.7	10.55	241.46	53.3	121.39	134.62	174.85	31.24	228.33	38.1	8.97	55.92	89.56	80.71	170.3	198.14	3.28	6.81	0.23	61.77	208.85	3.35	12.46	12.9	40.38	76.43	82.11	144.23	310.69	67.17
FvH4_2g07081		2-oxoglutarate (2OG) and Fe(II)-dependent oxygenase superfamily protein	0.17	0.04	0.05	1.2	0.25	0.31	0.23	16.09	0.05	0.1	0.22	0.61	4.01	12.29	1.62	0.53	6.14	6.64	3.07	0.1	1.1	2.86	24.42	39.22	41.91	25.2	6.15	3.66	2.73	6.71	79.44	284.73	1.09	1.28	0.2	5.77	72.51	1.17	21.17	1.16	14.76	7.85	14.68	166.33	102.15	10.32
FvH4_2g07082		2-oxoglutarate (2OG) and Fe(II)-dependent oxygenase superfamily protein	4.39	4.13	2.57	23.72	32.83	27.59	37.64	16.45	4.01	6.84	12.82	15.07	32.11	35.26	35.67	24.85	28.98	30.02	27.51	17.09	14.94	17.36	32.15	16.71	38.28	24.49	6.2	11.06	7.87	35.19	57.71	67.68	9.34	19.8	0.03	42.06	43.82	5.79	6.97	15.56	37.97	45.96	50.18	62.89	32.61	3.97
FvH4_2g07131			0	0	0	0	0	0	0	0	0	0	0	0	0	0	0	0	0	0	0	0	0	0	0	0	0	0	0	0	0	0	0	0	0	0	0	0	0	0	0	0	0	0	0	0	0	0
FvH4_2g07132			16.21	6.84	12.73	7.24	11.19	9.62	6.04	5.55	9.82	8.87	7.98	6.13	10.56	5.16	3.73	1.29	2	5.69	3.92	4.14	1.88	3.93	2.42	1.03	2.36	1.97	0.9	5.69	4.61	8.65	10.22	7.57	12.77	9.05	1.47	11.27	5.93	8.45	12.52	9.6	9.33	12.06	12.07	8.31	14.76	8.72
FvH4_2g07133		BED zinc finger ;hAT family dimerisation domain	11.09	5.24	10.33	9.74	13.51	11.71	9.92	7.31	11.8	8.34	9.76	6.34	8.29	4.33	1.8	1.54	2.66	6.19	4.18	2.82	3.04	3.3	1.47	0.63	1.47	0.82	0.18	6.36	4.85	6.63	8.33	8.97	14.04	8.35	2.51	10.11	8.78	8.54	10.84	12.56	9.11	11.27	12.83	10.23	8.84	5.64
FvH4_2g07143			0	0	0	0	0	0	0	0	0	0	0	0	0	0	0	0	0	0	0	0	0	0	0	0	0	0	0	0	0	0	0.03	0	0	0	0	0	0	0	0	0	0	0	0	0	0	0
FvH4_2g07144			0	0	0	0	0	0	0	0.06	0	0	0	0.01	0	0	0	0	0	0	0	0	0	0	0	0	0	0	0	0	0	0	0	0.03	0	0	0	0	0	0	0	0	0	0	0	0	0	0
FvH4_2g07145			0	0	0	0.05	0	0	0	0.21	0	0	0.09	0	0	0	0	0	0	0	0	0	0	0	0	0	0	0	0	0	0	0	0	0	0	0	0	0	0	0	0	0	0	0	0	0	0	0
FvH4_2g07146			0	0	0	0	0	0	0	0.08	0	0	0	0	0	0	0	0	0	0	0	0	0	0	0	0	0	0	0	0	0	0	0	0	0	0	0	0	0	0	0	0	0	0	0	0	0	0.02
FvH4_2g07191		Ribonuclease H-like superfamily protein	0.65	0.16	0.33	15.11	8.59	21.67	9.25	0.91	0.47	0.44	0.46	0.78	0.24	0.17	0.45	0.43	0.21	0.46	0.71	0.63	0.57	0.16	0.53	0.3	0.52	0.63	4.06	0.64	0.2	3.35	13.19	1.12	1.03	0.47	0.48	0.64	0.1	0.19	0.07	0.16	0.27	0.86	3.44	0.61	0.1	0
FvH4_2g07192			0	0	0	0	0	0	0	0.17	0	0	0	0	0	0	0	0	0	0	0	0	0	0	0	0	0	0	0	0	0	0	0	0	0	0	0	0	0	0	0	0	0	0	0	0	0	0
FvH4_2g07231		AP2/B3-like transcriptional factor family protein	6.76	9	14.25	4.45	8.56	7.36	7.18	19.4	33.31	22.84	51.8	41.44	61.33	46.06	45.78	35.04	35.91	26.31	38	32.21	21.16	25.18	25.55	12.72	27.48	18	0.07	0.68	0.16	81.56	45.33	22.74	9.24	89.94	0	164.84	2.9	85.73	28.82	12.99	13.36	13.37	10.69	14.48	0.08	0.01
FvH4_2g07271			0	0	0	0.78	0.25	0	0	0	0	0	0	0.51	0	0	0	0	0	0	0	0	0	0	0	0	0	0	0	0	0	0	0	0	0	0.25	0	0	0	32.58	1.78	0	0	0	0	0	0	0
FvH4_2g07272			0	0	0	0	0	0	0	0.07	0	0	0	1.82	0.06	0.05	0	0	0	0.06	0	0	0	0	0	0	0	0	0	0	0	0	0	0	0	0.05	0	0	0	49.27	4.04	0	0	0	0.13	0.09	0	0
FvH4_2g07311			0	0	0	0	0	0	0.03	0.2	0	0	0.02	0.02	0	0	0	0	0	0	0	0	0	0	0	0	0	0	0	0	0	0	0	0	0	0	0.18	0	0	0	0.02	0	0	0	0	0	0	0
FvH4_2g07361			0	0	0	0	1.63	0.55	0	0.85	0	0	0	0	0	0	0	0	0	0	0	0	0	0	0	0	0	0	0	0	0	0	0	0	0	0	0.09	0	0	0	0	0	0	0.13	0	0	0	0
FvH4_2g07362			0	0	0.04	0	0	0	0	0.09	0	0	0	0	0	0	0	0	0	0	0	0	0	0	0	0	0	0	0	0	0	0	0	0	0	0	0	0	0	0	0	0	0	0	0	0.05	0.02	0
FvH4_2g07371			775.53	734.05	381.52	64.6	120.5	46.03	79.28	49.3	92.81	100.11	81.79	105.82	60.11	67.18	88.34	149.31	75.84	51.3	99.19	131.84	226.17	195.58	127.2	76.52	164.37	100.38	74.68	48.97	12.28	56	65.47	41.13	84.35	105.71	6.33	77.84	39.96	26.35	33.76	93.25	86.7	108.18	104.88	66.53	453.8	81.26
FvH4_2g07401		Transducin/WD40 repeat-like superfamily protein	0.02	0.1	0.31	1.46	0.24	0.03	0.16	16.57	0.09	0.16	1.22	3.08	0.04	0.07	0.03	0	0	0.05	0.06	0.04	0	0	0.04	0.21	0.02	0.07	0.07	0	0.02	0.17	0.2	0.55	1.2	1.8	31.52	0.67	2.01	0.68	45.97	19.81	7.55	4.09	3.57	6.83	1.22	1.88
FvH4_2g07402			0	0	0	0.06	0	0	0	1.76	0	0	0.06	0	0.06	0	0	0	0	0	0	0	0	0	0	0	0	0	0	0	0	0	0	0	0	0	1.91	0	0	0.05	0	0.12	0	0	0	0	0	0.02
FvH4_2g07421	AOS,CYP74A,DDE2	allene oxide synthase	0	0.01	0	0	0.03	0	0	0	0.01	0	0	0	0	0	0	0	0	0	0	0	0	0	0	0.01	0	0.02	0	0	0	0.03	0	0	0.03	0	0	0	0	0	0.72	0	0	0	0	0.08	0.06	4.53
FvH4_2g07422		clast3-related	2.59	2.22	2.72	2.94	3.35	3.59	2.94	3.06	2.74	2.97	3.69	1.58	2.21	1.15	0.68	0.44	0.66	1.4	2.01	0.87	0.67	1.28	0.9	1.05	1.28	1.45	0.72	1.55	0.74	3.16	2.39	2.08	4.07	3.39	0.24	5.03	2.73	1.76	1.64	1.97	2.66	2.32	2.13	2.15	2.87	1.93
FvH4_2g07501			0	0	0.05	0	2.16	12.16	12.57	0.36	0.04	0	0	0.3	0	0	0	0	0	0	0.05	0	0	0	0	0	0	0	0	0	0	3	0.06	0.07	0	2.34	0	7.3	0	0	0	0	0.16	0	0	0	0	0
FvH4_2g07511			0	0	0	0.02	0	0	0	0	0	0	0	0.01	0	0	0	0	0	0	0	0.03	0	0.04	0.01	0.01	0.01	0	0	0	0	0.04	0.06	0.07	0	0.03	0	0.03	0.08	0	0.03	0	0	0	0.06	0	0.07	0
FvH4_2g07512			0	0	0	4.11	0.09	0	0	0	0	0	0	0	0	0	0	0	0	0	0	0	0	0	0	0	0	0	0	0	0	0.09	0	0.16	0	0	0	0.24	0	0	0	0	0	0	0	0	0	0
FvH4_2g07513			0	0	0	0	0	0	0	0	0	0	0	0	0	0	0	0	0	0	0	0	0	0	0	0	0	0	0	0	0	0	0	0	0	0	0	0	0	0	0	0	0	0	0	0	0	0
FvH4_2g07531			0	0	0	0	0.27	0	0	0	0	0	0	0	0	0	0	0	0	0	0	0	0	0	0	0	0	0	0	0	0	0	0	0	0	0	0	0	0	0	0	0	0	0	0	0	0	0
FvH4_2g07541		Pentatricopeptide repeat (PPR) superfamily protein	0	0.05	0.01	0	0.03	0	0.13	0.03	0	0	0.02	0.02	0	0.03	0	0	0	0	0	0	0	0	0	0	0.01	0.01	0	0	0	0	0.02	0	0	0	0	0	0	0	0	0.09	0.02	0	0.02	0	0.01	0
FvH4_2g07542			0	0	0	0	0	0	0	0	0	0	0	0	0	0.03	0	0	0	0	0	0	0	0	0	0	0	0	0	0	0	0	0	0	0	0	0	0	0	0	0	0	0	0	0	0	0	0
FvH4_2g07543			0	0	0	0	0	0	0	0	0	0	0	0	0	0	0	0	0	0	0	0	0	0	0	0	0	0	0	0	0	0	0	0	0	0	0	0	0	0	0	0	0	0	0	0	0	0
FvH4_2g07601			0	0	0	0	0	0	0	0	0	0	0	0	0	0	0	0	0	0	0	0	0	0	0	0	0	0	0	0	0	0	0	0	0	0	0	0	0	0	0	0	0	0	0	0	0	0
FvH4_2g07611			13.42	9.06	14.97	14.56	13.28	11.41	11.79	17.4	18.29	14.95	9.49	5.68	18.65	6.43	6.59	7.47	5.14	11.17	4.43	9.11	6.52	9.21	11.26	6.83	7.26	7.78	3	25.5	15.15	13.67	18.88	13.74	15.25	13.29	2.67	9.85	5.33	13.94	4.13	9.96	9.82	10.82	10.08	12.53	13.99	4.95
FvH4_2g07612			0	0	0	0	0	0	0	0	0	0	0	0	0	0	0	0	0	0	0	0	0	0	0	0	0	0	0	0	0	0	0	0	0	0	0	0	0	0	0	0	0	0	0	0	0	0
FvH4_2g07681			0	0	0	0	0	0	0	0	0	0	0	0	0	0	0	0	0	0	0	0	0	0	0	0	0	0	0	0	0	0	0	0	0	0	0	0	0	0	0	0	0	0	0	0	0	0
FvH4_2g07731			0	0	0	0	0	0	0	0	0	0	0	0	0	0	0	0	0	0	0	0	0	0	0	0	0	0	0	0	0	0	0	0	0	0	0	0	0	0	0	0	0	0	0	0	0	0
FvH4_2g07751			0	0	0	0	0	0	0	0.11	0	0	0	0	0	0	0	0	0	0	0	0	0	0	0	0	0	0	0	0	0	0	0	0	0	0	0.31	0	0	0	0.02	0	0	0	0	0	0	0
FvH4_2g07752		Plant transposase (Ptta/En/Spm family)	0	0	0	0	0	0	0	0	0	0	0	0.02	0	0	0	0	0	0	0	0	0	0	0	0	0	0	0	0	0	0	0	0	0	0	0	0	0	0	0	0	0	0	0	0	0	0
FvH4_2g07753			0	0	0	0	0	0	0	0	0	0	0	0	0	0	0	0	0	0	0	0	0	0	0	0	0	0	0	0	0	0	0	0	0	0	0	0	0	0	0	0	0	0	0	0	0	0
FvH4_2g07801			0	0.24	0.02	0	1.34	1.26	0.56	0.38	0.1	0	0.08	0	0	0	0	0	0	0	0	0	0	0	0	0	0	0	0.13	0	0	0.3	0.15	0	0.1	0.07	0	0.07	0	0	0	0.08	0.07	0.11	0	0	0	0
FvH4_2g07841		Polynucleotidyl transferase, ribonuclease H-like superfamily protein	0.35	0.64	0.8	0.2	2.54	1.33	0.85	0	0.31	0.16	0.58	0.14	0.15	0.16	0.07	0	0	0.15	0	0.07	0.18	0.05	0.14	0	0.1	0	0.24	0.26	0	0.28	0.27	0.41	0.53	0.31	0	0.42	0.58	0.06	0.21	0.15	0.13	0.1	0	0.21	0.02	0
FvH4_2g07851			0	0	0	0	0	0	0	0	0	0	0.13	0	0	0	0	0	0	0	0	0	0	0	0	0	0	0	0	0	0	0	0	0	0	0	0	0	0	0	0	0	0	0	0	0	0	0
FvH4_2g07901		RING/U-box superfamily protein	0	0	0	0.03	0.07	0.07	0	0	0	0	0	0	0	0	0	0	0	0	0	0.05	0.05	0.04	0	0	0	0	0	0	0	0.07	0	0	0	0	0	0.09	0	0	0	0	0	0	0	0	0	0
FvH4_2g07931	FRS5	FAR1-related sequence 5	1.11	0.53	0.62	0.12	0.13	0.02	0.12	0.05	0.14	0.17	0.25	0.16	0.1	0.11	0.04	0.02	0.09	0.04	0.24	0.11	0.07	0.03	0	0.03	0.03	0.04	0	0.07	0.05	0.03	0.15	0.05	0.05	0.16	0.02	0.31	0	0.12	0.12	0.1	0.22	0.09	0.17	0.01	0.1	0.03
FvH4_2g07932			31.68	37.3	30.63	192.95	712.84	691.79	276.38	249.48	56.71	87.55	139.1	213.58	155.35	237.39	344.42	317.07	299.72	139.03	121.75	159.46	134.85	108.73	188.11	150.04	245.19	159.9	11.9	2.65	2.26	272.23	219.26	157.62	90.98	165.81	2.28	269.62	7.91	102.04	31.31	195.7	311.08	410.59	378.78	253.57	10.78	5.25
FvH4_2g07981			0.18	0.2	0.4	0.4	0.32	0.6	0.62	0.07	0.11	0.24	0.12	0.35	0.22	0.16	0	0	0.03	0.03	0.05	0	0	0	0.05	0.05	0.03	0.09	0.05	0	0	0.04	0.03	0.14	0.07	0.4	0.03	0.69	0	0.08	0.03	0.22	0.14	0.09	0.07	0.09	0.02	0.01
FvH4_2g07991			0.16	0.12	0.46	0.61	0	0	0.32	0.63	0.42	0.37	0.22	0.18	0.11	0.08	0	0.04	0.05	0	0.13	0	0.09	0.04	0.02	0.11	0.12	0	0.09	0.19	0.07	0	0.05	0.06	0	0.14	0.06	0.04	0	0.04	0	0	0.14	0	0	0.04	0.07	0
FvH4_2g08031			0	0	0	0.01	0	0	0	0	0	0	0	0.01	0	0	0	0	0	0	0.02	0.02	0	0	0	0	0	0	0	0	0	0	0	0	0	0	0	0	0	0.01	0	0	0	0	0	0	0	0
FvH4_2g08111	CRK8	cysteine-rich RLK (RECEPTOR-like protein kinase) 8	0	0	0	0	0	0	0	0	0	0	0.04	0	0	0	0	0	0	0	0	0	0	0	0	0	0	0	0	0	0	0	0	0	0	0	0	0	0	0	0	0.04	0	0	0	0	0	0
FvH4_2g08112			0.21	0	0.19	0.47	0.75	0.12	0.45	1.82	0.06	0.05	0.1	0.05	0.1	0.29	0.09	0	0.18	0.39	0.08	0.09	0	0	0.11	0.19	0.04	0.17	0	0	0	0.12	0.09	0.11	0.35	0.67	0.2	0.8	0	0.64	1.03	0.1	0	0.13	0	0.07	0	0.03
FvH4_2g08114			0	0	0	0	0	0	0	0	0	0	0	0.02	0	0	0	0	0	0	0	0	0	0	0	0	0	0	0	0	0	0	0	0	0	0	0.03	0	0	0	0	0	0	0	0	0	0	0
FvH4_2g08141		RNA-binding KH domain-containing protein	0	0.01	0	0.79	0.15	0.05	0	0.18	0.02	0	0.08	0.07	0.12	0	0.07	0	0	0	0	0.03	0	0	0.04	0	0	0	0	0	0	0	0.04	0	0	0.06	0	0.06	0.1	0.03	0	0.27	0.2	0.16	0	0	0.25	0
FvH4_2g08142			0	0	0	0.06	0	0	0	2.73	0	0	0	0	0	0	0	0	0	0	0	0	0	0	0	0	0	0	0	0.14	0	0	1.84	0.13	0	0	0	0	0	0	0	0	0	0	0.25	0	0	0
FvH4_2g08143			0	0	0	0	0	0	0	0	0	0	0	0	0	0	0	0	0	0	0	0	0	0	0	0	0	0	0	0	0	0	0	0	0	0	0	0	0	0	0	0	0	0	0	0	0	0
FvH4_2g08144			0	0	0	0	0	0	0	0	0	0	0	0	0	0	0	0	0	0	0	0	0	0	0	0	0	0	0	0	0	0	0	0	0	0	0	0	0	0	0	0	0	0	0	0	0	0
FvH4_2g08145			0	0	0	0	0	0	0	0.35	0	0	0	0	0	0	0	0	0	0	0	0	0	0	0	0	0	0	0	0	0	0	0	0	0	0	0.13	0	0	0	0.04	0	0	0	0	0	0	0
FvH4_2g08148	CRK8	cysteine-rich RLK (RECEPTOR-like protein kinase) 8	0.12	0.16	0.29	0.32	0.46	0.24	0.37	15.79	0.26	0.2	0.04	0.17	0.12	0.06	0.04	0	0	0.24	0.33	0.21	0.19	0.35	0.01	0.05	0.04	0.07	0	0.05	0	0.45	0.37	0.13	0.24	0.37	0.28	0.52	0.05	0.26	0.19	0.4	0.45	0.38	0.88	0.2	0.21	0.06
FvH4_2g08331			0	0	0	0	0	0	0	0	0	0	0	0	0	0	0	0	0	0	0	0	0	0	0	0	0	0	0	0	0	0.08	0	0	0	0	0	0	0	0	0	0.06	0	0	0	0	0	0
FvH4_2g08332		DNAse I-like superfamily protein	0	0	0	0	0.04	0	0	0.03	0	0	0	0	0	0	0	0	0	0	0	0	0	0	0	0	0	0	0	0	0	0	0	0	0	0	0.03	0	0	0	0	0	0	0	0	0	0	0
FvH4_2g08333			0	0	0	0	0.32	0	0	0	0	0	0	0	0	0	0	0	0	0	0	0	0	0	0	0	0	0	0	0	0	0	0	0	0	0	0	0	0	0	0	0	0	0	0	0	0	0
FvH4_2g08421			0	0	0	0.05	0	0	0	0.94	0	0	0	0	0	0	0	0.07	0	0	0	0.08	0.07	0.12	0.07	0.03	0.04	0.15	0	0	0	0	0	0.1	0	0	0.18	0	0	0.07	0	0	0	0	0	0	0	0
FvH4_2g08491			0	0.08	0.16	0.13	0.2	0.1	0	0.18	0	0.09	0	0.08	0.08	0	0	0	0	0.16	0	0	0	0	0	0	0	0	0	0	0	0.4	0.15	0.09	0.1	0.41	0	0.59	0	0.07	0	0.55	0.14	0.22	0.08	0	0.02	0.04
FvH4_2g08581			0	0	0	0	0	0	0	0	0.04	0	0	0	0	0	0	0	0	0	0	0	0	0	0	0	0	0	0	0	0	0	0	0	0	0	0	0	0	0	0	0	0	0	0	0	0	0
FvH4_2g08582			1	1.11	1.1	0.61	0.97	1.39	1.3	1.05	0.39	0.73	0.36	0.58	0.99	0.19	0.03	0	0.03	1.32	0.47	0.13	0.26	0.17	0.08	0.01	0	0.06	0	0.71	0.27	0.41	0.3	0.28	0.52	0.52	0.11	0.3	0.05	0.12	0	0.5	0.44	0.15	0.08	0.03	0.04	0.01
FvH4_2g08631			0.33	0.26	0.3	0.22	0.65	0.23	0.48	1.68	0.33	0.29	0.16	0.45	0.42	0.14	0.28	0.17	0.52	0.22	0.95	0.66	0.67	0.36	0.36	0.09	0.5	0.16	0.05	0.04	0.04	0.4	0.3	0.14	1.31	0.25	4.64	0.55	1.13	0.97	1.87	0.48	1	1.28	1.78	1.95	0.02	0
FvH4_2g08632			0	0.06	0.09	0.03	0	0	0.14	0	0.15	0.03	0	0.06	0.12	0	0.06	0	0.06	0.06	0.05	0	0.05	0.08	0.02	0	0.08	0	0.1	0	0.08	0	0	0	0	0	0	0.05	0	0	0.06	0.06	0.05	0.08	0	0.04	0.06	0
FvH4_2g08721			0	0	0	0	0.57	0	0	0	0	0	0.22	0.37	0	0.25	0	0	0	0	0	0	0	0	0	0	0	0	0	0	0	0	0	0	0.13	0.19	0	0.09	0	0.18	0	1.21	1.83	1.22	1.04	1.18	0	0
FvH4_2g08731			0	0	0	0	0.1	0	0	1.06	0	0	0	0	0	0	0	0	0	0	0	0	0	0	0	0	0	0	0	0	0	0	0	0	0	0	0.08	0	0	0	0	0	0	0	0	0	0	0
FvH4_2g08732	ATKRS-2,OVA5	Lysyl-tRNA synthetase, class II	1.07	0.67	0.29	0.53	1.72	1.91	2.65	4.23	0.35	0.36	0.87	0.61	2.61	0.39	0.34	0.41	0.16	2.43	0.58	0.63	0.61	0.2	0.07	0.07	0.13	0.07	1.71	10.33	3.77	1.26	0.65	0.32	1.62	1.2	0.84	0.96	0.92	0.19	0.06	0.7	0.87	0.24	0	0.12	0.02	0.04
FvH4_2g08811			0	0	0	0.02	1.36	0.59	1.09	1.81	0	0.09	0.61	0.19	0.96	0.15	0.04	0.06	0	0.89	0.17	0.33	0.1	0.16	0.03	0.05	0	0.05	0.27	1.91	0.62	0.57	0.11	0.23	0.69	0.38	0.04	0.1	1.28	0.07	0.35	0.57	0.28	0.4	0.09	0.03	0	0.01
FvH4_2g08812			0	0	0	0	0	0	0	0	0	0	0	0	0	0	0	0	0	0	0.03	0	0	0	0	0	0	0	0	0	0	0	0	0	0	0	0	0	0	0	0	0	0	0	0	0	0	0
FvH4_2g08821			0.17	0.06	0	0.27	0	0	0	0.15	0	0	0	0	0.13	0	0	0	0	0	0	0.11	0.1	0.34	0.05	0	0	0.05	0	0	0	0	0	0	0	0	0	0	0	0	0	0	0	0	0	0	0	0
FvH4_2g08851			0.8	0.64	0.98	1.94	0.42	0.67	0.51	0.52	2.92	1.8	1.64	2.1	0.67	0.65	0.64	0.09	0.3	0.55	0	0.2	0.27	0.3	0.17	0.47	0	0.14	0.54	0.52	0	3.07	2.25	4.52	1.33	3.3	0	2.82	1.16	1.36	0.53	2.1	0.87	0.46	0.46	0.94	1.33	1.3
FvH4_2g08852	ORTH1,VIM3	Zinc finger (C3HC4-type RING finger) family protein	0	0	0	0	0	0	0	0.11	0	0	0	0	0	0.07	0	0	0	0	0	0	0	0	0	0.07	0	0	0	0	0	0	0.09	0	0	0	0	0	0	0	0	0	0	0	0.1	0	0	0
FvH4_2g08941			0	0	0	0	0	0	0	0	0	0	0	0	0	0	0	0	0	0	0	0	0	0	0	0	0	0	0	0	0	0	0	0	0.07	0	0	0	0	0	0	0	0	0	0	0	0	0
FvH4_2g09041		A20/AN1-like zinc finger family protein	0.06	0	0	0.17	0	0	0	0	0	0	0	0.05	0	0	0	0	0	0.1	0.34	0	0	0.07	0.04	0	0	0.04	0.17	0	0	0.13	0	0.11	0.12	0	0	0	0	0	0	0	0	0	0	0	0.06	0.1
FvH4_2g09062	LAC11	laccase 11	0	0.11	0	0	70.88	15.23	0.13	0	0.03	0	0	0.03	0	0	0	0	0	0	0	0	0	0	0	0	0	0	0	0	0	0	0.05	0.06	0.2	0.05	0	0	0	0.04	0	0.05	0.28	0.75	0.06	0.23	0.05	0
FvH4_2g09091			0	0.03	0	0	0.53	0.58	0.64	0	0	0	0.07	0.07	0.07	0	0	0	0	0	0	0	0	0	0	0	0	0	0.34	0	0	0.43	0	0	0	0	0	0.11	0.09	0	0	0	0	0.1	0	0	0	0.01
FvH4_2g09101		NmrA-like negative transcriptional regulator family protein	15.06	12.7	17.61	13.28	9.51	10.54	19.72	10.87	21.59	19.05	22.18	11.75	10.22	7.64	5.81	6.64	6.24	8.92	6.98	5.55	4.82	4.97	4.87	3.69	4.51	3.98	8.26	13.63	2.92	21.12	13.75	7.7	25.82	18.46	0.43	21.76	8.44	8.02	8.44	7.57	6.32	7.15	8.44	6.35	18.07	34.27
FvH4_2g09111			0	0	0	0	0	0	0	0	0	0	0	0	0	0	0	0	0	0	0	0	0	0	0	0	0	0	0	0	0	0	0	0	0	0	0	0	0	0	0	0	0	0	0	0	0	0
FvH4_2g09121			0	0	0	0	0	0	0	3.34	0	0	0	0	0	0	0	0	0	0	0	0	0	0	0	0	0	0	0	0	0	0	0	0	0	0	5.14	0	0	0	0.09	0	0	0	0	0	0	0
FvH4_2g09122	ATGLR2.3,GLR2.3	glutamate receptor 2.3	0.01	0	0	0	0	0	0	0.12	0	0	0	0	0	0	0	0	0	0	0	0	0	0	0	0	0	0	0	0	0	0	0	0	0	0	1.5	0	0	0	0.03	0	0	0	0	0	0	0
FvH4_2g09181			0	0	0	0	2.82	0	0	0.16	0	0	0	0	0	0	0	0	0	0	0	0	0	0	0	0	0	0	0	0	0	0	0	0	0	0	0.14	0	0	0	0	0	0	0	0	0	0	0
FvH4_2g09182			0	0	0	0.01	0.97	0.37	1.64	16.81	0.02	0.01	0	0.01	0	0	0	0	0	0	0	0	0	0	0	0	0	0	0.04	0	0	0.1	0.02	0	0	0	12.45	0.02	0	0	0.24	0	0	0	0	0	0	0
FvH4_2g09291		MuDR family transposase	0	0	0	0	0	0	0	0.29	0.01	0	0.02	0.01	0	0	0	0	0	0	0	0	0	0	0	0	0	0	0	0	0.02	0	0	0	0	0	0	0	0	0	0	0	0	0	0	0	0	0
FvH4_2g09292			0	0	0	0	0	0	0	0	0	0	0	0	0	0	0	0	0	0	0	0	0	0	0	0	0	0	0	0	0	0	0	0	0	0	0	0	0	0	0	0	0	0	0	0	0	0
FvH4_2g09321		NAD(P)-binding Rossmann-fold superfamily protein	0	0	0	0	0	0	0	0	0	0	0	0	0	0	0	0	0	0	0	0	0	0	0	0	0	0	0	0	0	0	0.06	0	0	0	0	0	0	0	0	0	0	0	0	0	0	0
FvH4_2g09381		Pentatricopeptide repeat (PPR-like) superfamily protein	0	0	0	0	0	0	0	0	0	0	0.06	0	0	0	0	0	0	0	0	0	0	0	0	0	0	0	0	0	0	0	0	0	0	0	0	0	0.08	0	0	0	0	0	0	0	0	0
FvH4_2g09383	ATTIC40,PDE120,TIC40	hydroxyproline-rich glycoprotein family protein	0	0.07	0.33	0.16	0.19	0	0.34	1.73	0.36	0.33	0.15	0.28	0.3	0	0	0.12	0.13	0.15	0	0	0	0	0	0	0	0	0	0	0	0.37	0.55	0.49	0.36	0	0.3	0	0.19	0.36	0.85	0.15	0.13	0.2	0.16	0	0.18	0.55
FvH4_2g09411			0	0	0	0	0	0	0	0	0	0	0	0	0	0	0	0	0	0	0	0	0	0	0	0	0	0.01	0	0	0	0.02	0	0	0	0	0	0	0	0	0	0	0	0	0	0	0	0
FvH4_2g09412			0	0	0	0	0	0	0	0	0	0	0	0	0	0.03	0.08	0	0.04	0	0.14	0	0	0.03	0.02	0.07	0	0	0	0	0	0.06	0	0	0	0	0	0	0	0	0	0	0	0	0	0	0	0
FvH4_2g09413		Polynucleotidyl transferase, ribonuclease H-like superfamily protein	0	0	0	0	0	0	0	0	0.04	0	0.06	0.03	0	0	0	0	0	0	0	0	0	0	0	0	0	0	0	0	0	0	0	0	0	0	0	0	0	0	0	0	0	0	0	0	0	0
FvH4_2g09441	FRS5	FAR1-related sequence 5	0	0	0	0	0	0	0	0	0	0	0.04	0	0	0	0	0	0	0	0	0	0	0	0	0	0	0	0	0	0	0	0	0	0	0	0	0	0	0	0	0	0	0	0	0	0	0
FvH4_2g09442			0	0	0	0	0	0	0	0	0	0	0	0	0	0	0	0	0	0	0	0	0	0	0	0	0	0	0	0	0	0	0	0	0	0	0.03	0	0	0	0	0	0	0	0	0	0	0
FvH4_2g09471			0	0	0	0	0	0	0	0.32	0	0	0	0.04	0	0	0.17	0.07	0.16	0	0	0.32	0	0.12	0.38	0.95	0.44	2.15	0	0	0	0.11	0.08	0	0	0	0.09	0	0	0	0	0	0	0	0.29	0.13	0	0
FvH4_2g09500		Sec14p-like phosphatidylinositol transfer family protein	82.81	75.34	109.4	135.56	161.22	143.67	201.15	141.92	149.45	166	207.28	155.91	151.27	136.68	107.83	81.94	68.89	135.57	113.49	103.11	85.59	85.16	74.02	56.96	65.63	57.82	23.33	103.37	59.27	147.75	109.88	98.91	118.76	162.76	2.22	162.97	23.56	134.47	87.05	197.77	228.34	252.95	240.03	142.25	88.3	71.71
FvH4_2g09611			3.39	5.36	6.27	2.08	2.33	2.81	1.46	0.65	7.2	4.7	4.69	2.46	2.42	1.48	1.3	0.46	0.36	1.28	0.62	0.42	0.28	0.16	0.22	0.09	0.14	0.06	3.41	5.18	1.46	1.94	1.23	0.6	3.39	1.6	0.07	1.38	1.47	0.24	0.3	6.79	1.63	0.7	0.72	0.83	1.6	0.39
FvH4_2g09612		Polynucleotidyl transferase, ribonuclease H-like superfamily protein	0	0	0	0.08	0.06	0.06	0.11	0	0.09	0.06	0.15	0	0	0	0	0	0	0.05	0.04	0	0	0	0	0	0	0	0	0	0	0.12	0	0	0	0.13	0	0	0.26	0	0	0	0	0	0	0	0	0
FvH4_2g09631	PAPS1	poly(A) polymerase 1	23.49	19.54	26.64	52.63	15.48	38.66	23.77	15.17	53.14	57.17	12.68	15.49	3.68	1.22	0.41	0.33	1.97	2.58	1.05	1.23	0.47	2.14	4.37	16.65	2.03	15.28	2.86	6.66	5.99	13.97	16.72	15.58	11.02	108.37	0.38	52.91	42.72	6.38	8.18	29.74	20.1	18.52	23.75	30.88	15.14	7.63
FvH4_2g09701		Polynucleotidyl transferase, ribonuclease H-like superfamily protein	0.04	0	0	0	0.18	0.09	0.08	0	0	0	0	0	0	0	0	0	0	0	0	0	0	0	0	0	0	0	0	0	0	0	0	0	0	0	0	0	0	0	0	0	0	0	0	0	0	0
FvH4_2g09751		Polynucleotidyl transferase, ribonuclease H-like superfamily protein	0	0	0	0	0	0	0	0	0	0	0	0	0	0	0	0	0	0	0	0	0	0	0	0	0	0	0	0	0	0	0	0	0	0	0	0	0	0	0	0	0	0	0	0	0	0
FvH4_2g09761			0.03	0	0.05	0.05	0	0.12	0	0	0.06	0	0	0.1	0	0	0	0	0.09	0	0	0	0	0	0	0	0	0	0	0	0	0.38	0	0.11	0	0.26	0	0.08	0	0	0.29	0	0	0	0	0	0.12	0.06
FvH4_2g09762		Cystatin/monellin superfamily protein	0	0	0	0	0.08	1.56	0	0.14	0	0	0	0.03	0	0.05	0	0	0	0	0	0	0	0	0	0	0	0	0.9	0.36	0	0.31	9.07	0.95	0	0.99	0	1.11	0	0	0.06	0.06	0	0	0.97	0.09	0	0
FvH4_2g09763			0	0	0	0	0	0	0	0	0	0	0	0.03	0	0	0	0	0	0	0	0	0	0	0	0	0	0	0	0	0	0	0	0.08	0	0	0	0	0	0	0	0	0	0	0	0	0	0
FvH4_2g09801		Aminotransferase-like, plant mobile domain family protein	2.42	7.6	6.8	4.21	4.89	5.56	5.73	3.31	9.65	5.73	5.67	2.08	2.37	1.95	1.64	0.95	2.83	2.01	0.79	0.91	0.7	1.1	0.75	0.66	0.54	0.59	0.1	0.7	0.42	4.45	1.93	2.21	3.02	4.68	0.24	6.55	9.93	0.93	0.89	5.39	4.96	4.41	5.36	5.74	14.61	2.21
FvH4_2g09802			3.53	8.29	7.66	6.62	8.25	7.94	7.75	4.02	12.28	8.02	7.77	3.43	4.84	2.88	1.83	1.51	3.43	2.14	1.78	0.98	1.03	2.01	1.15	1.02	1.31	0.8	0.14	0.77	0.28	6.4	2.81	3.8	4.62	7	0.59	10.63	14.5	1.3	2.75	7.18	6.79	6.4	8.29	8.61	19.93	3.08
FvH4_2g09803		Cystathionine beta-synthase (CBS) protein	14.01	18.09	19.07	11.87	14.88	19.02	18.88	22.49	25.05	14.69	16.01	8.3	15.17	9.96	6.9	4.33	7.13	12.95	10.22	8.5	6.51	7.21	6.17	3.97	6.14	7.14	0.73	2.63	1.81	29.47	15.42	20.1	14.57	18.83	2.93	31.74	26.29	8.53	12.92	13.59	16.01	13.16	15.24	15.43	35.92	6.69
FvH4_2g09851			0	0	0	0	0	0	0	1.46	0	0	0	0	0	0	0	0	0	0	0	0	0	0	0	0	0	0	0	0	0	0	0	0	0	0	0.28	0	0	0	0	0	0	0	0	0	0	0.11
FvH4_2g09852			0	0	0	0	0	0	0	0	0	0	0	0	0	0	0	0	0	0	0	0	0	0	0	0	0	0	0	0	0	0	0	0	0	0.03	0	0	0	0	0	0	0	0	0	0	0	0
FvH4_2g09871			10.61	8.37	12.36	10.79	6.44	4.69	3.93	2.35	13.58	13.43	11.72	7.39	5.91	0.59	0.28	0.11	0.58	4.05	1.01	1.03	0.7	1.59	0.84	0.89	0.35	0.76	1.05	2.44	2.27	2.45	2.46	1.67	11.68	15.19	0.15	4.96	5.93	9.09	3.38	13.62	4.81	4.76	1.89	1.99	7.65	2.09
FvH4_2g09891	SHL1	PHD finger family protein / bromo-adjacent homology (BAH) domain-containing protein	55.58	55.67	50.89	35.22	29.7	29.32	30.09	25.08	46.9	44.44	43.81	34.46	37.27	26.37	24.12	22.42	19.94	32.48	30.21	25.6	22.48	21.37	14.87	10.94	18.47	11.64	36.4	33.82	22.91	37.87	32.37	27.05	50.58	46.95	2.02	43.8	31.53	33.97	29.36	33.96	30.86	28.98	30.64	32.73	44.31	25.95
FvH4_2g09911			10.9	9.9	12.78	12.73	11.44	12.81	9.01	7.19	15.78	15.85	14.13	9.95	12.41	11.42	8.53	7.17	6.93	10.33	9.16	8.4	8.16	7.93	7.39	5.36	7.78	6.48	3.46	9.09	4.77	7.29	9.06	6.69	11.52	11.71	0.13	12.93	3.19	5.99	3.75	9.93	10.07	7.48	8.22	6.61	5.14	2.7
FvH4_2g09921			0	0	0	1.62	0	0.22	2.25	0	0	0	0.09	0	0	0	0	0	0	0	0	0	0	0	6.92	1.21	0	1.49	0	0	0	0	0	0	0	0	0	0	0	0	0	0	0	0	0	0	0	0
FvH4_2g10051			7.42	3.32	7.87	4.25	4.52	3.26	5.55	2.66	6.29	3.67	6.56	2.41	6.01	4.53	3.1	2.26	2.44	7.08	3.93	3.05	2.85	4.38	1.95	1.2	1.75	1.89	0	2.3	2.62	3.14	2.49	1.03	7.86	4.51	0	7.85	0.41	0.68	0.4	3.52	4.78	1.86	2.61	1.25	2.33	0.77
FvH4_2g10061	ATORC5,ORC5	origin recognition complex protein 5	7.62	6.55	8.38	5.41	5.31	5.76	4.46	2.42	9.15	6.34	8.51	2.51	10.43	4.45	2.7	2.26	2.25	7.29	6.07	3.24	3.44	4.17	2.74	1.44	3.32	3.65	0.84	3.15	0.52	2.36	4.12	2.98	8.49	9.73	0	10.74	0.81	1.36	0.2	5.9	5.87	3.44	2.07	2.8	2.55	0.87
FvH4_2g10091			0.56	0.49	0.55	0.48	0.5	0.42	0.49	23.14	0.31	0.1	0.32	0.1	0.87	0.09	0.04	0.05	0.1	0.5	0.48	0.21	0.04	0.19	0.07	0.04	0.04	0	0	0.57	0.41	0.41	0.62	0.2	0.53	0.26	0.92	0.32	0.15	0.25	0.18	0.56	0.67	0.29	0.39	0.25	0.14	0.08
FvH4_2g10092			1.14	0.55	0.6	0.33	1.02	0.68	0.84	28.19	0.62	0.5	0.63	0.22	1.03	0.53	0.18	0.24	0.37	0.84	0.72	0.46	0.37	0.41	0.18	0.13	0.22	0.12	0.1	0.48	0.39	0.3	1.26	0.64	0.77	0.5	1.14	0.65	0.43	0.43	0.21	0.55	1.08	0.79	0.87	0.61	0.24	0.12
FvH4_2g10101			0	0	0	0.1	0.35	0	0	0.32	0	0	0.27	0.04	0.19	0.14	0.18	0.07	0.25	0.09	0.08	0.41	0.07	0.49	0.21	0.04	0.16	0.2	0	0	0	0	0	0.31	0.22	0	0	0	0	0.15	0	0	0.08	0	0	0.2	0	0
FvH4_2g10120		MATE efflux family protein	19.55	9.16	17.33	39.1	17.56	16.41	24.04	11.99	24.84	43.04	62.32	101.69	29.07	25.67	21.49	7.69	6.11	33.44	5.25	6.74	4.09	3.17	6.72	3.09	6.89	3.67	2.71	4.14	0.82	6.51	3.18	1.42	66.44	32.17	0.03	10.59	2.76	59.86	4.2	87.18	77.28	38.06	22.1	14.23	14.81	13.07
FvH4_2g10131	ERG9,SQS1	squalene synthase 1	35.25	36.48	40.94	80.5	97.76	83.74	139.34	107.83	67.26	57.39	79.24	81.55	52.89	90.41	97.17	74.3	88.4	56.03	83	82.74	69.09	81.62	99.4	95.65	94.5	106.51	17.12	48.71	17.74	92.88	87.99	119.08	113.23	108.51	0.87	101.06	143.5	86.9	717.75	203.12	101.85	162.72	158.22	230.09	181.2	783.82
FvH4_2g10161		Receptor-like protein kinase-related family protein	0.2	0.02	0.02	0.85	0.16	0.2	0.24	0.1	0.02	0.14	0.12	0.08	0	0	0	0	0	0	0.03	0	0	0	0	0	0	0	0	0.62	0	0.05	0.08	0	4.25	0.49	0.04	0.47	2.26	0	0.99	0.04	0.04	0	0.09	0	0.22	118.89
FvH4_2g10162			0	0	0	0	0	0	0	0.24	0	0	0	0.02	0	0	0	0	0	0	0	0	0	0	0	0	0	0	0	0	0	0.1	0.04	0	0	0	0.25	0	0	0	0	0	0	0	0	0	0	0
FvH4_2g10163			0	0	0	0	0	0	0	0	0	0	0	0	0	0	0	0	0	0	0	0	0	0	0	0	0	0	0	0	0	0	0	0	0	0	0	0	0	0	0	0	0	0	0	0	0	0
FvH4_2g10221		F-box family protein	0	0	0	0	0	0	0	4.9	0	0	0	0	0	0	0	0	0.03	0	0	0	0	0	0	0	0	0	0	0	0	0	0.06	0	0	0	0.17	0	0.04	0	0.13	0	0	0	0	0.02	0.01	0
FvH4_2g10222			0	0	0	0	0	0	0	0	0	0	0	0	0	0	0	0	0	0	0	0	0	0	0	0	0	0	0	0	0	0	0	0	0	0	0	0	0	0	0	0	0	0	0	0	0	0
FvH4_2g10223	CPL4	C-terminal domain phosphatase-like 4	0	0	0	0	0.03	0	0	0	0	0	0	0	0	0	0	0	0	0	0	0	0	0	0	0	0	0	0	0	0	0	0	0	0	0	0	0	0	0	0	0	0	0	0	0	0	0
FvH4_2g10241	CYP706A5	cytochrome P450, family 706, subfamily A, polypeptide 5	0	0	0	0	0.15	0.07	0	1.47	0	0.03	0	0	0	0	0	0	0	0	0	0	0	0	0	0	0	0	0	0	0.07	0	0	0.06	0	0	0.82	0	0	0	0	0.06	0	0	0	0	0.03	0
FvH4_2g10242			0	0	0	0	0	0	0	0	0	0	0	0	0	0	0	0	0	0	0	0	0	0	0	0	0	0	0	0	0	0	0	0	0	0	0	0	0	0	0	0	0	0	0	0	0	0
FvH4_2g10261			0.8	0.06	0	0	0	0	0	0.15	0.15	0	0	0	0	0	0	0	0	0	0	0	0.1	0.08	0.19	0.14	0	0.16	0	0	0	0	0	0	0.15	0.21	0	0	0	0	0	0	0	0	0	0.09	0.65	0.25
FvH4_2g10281			22.11	11.2	20.4	26.61	34.06	24.6	24.14	17.99	30.09	17.65	32.37	17.37	25.64	5.08	1.92	2.3	3.03	19.75	7.64	4.99	3.81	8.61	5.69	3.06	4.64	3.52	0.91	12.6	12.72	15.22	25.68	21.61	39.69	17.77	0.41	20.94	13.59	20.73	13.19	14.98	17.64	12.9	14.67	19.59	25.94	11.58
FvH4_2g10282			15.97	9.77	14.13	14.15	14.4	13.33	9.95	8.1	14.07	9.75	13.19	7.68	11.48	3.63	2.49	2.26	2.09	8.99	5.63	3.65	3.05	4.36	3.75	2.83	2.99	4.79	0.53	6.29	5.51	10.86	13.47	11.41	24.48	11.6	1.54	12.47	11.9	8.26	12.65	7.46	8.89	6.17	8.36	11.52	27.57	11.27
FvH4_2g10321			0	0	0	0	0	0	0	0.71	0	0	0	0	0	0	0	0	0	0	0	0	0	0	0	0	0	0	0	0	0	0	0	0	0	0	0.06	0	0	0	0	0	0	0	0	0	0	0
FvH4_2g10322			0	0	0	0.2	0	0	0	0.09	0	0	0	0	0	0	0	0	0	0	0	0	0	0	0	0	0	0	0	0	0	0.29	0	0	0	0	0	0	0	0	0	0	0	0	0	0	0	0
FvH4_2g10323		zinc knuckle (CCHC-type) family protein	75.82	79.03	79.57	82.84	44.14	38.25	41.48	24.92	78.86	74.41	78.28	50.8	46.21	44.41	36.93	31.26	31.98	47.89	33.77	31.51	31.86	30.37	37.37	28.64	37.23	31.77	103.61	74.19	20.89	32.58	28.99	23.58	52.19	51.27	5.23	38.79	37.16	25.43	19.04	53.68	39.99	30.67	28.04	30.09	43.54	37.63
FvH4_2g10324			0.09	0.27	0.19	0.23	0.42	0	0.25	0.13	0.13	0.06	0.22	0.05	0.11	0	0	0	0	0	0	0	0	0	0	0	0	0	0	0	0	0	0	0.24	0.13	0.19	0.45	0.36	1.15	0	0.1	0.22	0	0.15	0	0	0	0.03
FvH4_2g10341			0.9	0.31	0.14	0	0	0.34	0.16	0.16	0	0.08	0.14	0.26	0.71	1.45	1.21	0.65	0.25	0.28	0.35	0.37	0.11	0.19	0.53	0.16	0.93	0.36	0	0.16	0	0.35	0	0.15	0	0.36	0	1.26	0.18	0	0	0.14	0.73	0.19	0	0	0.19	0.13
FvH4_2g10501			0	0	0	0.2	0.16	0	0	0.22	0	0	0	0	0	0	0	0	0	0	0	0	0	0	0	0	0	0	0	0	0	0	0	0	0	0	0	0	0	0	0	0	0	0	0	0	0	0
FvH4_2g10581			2.67	1.35	0.84	0.58	0.94	1.55	1.49	0.43	0.77	0.98	2.44	2.34	1.77	0.74	0.44	0	0.17	0.63	0.3	0	0	0	0.28	0.07	0.2	0.12	1.49	1.18	0	0.23	0.34	0	4.84	1.64	0	0.45	0	5.48	6.32	2.28	2.23	1.39	0.96	1.69	0	0
FvH4_2g10582		Cupredoxin superfamily protein	0	0	0	0	0	0	0	0	0.04	0	0	0	0	0	0	0	0	0	0	0	0	0	0	0	0	0	0	0	0	0	0	0	0.07	0	0	0	0	0	0	0	0	0	0	0	0	0
FvH4_2g10631		3-oxo-5-alpha-steroid 4-dehydrogenase family protein	0	0.06	0.11	15.11	3.57	1.05	0.88	0.09	0.25	0.02	0.11	0.2	0	0.03	0	0	0	0	0	0	0	0.08	0.03	0	0	0.08	0.8	1.23	0.14	0.05	0.07	0.08	0.05	0.03	0	0.06	0.35	0.19	0.25	0	0.33	0	0	0.08	1.83	5.25
FvH4_2g10661			0	0	0	0.54	0	0	0	0	0	0	0	0	0	0	0	0	0	0	0	0	0	0	0	0.08	0	0	0.33	0	0	0.13	0.19	0.22	0	0	0	0.08	0	0	0	0	0	0.14	0.11	0.07	0	0
FvH4_2g10791		Tetratricopeptide repeat (TPR)-like superfamily protein	3.12	2.9	4.14	4.48	3.1	3.16	3.53	1.07	5.22	4.63	3.8	2.12	3.38	2.76	1.66	1.46	1.89	3.22	2.2	1.61	1.79	2.1	2	0.66	1.85	0.64	2.21	3.09	0.65	1.68	1.09	1.06	5.28	3.13	0	2.76	1.03	0.77	0.52	2.9	2.57	1.19	1.19	1.56	2.08	0.68
FvH4_2g10792			1.65	1.92	2.27	2.21	1.45	1.37	2.78	1.03	2.94	2.05	1.62	0.72	2.17	1.02	0.85	0.78	1.36	1	1.14	0.67	1.22	1.18	0.14	0.15	0.45	0.21	1.02	2.06	0.48	0.95	0.81	0.28	3.18	1.72	0	1.24	0.49	0.72	0.24	1.25	0.88	0.35	0.4	0.62	1.27	0.49
FvH4_2g10801			1.44	3.47	1.87	3.64	9.3	8.17	13.61	3.66	2.33	3.1	3.67	1.06	1.26	0.43	0.08	0.19	0.07	1.14	0.2	0.07	0.13	0.11	0	0.16	0.04	0.28	15.02	2.12	0.1	2.81	0.99	0.09	4.66	1.41	0.08	1.76	0.65	0.07	0.55	0.58	0.29	0.23	0.52	0	1.34	1.85
FvH4_2g10990			0	0.61	0.27	0.08	0.52	3.34	4.7	1.02	0.29	0	0	0	0	0	0	0	0	0	0.02	0	0	0	0	0.01	0	0.01	0	0	0.03	0.32	1.11	0.99	0.52	0	0.1	0.04	12.53	0	2.58	0	0.02	0.04	0.03	1.03	4.83	2.07
FvH4_2g10992			0	0	0	0.24	0	0.09	0.27	0.62	0	0	0	0.04	0.08	0	0	0	0	0	0	0	0	0	0	0	0	0	0	0	0	0.1	0	0	0	0	0.62	0	0	0	0	0	0	0	0	0	0	0
FvH4_2g11011	CRK8	cysteine-rich RLK (RECEPTOR-like protein kinase) 8	0	0	0	0	0	0	0	0	0	0	0	0	0	0	0	0	0	0	0	0	0	0	0	0	0	0	0	0	0	0	0	0	0	0	0	0	0	0	0	0	0	0	0	0	0	0
FvH4_2g11121			0	0	0	0	0	0	0	1.04	0	0	0	0	0	0	0	0	0	0	0	0	0	0	0	0	0	0	0	0	0	0	0.05	0.06	0	0	0.48	0	0	0	0.05	0	0	0	0	0	0	0
FvH4_2g11122			0	0	0	0	0	0	0	0	0	0	0	0	0	0	0	0	0	0	0	0	0	0	0	0	0	0	0	0	0	0	0	0	0	0	0.08	0	0	0	0	0	0	0	0	0	0	0
FvH4_2g11271			0	0.04	0	0	0	0	0	0	0	0	0	0	0	0	0	0	0	0	0	0	0	0	0	0	0	0	0	0	0	0	0	0	0	0	0	0.03	0	0	0	0	0	0	0	0	0.01	0
FvH4_2g11331	ATGLR2.7,GLR2.7	glutamate receptor 2.7	1.22	0.98	1.56	1.65	3.84	4.75	3.93	6.54	1.89	1.57	2.7	2.66	4.8	3.45	2.07	2.19	1.25	3.35	4.03	1.92	2.04	2.15	1.96	0.62	1.36	0.74	0.13	0.36	0.38	5.7	5.17	5.48	5.53	5.44	0.16	9.25	1.26	6.27	8.33	4.46	6.17	6.73	6.05	5.45	4.92	1.81
FvH4_2g11351			0	0	0.06	0.07	0	0	0	0.6	0	0.11	0	0	0.2	0	0	0	0	0	0	0.06	0.05	0.04	0.34	0.07	0.03	0.14	0	0	0	0	0	0.14	0	0.11	0.2	0	0.25	0	0	0.19	0	0.09	0	0	18.39	11.07
FvH4_2g11352	AGL17	AGAMOUS-like 17	0	0.08	0.2	0.04	0	0	0	0.09	0	0	0	0	0.08	0.18	0	0	0	0	0.13	0	0	0.11	1.75	0.52	0	1.29	0	0	0	1.21	0.44	0.18	0.1	0.34	0.33	0.92	0	0	0.38	0	0.07	0	0	0	0.94	0.61
FvH4_2g11354			0	0	0	0	0	0	0	0	0	0	0	0	0	0	0	0	0	0	0	0	0	0	0	0	0	0	0	0	0	0	0	0	0	0	0	0	0	0	0	0	0	0	0	0	0	0
FvH4_2g11355		MuDR family transposase	0	0	0	0	0	0	0	0	0	0	0	0	0	0	0	0	0	0	0	0	0	0	0	0	0	0	0	0	0	0	0	0	0	0	0	0	0	0	0	0	0	0	0	0	0	0
FvH4_2g11356			0	0	0	0	0	0	0	0	0	0	0	0	0	0	0	0	0	0	0	0	0	0	0	0	0	0	0	0	0	0	0	0	0	0	0	0	0	0	0	0	0	0	0	0	0	0
FvH4_2g11357			0	0	0	0	0	0	0	0	0	0	0.12	0	0	0	0	0	0	0	0	0	0	0	0	0	0	0	0	0	0	0	0	0	0	0	0	0	0	0	0	0	0	0	0	0	0	0
FvH4_2g11451			0.39	0.34	0.22	0.1	0.23	0	0.21	0	0.11	0	0.18	0.21	0	0	0	0	0	0.18	0.15	0.08	0	0	0	0	0.08	0	0	0	0	0.11	0.08	0	0.11	0.39	0	0.22	0	0.07	0.17	0	0.08	0	0.19	0.06	0.01	0
FvH4_2g11452		Ribonuclease H-like superfamily protein	0	0	0	0	0.04	0	0.04	0	0	0	0	0.03	0	0	0	0	0	0	0	0	0.03	0	0	0.03	0	0	0	0	0	0.09	0	0	0	0	0	0.03	0	0	0	0	0.03	0	0	0	0.01	0
FvH4_2g11453			0	0.01	0	0.02	0	0	0	0	0	0	0	0	0	0	0	0	0	0	0	0	0	0	0	0	0	0.02	0	0	0	4.92	2.83	1.18	0	0.04	0	0.19	0	0	0	0	0	0.13	0.19	0	0.01	0
FvH4_2g11454		zinc knuckle (CCHC-type) family protein	0	0	0	0	0	0	0	0	0	0	0	0	0	0	0	0	0	0	0	0	0	0	0	0	0	0	0	0	0	0	0	0	0	0	0	0	0	0	0	0	0	0	0	0	0	0
FvH4_2g11455			0	0	0	0	0	0	0	0	0	0	0	0	0	0	0	0	0	0	0	0	0	0	0	0	0	0	0	0	0	0	0	0	0	0	0	0	0	0	0	0	0	0	0	0	0	0
FvH4_2g11481			0	0	0	0.53	0.18	1.8	0.91	31.68	0	0	0.07	0	0	0	0	0	0	0	0	0	0	0	0	0	0	0	0	0	0	0	0	0	0	0	12.61	0	0	0	0.41	0	0	0	0	0	0	0
FvH4_2g11482			0	0	0	0	0	0	0	0	0	0	0.04	0	0	0	0	0	0	0	0	0	0	0	0	0	0	0	0	0	0	0	0	0	0	0	0.75	0	0	0	0.18	0	0	0	0	0	0	0
FvH4_2g11483	SCPL45	serine carboxypeptidase-like 45	0.86	0.48	0.95	0	0	0	0	0	0	0	0	0	0	0	0	0	0	0	0	0	0	0	0	0	0	0	0	0	0	0	0.1	0	0	0	0.33	0	0	0	0	0	0	0	0	0	0	0
FvH4_2g11491			0.04	0	0.01	0.13	8.67	0.49	0.06	0.22	0.01	0.11	0	0.08	0.05	0	0	0	0	0.02	0	0	0.02	0	0.03	0	0.01	0.03	0.04	0.03	0	0.03	0.04	0.11	0	0.02	0.59	0.08	0.63	0.02	0.32	0.17	0.08	0.03	0.03	0.09	0.02	0.07
FvH4_2g11571	ZFWD1	zinc finger WD40 repeat protein 1	19.33	13.86	20.28	28.35	34.5	37.37	34.22	33.75	29.05	21.22	39.4	18.66	31.65	13.96	8.81	6.12	8.46	26.69	16.12	10.58	9.91	12.81	14.64	9.46	12.5	12.28	5.07	17.67	11.44	24.51	24.48	23.64	35.74	22.25	12.49	25.72	14.72	57.13	64.32	25.9	25.68	25.18	23.75	26.76	24.68	20.65
FvH4_2g11611		DNAse I-like superfamily protein	0	0	0	0	0	0	0	0.15	0	0	0	0	0	0.07	0	0	0	0	0.34	0	0	0	0.71	0.02	0.01	0.01	0	0	0	0	0.03	0.02	0	0	0.08	0	0	0	0	0	0	0	0	0	0	0
FvH4_2g11612		GAG/POL/ENV polyprotein	0	0	0.03	0	0	0	0	0.1	0	0	0	0	0	0.13	0	0	0	0	0.24	0	0	0	1.05	0.02	0.01	0.05	0	0	0	0	0.16	0	0	0	0	0	0	0	0	0	0	0	0.03	0	0	0
FvH4_2g11631			0	0.02	0	0	0	0	0	0	0	0	0	0	0	0	0	0	0	0	0	0	0	0	0	0	0	0	0	0	0	0	0	0	0	0	0	0	0	0	0	0	0	0	0	0.06	0.01	0.01
FvH4_2g11681			0.74	0.43	0.23	0.06	1.03	0	0.13	0.93	0.21	0.32	0	0.11	0.12	0	0	0	0.1	0	0	0.1	0	0	0	0	0	0.05	0.56	1.07	0.14	0.14	0.32	0.25	0.28	0.29	0.23	0.47	0.15	0	0.44	0.11	0	0.32	0.36	0.08	0.38	0.09
FvH4_2g11711		basic helix-loop-helix (bHLH) DNA-binding superfamily protein	12.79	6.59	13.25	23.92	21.06	19.58	20.7	23.65	26.59	20.74	18.61	11.69	16.8	16.72	12.25	11.58	11.37	12.04	14.31	12.41	13.14	14.45	7.17	4.5	4.66	3.32	0.45	7.63	2.26	19.88	18.43	13.91	14.54	11.79	3.73	19.42	7.38	13.98	12.14	13.44	18.1	12.06	12.53	11.79	13.21	7.49
FvH4_2g11751	ACLA-2	ATP-citrate lyase A-2	0.51	1.29	6.08	6.24	13.95	19.79	14.89	18.06	12.07	9.19	4.85	5.05	1.44	0.06	0	0	0.08	2.14	0.07	0.22	0.07	0.17	0.06	0.19	0.07	0.6	0.14	5.25	3.78	10.7	18.36	11.67	0.7	20.77	6.29	15.72	4.25	15.98	2.39	4.81	2.17	3.1	2.97	1.42	12.23	2.97
FvH4_2g11771			0	0	0	1.19	0.32	0	0	0	0.05	0	0	0	0	0	0	0	0	0	0	0	0	0	0	0	0	0	0	0	0	0	0	0	0	0	0	0	0	0	0	0	0	0	0	0	0	0
FvH4_2g11772			0	0	0	0.34	0.14	0	0.25	0.12	0.51	0.12	0.1	0.35	0.43	0.24	0.2	0.16	0	0.31	0.17	0.28	0.69	0.14	0	0.08	0.28	0	0.52	0.12	0	0.27	0.69	0.7	0	0.36	0	0.52	1.25	0.43	1.53	0	0.28	0.29	0.22	0.45	0.03	0
FvH4_2g11773			15.43	8.33	12.08	9.61	18.08	14.82	13.74	12.2	11.59	8.53	14.76	9.46	15.27	11.6	6.82	5.29	6.56	14.23	11.84	8.5	7.37	9.63	3	0.89	1.72	0.77	0.54	10.81	9.04	9.07	8.27	9.32	24.27	8.34	3.7	9.31	10.46	11.27	10.84	13.14	12.51	10.62	10.55	10.57	14.44	7.14
FvH4_2g11774			15.71	12.76	16.99	9.06	13.17	11.62	12.6	11.1	12.07	10.79	13.66	8.86	25.72	14.82	8.52	8.52	8.39	23.62	20.69	11.54	11.53	13.48	8	3.51	7.17	5.34	0.18	7.63	5.87	10.74	10.42	10.99	21.02	13.2	1.13	17.63	7.96	48.13	20.49	10.7	13.75	10.69	9.4	8.63	9.97	5.66
FvH4_2g11831			0	0	0	0	0.06	0	0	0	0	0	0.04	0	0	0	0	0	0	0	0	0	0	0	0	0	0	0	0	0	0	0	0	0	0	0	0	0	0	0	0	0	0	0	0	0	0	0
FvH4_2g11951			6.58	6.62	6.01	17.66	15.57	9.02	6.7	6.85	12.73	12.57	15.29	10.67	8.89	9.24	8.33	10.38	13.4	8.76	9.23	9.42	8.8	10.58	5.51	5.9	9.04	5.92	1.73	7.98	2.83	7.67	9.26	7.54	7.83	8.27	0.87	8.59	6.28	8.67	9.73	8.62	10.76	6.77	6.94	8.02	3.24	1.24
FvH4_2g11952			0.11	0.05	0.58	0.44	0.26	0.12	0.84	0.12	0.37	0.4	0.61	0.19	0.42	0	0	0	0	0	0	0.09	0	0	0	0	0	0.04	0.33	0.24	0	1.04	0.28	0	0.25	0.18	0	0.42	0	0	0	0.41	0.27	0.28	0	0	0.22	0.08
FvH4_2g11954		DNAse I-like superfamily protein	3.88	2.87	4.54	0.33	2.18	1.52	1.52	1.56	0.77	0.68	0.85	0.48	1.44	0.14	0	0.02	0.02	0.8	0.17	0.12	0.11	0.07	0.03	0	0	0	0.04	1.93	1.99	1.16	0.82	0.69	3.37	1.21	0.32	1.77	1.41	1.66	0.91	1.36	1.44	1.41	0.96	0.93	1.02	0.83
FvH4_2g11955	UBC19	ubiquitin-conjugating enzyme19	9.24	8.12	10.46	1.86	7.47	3.79	3.73	4.34	2.01	1.88	1.44	1.45	3.56	0.27	0.28	0.06	0.13	1.95	0.36	0.2	0.18	0.39	0.03	0	0.16	0.06	0.36	4.52	4.79	3.22	2.83	2.74	5.35	5.41	1.49	5.27	7.35	4.37	2.59	4.15	4.38	6.54	4.44	5.07	1.35	1.09
FvH4_2g12001		zinc ion binding;nucleic acid binding	0.13	0.14	0.19	0	0	0	0	0	0	0	0	0	0	0	0	0	0	0	0	0	0	0	0	0	0	0	0	0	0	0	0	0	0	0	0	0	0	0	0	0	0	0	0	0	0.01	0
FvH4_2g12002		DNAse I-like superfamily protein	0.25	0.25	0.37	0	0.03	0	0	0	0	0	0	0	0	0	0	0	0	0.07	0.02	0.04	0	0	0	0	0	0	0	0.06	0	0	0	0	0.06	0.02	0	0	0	0	0	0.02	0	0	0	0	0	0.01
FvH4_2g12003		Ribonuclease H-like superfamily protein	0.2	0.13	0.29	0.08	0.18	0.14	0.03	0.13	0.1	0.05	0.06	0.03	0.11	0.02	0.03	0	0	0.17	0.02	0	0	0	0.01	0	0	0	0	0.2	0.14	0	0.1	0.03	0.24	0.07	0.03	0.19	0.15	0.12	0.08	0.06	0.1	0.2	0	0.1	0.01	0.01
FvH4_2g12061		Polynucleotidyl transferase, ribonuclease H-like superfamily protein	0.05	0	0.43	1.36	0.99	0.7	0.51	2.2	0.52	0.38	0.38	0.21	0	0	0	0	0	0	0	0	0	0	0	0	0	0.02	0	0.11	0.18	0.37	0.63	0.27	0	1.07	0.3	0.12	0	0.4	0	0	0	0	0.1	0	0.1	0.04
FvH4_2g12081			0.54	0.52	0.94	0.89	2.97	0.86	1.2	14.83	0.93	0.83	0.96	1.25	0.85	0.29	0.31	0.2	0.12	0.32	0.64	0.17	0.16	0.09	0.63	0.15	0.29	0.14	1.57	1.51	0.57	5.29	5.13	1.35	0.31	1.65	22.75	3.18	0.08	1.43	1.3	0.9	0.67	1.42	1.62	0.32	0.24	0.08
FvH4_2g12100		P-loop containing nucleoside triphosphate hydrolases superfamily protein	0.04	0.08	1.08	0.72	1.13	2.03	6.41	9.23	1.77	0.18	0.32	0.61	0.16	0.06	0	0	0	0.08	0	0	0	0	0	0.06	0	0	0.13	0.09	0.2	3.12	11.36	3.26	0	2.11	2.78	2.69	0	1.51	0.31	0.24	0.07	0.33	1.34	0.17	0.96	0.28
FvH4_2g12111			0.47	0.25	0.82	0.64	1.08	1.28	0.98	1.64	0.63	0.59	0.35	0.6	0.5	0.1	0.14	0	0	0.35	0.06	0.06	0	0.05	0	0.03	0.03	0.03	0.23	1.81	1.33	0.53	0.72	0.16	1.19	0.3	1.87	0.58	0.46	0.29	0	0.56	0.55	0.29	0.52	0.2	0.17	0.07
FvH4_2g12161		S-adenosyl-L-methionine-dependent methyltransferases superfamily protein	24.89	22.08	28.98	23.78	42.02	41.53	27.01	36.52	31.21	21.49	24.87	17.88	18.72	18.01	17.05	20.5	24.44	16.39	21.19	21.14	26.67	22.42	25.73	11.59	33.15	13.34	5.63	10.09	6.08	18.06	17.06	11.5	47.15	17.82	27.88	19.58	55.95	15.85	20.17	19.83	21.28	30.67	33.25	33.52	26.36	8.62
FvH4_2g12201			16.61	4.39	12.5	4.56	12.12	14.32	12.04	14.19	8.07	6.71	6.7	3.26	7.39	1.33	0.48	0.47	0.45	9.36	4.52	1.24	1.45	4.07	7.66	2.58	3.01	6	0.16	4.89	1.39	6.29	6.26	4.62	5.63	10.11	2.75	10.48	2.09	9	1.72	11.43	9.27	5.5	4.08	3.32	64.35	24.2
FvH4_2g12221	ATRPN1B,RPN1B	26S proteasome regulatory subunit S2 1B	0.74	0.5	1.69	0.3	1.05	0.76	0.8	1.03	0.75	0.39	0.56	0.24	0.06	0	0	0	0	0.31	0.05	0	0	0.04	0	0	0	0	0	0.29	0.48	0.56	0.17	0.42	0.23	0.48	0.19	0.41	0.91	0.31	0	0	0	0.26	0.26	0.36	0.39	0.15
FvH4_2g12222		DNAse I-like superfamily protein	0.76	0.2	0.56	0.35	1.29	0.93	1.3	2.48	0.53	0.35	0.36	0.08	0.02	0	0	0	0	0.06	0.04	0	0.02	0	0	0	0.01	0	0.03	0.9	0.46	0.35	0.5	0.24	0.08	0.27	0.72	0.35	0.87	0.07	0	0.06	0.02	0.03	0.14	0.05	0.01	0
FvH4_2g12223			0.44	0.22	0.78	0.41	1.72	1.4	2.21	2.95	0.43	0.4	0.29	0.17	0.06	0	0	0	0	0.06	0	0	0	0.02	0	0	0.03	0	0.15	0.66	0.6	0.64	0.66	0.49	0.25	0.51	0.76	0.54	0.97	0.2	0.11	0.12	0.1	0.25	0.25	0.19	0	0.01
FvH4_2g12231			57.67	62.94	52.73	39.81	42.98	51	56.77	35.31	43.69	49.46	56.41	51.36	50.24	39.57	32.28	41.75	37.7	44.67	41.43	41.09	43.55	50.2	57.22	53.95	53.02	55.41	46.69	48.56	17.14	26.79	34.35	22.3	74.79	47.59	2.01	36.01	27.47	30.18	33.63	47.86	49.9	40.32	37.99	35.11	47.88	32.38
FvH4_2g12261			9.18	4.92	6.65	3.65	9.99	6.2	6.12	6.85	2.8	2.62	2.04	2.78	1.76	1.38	1.67	1.35	0.9	2.77	0.44	1.43	1.67	1.74	1.71	0.59	1.77	0.4	1.3	6.78	4.63	2.94	2.59	2.5	5.61	6.42	15.47	4.33	7.24	3.23	3.39	3.52	2.2	2.48	1.82	2.22	3.51	0.67
FvH4_2g12381		RNA-directed DNA polymerase (reverse transcriptase)-related family protein	0	0	0	0	0	0	0	0	0	0	0	0	0	0	0	0	0	0	0	0	0	0	0	0	0	0	0	0	0	0	0	0	0	0.02	0	0	0	0	0	0	0	0	0	0	0	0
FvH4_2g12421			23.93	14.6	27.46	17.16	23.52	12.75	7.38	9.35	20.1	17.1	14.97	21.81	29.18	33.85	46.6	66.62	43.96	18.65	45.02	40.68	66.26	52.96	41.04	38.95	39.89	39.68	1.75	4.68	3.95	22.44	29.15	22.44	19.99	12.91	0	25.38	28.13	13.16	19.6	9.45	17.84	23.87	21.43	23.21	59.86	13.28
FvH4_2g12511		hAT dimerisation domain-containing protein	0	0	0	0	0	0	0	0	0	0	0	0	0	0	0	0	0	0	0	0	0	0	0	0	0	0	0	0	0	0	0	0	0	0	0	0	0	0	0	0	0	0	0	0	0	0
FvH4_2g12512			0	0	0	0	0	0	0	0	0	0	0	0	0	0	0	0	0	0	0	0	0	0	0	0	0	0	0	0	0	0	0	0	0	0	0	0	0	0	0	0	0	0	0	0	0	0
FvH4_2g12531			0	0	0	0	0	0	0.19	2.08	0	0	0	0	0	0	0	0	0	0	0	0	0	0	0	0	0	0	0.4	0	0	3.38	1.72	0	0	0	0	0.27	0	0	0	0	0	0.11	0	0	0	0
FvH4_2g12591			0	0	0	0	0	0	0	0	0	0	0	0	0	0	0	0	0	0	0	0	0	0	0	0	0	0	0	0	0	0	0	0	0	0	0	0	0	0	0	0	0	0	0	0	0	0
FvH4_2g12592			0	0	0	0	0	0	0	0	0	0	0	0	0	0	0	0	0	0	0	0	0	0	0	0	0	0	0	0	0	0	0	0	0	0	0	0	0	0	0	0	0	0	0	0	0	0
FvH4_2g12621			0	0	0	0	2	0.07	0	0	0	0.06	0	0.03	0	0	0	0	0	0	0	0	0	0	0	0	0	0	0	0	0	0	0	0	0	0	0	0	0	0	0	0	0	0	0	0	0	0
FvH4_2g12622		Ribonuclease H-like superfamily protein	0	0	0	0	0	0	0	0	0	0	0	0.04	0	0	0	0	0	0	0	0	0	0	0	0	0	0	0	0	0	0	0	0	0	0	0	0	0	0	0	0	0	0	0	0	0.01	0
FvH4_2g12641		Polynucleotidyl transferase, ribonuclease H-like superfamily protein	0	0	0	0	0	0	0	0	0	0	0.04	0	0	0	0	0	0	0	0	0	0	0	0	0	0	0	0	0	0	0	0	0	0	0	0	0	0	0	0	0	0.04	0	0	0	0	0
FvH4_2g12642		Ribonuclease H-like superfamily protein	0	0	0	0	0	0	0	0	0	0	0	0	0	0	0	0	0	0	0	0	0	0	0	0	0	0	0	0	0	0	0	0	0	0	0	0	0	0	0	0	0	0	0	0	0	0
FvH4_2g12671		Polynucleotidyl transferase, ribonuclease H-like superfamily protein	0	0	0	0	0	0	0	0	0	0	0	0	0	0	0	0	0	0	0	0	0	0	0	0	0	0	0	0	0	0	0	0	0	0	0	0	0	0	0	0	0	0	0	0	0	0
FvH4_2g12711		Acyl-CoA N-acyltransferases (NAT) superfamily protein	3.98	2.26	3.67	2.69	5.29	4.07	2.28	2.6	3.56	2.62	3.01	1.83	2.76	1.05	1.42	1.19	1.03	2.15	0.94	1.07	0.92	1.71	1.8	1.18	1.62	1.45	0.44	3.12	2.06	2.27	3.37	2.16	3.27	3.94	0.11	3.22	2.92	1.83	1.04	2.66	3.36	3.98	4.57	3.05	1.33	0.44
FvH4_2g12781			0	0	0	0	0	0	0	0.43	0	0	0	0	0	0	0	0	0	0	0	0	0	0	0	0	0	0	0	0	0	0	0	0	0	0	0	0	0	0	0.07	0	0	0	0	0	0	0
FvH4_2g12791			44.66	35.63	27.95	28.77	18.17	27.7	27.1	34.15	23.16	22.15	29.73	22.44	46.75	58.91	49.7	54.71	48.93	52.81	52.04	45.7	53.79	46.64	65.91	51.43	63.72	54.85	56.06	36.45	10.7	32.4	26.82	20.83	37.05	20.06	3.94	23.96	44.84	18.56	42.17	22.54	18.46	13.67	12.35	20.08	82.24	105.75
FvH4_2g12792			0.18	0.3	0.38	0.35	1.13	1.07	0.39	31.63	0.2	0.56	0.44	1.31	2.02	0.25	0.32	0	0	1.09	0.82	0.2	0.27	0.15	0.21	0.17	0.29	0.23	0	0.39	0.14	0.7	0.61	1.34	0.13	0.85	11.87	1.64	2.03	1.09	4.35	2.54	0.48	1.07	1.74	0.71	0.25	0.39
FvH4_2g12801		Tryptophan/tyrosine permease	7.63	7.47	7.44	8.02	4.43	3.89	3.86	1.4	8.91	9.71	8.64	4.92	6.29	3.54	1.53	0.97	0.74	3.99	2.42	1.42	1.23	0.93	1.14	0.39	0.97	0.42	14.91	12.1	1.6	9.49	4.59	1.71	6.99	8.37	0.06	6.3	1.97	1.84	1.33	5.59	5.07	2.98	1.69	1.16	2.97	2.03
FvH4_2g12831			0	0	0	0	0	0	0	0	0	0	0.04	0	0	0	0	0	0	0	0	0	0	0	0	0	0	0	0	0	0	0	0	0	0	0	0	0	0	0	0	0	0	0	0	0	0	0
FvH4_2g12851			7.6	6.14	6.27	9.89	2.42	3.04	6.5	0.57	10.86	9.13	7.12	2.32	3.41	2.43	1.35	1.58	1.01	2.14	1.21	1.56	1.02	1.69	1.45	0.95	1.83	0.83	4.55	8.58	0.97	5.47	2.71	0.93	3.95	4.41	0	4.08	0.73	0.75	0.13	2.72	2.61	0.68	0.73	0.79	3.75	2.15
FvH4_2g12901			0	0	0	0	0	0	0	0	0	0	0.08	0	0	0	0	0	0	0	0	0	0	0	0	0	0	0	0	0	0	0	0	0	0	0	0	0	0	0	0	0	0	0	0	0	0	0
FvH4_2g12902			0	0	0	0	0	0	0	0	0	0	0	0.03	0	0	0	0	0	0	0	0	0	0	0	0	0	0	0	0	0	0	0	0	0	0	0	0	0	0	0	0	0	0	0	0	0	0
FvH4_2g13111		Ribonuclease H-like superfamily protein	0.02	0.08	0.11	0.14	0.15	0.08	0.18	0.16	0.14	0.09	0.11	0.1	0.12	0	0.02	0.02	0	0.07	0	0.02	0.02	0	0.01	0	0	0	0	0.03	0	0.49	0.08	0.28	0.11	0.27	0.05	0.28	0	0.02	0.11	0.11	0.28	0.75	1.28	1.62	0.01	0.04
FvH4_2g13112	CRK8	cysteine-rich RLK (RECEPTOR-like protein kinase) 8	0.04	0	0	0.06	0	0	0.14	0	0	0.09	0.08	0	0	0	0	0	0	0	0	0	0	0	0	0	0	0	0	0	0	0	0.04	0	0	0	0	0	0	0	0.15	0.16	0.18	0.89	1.56	0.66	0	0
FvH4_2g13113		DNAse I-like superfamily protein	0	0	0	0	0	0	0	0	0	0	0	0	0	0	0	0	0	0	0	0	0	0	0	0	0	0	0	0	0	0	0	0	0	0	0	0	0	0	0	0	0	0.05	0	0	0	0
FvH4_2g13181			0	0	0	0	0	0	0	0	0	0	0	0	0	0	0	0	0	0	0	0.05	0	0	0	0	0	0	0	0	0	0	0	0	0	0	0	0	0	0	0	0	0	0	0	0	0	0
FvH4_2g13191			0	0	0	0	0	0	0	3.37	0	0	0	0	0	0	0	0	0	0	0	0	0	0	0	0	0	0	0	0	0	0	0	0	0	0	0	0	0	0	0	0	0	0	0	0	0	0
FvH4_2g13221			0	0	0	0	0	0	0	0	0	0	0	0	0	0	0	0	0	0	0	0	0	0	0	0	0	0	0	0	0	0	0	0	0	0	0	0	0	0	0	0	0	0	0	0	0	0
FvH4_2g13271			0.83	0.46	0.42	0.81	0.86	1.11	1.84	0.85	0.48	0.72	0.72	0.43	0.37	0.36	0.12	0	0.06	0.24	0.2	0	0	0.04	0	0	0	0.05	0.1	0	0	0.69	0.73	0.4	0	0.31	0	0.45	0.16	1.6	0.41	0.85	0.69	0.51	0.26	0.3	0.06	0.02
FvH4_2g13341			0	0	0	0	0	0	0	0	0	0	0	0	0	0	0	0	0	0	0	0	0	0	0	0	0	0	0	0	0	0	0	0	0	0	0.22	0	0	0	0.1	0	0	0	0	0	0	0
FvH4_2g13342			0	0	0	0.11	0	0	0	1.7	0	0	0	0	0	0	0	0	0	0	0	0	0	0	0	0	0	0	0.17	0.12	0	1.57	0.86	0	0	0	0	0.09	0	0	0	0	0	0	0.22	0	0	0
FvH4_2g13361			0	0	0	0.02	0	0	0	0.04	0	0	0	0	0	0	0	0	0	0	0	0	0	0	0	0	0	0	0	0	0	0	0.03	0	0	0	0.45	0	0	0	0	0	0	0	0	0	0	0
FvH4_2g13381		Bifunctional inhibitor/lipid-transfer protein/seed storage 2S albumin superfamily protein	0	0	0	0	0	0	0	0	0	0	0	0	0	0	0	0	0	0	0	0	0	0	0	0	0	0	0	0	0	0	0	0	0	0	0	0	0	0	0	0	0	0	0	0	0.01	0
FvH4_2g13411			0	0	0	0	0	0.11	0.05	1.43	0	0	0	0.04	0	0	0	0	0	0	0	0	0	0	0	0	0	0	0	0	0	0	0.25	0	0	0.08	1.44	0	0.06	0	0.04	0.05	0	0	0.05	0.03	0	0
FvH4_2g13431			0	0	0	0	0	0	0	1.33	0	0	0	0	0	0	0	0	0	0	0	0	0	0	0	0	0	0	0	0.27	0	0	0	0	0	0	0	0	0	0	0.22	0	0	0	0	0	0	0.04
FvH4_2g13451		DNA/RNA polymerases superfamily protein	0	0	0.07	0	0	0	0	0	0	0	0	0	0	0	0	0	0	0	0.05	0	0	0	0	0	0	0	0	0	0	0	0	0.07	0	0	0.2	0	0.09	0	0	0	0.06	0	0	0	0.13	0.03
FvH4_2g13461			0.55	0.68	1.11	0.84	1.01	0.6	0.75	0	1.58	1.12	2.47	0.58	0.8	0.16	0	0	0.06	0.92	0	0	0	0	0.03	0.03	0.03	0	0.12	0.08	0.09	0.09	0	0	2.4	0.43	0	0.12	0.37	0.06	0.07	0.43	0.06	0.1	0	0.05	0	0
FvH4_2g13511			0	0	0	0	0	0	0	0	0	0	0	0	0	0	0	0	0	0	0	0	0	0	0	0	0	0	0	0	0	0	0.11	0	0	0	0	0	0	0	0	0	0	0	0	0	0	0
FvH4_2g13512			0	0	0	0	0	0	0	0.1	0	0	0	0.04	0	0	0	0	0	0	0	0	0	0	0	0	0	0	0	0	0	0	0.15	0	0	0	0.09	0	0	0	0	0	0	0	0	0	0	0
FvH4_2g13520			0	0	0	0	0.06	0.17	0	0	0	0	0	0.02	0	0	0	0	0	0	0	0	0	0	0	0	0	0	0	0	0	0	0	0	0	0	0	0	3.69	0	0.17	0	0	0	0	0	0	0
FvH4_2g13531			0	0	0	0.16	0.09	0	0	0	0	0	0	0	0	0	0	0	0	0	0	0	0	0	0.03	0	0	0	0	0	0	0	0.07	0	0	0	0	0	0	0	0	0	0.13	0	0.08	0	0	0
FvH4_2g13532		F-box family protein with a domain of unknown function (DUF295)	0	0	0	0	1.12	0.56	0.18	0.12	0	0	0	0	0	0	0	0	0	0	0	0	0	0	0.02	0	0	0	0	0	0	0	0	0	0	0.04	0	0	0.07	0	0	0	0	0	0	0	0	0
FvH4_2g13561			0	0	0	0	0	0	0	0	0	0	0	0	0	0	0	0	0	0	0	0	0	0	0	0	0	0	0	0	0	0	0	0	0	0	0.15	0	0	0	0	0	0	0	0	0	0	0
FvH4_2g13562			0	0	0	0	0	0	0	0	0	0	0	0.03	0	0	0	0	0	0	0	0	0	0	0	0	0	0	0	0	0	0	0	0	0	0	0	0	0	0	0	0	0	0	0	0	0	0
FvH4_2g13563			0	0	0	0	0	0	0	0	0	0	0.04	0	0	0	0	0	0	0	0	0	0	0	0	0	0	0	0	0	0	0	0	0	0	0	0	0	0	0	0	0	0	0	0	0	0	0
FvH4_2g13581		Ribonuclease H-like superfamily protein	0	0	0	0	0	0	0	0	0	0	0	0	0	0	0	0	0	0	0	0	0	0	0	0	0	0	0	0	0	0	0	0	0	0	0	0	0	0	0	0	0	0	0	0	0	0
FvH4_2g13611			0	0	0	0	0	0	0	0.97	0	0	0	0.03	0	0	0	0	0	0	0	0	0	0	1.7	0.59	0	1.24	0	0	0	0	0	0	0	0	0.22	0	0	0	0	0	0	0	0	0	0	0
FvH4_2g13612	WIT1	WPP domain-interacting protein 1	0	0	0	0	0	0	0	0	0	0	0	0	0	0	0	0	0	0	0	0	0	0	0	0	0	0	0	0	0	0	0	0	0	0	0	0	0	0	0	0	0	0	0	0	0	0
FvH4_2g13613			0	0	0	0	0	0	0	2.29	0	0	0	0	0	0	0	0	0	0	0	0	0	0	0	0	0	0	0	0	0	0	0	0.07	0	0	0.21	0	0	0	0	0	0	0	0	0	0	0
FvH4_2g13681			0	0	0	0	0.39	1.53	2.14	0.45	0	0	0	0	0	0	0	0.03	0	0	0.03	0.03	0.16	0.03	0	0	0.02	0	0	0	0	0	0	0	0	0.03	0.24	0.03	0	0.16	0.07	0	0	0	0	0	0.02	0.01
FvH4_2g13781			0.03	0	0	0	0	0	0	0.96	0	0.03	0	0	0	0	0	0	0	0	0	0	0	0	0	0	0	0	0	0	0	0	0	0	0	0	1.73	0	0	0	0.14	0	0	0	0	0	0	0
FvH4_2g13782			0	0	0	0	0	0	0	2.14	0	0	0	0	0	0	0	0	0	0	0	0	0	0	0	0	0	0	0	0	0	0	0	0	0	0	3.87	0	0	0	0.25	0	0	0	0	0	0	0
FvH4_2g13791			0	0	0	0.2	0.48	0	0	0	0	0	0	0	0	0	0	0	0	0	0	0	0	0	0	0	0	0	0	0.15	0	0	0	0	0	0	0	0	0	0	0	0	0	0	0	0	0	0
FvH4_2g13831	BRIZ1	zinc finger (ubiquitin-hydrolase) domain-containing protein	0	0	0	0.19	0.05	0	0	0	0.02	0	0	0	0	0	0	0	0	0	0	0	0	0	0	0	0	0	0	0	0	0	0	0	0	0	0	0	0	0	0	0	0	0	0	0	0	0
FvH4_2g13832		Regulator of Vps4 activity in the MVB pathway protein	0	0	0	0.24	0	0.23	0	0.08	0	0	0	0	0	0	0	0	0	0	0	0	0	0	0	0	0	0	0	0	0	0	0	0	0	0	0	0	0	0	0	0	0	0	0	0	0.02	0
FvH4_2g13841			0	0	0	0.04	0	0	0	0.04	0	0	0.03	0	0	0	0	0	0	0	0	0	0	0	0	0	0	0	0	0	0	0.04	0	0.04	0	0.03	0	0.03	0.04	0	0	0	0	0	0	0	0	0
FvH4_2g13851			0	0	0	0	0	0	0	0	0	0	0	0	0	0	0	0	0	0	0	0	0	0	0	0	0	0	0	0	0	0	0	0	0	0	0	0	0	0	0	0	0	0	0	0	0	0.01
FvH4_2g13861		Small nuclear ribonucleoprotein family protein	318.61	299.23	276.53	232.29	110.98	133.47	151.22	70.01	243.36	221.48	186.66	151.89	162.93	155.46	131.99	137.81	106.31	159.55	127.31	107.5	113.05	99.07	91.93	100.97	96.43	126.46	353.47	218.35	43.35	132.94	114.22	68.61	160.62	163.93	2.1	163.23	104.02	65.27	60.02	126.59	120.3	68.9	63.58	75.36	167.55	171.47
FvH4_2g13881		Homeodomain-like superfamily protein	0	0	0.02	0	9.07	0.26	0	0	0.03	0.12	0	0.04	0	0	0	0	0	0	0	0	0	0	0	0	0	0	0	0	0	0	0	0	0	0	0	0	0.11	0	0	0	0	0	0	0	0	0
FvH4_2g13901			0	0	0	0	0	0	0	0.03	0	0	0	0	0	0	0	0	0	0	0	0	0	0	0	0	0	0	0	0	0	0	0	0	0	0	0	0	0	0	0	0	0	0	0	0	0	0
FvH4_2g13902		Ribonuclease H-like superfamily protein	0	0	0	0	0	0	0	9.67	0	0	0	0	0	0	0	0	0	0	0	0	0	0	0	0	0	0	0	0	0	0	0	0	0	0	13.61	0	0	0	0.06	0	0	0	0	0	0	0
FvH4_2g13921			17.36	10.19	14.98	13.92	15.3	22.03	13.68	13.64	16.38	13.26	19.72	11.92	23	17.09	17.05	20.28	15.75	17.51	24.74	23.64	21.5	16.86	15.03	7.99	11.76	13.14	9.64	9.77	6.13	19.5	29.97	23.22	13.08	14.24	0.73	13.81	14.35	17.71	15.87	11.02	14.93	14.51	17.07	13.19	19.96	11.97
FvH4_2g13922			4.8	2.68	3.49	3.2	6.53	7.89	3.19	3.2	2.74	2.71	3.49	2.04	5.31	2.9	3.02	2.03	3.31	3.62	3.56	6.76	3.59	2.36	1.87	1.06	2.55	1.72	1.7	2.6	1.16	4.29	6.28	4.33	1.26	1.67	0.27	5.05	1.71	2.79	2.26	2.74	4.43	3.61	3.29	2.13	6.15	4.59
FvH4_2g13931		Josephin family protein	0	0	0	0	0.11	0	0	0	0	0	0.08	0.04	0	0	0	0	0	0	0	0	0	0	0	0	0	0	0	0	0	0	0	0	0.2	0	0	0	0	0.07	0.08	0	0	0	0	0	0.05	0
FvH4_2g13942	GMD1	GDP-D-mannose 4,6-dehydratase 1	0	0	0	0	0	0	0	0.59	0	0	0	0.05	0	0	0.1	0.24	0	0	0	0	0.08	0	0.04	0	0.18	0.04	0	0	0	0	0	0	0	0	0	0	0	0	0	0	0	0	0	0	0.26	0.16
FvH4_2g13961		zinc knuckle (CCHC-type) family protein	0	0	0	0.03	0	0	0	0	0.02	0	0	0.03	0	0.02	0	0	0	0	0	0	0.02	0	0	0	0	0	0	0	0	0.21	0.39	0.28	0	0.41	0	0.21	0	0	0	0.03	0	0	0.03	0	0.71	0.65
FvH4_2g14011	SWEETIE	HEAT repeat-containing protein	0	0	0	0.05	0	0	0	0	0	0	0	0	0	0	0	0	0	0	0	0	0	0	0	0	0	0	0	0	0	0	0	0	0	0	0	0	0	0.89	0.17	0	0	0	0	0	0	0
FvH4_2g14031		Disease resistance protein (TIR-NBS-LRR class) family	0	0	0.01	0.08	0.04	0	0.07	0	0.02	0	0.15	0	0.09	1.02	0.35	0.19	1.28	0.15	2.6	1.18	0.58	2.11	1.37	1.25	0.8	0.5	0	0	0	0.04	0.03	0.17	0	0	0	0.02	11.05	0.17	1.67	0.03	0	0.04	0	0.09	2.81	2.57
FvH4_2g14071			0	0.03	0.01	0	3.04	0.16	0.12	0.04	0.02	0	0	0	0	0	0	0	0	0	0	0	0	0	0	0	0	0	0	0	0	0	0	0	0	0	0	0	0	0	0.03	0	0.12	0.09	0.04	0	0	0.01
FvH4_2g14101	ATSEN2,SEN2	splicing endonuclease 2	12.55	7.95	12.39	11.78	15.43	12.78	9.84	9.28	12.43	10.77	14.14	9.39	25.85	10.58	6.27	5.48	6.11	31.98	16.61	9.95	9.94	12.78	9.06	2.42	8.06	2.89	1.45	8	5.25	6.98	7.88	7.97	18.64	9.43	0.2	10.65	7.96	9.69	7.18	11.07	11.85	10.15	9.96	9.67	18.84	6.92
FvH4_2g14201		Cysteine proteinases superfamily protein	53.84	55.78	65.52	100.25	95.95	87.87	84.58	56.45	97.54	90.63	78.11	55.81	52.82	56.4	42.35	49.36	40.64	48.29	58.49	43.04	47.79	42.99	36.2	30.8	42.65	31.67	40.61	51.74	17.04	44.39	41.15	41.14	49.68	48.93	6.62	56.93	36.36	47.31	37.13	49.9	47.4	40.21	43.3	41.64	47.54	49.55
FvH4_2g14202		Polynucleotidyl transferase, ribonuclease H-like superfamily protein	0	0	0	0	0.52	0	0	0	0	0	0	0	0	0	0	0	0	0.08	0	0	0	0	0	0	0	0	0	0	0	0	0.22	0	0.1	0	0	0	0	0	0	0.08	0	0	0	0	0	0.03
FvH4_2g14241			0.08	0.1	0.07	0.05	0.12	0	0.06	0	0.09	0.05	0.14	0.16	0.1	0.14	0.18	0.34	0.13	0.05	0.08	0.04	0	0	0.27	2.74	0.28	2.64	0	0.06	0.06	0	0.04	0.05	0.4	0	0	0.08	0.5	0.04	0.87	0.14	0.04	0.13	0.2	0.51	0	0
FvH4_2g14281		BED zinc finger ;hAT family dimerisation domain	0	0	0	0	0	0	0	0	0	0	0	0	0	0	0	0	0	0	0	0	0	0	0	0	0	0	0	0	0	0	0	0	0	0	0	0	0	0	0	0	0	0	0	0	0	0
FvH4_2g14321		disease resistance protein (TIR-NBS-LRR class) family	5.7	4.8	9.32	8.83	9.32	11.89	12.17	7.93	7.8	6.5	11.38	7.51	15.54	9.54	6.05	5.26	4.26	12.34	12.15	8.21	9.34	7.24	7.3	4.09	7.51	6.72	0.12	0.35	0.23	6.42	8.37	6.19	10.9	9.56	0.04	12	2.38	9.21	14.04	10.18	12.18	9.79	8.85	9.24	7.67	6.11
FvH4_2g14331			0.02	0	0	0	0	0	0	0	0	0	0	0	0	0	0	0	0	0	0	0	0	0	0	0	0	0	0	0	0	0	0	0	0	0	0	0	0	0	0	0	0	0	0	0	0	0
FvH4_2g14332			0	0	0	0.15	0.79	1.42	0.48	0	0	0	0	0	0	0	0	0	0	0	0	0	0	0	0	0	0	0	0	0	0	0	0	0	0	0	0	0	0	0	0	0	0	0	0	0	0	0
FvH4_2g14361			0	0	0	0	0	0.03	0	0.03	0	0	0.02	0.01	0.02	0	0	0	0	0.02	0	0	0	0	0	0	0	0	0	0.03	0.06	0	0	0	0.03	0	0	0	0.03	0.12	0	0.02	0	0	0	0	0	0
FvH4_2g14421			0	0	0	0	0	0	0	0.18	0	0	0	0.05	0	0	0	0	0	0	0	0	0	0	0	0	0	0.02	0.17	0	0.07	1.56	2.1	8.21	0	0.04	0	0.08	0	0	0	0	0	0.07	0.16	0.15	0	0
FvH4_2g14422			0	0	0	0	0	0	0	0.93	0	0	0	0	0	0	0	0	0	0	0	0	0	0	0	0	0	0	1.18	0	0	3.01	0.8	2.32	0	0	0	0.77	0	0	0	0	0	0	0.23	0	0	0
FvH4_2g14521	ARF10	auxin response factor 10	0	0	0	0	0	0	0	0	0	0	0	0	0	0	0	0	0	0	0	0	0	0	0	0	0	0	0	0	0	0	0	0	0	0	0	0	0	0	0	0	0	0	0	0	0	0
FvH4_2g14522		zinc ion binding;nucleic acid binding	0	0	0	0	0	0	0	0	0	0	0	0.01	0	0	0	0	0	0	0	0	0	0	0	0	0	0	0	0	0	0	0	0	0	0	0	0	0.03	0	0	0	0	0	0	0	0.01	0
FvH4_2g14571			0	0.05	0.02	0.05	0	0	0.11	0	0.02	0.05	0	0	0	0	0	0	0	0	0	0	0	0	0	0	0	0	0	0	0	0	0	0	0.04	0	0	0.03	0.16	0	0.06	0	0	0	0	0	0.07	0.03
FvH4_2g14572		Far-red impaired responsive (FAR1) family protein	0	0	0.05	0	0	0	0	0.11	0.03	0	0	0	0	0	0	0	0	0	0	0	0	0	0	0	0	0	0	0	0	0	0.04	0	0	0	0	0	0	0	0	0	0	0	0	0	0.03	0.07
FvH4_2g14771			0	0	0	0	0	0	0	0	0	0	0	0	0	0	0	0	0	0.03	0	0	0	0	0	0	0	0	0	0	0	0	0	0	0	0	0	0	0	0	0	0	0	0	0	0	0.02	0.02
FvH4_2g14772			1.99	2.23	2.74	0.7	2.69	1.69	1.42	2.86	1.52	0.64	0.35	0.79	0.89	0	0	0.07	0	0.87	0.07	0.16	0.07	0.35	0.33	0.07	0	0.26	0.14	0.61	0.55	0.55	0.81	0.48	0.84	1.57	0.89	0.94	1.26	0.57	0.34	1.48	1.14	0.85	1.19	0.37	0.24	0.12
FvH4_2g14791		Mog1/PsbP/DUF1795-like photosystem II reaction center PsbP family protein	9.56	11.04	11.4	3.75	4.98	5	2.24	0.76	7.84	5.99	5.93	2.62	5.5	2.12	0.98	1.13	4.14	4.67	3.32	2.04	2.09	3.14	2.33	1.56	2.14	1.94	1.65	5.52	4.13	1.74	1.88	1.65	14.43	2.17	0.15	2.45	81.45	3.01	1.39	4.75	3.16	4.11	4.54	10.07	1.7	0.55
FvH4_2g14861			0	0	0	0.1	0.17	0.08	0.23	0.23	0.04	0.04	0	0.06	0	0	0	0	0	0	0	0	0	0	0	0.56	0	0.25	0	0.15	0	0.08	0.24	1.15	0	0.11	0	0.05	0	0	0.31	0.26	0	0	0.14	0.32	0	0.02
FvH4_2g14881			0	0	0	0	0	0	0	0	0	0	0	0	0	0	0	0	0	0	0	0	0	0	0	0	0	0	0	0	0	0	0	0	0	0	0	0	0	0	0	0	0	0	0	0	0	0
FvH4_2g14882			34.37	24.89	34.83	29.46	34.31	23.66	25.45	17.3	38.34	36.31	41.4	30.87	21.27	23.46	21.36	17.26	19.41	20.85	25.11	25.22	21.33	24.96	7.38	4.63	4.04	2.54	3.1	32.91	19.42	25.57	24.62	26.88	25.53	21.79	1.67	27.27	20.47	28.59	19.84	33.37	30.04	28.16	32.25	39.73	36.14	14.45
FvH4_2g14911		zinc ion binding;nucleic acid binding	0	0	0	0	0	0	0	0	0	0	0	0	0	0	0	0	0	0	0	0	0	0	0	0	0	0	0	0	0	0	0	0	0	0	0	0	0	0	0	0	0	0	0	0	0	0
FvH4_2g14912		Restriction endonuclease, type II-like superfamily protein	3.07	1.89	2.74	3.26	2.09	1.84	2.95	0.93	3.3	2.34	3.4	1.15	2.87	1.53	0.66	0.34	0.69	3.22	1.55	0.52	0.64	0.78	0.52	0.39	0.58	0.25	0.88	2.84	0.27	1.37	1.14	0.4	2.31	1.14	0	1.28	0.95	0.42	0.07	1.41	1.48	0.7	0.34	0.69	1.73	0.29
FvH4_2g14913	SETH1	phosphatidylinositolglycan synthase family protein	0.45	0.13	0.47	0.48	0.78	0.61	3.64	21.22	0.65	0.47	0.96	0.54	1.81	1.02	0.23	0.18	0.43	2.03	1	0.87	0.3	0.32	0.09	0.07	0.03	0.11	0.05	0.71	0.21	0.93	0.78	0.71	0.45	1.18	1.72	1	0.22	0.41	0.13	0.91	1.02	0.6	0.46	0.21	0.35	0.15
FvH4_2g14914	RPM1,RPS3	NB-ARC domain-containing disease resistance protein	0.42	0.04	0.86	1.17	10.06	1.81	4.16	28.4	0.92	0.77	0.99	0.83	2.2	1.05	0.4	0.29	0.19	2.8	1.3	0.85	0.74	0.64	0.14	0.11	0.02	0.14	0.07	1.26	0.05	1.63	0.88	0.73	2	1.98	2.21	2.39	0.38	0.34	0.16	1.29	1.45	0.98	0.48	0.47	3.29	2.92
FvH4_2g14951			6.17	5.32	8.17	9.51	5.48	4.1	3.36	1.03	14.56	12.56	7.71	11.27	4.22	0.56	0.24	0.2	0.23	1.37	1.04	0.56	0.2	1.18	0.9	1.51	0.67	1.01	4.7	2.21	0.64	3.02	2.32	0.83	6.05	31.63	0.51	15.2	8.07	9.81	3.5	17.56	9.08	5.56	3.04	2.23	5.26	0.47
FvH4_2g14961	EDA35	temperature sensing protein-related	11.96	10.32	11.07	11.08	11.09	11.9	12.39	26.7	17.82	18.01	12.69	14.79	13.07	11.01	11.28	9.97	10.06	10.01	9.63	10.17	8.93	9.7	8.58	7.94	9.54	7.95	8.4	12.08	8.72	12.13	10.35	6.73	11.46	40.49	34.04	21.01	11.57	9.59	5.93	25.52	14.39	14.55	11	11.73	7.47	4.35
FvH4_2g14981	ATMRP13,MRP13	multidrug resistance-associated protein 13	6.24	2.8	3.32	2.14	3.88	5.48	6.54	2.97	5.04	2.59	5.77	3.05	3.24	1.65	0.27	0.11	0.18	1.95	2.57	0.45	0.36	0.3	0.29	0.09	0.16	0.13	0.45	5.63	3.37	5	4.68	2.96	7.5	6.21	0.05	8.61	5.06	1.71	2.47	6.77	4.67	3.6	3.68	4.68	18.4	14.85
FvH4_2g15031		hAT dimerisation domain-containing protein / transposase-related	0.31	0.95	1.05	0.47	0.56	0.48	0.92	0.33	1.22	0.56	0.39	0.74	0.44	0.47	0.42	0.31	0.79	0.43	0.62	0.71	0.55	0.61	0.39	0.2	0.18	0.07	0.06	0.56	0.05	0.35	0.22	0.31	0.05	0.64	0.04	0.26	0.57	0.49	0.31	0.99	0.38	0.55	0.92	0.79	0.49	0.2
FvH4_2g15041			0.2	0.1	0.02	0	0	0	0.07	0.15	0.11	0.07	0	0	0	0	0	0	0	0	0	0	0	0	0	0	0	0	0	0	0	0	0	0	0	0	0.06	0	0	0	0	0.06	0.06	0	0	0	0.02	0
FvH4_2g15101			0.06	0	0.09	0	0.3	0.57	0.54	0.27	0	0.07	0.12	0.11	0	0	0.11	0	0.11	0	0	0	0.19	0.08	0.31	0.05	0.05	0.2	0.38	0	0	0.59	0.43	0.26	0.28	0.1	0.12	0.67	0.92	0.29	0	0.12	0	0	0.12	0.08	2.52	1.16
FvH4_2g15131			0	0	0.08	0.04	2.85	2.79	5.08	1.35	0.05	0	0.33	0.23	0	0.06	0	0.06	0.07	0	0.07	0	0	0	0.06	0.1	0	0.07	0.27	0.19	0	9.47	3.43	4.65	0	1.05	0	2.31	0.86	1.96	0.32	0.16	0.07	0.23	0.26	0.06	0.1	0.04
FvH4_2g15132			0	0.16	0	0.11	0.13	0.25	0.18	2.86	0.09	0.06	0.26	0.07	0.21	0	0.15	0.04	0.09	0.1	0.17	0.05	0.34	0.59	0.1	0.16	0.05	0.35	0.08	0.18	0.4	0.33	2.6	1.21	0	0.27	0.53	0.21	0	0.51	0.1	0.21	0.09	0.22	0.16	0.18	0.22	0.15
FvH4_2g15181			0	0	0	0	0	0	0	0	0	0	0	0	0	0	0	0	0.22	0	0	0	0	0	0	0.14	0	0.05	0	0	0	0	0	0	0	0	0	0	0	0	0	0	0	0	0	0	0.07	0
FvH4_2g15191			0	0	0	0	0	0	0	0	0	0	0.01	0	0	0	0	0	0	0	0	0	0	0	0	0	0	0	0	0	0	0	0	0	0	0	0	0	0.01	0	0	0	0	0	0	0	0	0
FvH4_2g15201	FRS3	FAR1-related sequence 3	0	0	0	0	0	0	0	0	0	0	0	0	0	0	0	0	0	0	0	0	0	0	0	0	0	0	0	0	0	0	0	0	0	0	0	0	0	0	0	0	0	0	0	0	0	0
FvH4_2g15231			0	0	0	0.03	0	0	0	0.6	0	0	0	0	0	0	0	0	0	0	0	0.03	0	0	0	0.01	0	0	0	0	0	0	0	0	0	0	1.03	0	0	0	0	0	0	0	0	0	0	0
FvH4_2g15281		BED zinc finger ;hAT family dimerisation domain	0	0	0	0	0	0	0	0.13	0	0	0	0	0	0	0	0	0	0	0	0	0	0	0	0	0	0	0	0	0	0	0	0	0	0	0	0	0	0	0	0	0	0	0	0	0	0
FvH4_2g15291		2-oxoglutarate (2OG) and Fe(II)-dependent oxygenase superfamily protein	0	0	0	0	0	0	0	0	0	0	0.04	0.02	0	0	0	0	0	0	0	0	0	0	0	0	0	0	0	0	0	0.05	0	0	0	0.23	0	0.19	0	0	0.04	0.04	0	0.05	0	0	0	0
FvH4_2g15311			0	0	0	0	0	0	0	0	0	0	0	0	0	0	0	0	0	0	0	0	0	0	0	0	0	0	0	0	0	0	0	0	0	0	0.43	0	0	0	0.07	0	0	0	0	0	0	0
FvH4_2g15312		2-oxoglutarate (2OG) and Fe(II)-dependent oxygenase superfamily protein	0	0.08	0.08	0	0.17	0.08	0	0.7	0.08	0.07	0.26	0.09	0	0.1	0	0	0.06	0	0	0.06	0	0	0.02	0	0	0.03	0	0	0	0.17	0	0	0	0	6.16	0.11	0	0.11	0.57	0	0	0.09	0	0.09	0	0.01
FvH4_2g15313			0	0	0	0	0.07	0	0	0	0	0	0	0	0	0	0	0	0	0	0	0	0	0	0	0	0	0	0	0	0	0	0	0	0.06	0	0	0	0	0	0	0	0	0	0	0	0	0
FvH4_2g15321	ATTIP49A,RIN1	P-loop containing nucleoside triphosphate hydrolases superfamily protein	9.45	4.36	8.56	14.41	10.89	11.78	12.66	4.24	10.08	9.89	22.46	26.9	22.24	7.83	2.4	1.78	1.78	20.73	5.13	2.31	2.26	2.09	2.35	0.64	1.8	1.14	2.02	9.22	0.66	7.46	6.04	1.83	32.08	6.01	0	9.64	2.44	26.67	2.49	43.77	38.26	25.07	12.52	4.49	5.71	2.58
FvH4_2g15340	ATTIP49A,RIN1	P-loop containing nucleoside triphosphate hydrolases superfamily protein	1.14	0.64	0.76	4.2	1.77	1.43	1.38	0.46	0.89	2.6	7.8	5.56	0.8	1.02	2.38	1.77	0.98	0.59	0.57	0.26	0.4	0.07	0.15	0	0.92	0.08	0	0	0	0.12	0.27	1.31	9.97	0.34	9.98	0.57	0	1.86	0.38	1.48	1.46	1.23	0.1	0.07	0.53	0.17
FvH4_2g15441		GCIP-interacting family protein	41.54	29.08	46.72	95.86	79.27	60.9	64.99	51.79	97.3	92.77	78.52	51.62	72.18	76.46	76.48	86.27	69.43	86.73	82.64	124.7	136.14	128.14	66.91	55.59	52.62	60.69	8.1	52.24	18.49	58.63	55.57	57.39	66.58	51.68	18.52	57.61	47.81	53.15	53.85	46.21	49.05	45.52	50.08	57.77	79.55	55.91
FvH4_2g15681			0	0	0	0	0	0.03	0	0	0	0	0	0	0	0	0	0	0	0	0	0	0	0	0	0	0	0	0	0	0	0	0	0	0	0	0	0	0.04	0	0.06	0	0	0	0	0	0	0
FvH4_2g15701			0	0	0	0	0	0	0	0	0	0	0	0	0	0	0	0	0	0	0	0	0	0	0	0	0	0	0	0	0	0	0.03	0	0	0	0	0	0	0	0	0	0	0	0	0	0.01	0
FvH4_2g15711			0	0	0	0	0	0	0	0	0	0	0	0	0	0	0	0	0	0	0	0	0	0	0	0	0	0	0	0	0	0	0	0	0	0	0.19	0	0	0	3	0	0	0	0	0	0	0
FvH4_2g15721			0	0	0	0	0	0	0	0	0	0	0	0	0	0	0	0	0	0	0	0	0	0	0	0	0	0	0	0	0	0	0	0	0	0	0	0	0	0	0	0	0.06	0	0	0	0.08	0
FvH4_2g15722		Major facilitator superfamily protein	0.38	0.76	0.77	0.83	0.75	0.39	0.38	0.33	0.76	0.34	0.52	0.34	0.44	0.23	0.25	0.39	0.18	0.37	0.16	0.21	0.07	0.26	0.09	0.07	0.22	0.07	3.93	0.41	0.41	7.97	12.25	4.28	0.37	1.19	0	1.24	0.14	0.16	0.04	0.22	0.32	0.75	1.21	0.76	0.52	0.15
FvH4_2g15801		O-methyltransferase family protein	0	0	0	0	0.59	0	0.11	0.75	0	0.05	0	0.13	0	0	0.18	0	0	0	0	0	0	0	0	0	0	0.04	0.3	0	0	0.23	0.68	0.4	0	0	0	0.08	0	0.15	0	0	0	0	0.19	0	0.03	0
FvH4_2g15802			2	2.74	1.51	0.05	2.09	0.23	0.78	0.9	0.11	0.05	0.19	0.18	0.49	0.28	0.18	0.22	0.09	0.66	0.47	0.26	0.23	0.19	0.22	0.22	0.34	0.08	0.47	0.56	0	0.24	0.71	0.11	0.69	0	0	0.08	1	0.71	0.74	0.1	0.25	0.26	0.7	0.41	0.32	0
FvH4_2g15841			0.01	0	0	0	4.91	9.74	6.85	0.78	0	0	0	0.03	0	0	0	0	0	0	0	0	0	0	0	0.02	0	0	0.36	0	0	0.91	0.77	0	0	0.05	0	0.09	0	0	0	0	0	0.08	0.06	0	4.06	0.9
FvH4_2g15861		Polynucleotidyl transferase, ribonuclease H-like superfamily protein	0	0	0	0	0.07	0	0.06	0	0	0	0	0	0	0	0	0	0	0.05	0	0	0	0	0	0	0	0	0	0	0	0	0	0	0	0	0	0	0	0	0	0	0	0	0	0	0	0.02
FvH4_2g15891		O-methyltransferase family protein	0	0.06	0	0	0	0	0	0.14	0.03	0.03	0.11	0.06	0	0	0	0	0	0	0	0.05	0	0	0	0	0	0	0	0.2	0	0	0	0	0	0	0.36	0.1	0	0	0.06	0	0	0.16	0	0	0	0
FvH4_2g16011			0.14	0.1	0.16	0.44	0	0.39	0.15	0.07	0.38	0.25	0.32	0.21	0.46	0.05	0.06	0.05	0	0.25	0.11	0.11	0	0	0.07	0.02	0	0.03	0.31	0	0	0.24	0	0	0.08	0.55	0	0.26	0	0	0	0.32	0.22	0.44	0.4	0.18	0.06	0
FvH4_2g16051			0	0	0	0	0	0	0	1.76	0	0	0	0	0	0	0	0	0	0	0	0	0	0	0	0.04	0	0.16	0	0	0	0	0.09	0	0.11	0	0	0	0	0	0.18	0	0.08	0	0	0.07	0	0
FvH4_2g16052		Transmembrane amino acid transporter family protein	0.27	0.12	0.24	0.46	1.03	0.69	0.31	0.16	0.32	0.05	0.21	0.28	10.67	4.71	1.49	0.39	0.59	29.46	9.36	2.28	1.49	3.29	1.06	0.21	0.88	0.21	0	0	0	0.91	0.12	0.06	50.32	0.63	0	0.56	0.02	0.05	0.11	0.86	0.2	0.03	0.06	0.18	3.08	18.12
FvH4_2g16054		Transmembrane amino acid transporter family protein	0	0.02	0.11	0.11	0.63	0.07	0	0	0.45	0.05	0.04	0.48	0	0.38	0	0.03	0.02	0.02	0.5	0.02	0	0	0.07	0.04	0.15	0.08	0	0.2	0	0.57	0.28	0.29	2.35	12.02	0	4.92	78.78	0.26	274.91	1.1	0.61	1.6	0.74	5.08	328.47	174.25
FvH4_2g16055			3.69	8.45	7.42	9.23	5.43	4.96	2.15	4.02	3.89	6.09	5.24	3.14	6.19	4.41	8.55	8.25	5.98	8.38	6.66	5.9	5.67	6.83	7.78	3.94	6.93	5.78	3.23	1.86	1	4.01	4.28	3.36	3.19	3.84	0.41	5.01	7.45	4.35	10.68	1.58	1.84	2.74	2.5	3.19	4.96	2.58
FvH4_2g16111		Polynucleotidyl transferase, ribonuclease H-like superfamily protein	0.02	0	0	0	0.06	0.02	0.02	0.02	0.01	0.02	0.09	0.05	0.06	0.14	0.07	0.06	0.07	0.15	0.14	0.15	0.08	0.16	0.07	0.02	0.02	0.02	0	0	0	0.05	0.03	0.14	0.22	0.01	0	0.05	0.05	0.11	0.26	0.03	0.11	0.05	0.06	0.05	0	0
FvH4_2g16141			0	0	0	0	0	0.03	0	2.28	0	0	0.05	0	0	0	0	0	0	0	0	0	0	0	0	0	0	0	0	0	0	0.03	0	0	0	0	0.03	0	0	0	0	0	0	0	0	0	0	0
FvH4_2g16142			0	0	0	0.07	0.16	0	0	0	0.08	0	0	0.06	0.26	0	0	0	0	0.12	0	0	0	0	0	0	0	0.05	0	0	0	0	0	0	0	0	0	0	0	0	0	0.13	0	0	0	0	0.19	0
FvH4_2g16143			0	0	0	0	0	0	0	0.35	0	0	0.06	0	0	0	0	0	0	0	0	0	0	0	0	0	0	0	0.1	0	0	0.08	0.17	0	0	0	1.34	0	0	0	0.06	0	0	0	0	0	0	0
FvH4_2g16144			2.3	1.06	1.62	1.53	1.68	0.91	0.65	0.73	1.72	1.05	1.36	1.07	1.59	0.6	1.26	0.68	0.62	1.3	0.46	1	0.76	0.46	1.13	1.28	1.14	1.35	0.51	0.44	0.24	0.71	1.33	1.45	1.28	1.01	0.06	0.98	2.86	1.23	0.9	0.87	0.65	0.78	0.79	1.24	3.45	1.51
FvH4_2g16200		Arabidopsis protein of unknown function (DUF241)	0.02	0.06	0.19	0	0.33	0.72	1.18	3.02	0.15	0.05	0	0	0	0.09	0.08	0.03	0.04	0	0	0.04	0	0	0.1	0.1	0	0.02	0.76	3.62	1.61	0.54	1.37	1.13	0.26	0	0.13	0.14	0.28	0	0.04	0	0.04	0	0.13	0.15	1.11	0.03
FvH4_2g16201		Arabidopsis protein of unknown function (DUF241)	0.06	0.17	0.06	0.09	0.34	0.76	1.73	3.04	0.16	0	0.03	0.08	0.07	0.02	0.13	0	0.03	0	0	0	0	0	0.15	0.03	0.01	0.08	0.97	4.01	2.42	0.33	1.83	1.71	0.16	0.06	0.27	0.16	0.35	0	0	0.03	0	0.18	0.21	0.16	0.62	0.03
FvH4_2g16202		Arabidopsis protein of unknown function (DUF241)	0.03	0.01	0.04	0	0.19	0.27	0.17	1.17	0.04	0	0	0	0	0	0	0	0	0.04	0	0	0	0	0	0.01	0	0	0	1.08	0.7	0.09	0.41	0.61	0.04	0	0.04	0.03	0	0	0	0	0	0.05	0	0	1.07	0.02
FvH4_2g16203		Arabidopsis protein of unknown function (DUF241)	0.19	0.04	0.1	0.04	0.37	0.52	1.22	3.2	0.04	0.02	0	0.02	0.04	0	0	0	0	0	0	0	0	0	0.03	0	0	0.02	0.12	3.75	2.1	0.41	2	2.59	0.35	0.06	0.07	0.12	0.24	0.03	0.03	0	0	0.1	0.34	0.15	2.06	0.03
FvH4_2g16205		Arabidopsis protein of unknown function (DUF241)	0.02	0.01	0.02	0.02	0	0	0	0.22	0.04	0	0	0.04	0	0.03	0	0	0	0	0	0	0	0	0	0	0.02	0.02	0	0.04	0	0.05	0	0	0	0	0	0	0	0	0	0	0	0	0	0	0.8	0.02
FvH4_2g16251	BIN5,RHL2	Spo11/DNA topoisomerase VI, subunit A protein	0	0	0	0	7.29	3.15	0	0.17	0	0	0	0	0	0	0	0	0	0	0	0	0	0	0	0	0	0	0	0	0	0	0	0	0	0	0	0	0	0	0	0	0.04	0	0	0	0	0
FvH4_2g16310		Arabidopsis protein of unknown function (DUF241)	0	0	0	0.01	0.3	1.36	1.43	2.63	0	0	0	0.02	0.15	0	0	0	0	0	0.07	0.02	0	0	0	0	0.02	0	0.04	0.03	0	0.11	0.08	0.12	0	0	0.49	0.04	0.06	0	0	0	0	0	0	0	0.47	0.02
FvH4_2g16311		Arabidopsis protein of unknown function (DUF241)	0	0	0	0	0	0	0	0	0	0	0	0	0	0	0	0	0	0	0	0	0	0	0	0	0	0	0	0	0	0	0	0	0	0	0	0	0	0	0	0	0	0	0	0	0	0
FvH4_2g16312	CRK8	cysteine-rich RLK (RECEPTOR-like protein kinase) 8	0	0	0	0	0	0	0	0.02	0	0	0.01	0	0	0	0	0	0	0	0	0	0	0	0	0	0	0	0	0	0	0	0	0	0	0	0	0	0	0	0	0	0	0	0	0	0	0
FvH4_2g16331			42.61	27.15	54.81	44.28	32.46	33.05	32.32	50.91	52.76	43.57	47.67	47.41	128.19	64.18	29.02	19.27	17.51	98.72	67.47	45.73	35.31	25.77	16.8	6.37	14.66	7.99	4.73	24.57	16.58	27.94	30.09	38.69	54.71	35.58	0.08	42.89	22.63	50.14	46.72	41.71	28.27	19.86	21.51	31.08	30.96	22.59
FvH4_2g16332			0	0	0	0.4	0.14	0.26	0	0.12	0	0	0	0	0	0	0	0	0	0.11	0	0	0	0.07	0	0	0.05	0	0	0	0	0	0	0	0	0	0	0	0	0	0	0	0	0	0	0	0	0.07
FvH4_2g16351			0	0	0	0	0	0	0	0	0	0.06	0	0	0	0	0	0	0	0	0.09	0	0	0	0	0	0	0	0	0	0	0	0	0	0	0	0	0	0	0	0	0	0	0	0	0	0	0
FvH4_2g16371		hAT dimerisation domain-containing protein	0	0	0	0	0	0	0	0.15	0	0	0	0	0	0	0	0	0	0	0	0	0	0	0	0	0	0	0	0	0	0	0	0	0	0	0	0	0	0	0	0	0	0	0	0	0	0
FvH4_2g16381	LYM2	lysm domain GPI-anchored protein 2 precursor	21.68	27.09	18.44	52.11	34.33	31.9	44.84	7.33	16.66	16.97	18.21	36.71	60.55	52.15	27.86	21.31	19.31	66.91	37.49	28.8	23.85	24.36	43.04	14.94	36.79	12	22	22.96	15.88	14.13	10.06	9.89	163.81	62.92	0.17	24.28	16.18	3.92	75.01	43.75	23.41	12.4	8.62	7.52	32.73	56.25
FvH4_2g16451			0.17	0	0	0.26	0.18	0	0.16	0	0.04	0.39	0.7	0.03	0	0	0	0	0	0	0	0	0	0	0	0	0	0	0	0.49	0.18	0	0	0.08	1.86	0	0	0.06	0.09	0	0	0.42	0.49	0.1	0	0	0	0
FvH4_2g16550		F-box family protein with a domain of unknown function (DUF295)	0	0	0	0	0.45	0	0	0	0	0	0.01	0	0	0	0	0	0	0	0	0	0	0	0	0	0	0	0	0	0	0	0	0	0	0	0	0	0	0	0	0	0.01	0	0	0	0	0
FvH4_2g16581			0	0.01	0.07	0.17	3.13	0.31	0.12	0.02	0.07	0.18	0.16	0.08	0	0.03	0	0	0.02	0.02	0	0	0	0	0.01	0.01	0	0	0.13	0.09	0.03	0.2	0.13	0.11	0.02	0.1	0.04	0.2	0	0	0.02	0.02	0.09	0.03	0.08	0.04	0.02	0.01
FvH4_2g16582			0.04	0.05	0.03	0.07	2.7	0.08	0.32	0.16	0.04	0.11	0	0	0.07	0	0	0	0	0	0	0	0	0	0	0	0	0	0	0	0	0.17	0.06	0	0	0.12	0	0.06	0	0	0	0	0.06	0	0	0	0	0
FvH4_2g16601			0.04	0.26	0	0.04	0	0	0	0.09	0	0	0.07	0	0	0.11	0.07	0	0	0	0	0.07	0.12	0.05	0	0	0	0	0	0	0	0	0	0	0	0	0	0.06	0.1	0	0	0.22	0	0	0	0	0	0
FvH4_2g16661			0	0	0	0	0	0	0	0.13	0	0	0	0	0	0	0	0	0	0	0	0	0	0	0	0	0	0	0	0	0	0	0	0	0	0	0.06	0	0	0	0	0	0	0	0	0	0	0
FvH4_2g16691			0.03	0.05	0	0.1	0	0	0.11	0	0.06	0.05	0.1	0	0	0.14	0	0.08	0	0	0	0	0	0	0	0	0	0	0	0	0	0	0	0	0	0.08	0	0	0	0	0.19	0	0.08	0	0	0	0	0
FvH4_2g16811		Plant self-incompatibility protein S1 family	1.11	1.82	3.21	3.05	2.03	1.47	2.13	2.21	3.73	5.34	3.07	4.39	2.35	2.3	1.65	1.61	2.42	2.96	2.36	2.83	3.25	4.7	3.06	3.82	2.08	2.56	7.44	1.43	0.54	81.11	20.51	2.56	3.08	10.14	0.06	5.21	3.83	2.2	0.82	7.6	4.72	10.44	5.06	2.34	1.87	0.85
FvH4_2g16821			0.04	0	0	0.04	0	0	0	0	0	0	0	0.03	0	0	0	0	0	0	0	0	0	0	0	0	0	0	0	0	0	0.09	0	0	0	0.13	0	0	0.1	0	0	0.07	0	0	0	0	0	0
FvH4_2g16831			2.27	1.19	1.81	1.89	40.8	28.54	14.63	0.99	2.21	1.93	1.32	1.6	2.56	0.72	0.26	0.24	0.3	2.62	1.4	0.27	0.29	0.41	0.76	0.18	0.53	0.44	0.49	1.21	0.42	2.72	5	19.37	3.11	2.72	0	2.65	0.99	1.85	5.98	3.31	8.91	9.86	9.22	5.17	0.94	0.8
FvH4_2g16861		Plant protein 1589 of unknown function	83.38	98.75	28.83	9.6	27.21	22.2	25.51	11.5	8.59	16.62	13.54	49.22	28.18	20.54	168.33	118.76	159.79	12.03	14.63	95.22	43.5	13.62	14.93	22.97	7.63	43.22	32.84	15.28	35.24	25.93	16.4	101.26	46.58	24.18	25.58	18.96	70.06	21.87	192.17	24.05	20.91	23.93	374.37	31.71	56.43	6.18
FvH4_2g16901			0.63	0.43	0.23	0.06	1.66	0.63	0.42	0.3	0.2	0.15	0.18	0.17	0.42	0.4	0.4	0.32	0.16	0.18	0.21	0.26	0.13	0.07	0.2	0.05	0.31	0.09	0.08	0.12	0.03	0.26	0.07	0	0.19	0.33	0.43	0.58	0	0.02	0	0.21	0.36	0.25	0.03	0.04	0.04	0
FvH4_2g16950		Pectin lyase-like superfamily protein	0.19	0.04	0.12	0.11	0.03	0.23	7.81	33.4	0.09	0.05	0.02	0.02	0	0	0	0	0	0	0	0	0	0	0	0	0.02	0.03	0.04	0.06	0	0	0	0	0	0.2	0.12	0.16	0.03	0.02	0	0.05	0.02	0	0	0.02	0.09	0.06
FvH4_2g16991			0	0	0	0	0	0	0	0	0	0	0	0	0	0	0	0	0	0	0	0	0	0	0	0	0	0	0	0	0	0	0	0	0	0	0	0	0	0	0	0	0	0	0	0	0	0
FvH4_2g16992			0	0	0	0	0	0	0	0	0	0	0	0	0	0	0	0	0	0	0	0	0	0	0	0	0	0	0	0	0	0.2	0.07	0	0	0	0	0	0	0	0	0	0	0	0	0	0	0
FvH4_2g17011			0.14	0.11	0.22	0.04	0	0	0	0	0	0.04	0	0.03	0	0	0	0	0	0	0	0	0	0.1	0	0	0	0	0	0	0	0	0	0	0	0	0	0	0	0	0	0	0.06	0	0	0	0.02	0.03
FvH4_2g17031			13.7	9.38	10.61	9.97	14.03	16.01	9.96	7.79	11.89	9.61	12.61	7.37	14.98	10.55	7.3	11.01	4.23	10.54	16.59	8.35	8.22	5.41	4.81	0.54	6.19	1.48	3.4	6.17	2.9	5.03	5.25	5.83	12.23	8.49	0.92	10.48	10.3	13.42	16.74	8.35	9.53	10.59	7.01	8.19	8.01	5.89
FvH4_2g17060	HMG1,HMGR1	hydroxy methylglutaryl CoA reductase 1	146.35	83.77	98.97	156.95	31.83	98.49	76.89	8.56	138.36	197.12	5.91	215.07	13.84	6.74	3.97	1.27	2.59	37.68	26.13	34.16	0.89	3.99	26.29	44.1	19.92	23.98	4.38	1.87	1.14	25.29	11.77	5.47	5.4	784.83	0.12	156.71	112.92	19.3	35.07	1248.62	338.6	243.41	219.92	187.64	30.29	76.21
FvH4_2g17091	HMG1,HMGR1	hydroxy methylglutaryl CoA reductase 1	0.41	1.43	1.46	2.12	0.55	1.08	1.72	0.23	1.29	0.48	0.15	1.68	0.04	0.17	0.3	0.36	0.85	0.04	0.26	0	0.03	0.1	5.58	7.28	7.13	2.98	0.06	0.27	0.44	2.07	0.9	2.58	6.81	11.87	0.04	1.25	8.53	2.37	151.88	34.7	6.62	16.64	20.1	40.46	12.88	617.71
FvH4_2g17131	FRS5	FAR1-related sequence 5	11.04	10.32	13.75	16.93	18.97	16.22	13.54	13.53	18.93	18.95	16.83	15.97	11.4	10.79	9.62	7.29	9.62	9.75	8.3	10.36	9.53	9.97	5.35	4.98	4.93	4.76	3	10.89	6.22	12.19	10.96	10.86	15.87	10.95	3.35	12.9	10.84	13.97	16.5	13.1	12.17	11.7	12.89	12.11	11.94	7.59
FvH4_2g17132	FRS9	FAR1-related sequence 9	18.3	15.58	22.41	25.91	25.38	28.64	23.61	22.7	35.49	33.46	33.1	20.59	23.23	23.92	24.19	22.21	20.43	21.06	25.29	26.12	22.78	23.94	16.37	18.56	14.45	17.84	4.02	18.95	8.53	20.2	20.96	22.15	21.53	16.09	0.09	19.94	9.39	14.65	15.89	19.16	19.64	17	16.93	17.12	16.2	9.91
FvH4_2g17241	SYCO,ARATH	Cysteinyl-tRNA synthetase, class Ia family protein	0.06	0.05	0.13	3.24	0.81	0.13	0.24	0	0.25	0.29	0.21	0.15	0.11	0	0	0	0.09	0.31	0.17	0	0	0.21	0.04	0	0.05	0	0	0.12	0.13	0.13	0.1	0.35	0.13	0.09	0	0.09	0.55	0.26	0.1	0.52	0.18	0.14	0	0	0.62	0
FvH4_2g17281		RNI-like superfamily protein	10.44	6.56	8.13	10.05	15.07	18.01	18.88	34.34	7.01	7.74	9.58	10.85	13.33	14.43	15.65	14.55	12.72	11.14	16.79	18.11	14.96	12.81	12.24	6.89	12.61	7.36	7.62	11.79	5.69	17.07	14.95	9.53	9.48	11.46	9.31	17.83	5.44	16.48	13.54	8.68	12.67	13.42	10.64	7.74	9.46	6.7
FvH4_2g17331			0.2	0.02	0	0	0	0	0	0	0	0	0	0	0	0	0	0	0	0	0	0	0	0	0.02	0	0	0	0	0	0	0	0	0	0	0	0	0	0.19	0.27	0.05	0	0	0	0	0	0.1	0.03
FvH4_2g17332	CRK8	cysteine-rich RLK (RECEPTOR-like protein kinase) 8	0.07	0.05	0.03	0	0	0	0	0	0	0	0.02	0	0	0	0	0	0	0	0	0	0	0	0	0	0	0	0	0	0	0	0	0	0.01	0	0	0	0.01	0.08	0.02	0	0	0	0	0.01	0.04	0
FvH4_2g17381		NB-ARC domain-containing disease resistance protein	0.34	0.57	4.32	0.29	0.23	0.55	0.74	0	1.47	1.12	2.51	0.77	6.72	1.95	1.57	0.56	1.23	6.64	5.23	2.83	1.25	1.88	1.02	0.39	1.09	0.54	0	0	0.11	0.23	0.08	0.3	2.95	0.7	0	0.97	0.24	0.82	1.39	0.36	1.18	0.63	0.38	0.06	1.22	0.62
FvH4_2g17431	BIR1	BAK1-interacting receptor-like kinase 1	0.05	0.03	0.06	0	0	0	0	0	0	0	0	0	0	0	0	0	0	0.04	0	0	0	0	0	0	0	0.02	0	0	0	0	0	0	0	0	0.08	0	0	0	0	0.08	0	0	0	0	0.01	0.01
FvH4_2g17511	LCR19	low-molecular-weight cysteine-rich 19	0	0	0	0.16	0	0	0.09	0.26	0	0	0	0.21	0.31	0.06	0	0	0	0	0.12	0	0	0	0.06	0	0	0	5.13	0	0	47.38	1.32	0.08	0	4.61	0	46.48	0	0.19	0	0.45	1.37	4.25	0.16	0	0	0.02
FvH4_2g17531	LCR19	low-molecular-weight cysteine-rich 19	0	0	0	0.56	0.29	0	0	0	0	0	0	0.18	0	0.11	0	0	0	0	0	0	0	0	0	0	0	0	3.79	0	0	31.18	0.28	0	0	4.35	0	92.71	0	0.06	0.07	0.3	3	2.38	0.24	0	0	0
FvH4_2g17532			0	0	0	0	0	0	0	0	0	0	0	0	0	0	0	0	0	0	0	0	0	0	0	0	0	0	0	0	0	0	0	0	0	0	0	0	0	0	0	0	0	0	0	0	0	0
FvH4_2g17601		Far-red impaired responsive (FAR1) family protein	26.84	23.51	22.31	22.41	13.4	11.31	9.84	10.47	29.61	26.13	22.9	23.33	20.8	16.45	12.82	9.89	10.44	18.08	15.61	11.91	11.72	12.92	10.15	12.23	10.41	14.85	6.64	13.98	12.91	15.59	22.87	17.22	19.9	23.01	0.1	18.43	14.34	19.84	17.55	21.12	22.53	15.13	14.38	15.47	17.16	12.17
FvH4_2g17602		Far-red impaired responsive (FAR1) family protein	29.95	19.08	28.14	21.88	21.48	19.89	16.63	10.39	30.65	33.49	38.13	19.32	22.91	17.48	14.71	12.98	10.54	17.2	17.66	18.34	14	13.37	10.24	9.32	11.17	10.84	14.08	31.81	16.79	17.49	23.87	19.96	24.18	24.65	0.17	24.95	9.09	9.22	10.58	18.64	16.73	18.38	17.35	18.11	14.55	7.99
FvH4_2g17603		Far-red impaired responsive (FAR1) family protein	17.18	13.67	24.17	25.45	16.82	18.83	15.07	8.17	33.22	30.5	28.63	19.33	19.86	15.99	12.73	9.55	11.31	16.79	14.8	12.62	11.18	10.66	10.93	11.96	11.86	14.1	6.39	13.82	5.22	24.52	16.02	13.37	19.64	28.52	0.04	28.31	10.23	12.5	11.19	22.4	16.4	12.31	12.02	9.02	12.02	8.12
FvH4_2g17622			0	0	0	0	0	0	0	0	0	0	0	0	0	0.05	0.06	0	0	0	0	0	0	0	0	0	0	0	0	0	0	0	0	0	0	0	0	0	0	0	0	0	0	0	0	0	0	0
FvH4_2g17623			0.45	0.37	0.3	0.14	0.08	0.15	0.22	0	0.04	0.11	0.13	0.09	0	0.05	0.12	0.05	0	0.06	0.05	0	0.16	0.09	0.05	0.05	0.06	0.05	0.1	0.22	0.08	0.08	0.06	0	0	0	0	0.11	0	0	0	0	0.06	0.09	0.07	0.05	0.32	0.28
FvH4_2g17651	emb2734	ARM repeat superfamily protein	13.49	8.45	14.11	7.42	4.97	5.82	5.48	5.14	8.55	8.41	7.98	4.27	7.77	3.8	2.02	2.12	1.89	5.08	3.37	2.43	4.24	3.51	3.71	3.93	3.26	5.91	1.36	4.41	2.91	3.97	5.71	5.79	7.06	5.27	0.11	5.69	2.88	3.87	6.54	4.18	3.65	3.62	3.41	5.65	12.44	6.45
FvH4_2g17671		FAD-dependent oxidoreductase family protein	16.5	12.51	14.37	16.78	12.81	15.83	14.29	12.54	14.46	16.1	21.75	15.4	15.45	16.14	16.21	15.17	14.37	10.93	17	14.26	12.46	12.89	12.37	6.67	11.7	7.05	7.83	10.87	3.58	12.59	13.94	9.77	19.44	18.39	0.13	19.65	10.3	8.82	10.99	13.75	15.85	13.69	13.53	14.17	12.52	11.82
FvH4_2g17701			0	0	0	0	0	0	0	0	0	0	0.04	0	0	0	0	0	0	0.04	0	0	0	0	0	0	0	0	0	0	0	0	0.08	0	0	0	0	0	0	0	0	0	0	0	0	0	0	0
FvH4_2g17702			0	0.13	0.13	0.65	0.88	1.75	2.13	1.6	0.18	0.09	0.08	0.14	0.15	0.34	0	0	0	0.23	0.19	0.14	0.18	0.05	0.06	0.03	0.14	0	0.25	0	0	1.06	0.21	0.17	0	0.39	0	0.69	0.1	0	0	0.23	0.07	0.21	0.08	0	0.21	0.19
FvH4_2g17703			0	0	0	0	0	0	0	0	0	0	0	0	0	0	0	0	0	0	0	0	0	0	0	0	0	0	0	0	0	0	0	0	0	0	0	0	0	0	0	0	0	0	0	0	0	0
FvH4_2g17721		Polynucleotidyl transferase, ribonuclease H-like superfamily protein	0	0	0	0	0.33	0	0	0.15	0	0	0	0.06	0	0	0	0	0	0	0	0	0	0	0	0	0	0.05	2.61	25.78	8.02	0	10.72	1.42	0	0	0	0	0	1.16	0.31	0	0	0.09	0.87	0.68	0	0
FvH4_2g17811			0.11	0.1	0.44	0.22	0	0	0.24	0	0.19	0.06	0.1	0.05	0	0.08	0	0	0	0.1	0.09	0.09	0	0	0.16	0	0.23	0.09	0	0	0	0.13	0.1	0.11	0	0.18	0	0.09	0.27	0	0.7	0.1	0	0	0	0.07	0.02	0.08
FvH4_2g17851			0	0	0	0	0	0	0	0	0	0	0	0.03	0	0	0	0	0	0	0.06	0.06	0	0	0	0	0	0.15	0	0	0	0	0.07	0.08	0	0	0	0	0	0	0	0	0	0	0	0	0.04	0
FvH4_2g17852		Ribonuclease H-like superfamily protein	0	0	0.02	0.04	1.26	4.93	0.15	0.08	0	0	0	0	0.07	0	0	0	0	0	0	0	0	0	0	0	0	0	0	0	0	0.08	0	0	0	0	0	0	0	0	0	0	0	0	0	0.09	0.06	0
FvH4_2g17921			0	0	0	0	0	0	0	0	0	0	0	0	0	0	0	0	0	0	0	0	0	0	0	0	0	0	0	0	0	0	0	0	0	0	0	0	0	0	0	0	0	0	0	0	0	0
FvH4_2g17922		DNA/RNA polymerases superfamily protein	0	0	0	0	0	0	0	0	0	0	0	0	0	0	0	0	0	0	0	0	0	0	0	0	0	0	0	0	0	0	0	0	0	0	0	0	0	0	0	0	0	0	0	0	0	0
FvH4_2g18001	AIR12	auxin-responsive family protein	73.31	76.99	83.16	44.64	27.99	28.76	44.09	19.11	89.22	86.37	87.67	164.04	187.97	136.2	43.12	42.38	74	170.11	88.88	56.04	46.27	86.61	98.98	458.36	68.77	490.07	98.48	52.23	10.86	778.58	390.53	238.93	194.32	106.44	0.04	414.45	25.62	70.93	351.72	107.02	122.34	43.77	38.99	67.61	50.58	70.27
FvH4_2g18021			0	0	0	0	0	0	0	0	0	0	0.06	0	0	0	0	0	0	0	0	0	0	0	0	0	0	0	0	0	0	0	0	0.13	0	0	0	0.05	0	0	0	0	0	0	0	0	0	0.01
FvH4_2g18071	CRK8	cysteine-rich RLK (RECEPTOR-like protein kinase) 8	0	0	0	0	0.03	0.01	0	0	0	0	0	0	0	0	0	0	0	0	0	0	0	0	0	0	0	0	0	0	0	0	0	0	0	0	0	0	0	0	0	0	0	0	0	0	0	0
FvH4_2g18091		BED zinc finger ;hAT family dimerisation domain	0	0	0	0	0	0	0	0	0	0	0	0	0	0	0	0	0	0	0	0	0	0	0	0	0	0	0	0	0	0	0	0	0	0	0	0	0	0	0	0.01	0	0	0	0	0	0
FvH4_2g18092			0	0	0	0	0.1	0	0	0.61	0	0	0	0	0	0	0	0	0	0	0	0	0	0	0	0	0	0	0	0	0	0	0	0	0	0	0.08	0	0	0	0	0	0	0	0	0	0	0
FvH4_2g18171	FRS3	FAR1-related sequence 3	0	0	0	0.01	0	0	0.05	0.02	0	0	0	0.01	0	0	0	0	0	0	0	0	0	0	0	0	0	0	0	0	0	0	0	0	0	0	0	0	0	0	0	0	0	0	0	0	0	0
FvH4_2g18181			0	0	0	0	0	0	0	0	0	0	0	0	0	0	0	0	0	0	0	0.07	0	0	0	0	0	0	0	0	0	0	0	0	0	0	0	0	0	0	0	0	0	0	0	0	0	0
FvH4_2g18182		O-Glycosyl hydrolases family 17 protein	0.15	0.29	0.66	0.23	0.08	0.18	0.32	0.07	0.55	0.49	1.56	0.17	0.03	0.02	0	0	0	0	0	0	0	0	0	0	0	0	0.39	0.35	0.42	0	0	0	0.18	0.13	0	0	0.24	0.02	0	0.09	0	0	0	0.02	1.28	0.6
FvH4_2g18191			0	0	0	0	0	0	0	0.02	0	0	0	0	0	0	0	0	0	0	0	0	0	0	0	0	0	0	0	0	0	0	0.03	0.04	0	0	0	0	0	0	0	0	0	0	0	0	0	0
FvH4_2g18201			0	0	0	0	0	0	0	0	0	0	0	0	0	0	0	0	0	0	0	0	0	0	0	0	0	0	0	0	0	0	0	0	0	0	0	0	0	0	0	0	0	0	0	0	0	0
FvH4_2g18202			0	0	0	0	0.08	0	0	0	0	0	0	0	0	0	0	0	0	0	0.05	0.06	0	0	0	0	0	0	0	0	0	0	0	0	0.08	0	0	0	0.09	0	0	0	0	0	0	0	0.03	0
FvH4_2g18221			0	0	0	0	0	0	0	0	0	0	0	0	0	0	0	0	0	0	0	0	0	0	0	0	0	0	0.07	0	0	0.95	0.41	0	0	0	0	0.07	0	0	0	0	0	0.06	0	0	0	0
FvH4_2g18261			0	0	0	0	0	0	0	0	0	0	0	0.02	0	0	0	0	0	0	0	0	0	0	0	0	0	0	0	0	0	0	0	0	0	0	0	0	0	0	0	0	0	0	0	0	0	0
FvH4_2g18271	AAE1	acyl activating enzyme 1	0	0	0	0.22	7.31	2.49	0.07	0	0	0	0	0	0	0	0	0	0	0	0	0	0	0	0	0	0	0	0	0	0	0	0.05	0	0	0	0	0	0	0.05	0	0	0	0.08	0.06	0.04	0	0
FvH4_2g18301			0	0	0	0.03	0	0	0	0	0	0	0	0.31	0.06	0.09	0	0	0	0	0	0	0	0.04	0	0	0.03	0	0.19	0	0	0.07	0.11	0.26	0.35	0.15	0	0.1	0	0.1	0	5.43	7.89	7.59	8.29	7.67	0.69	0.09
FvH4_2g18311			0	0	0.06	0	0	0	0	1.87	0	0	0	0	0	0	0	0	0	0	0	0	0	0	0	0	0	0	0	0	0	0.24	0.06	0	0	0	28.83	0.11	0	0.05	1.23	0	0	0	0.07	0	0	0.01
FvH4_2g18360		P-loop containing nucleoside triphosphate hydrolases superfamily protein	2.53	2.24	5.17	7.88	19.74	40.57	26.64	21.26	6.55	7.66	8.23	8.56	8.31	6.86	3.39	4.65	3.31	10.31	13.42	11.05	10.42	16.11	4.84	5.06	3.01	4.5	0.2	1.41	3.83	20.9	21.29	30.81	9.99	11.64	0.54	16.82	10.9	11.91	16.18	4.52	8.53	11.79	14.29	16.65	20.15	9.66
FvH4_2g18361		P-loop containing nucleoside triphosphate hydrolases superfamily protein	12.31	9.64	12.97	6.32	3.63	4.94	2.33	0.64	19.81	14.61	16.3	4.44	3.54	1.89	0.58	0.63	0.29	2.58	1.82	1.28	0.63	0.74	0.44	0.21	0.47	0.29	0.16	1.17	1.14	4.78	3.27	3.41	8.06	5.82	0.05	6.87	2.43	0.99	0.75	4.13	3.54	3.53	4.4	4.88	1.26	0.33
FvH4_2g18401			13.05	7.93	14.38	13.03	7.31	7.72	14.07	9.05	14.85	11.06	16.8	9.93	18.1	6.85	2.23	2.54	3.07	12.1	8.86	4.12	3.74	5.65	6.71	3.94	7.18	6.75	0.44	6.52	2.75	8.58	9.67	7.66	15.38	11.82	0	14.31	6.59	16.19	12.14	13.97	11.95	10.33	8.7	9.74	22.62	11
FvH4_2g18411	CYP82C4	cytochrome P450, family 82, subfamily C, polypeptide 4	0	0.13	0	0	0	0	0	0	0	0	0	0	0	0	0	0	0	0	0	0	0	0	0	0	0	0	0	0	0	0	0	0	0	0	0	0	0	0.09	0	0	0	0	0	0	0.13	0.01
FvH4_2g18431			0	0	0	0	0.07	0	0	0.06	0	0.03	0.05	0.07	0	0	0	0	0	0	0	0	0	0	0	0	0	0	0	0	0	0	0	0	0	0	0	0	0	0	0	0	0	0	0	0	0	0
FvH4_2g18470	GAUT8,QUA1	Nucleotide-diphospho-sugar transferases superfamily protein	37.7	43.18	46.46	74.54	56.38	67.24	70.2	64.18	56.01	69.53	69.49	118.17	89.53	79.04	61.38	69.98	81.16	108.44	89.75	102.23	110.91	128.64	153.07	132.13	129.59	123.72	23.13	31.28	14.26	75.33	41.55	40.57	75.6	107.37	7.47	95.13	29.94	96.67	54.92	145.61	93.34	81.81	57.21	50.94	46.75	34.99
FvH4_2g18471			0	0	0	0.04	0	0	0	0	0	0	0	0	0.04	0	0	0	0	0	0	0	0	0	0	0	0	0	0	0	0	0	0	0	0	0	0	0	0	0	0	0	0	0	0	0	0	0.01
FvH4_2g18491			0	0	0	0	0	0	0	0.53	0	0	0.04	0.02	0	0	0	0	0	0	0.03	0	0	0	0	0	0	0	0	0	0	0	0	0	0	0	8.86	0	0	0.03	0.39	0	0	0	0	0	0	0
FvH4_2g18601			0	0	0	0	4.4	3.53	3.91	3.89	0	0.02	0.07	0.02	0	0	0	0	0	0	0	0	0	0	0	0	0	0	0	0.04	0	0	0	0	0	0	2.91	0	0.04	0	0	0	0	0	0	0	0.01	0
FvH4_2g18651			0	0	0	0	0	0.14	0	0	0	0	0.11	0.05	0	0	0	0	0	0	0	0	0	0	0	0	0	0	0	0	0	0	0	0	0	0.1	0.12	0	0	0	0	0	0.1	0	0	0	0	0
FvH4_2g18701			0	0	0.02	0.71	5.84	0.84	0.06	0	0	0.03	0.05	0	0	0	0	0	0	0	0	0	0	0	0	0	0	0	0.08	0	0	0	0.05	0	0	0.04	0.1	0	0.13	0.04	0.05	0.05	0	0	0	0	0	0
FvH4_2g18711	PR5K	PR5-like receptor kinase	0	0	0	0	0	0	0	0	0	0	0	0	0	0	0	0	0.06	0	0	0	0	0	0	0	0	0	0	0	0	0	0	0	0	0	0	0	0	0	0	0	0	0	0	0	0	0
FvH4_2g18761	XTH2	xyloglucan endotransglucosylase/hydrolase 2	0	0	0	0	0	0	0	0	0	0	0	0	0	0	0	0	0	0	0.09	0	0	0	0	0	0	0	0	0	0	0	0	0	0	0	0	0	0	0	0	0	0	0	0	0	0.01	0
FvH4_2g18762		hAT dimerisation domain-containing protein / transposase-related	0	0	0	0	0	0	0	3.92	0	0	0.02	0	0	0	0	0	0	0	0	0	0	0	0	0	0	0	0	0	0	0.11	0.1	0.14	0	0	5.26	0.02	0	0	0.27	0	0	0	0	0	0	0
FvH4_2g18961			0	0	0.05	0	0.24	0.11	0.11	0.22	0	0	0	0	0	0	0	0	0	0.19	0.16	0	0	0	0	0.04	0	0	0	0	0	0.12	0	0	0	0	0.1	0	0	0	0	0	0.16	0	0	0	0.03	0
FvH4_2g18971			0	0	0	0	0.46	0.86	0.33	0	0	0	0.07	0	0	0	0	0	0.06	0.07	0	0	0	0.05	0	0.08	0	0.12	0.12	0	0	0.18	0.07	0	0.17	0	0.07	0	0	0.06	0	0	0	0	0.07	0	0	0.02
FvH4_2g19001		Ribonuclease H-like superfamily protein	0	0	0	0	0	0	0	0	0	0	0	0	0	0	0	0	0	0	0	0	0	0	0	0	0	0	0	0	0	0	0	0	0	0	0.11	0	0	0	0	0	0	0	0	0	0	0
FvH4_2g19021			1.6	1.72	1.7	3.02	2.12	2.23	2.44	2.53	2.67	2.75	2.08	2.81	2.01	1.46	1.96	1.83	1.15	1.51	1.68	1.93	1.13	2.05	0.91	2.17	1.02	2.3	0.52	1.12	0.24	2.97	3.41	2.81	1.92	2.88	2.15	3.4	1.5	2.98	3.61	1.78	2.44	2.2	4.08	4.34	1.25	0.74
FvH4_2g19022	ATKRS-2,OVA5	Lysyl-tRNA synthetase, class II	0	0	0.04	0.53	0	0	0	6.16	0	0	0	0	0	0	0	0	0	0	0	0	0	0	0	0.03	0	0	0	0	0	0	0	0	0	0	9.36	0	0	0	0.71	0	0	0	0	0	0	0
FvH4_2g19023			0	0	0	0	0.15	0	0.07	0	0	0	0	0.09	0.06	0	0.06	0	0	0	0	0.05	0	0	0	0	0	0	0	0	0	0	0	0	0.8	0	0	0	0.08	0	0	0.12	0.05	0	0	0.04	0.08	0.02
FvH4_2g19024			0	0	0	0	0	0	0	0	0	0	0	0	0	0	0	0	0	0.02	0	0	0	0	0	0	0	0	0	0	0	0	0	0	0	0	0	0	0	0	0	0	0	0	0	0	0.01	0
FvH4_2g19061		Pentatricopeptide repeat (PPR) superfamily protein	6.22	5.62	7.72	7.26	6.4	7.31	5.58	3.5	8.49	7.9	8.64	5.18	6.76	3.78	1.55	1.24	1.35	5.19	3.64	2.42	1.63	2.15	1.16	0.48	0.57	0.41	3.23	8.68	3.31	5.87	4.37	3.6	5.88	5.82	0.27	7.28	2.91	3.08	1.79	6.32	5.17	4.12	2.7	3.12	4.71	1.67
FvH4_2g19062			6.38	3.81	7.84	11.3	14.42	10.82	8.43	7.57	11.33	9.11	11.59	8.65	12.34	4.61	2.71	1.46	2.54	10.97	6.08	3.76	3.14	3.77	3.2	1.52	2.59	1.68	0.49	5.73	2.75	8.29	10.2	14.83	18.42	11.81	0.39	11.92	9.1	12.75	15.27	15.14	19.17	18.31	17.76	16.27	8.64	6.46
FvH4_2g19063			22.52	12.51	21.95	16.78	26.98	23.11	16.2	14.65	17.35	12.9	17.65	12.32	20.56	7.94	4.58	3.79	4.65	16.73	10.57	7.2	5.86	6.63	5.02	2.37	4.52	3.02	1.44	7.82	6.01	14.44	14.86	22.72	23.22	19.75	1.41	20.68	9.19	22.11	26.96	21.73	30.59	37.18	29.59	27.68	19.1	14.5
FvH4_2g19064			0	0.05	0.02	0.03	0.26	0.55	0.35	0.24	0.03	0.06	0.05	0.05	0	0	0.1	0	0	0	0	0	0	0.1	0	0	0	0.02	0.08	0	0	0.19	0.05	0	0	0.43	0.21	0.46	0	0.04	0.05	0.05	0.04	0.07	0.05	0.04	0.1	0.06
FvH4_2g19101			35.74	24.48	32.57	13.48	13.78	10.9	9.68	11.14	20.61	13.14	15.86	10.32	22.03	10.73	6.77	7.56	6.27	16.73	11.08	6.88	7.99	9.24	8.83	5.3	9.39	6.66	4.51	10.85	5.92	9.2	11.22	6.42	21.61	12.5	2.48	9.7	9.88	11.61	8.58	9.43	10.94	9.82	9.65	11.81	27.4	22.29
FvH4_2g19200		Protein kinase superfamily protein	0.04	0.01	0.16	0.23	0.2	0.52	1.07	85.1	0.07	0.04	0.09	0.27	0.02	0.03	0.02	0	0.02	0.04	0.11	0.08	0	0.03	0.02	0	0	0.01	0.04	0.03	0	0.48	1.14	0.22	0.08	0.19	300.92	1.17	0.06	0.26	15.41	0.09	0.23	0.03	0.28	0.03	0.07	0.01
FvH4_2g19251			0	0	0	0	0	0	0	0	0	0	0	0	0	0	0	0	0	0	0	0	0	0	0	0	0	0	0	0	0	0	0	0	0	0	0	0	0	0	0	0	0	0	0	0	0	0
FvH4_2g19252			0	0	0	0	0	0.03	0	0.03	0	0	0	0	0	0	0	0	0	0	0	0	0	0	0	0	0	0	0	0	0	0	0	0	0	0	0	0	0	0	0	0	0	0	0	0	0	0
FvH4_2g19253		DNA/RNA polymerases superfamily protein	0	0	0	0	0	0	0	0	0	0	0	0	0	0	0	0	0	0	0	0	0	0	0	0	0	0	0	0	0	0	0	0.02	0	0	0	0	0	0	0	0	0	0	0	0	0	0
FvH4_2g19291		Ribonuclease H-like superfamily protein	0	0	0	0	0	0	0.09	0.09	0	0	0	0	0	0	0	0	0	0	0	0	0	0	0	0.06	0	0.07	0	0	0	0	0	0	0.09	0.13	0.08	0	0	0	0	0.31	0	0	0	0	0	0
FvH4_2g19301			0.03	0.26	0.07	0	3.97	2.73	0.55	1.65	0.11	0	0	0	0	0	0	0.07	0	0.09	0	0.25	0.08	0.19	0.04	0	0.13	0	1.53	1.21	1.19	0.24	0.43	0.42	0	0	0	0.23	1.85	0.23	0	0.09	0.08	0.13	0.2	0.2	5.3	4.29
FvH4_2g19311		Alba DNA/RNA-binding protein	49.51	48.17	60	92.59	37.82	52.11	51.27	34.05	72.56	64.06	58.28	34.03	36.28	37.89	35.4	30.23	38.12	36.34	27.22	31.99	29.68	35.54	26.78	21.81	22.99	25.13	35.67	64.85	17.52	34.03	25.49	19.19	32.54	33.66	0.7	29.01	22.53	12.25	8.65	37.45	32.55	23.77	20.21	23.64	38.11	24.25
FvH4_2g19411			0	0.06	0.03	0.1	0.16	0.08	0	2.73	0	0.07	0	0.03	0	0	0	0	0.06	0	0	0	0.05	0	0.02	0	0.03	0	0	0	0	0	0.06	0	0	0.16	0	0	0.25	0	0	0.38	0.06	0	0.07	0.04	0.01	0
FvH4_2g19451			0	0	0.05	0.28	1.07	0.13	0	0	0.13	0	0.1	0.05	0	0	0	0	0	0	0	0	0	0	0.04	0	0	0	0	0	0	0	0	0	0	0.09	0	0.52	0	0	0	0	0	0	0	0	0.06	0
FvH4_2g19461		TatD related DNase	0	0	0	0	0	0	0	1.21	0	0	0	0	0	0	0	0	0	0	0	0	0	0	0	0	0	0	0	0	0	0	0	0	0	0	0	0	0	0	0	0	0	0	0	0	0	0
FvH4_2g19501		Protein kinase superfamily protein with octicosapeptide/Phox/Bem1p domain	12.7	9.98	15.52	14.91	20.99	20.13	19.71	22.93	16.42	15.78	17.81	13.7	13.86	16.44	13.94	10.61	11.74	12.16	17.58	15.23	12.18	13.8	7.21	4.77	6.45	5.07	1.23	15.01	8.2	14.9	14.95	10.78	15.95	16.41	5.82	17.01	8.69	9.21	6.99	14.27	20.83	15.84	12.4	12.42	15.71	6.71
FvH4_2g19502			7.88	4.38	9.74	7.79	12.89	9.67	9.84	10.55	7.75	6.54	8.7	7.43	5.81	7.79	6.5	5.25	11.05	6.9	8.67	7.04	4.99	7.89	2.2	2.83	2.08	1.12	1.49	7.62	5.35	8.22	6.97	5.43	6.74	8.19	2.69	6.67	4.19	5.26	2.52	8.78	14.72	9.63	8.76	6	10.62	5.39
FvH4_2g19503		Ribonuclease H-like superfamily protein	0	0	0	0	0	0	0	0	0	0	0	0	0	0	0	0	0	0	0	0	0	0	0	0	0	0	0	0	0	0	0	0	0	0	0	0	0	0	0	0	0	0	0	0	0	0
FvH4_2g19531		Polynucleotidyl transferase, ribonuclease H-like superfamily protein	0	0	0	0	0	0	0	0.25	0	0	0	0.05	0	0	0	0	0	0	0	0	0	0	0	0	0	0	0	0	0	0	0	0	0	0	0.11	0	0	0	0.2	0	0	0	0	0	0	0.03
FvH4_2g19611			0	0	0	0	0	0	0	0	0	0	0	0	0	0	0	0	0	0	0	0	0	0	0	0	0	0	0	0	0	0	0	0	0	0	0	0	0	0	0	0	0	0	0	0	0	0
FvH4_2g19631			0	0	0	0	1.2	1.34	0.3	0.3	0	0	0	0	0	0	0	0	0	0	0	0	0	0	0	0	0	0	0	0.1	0	0.11	0.08	0	0	0	0	0.07	0	0	0	0	0	0	0	0	0	0
FvH4_2g19651			0	0	0	1.58	10.42	6.17	1.63	0.52	0	0	0	0.11	0	0	0	0	0	0	0.12	0	0.06	0	0	0	0	0	0	0	0	0	0.14	0	0	0	0.38	0.12	0.29	0	0	0.15	0	0	0	0	0.16	0.22
FvH4_2g19652			0.1	0.15	0.11	0.04	0.38	0.09	0	0.09	0	0.04	0	0.04	0	0	0	0	0	0.07	0	0	0	0	0	0	0	0	0	0	0.09	0	0	0	0.18	0	0	0	0	0	0	0.07	0	0.1	0	0.05	0.08	0.05
FvH4_2g19761		hAT dimerisation domain-containing protein / transposase-related	0	0	0	0	0	0	0.03	0.14	0	0	0	0.01	0	0	0	0	0	0	0	0	0	0	0	0	0.01	0	0	0	0	0	0	0	0	0	0.07	0	0	0	0	0	0	0	0	0	0	0
FvH4_2g19762		F-box/RNI-like superfamily protein	0	0	0	0	0	0	0	0	0	0	0.08	0	0	0	0	0	0	0	0.07	0	0	0	0	0	0	0	0	0	0	0	0	0	0	0	0	0	0	0	0	0	0	0	0	0	0	0
FvH4_2g19763			0.01	0.04	0.18	0.03	0.28	0.13	1.42	0	0.1	0.09	0.22	0	0	0	0	0	0	0	0	0	0	0	0	0	0	0	0	0	0	0	0	0	0.33	0	0	0.05	0	0	0	0	0	0	0	0.04	0	0
FvH4_2g19764	AtWRKY22,WRKY22	WRKY family transcription factor	0	0	0	0.03	0	0	0	0.06	0	0	0	0.03	0	0	0	0	0	0	0	0	0	0	0.02	0	0.02	0.02	0	0	0	0.07	0	0	0	0.05	0	0.09	0	0	0	0	0	0	0	0	0.02	0
FvH4_2g19771			0	0	0	0	0	0	0	0	0	0	0	0	0	0	0	0	0	0	0	0	0	0	0	0	0	0	0	0	0	0.1	0	0	0	0	0.51	0.14	0	0	0	0	0	0	0	0	0	0
FvH4_2g19791		DNA/RNA polymerases superfamily protein	0	0	0	0.01	0	0	0	0	0	0	0	0.02	0	0	0	0	0	0	0	0	0	0	0	0	0	0	0	0	0.01	0	0	0	0	0	0	0	0	0	0	0	0	0	0	0	0	0
FvH4_2g19792		aminoacyl-tRNA ligases;ATP binding;nucleotide binding	0	0	0	0	0	0	0	0	0	0	0.03	0	0	0	0	0	0	0	0	0	0	0	0	0	0	0	0	0	0	0	0	0	0	0	0	0	0	0	0	0	0	0	0	0	0	0
FvH4_2g19820		Ubiquitin-like superfamily protein	0	0	0	0	0.04	0.19	16.45	6.11	0.02	0	0	0.01	0	0	0	0	0	0	0	0	0	0	0	0	0	0	0.2	0	0	0.58	0.43	0.14	0	0.1	0	0.56	0	0	0.06	0	0.03	0	0.03	0	0	0
FvH4_2g19861		BED zinc finger ;hAT family dimerisation domain	0.03	0.02	0.05	0.02	0.04	0.04	0.08	0	0	0	0	0.02	0	0	0	0	0	0	0	0.03	0	0	0	0	0	0	0	0	0	0	0.03	0.04	0	0.06	0	0.03	0.22	0	0	0	0.03	0	0	0	0.04	0.02
FvH4_2g20031		Tetratricopeptide repeat (TPR)-like superfamily protein	4.42	3.17	6.1	4.28	4.18	4	5.07	2.69	4.76	5.06	4.01	2.6	3.59	3.47	2.49	2.42	2.52	3.35	3.9	2.2	2.42	3	1.08	0.71	0.82	0.57	0.44	2.93	1.13	3.05	2.25	2.19	2.95	1.89	0	2.53	1.44	1.76	1.85	3.24	3.47	2.59	2.45	3.14	5.3	2.99
FvH4_2g20032			0	0	0	0	0.08	0	0	0	0	0	0	0.11	0	0	0	0	0	0	0.05	0	0	0	0	0	0	0	0	0	0	0	0	0	0	0	0	0	0	0	0	0	0	0	0	0	0	0
FvH4_2g20051			0	0	0	0	0.15	0	0	0	0	0	0	0.06	0	0	0	0	0	0	0	0	0	0	0	0	0	0	0	0	0	0	0	0	0	0	0	0	0	0	0	0	0	0	0	0	0	0.02
FvH4_2g20091	ATGSTU8,GSTU8	glutathione S-transferase TAU 8	0.22	0.02	0.02	0.02	0.12	0	0.1	0.58	0.05	0	0.04	0.09	0.32	0.53	0	0	0.28	0	0.07	0	0	0.06	0.07	0	0.12	0	0	0	0.28	0.17	0.04	0.05	1.3	0.73	0	0.07	418.58	0	1.47	0.22	1.02	3.91	1.74	6.88	191.03	117.16
FvH4_2g20121	SDG22,SET22,SUVH9	SU(VAR)3-9 homolog 9	27.9	27.86	29.52	22.11	23.67	15.66	20.58	17.59	30.04	38.74	41.06	31.57	20.2	17.4	15.54	11.98	10.91	16.69	15.18	14.21	13.03	12.64	9	5.5	7.7	5.32	15.2	22.65	21.17	18.43	14.76	17.74	20.88	18.52	8.82	17.29	11.49	19.9	22.21	19.61	22.44	25.15	27.32	24.25	18.57	11.82
FvH4_2g20151			0	0	0	0	0	0	0	0	0	0	0	0	0	0	0	0	0	0	0	0	0	0	0	0	0	0	0	0	0	0	0	0	0	0	0	0	0.1	0	0	0	0	0	0	0	0	0
FvH4_2g20161			0	0	0	0	0	0	0	0	0	0	0	0	0	0	0	0	0	0	0	0	0	0	0	0	0	0	0	0	0	0	0	0	0	0	0	0	0	0	0	0	0	0	0	0	0	0
FvH4_2g20162		zinc knuckle (CCHC-type) family protein	0	0	0	0	0.08	0.04	0.07	0	0	0	0	0	0	0	0	0	0	0	0	0	0	0	0	0	0	0	0	0	0	0	0	0	0	0	0	0	0	0.02	0	0	0	0	0	0	0	0
FvH4_2g20211			0	0	0	0	0	0	0	0.49	0	0	0	0	0	0	0	0	0.38	0	0	0	0	0.14	0	0.16	0.14	0.04	0	0	0	0	0	0	0	0	0.32	0	0	0	0	0	0	0	0	0	0	0
FvH4_2g20231			0	0.06	0	0.19	0.61	0	0.14	0	0.07	0.13	0	0	0	0	0.23	0	0	0	0	0	0	0	0	0	0	0	0	0	0	0	0	0.13	0.14	0	0	0.1	0.47	0.2	0	0	0	0.17	0.25	0.34	0	0
FvH4_2g20261		Restriction endonuclease, type II-like superfamily protein	1.34	1.91	2.06	5.4	2.56	1	1.31	0.35	1.63	1.88	1.27	0.77	1.26	0.59	0.33	0.21	0.14	0.67	0.47	0.27	0.18	0.28	0.23	0.12	0.77	0.27	1.72	0.79	0.24	0.9	0.45	0.5	0.59	1.38	0	1.12	0.89	0.37	0.22	0.86	0.59	0.1	0.24	0.27	0.58	0.06
FvH4_2g20281	UBQ10	polyubiquitin 10	528.59	1151.49	642.57	891.6	902.35	580.36	773.73	776.92	683.34	828.84	597.71	822.87	297.82	366.26	401.88	479.14	403.47	254.23	397.72	494.75	536.86	419.23	314.57	365.14	380.2	406.26	257.59	341.94	320.43	799.81	794.59	568.52	437.39	574.61	1077.5	599.59	362.94	488.03	764.36	451.32	459.83	584.98	669.89	536.96	628.63	264.79
FvH4_2g20291		BED zinc finger ;hAT family dimerisation domain	0	0	0	0.14	0	0	0	0.41	0	0	0	0	0	0	0	0	0	0	0	0	0	0	0	0	0	0	0.04	0	0	0.34	0.15	0.06	0	0	0	0.02	0	0	0	0	0	0.07	0	0	0	0.01
FvH4_2g20301			0	0.03	0.08	0	0.08	0	0.15	0.22	0	0	0	0.09	0.26	0.05	0.06	0	0.06	0.56	0.1	0.06	0.05	0	0.07	0.07	0	0.11	0	0	0	0.08	0	0	0.3	0	0	0.05	0	0	0	0	0	0	0	0	0	0.01
FvH4_2g20302			0	0	0	0	0	0	0	0.44	0	0	0	0	0	0	0	0	0	0	0	0	0	0	0	0	0	0	0	0	0	0	0	0	0	0	0	0	0	0	0	0	0	0	0	0	0	0
FvH4_2g20411	CRK8	cysteine-rich RLK (RECEPTOR-like protein kinase) 8	0	0	0	0	0	0.03	0	0	0	0	0	0	0	0	0	0	0	0	0	0	0	0	0	0	0	0	0	0	0	0	0	0.03	0	0	0	0	0	0	0.05	0	0	0	0.03	0	0	0
FvH4_2g20441			0	0	0	0	0	0	0	0	0	0	0	0	0	0	0	0	0	0	0	0	0	0	0	0	0	0	0	0	0	0	0	0	0	0.07	0	0	0	0	0	0	0	0	0	0	0	0
FvH4_2g20442		RING/U-box superfamily protein	0	0	0	0	2.42	0.08	0	0.08	0	0	0	0	0	0	0	0.26	0.12	0	0.95	2.53	2.46	2.94	0.23	0	0.33	0.03	0	0	0	0	0	0	0	0	0	0.06	0	0	0	0	0	0	0	0	0	0
FvH4_2g20531	CRK8	cysteine-rich RLK (RECEPTOR-like protein kinase) 8	10.18	7.13	11.21	12.71	14.32	14.65	11.67	12.79	14.6	12.81	15.87	11.12	15.71	9.46	7.36	6.04	7.05	11.54	10.81	8.78	7.23	8.85	8.1	2.83	5.61	2.94	2.37	11.54	6.68	10.95	12.1	8.36	14.53	10.69	0.37	13.05	5.05	13.98	11.31	10.59	11.94	11.72	11.02	10.88	9.67	5.87
FvH4_2g20551			0	0	0	0	0	0	0	0	0	0	0	0	0	0	0	0	0	0	0	0	0	0	0	0	0	0	0	0	0	0	0	0	0	0	0.05	0	0	0	0	0	0	0	0	0	0	0
FvH4_2g20600		RNA helicase family protein	0	0	0.01	0.92	6.93	0.66	0.07	0	0.02	0.02	0.04	0.02	0.01	0	0	0	0	0.01	0.04	0	0	0	0	0	0	0	0	0.02	0	0.04	0.01	0.06	0.03	0.01	0	0.02	0	0.01	0.05	0.03	0.01	0	0.02	0	0	0
FvH4_2g20781		Nucleic acid-binding, OB-fold-like protein	1.95	1.74	3.68	3.42	4.12	8.38	21.92	13.03	1.78	1.19	3.93	1.68	1.98	1.25	1.3	1.18	2.52	2.76	3.35	2.41	1.16	3.34	2.01	8.7	1.84	10.11	0.14	11.86	57.51	13.12	24.37	59.96	2.85	2.38	0.43	5.84	4.87	7.08	8.36	0.76	2.28	2.34	4.79	12.89	3.97	4.74
FvH4_2g20801		Polynucleotidyl transferase, ribonuclease H-like superfamily protein	0	0	0	0	0	0	0	0.05	0	0	0	0	0	0	0	0	0	0	0	0	0	0	0	0	0	0	0	0	0	0	0	0.04	0	0	0	0.03	0	0	0	0	0	0	0	0	0	0
FvH4_2g20841	ATPTR3,PTR3	peptide transporter 3	0.01	0	0	0.04	21.29	0.18	0.09	0.02	0.11	0.23	0	0.01	0	0	0	0	0	0	0	0	0	0	0	0	0	0	0	0	0	0	0	0	0	0	0	0	0.02	0	0	0	0	0	0	0	0	0
FvH4_2g20842	CRK8	cysteine-rich RLK (RECEPTOR-like protein kinase) 8	3.24	4.4	5.73	0.71	2.1	2.34	6.43	1.33	1.51	1.22	2.23	0.94	0.81	0.31	0.23	0.19	0.27	0.43	0.84	0.34	0.6	0.49	0.42	0.09	0.15	0.06	0.03	0.23	0.03	0.86	0.41	0.18	1.51	0.56	0.37	0.41	3.32	0.67	1.67	0.26	0.43	0.61	0.67	0.69	0.38	0.23
FvH4_2g20843			0.94	0.25	0.23	0.1	2.49	5.29	15.19	17.66	0.18	0.35	0.34	0.63	1.6	0.02	0.02	0	0	0.51	0.02	0.02	0.04	0.02	0.02	0.12	0.02	0.14	0.12	0.09	0	0.4	0.05	0.14	0.36	1.36	2.26	0.47	0.06	2.18	0.78	0.39	0.04	0.17	0.03	0.02	0	0
FvH4_2g20861		Class II aaRS and biotin synthetases superfamily protein	1.02	0.37	0.54	0.65	2	1.48	1.03	1.9	0.2	0.23	0.27	0.29	0.35	0.15	0.07	0.16	0.06	0.34	0.06	0.12	0.05	0.32	0.05	0	0.03	0.14	0	0.95	1.29	0.09	3.39	2.55	1.96	0.75	0.42	0.89	1.69	0.61	0.52	1.76	2.07	1.69	2.21	4.34	1.38	1.14
FvH4_2g20862		Class II aaRS and biotin synthetases superfamily protein	0.85	0.2	0.2	0.31	1.41	0.81	0.56	0.9	0.2	0.22	0.33	0.32	0.19	0.18	0	0	0.04	0.09	0	0.09	0.15	0	0.04	0	0.02	0	0	0.95	1.09	0.48	1.77	1.53	1.04	0.25	0.1	0.35	1.25	0.35	0.05	0.67	1.75	0.93	1.41	2.58	0.83	0.64
FvH4_2g20910		Ribosomal protein L19e family protein	1.74	1.59	1.67	9.37	6.61	8.16	9.39	10.2	2.22	1.93	4.58	3.2	2.56	2.35	1.28	0.93	1.79	3.01	2.62	3.19	2.35	3.02	0.7	0.97	1.06	1.57	4.31	9.91	2.18	7.69	6.61	2.63	0.96	9.93	0.27	10.34	4.16	0.98	1.4	1.85	5.64	4.94	2.5	2.63	2.25	1.15
FvH4_2g20921		F-box family protein	0	0	0	0	13.7	0.98	0.05	0.03	0	0	0.02	0.03	0	0	0	0	0	0	0	0	0	0	0	0.02	0	0.01	0	0	0	0	0	0	0	0	0	0	0	0.02	0	0	0	0	0	0.02	0.01	0
FvH4_2g20922			0	0	0	0	0	0	0	2.53	0	0	0	0	0	0	0	0	0	0	0	0	0	0	0	0	0	0	0	0	0	0	0	0	0	0	0.6	0	0	0	0	0	0	0	0	0	0	0
FvH4_2g21041			0	0	0	0	0	0	0	2.85	0	0	0	0	0	0	0	0.08	0	0	0.08	0.09	0	0.27	0.04	0	0.09	0	0	0	0	0	0.09	0	0	0	1.25	0	0.13	0.08	0.1	0	0	0	0.11	0	0	0
FvH4_2g21051			0	0.02	0.03	0.18	4.99	5.79	0.75	0.3	0	0.02	0.13	0.02	0.13	0	0	0.03	0	0	0	0	0	0	0	0	0.02	0.02	0	0	0.11	0.05	0	0.14	0.05	0.15	0.04	0	0.22	0.04	0.53	0.04	0	0.06	0.13	0	0.01	0.05
FvH4_2g21061			0.04	0.19	0.2	0.09	0.85	0.2	0	0.1	0.05	0.23	0.24	0.16	0	0.06	0	0	0.07	0	0	0	0	0	0	0	0.07	0	0.13	0	0	0.1	0.08	0.18	0	1.2	0	0.07	0.32	0	0	0.25	0.14	0	0	0.06	0.1	0
FvH4_2g21081			0	0	0	0	0	0	0	0	0	0	0.1	0	0	0	0	0	0	0	0	0	0	0	0	0	0	0	0	0	0	0.87	0.18	0.22	0	0	0	0	0	0	0	0	0	0	0	0	0	0
FvH4_2g21082	BCE2,DIN3,LTA1	2-oxoacid dehydrogenases acyltransferase family protein	0	0	0	0	0	0	0	0.1	0	0	0	0	0	0	0	0	0	0	0	0	0	0	0	0	0	0	0.98	0	0	0.11	0.24	0.38	0	0.07	0	0	0	0	0	0	0	0	0	0	0	0
FvH4_2g21141		Ribonuclease H-like superfamily protein	0	0	0	0.66	0.22	0	0	0.2	0	0	0	0	0	0	0	0	0	0	0	0	0	0	0	0	0	0	0	0	0	0	0	0	0	0	0.06	0	0	0	0	0	0	0	0	0	0	0
FvH4_2g21221		F-box and associated interaction domains-containing protein	0	0	0	0.98	4	0.12	0.03	0	0	0.01	0	0.01	0	0	0	0	0	0	0	0	0	0	0	0	0	0	0	0	0	0	0	0	0	0.04	0.03	0	0.2	0	0	0	0.02	0	0	0	0	0
FvH4_2g21271			0	0	0	0	0	0	0	0	0	0	0	0	0	0	0	0	0	0	0	0	0	0	0	0	0	0	0	0	0	0	0	0	0	0	0.06	0	0	0	0	0	0	0	0	0	0	0
FvH4_2g21272		Plant transposase (Ptta/En/Spm family)	0	0	0	0	0	0	0	0.03	0	0	0	0	0	0	0	0	0	0	0	0	0	0	0	0	0	0	0	0	0	0	0	0	0	0	0.05	0	0	0	0.03	0	0	0	0	0	0	0
FvH4_2g21281			0	0	0	0	0	0	0	0.03	0	0	0	0	0	0	0	0	0	0	0	0	0	0	0	0	0	0	0	0	0	0	0	0	0	0	0	0	0	0	0	0	0	0	0	0	0	0
FvH4_2g21371	ATSMC1,SMC1,TTN8	Structural maintenance of chromosomes (SMC) family protein	25.6	15.99	31	49.09	38.84	28.52	27.87	17.9	49.53	42.24	48.51	25.98	28.07	23.59	16.43	10.58	14.52	24.23	20.43	19.24	16.23	17.61	6.8	5.13	4.85	5.21	1.86	18.83	5.96	24.35	20.85	18.3	42.34	26.13	0.64	22.42	19.97	16.78	20.42	31.86	22.38	25.79	29.79	31.59	26.51	19.74
FvH4_2g21491			0	0	0	0	0	0	0	0	0	0	0	0	0	0	0	0	0	0	0	0	0	0	0	0	0	0	0	0	0	0	0	0	0	0	0	0	0	0	0	0	0	0	0	0	0	0
FvH4_2g21492			0	0	0	0	0	0	0	0	0	0	0	0.03	0	0	0	0	0	0	0	0.06	0	0	0	0	0	0	0	0	0	0	0	0	0	0	0.07	0	0	0	0	0	0	0	0	0	0	0
FvH4_2g21541			0	0	0	0	0	0	0	0	0	0	0	0	0	0	0	0	0	0	0	0	0	0	0	0	0	0	0	0	0	0	0.08	0	0	0	0	0	0	0	0	0	0	0	0	0	0	0
FvH4_2g21542			0	0	0	0	22.89	3.73	0	0.03	0	0	0	0.23	0	0	0	0	0	0	0	0.02	0	0	0.02	0.02	0.01	0.03	0.12	0	0	0.54	0.07	0.03	0	0.02	0.02	0	0	0.35	0.09	0.05	0	0.03	0	0	0	0
FvH4_2g21543		Plant transposase (Ptta/En/Spm family)	0	0	0.01	0	11.95	7.08	6.83	0.21	0.02	0.01	0.02	0.07	0	0	0	0	0	0	0	0	0	0	0	0.02	0	0.03	0	0	0	1.52	0.21	0.05	0	0.02	0	0	0	0.02	0.14	0	0	0	0.04	0	0	0.11
FvH4_2g21721			0.16	0.45	0.59	0.75	1.05	1.8	4.59	6.87	0.13	0.33	0.66	1.45	0.15	0.44	1.22	1.22	1.28	0.22	0.49	0.2	0.78	0.3	1.07	0.75	1.06	0.57	0.61	0.87	1.13	2.82	1.79	2.06	0.81	1.91	0.08	2.14	0.29	2.82	1.22	0.82	0.91	0.93	1.41	0.85	0.14	0.25
FvH4_2g21761			0.2	0	0.23	0.2	9.81	10.26	14.81	43.97	0.33	0.1	0	0.61	0	0	0.09	0	0	0	0.08	0	0.07	0	0	0	0	0	3.6	0.32	1.28	9.09	6.74	6.02	0.11	0.71	36.71	2.28	0.48	0.08	2.04	0	0.16	1.02	1.26	0.72	0.11	0
FvH4_2g21762			0.05	0.08	0.08	0.05	0.04	0	0.04	0.16	0.02	0.02	0.1	0.03	0	0.02	0.03	0	0	0	0	0.03	0	0.02	0	0	0.01	0	0.38	0.04	0	0.46	2.42	1.69	0.08	0.17	0	0.16	0	0	0	0	0.03	0	0.38	0	0	0
FvH4_2g21771			0.04	0.12	0	0.08	0.3	0.19	0.63	0.09	0	0.13	0.08	0.04	0	0.06	0	0	0	0.08	0	0	0.06	0	0	0	0	0.03	0	0.09	0.1	0	0	0	1.12	0.13	0	0.51	0	0	0	0	0.07	0	0	0	0.02	0
FvH4_2g21773	DMR6	2-oxoglutarate (2OG) and Fe(II)-dependent oxygenase superfamily protein	1.14	0.56	1.19	0.68	0.69	1.15	1.11	0.52	0.54	0.38	0.38	0.16	5.05	9.06	2.9	2.32	1.56	8.6	19.83	2.63	3.97	1.74	0.77	0	2.11	0.04	0.1	0.14	0	0.11	0.14	0.2	0.93	0.69	0	0.61	0.39	0.17	0.11	0.27	0.31	0.16	0.12	0.11	0.62	0.1
FvH4_2g21871			0.17	0.71	0.32	0.24	1.29	0.33	0.11	0	0.05	0.26	0.18	0.35	0	0	0	0.07	0.25	0	0.08	0	0	0.06	0.1	0.07	0	0.08	0.3	0.11	0	0.35	0.17	0	0	0.08	0	0.23	0.24	0	0	0.09	0.16	0	0.1	0	0	0.06
FvH4_2g21981			0	0	0	0.95	0.18	0	0	0	0.03	0.03	0	0.02	0	0	0	0	0	0	0	0	0	0	0.04	0	0	0	0	0	0	0	0	0	0	0	0	0	0.06	0	0.27	0.05	0	0	0	0	0.11	32.03
FvH4_2g22171	ATRPA70D,RPA70D	Replication factor-A protein 1-related	0	0	0	0	1.44	0.1	0	0.03	0	0	0	0	0	0	0	0	0	0	0	0	0	0	0	0	0	0	0	0	0	0	0	0.03	0	0.02	0	0.02	0	0	0	0	0	0	0	0	0	0
FvH4_2g22241		MuDR family transposase	15.85	14.2	17.42	18.9	23.29	21.88	20	17.89	20.53	22.51	18.76	18.25	19.79	14.51	11.8	9.42	11.42	18.39	16.77	13.9	10.19	11.96	10.11	5.37	9.27	5.96	9.35	15.82	6.15	15.57	14.97	12.82	20.09	17.19	3.71	18.21	16.84	21.36	25.9	20.55	18.67	23.57	26.03	21.86	15.83	13.74
FvH4_2g22261			0	0	0	0.05	0.38	0.24	0.35	0	0	0	0	0.05	0	0	0	0	0	0	0	0	0	0	0	0	0	0	0.32	0	0	0	0	0	0	0	0	0	0	0	0	0	0	0	0	0.07	0	0
FvH4_2g22281			12.44	5.65	10.41	8.52	9.94	8.23	6.63	6.29	11.83	7.91	7.83	4.06	5.96	2.87	2.06	2.1	2.58	6.43	4.44	3.39	2.69	3.88	2.03	3.46	1.72	4.23	0.9	4.72	2.9	5.2	3.73	2.63	10.96	6.35	0.24	7.36	7.47	4.62	6.08	4.9	4.41	4.7	3.16	3.76	9.56	7.16
FvH4_2g22380			0	0	0	0	0	0	0	0.08	0	0	0	0	0	0	0	0	0	0	0	0	0	0	0	0	0	0	0	0	0	0	0	0	0	0	0.07	0	0	0	0	0	0	0	0	0	0	0
FvH4_2g22411	PAB1	proteasome subunit PAB1	0	0	0	0	0	0	0	0	0	0	0	0	0	0	0	0	0	0	0	0	0	0	0	0	0	0	0	0	0	0	0	0	0	0	0	0	0	0	0	0	0	0	0	0	0	0
FvH4_2g22412	MAP65-5	microtubule-associated protein 65-5	8.32	5.25	6.8	2.43	4.2	3.68	1.68	0.89	4.34	2.87	3.47	2.31	3.48	2.31	1.69	2.79	2.89	2.26	2.89	2.52	2.83	3.63	2.93	1.47	2.57	1.33	0.62	0.45	0.39	0.38	0.7	0.42	5.78	1.56	0	1.69	2.39	0.94	0.37	2.05	2.25	1.16	1.2	2.05	10.76	3.07
FvH4_2g22413		KOW domain-containing protein	0.9	1.82	2.07	0.15	0.18	0	0	0	0.25	0.24	0.28	0	0.43	0.31	0.27	0.22	0.13	0.69	0.69	1	0.45	0.28	0.37	0.22	0.19	0.06	0	0	0.18	0.18	0.13	0.15	0.17	0.12	0	0.23	0.55	0.23	0.13	0	0.49	0.19	0	0	9.33	4.65
FvH4_2g22451			0	0	0	0	0.49	0.8	0.33	0.55	0	0	0	0	0	0	0	0	0	0	0	0	0	0	0	0	0	0	0	0	0	0	0	0	0	0	0.39	0	0	0	0	0	0	0	0	0	0	0
FvH4_2g22452			0	0	0	0	0	0	0	0	0	0	0	0	0	0	0	0	0	0	0	0	0	0	0	0	0	0	0	0	0	0	0	0	0	0	0	0	0	0	0	0	0	0	0	0	0	0
FvH4_2g22511		P-loop containing nucleoside triphosphate hydrolases superfamily protein	4.81	4.25	5.63	4.29	15.7	8.42	8.66	15.7	4.88	3.65	5.23	5.03	4.19	6.3	6.84	8.14	7.66	4.85	6.91	6.1	6.91	6.61	8.46	10.26	8.55	10.67	0.68	4.34	4.81	4.64	6.76	5.2	7.99	4.78	1.29	4.03	8.32	8.66	6.56	2.86	2.95	2.67	2.57	2.47	5.74	4.49
FvH4_2g22601			0	0	0	0	0	0	0	0.3	0	0	0.05	0	0	0	0	0	0.02	0	0	0	0	0	0	0	0	0.03	0	0	0	0	0	0	0	0	3.35	0	0.03	0	0.14	0	0	0	0	0	0	0
FvH4_2g22602			0	0	0	0	0.1	0	0	0	0	0	0	0	0	0	0	0	0	0	0	0.07	0	0	0	0	0	0	1.95	0.09	0	6.35	4.8	1.41	0	0	0	0.53	0	0	0	0	0	0.88	0.5	0.06	0	0
FvH4_2g22611			0	0.01	0	0	0	0	0	0	0	0	0	0	0	0	0	0	0	0	0	0	0	0	0	0	0	0	0	0	0	0	0	0	0	0	0	0	0	0	0	0	0	0	0	0	0	0
FvH4_2g22612		Gag-Pol-related retrotransposon family protein	0	0.01	0	0	0	0	0	0	0	0	0	0	0	0	0	0	0	0	0	0	0	0	0	0	0	0	0	0	0	0	0	0	0	0	0	0	0	0	0	0	0.01	0	0	0	0.01	0
FvH4_2g22681			0	0	0	0	0	0	0	0	0	0	0	0	0	0	0	0	0	0	0	0	0	0.03	0	0	0	0	0	0	0	0	0	0	0.03	0	0	0	0	0	0	0	0	0	0	0	0	0
FvH4_2g22701		Reverse transcriptase (RNA-dependent DNA polymerase)	0	0	0	0	0	0	0	0	0	0	0	0	0	0	0	0	0	0	0	0	0	0	0	0	0	0	0	0	0	0	0	0	0	0	0	0	0	0	0	0	0	0	0	0	0	0
FvH4_2g22702			0	0	0	0	0	0	0.15	2.14	0	0	0	0.02	0	0	0	0	0	0	0	0.48	0.84	0	0	0.03	0	0.04	0.68	0.05	0	3.1	3.15	0.18	0.05	0	0	0.03	0	0	0	0	0	0	0.22	0.03	0	0.01
FvH4_2g22761		Polynucleotidyl transferase, ribonuclease H-like superfamily protein	3.66	1.86	3.89	1.75	9.03	4.96	3.53	4.53	2.18	1.45	3.11	1.43	2.86	1.01	0.71	0.97	0.71	2.87	1.56	1.11	1.28	1.32	0.87	0.85	0.98	0.98	0.07	1.57	0.76	1.52	2.04	1.77	4.08	1.62	2.28	2.2	1.2	2.51	1.88	1.76	1.98	2.13	2.11	2.28	4.55	2.72
FvH4_2g22762			0.49	0.2	0.29	0.04	1.52	0.64	0.54	1.38	0.24	0.11	0.39	0.28	0.07	0	0	0	0.06	0.2	0.05	0.06	0	0	0.02	0.03	0	0.08	0.11	0	0.17	0.17	0.12	0.15	0.08	0.28	0.2	0.32	0.34	0.16	0.06	0.26	0.17	0.18	0.14	0.05	0.04	0.02
FvH4_2g22763		F-box family protein with a domain of unknown function (DUF295)	0	0.01	0	0	2.64	1.43	0.42	0.13	0.01	0	0.04	0.03	0.02	0	0.02	0.03	0	0.04	0.02	0	0	0	0.01	0	0.04	0	0	0	0.03	0	0	0	0	0	0.02	0.02	0.06	0	0	0	0	0	0	0.03	0	0
FvH4_2g22811			0	0.12	0.12	0.18	0.09	0	0.08	0.23	0.16	0.07	0.07	0.22	0.07	0.1	0	0.1	0.06	0.13	0.05	0.06	0.11	0	0.05	0	0	0.08	0.11	0	0	0.08	0	0.07	0.08	0	0	0.27	0	0.11	0	0.13	0	0.18	0	0.05	0.06	0
FvH4_2g22991			31.65	15.2	18.39	17.45	10.57	9.5	6.12	6.88	20.23	16.01	18.03	11.96	21.48	5.59	2.88	3.61	2.84	11.04	6.09	2.59	3.62	3	6.16	1.55	5.13	2.27	4.99	10.2	3.38	4.86	5.08	3.21	47.49	16.95	2.25	11.44	8.33	6.26	6.11	10.74	10.74	8.47	7.67	10.37	52.66	13.98
FvH4_2g23051			0	0	0	0.15	0.91	4.48	4.98	3.08	0	0	0.07	0.03	0	0	0	0	0	0	0	0	0	0	0	0.22	0	0.03	0	0	0	0	0	0.08	0	0	0.15	0.12	0	0	0	0	0	0	0	0.2	0	0
FvH4_2g23061	CRK8	cysteine-rich RLK (RECEPTOR-like protein kinase) 8	0.1	0.02	0.05	0.08	2.04	0.06	0	0	0.17	0.08	0.05	0.05	0.1	0	0	0	0.13	0.05	0.12	0.04	0	0	0	0.26	0.06	0.37	0.16	0.11	0.06	0.12	0.18	0.21	0.06	0.16	0	0.08	0.57	0.2	0.65	0.24	0.38	0.13	0.41	0.93	0.16	0.12
FvH4_2g23062			0	0	0.13	0.11	0.13	0.13	0	0	0.19	0.12	0.31	0.05	0.11	0.31	0.51	0.08	0.19	0	0.09	0	0.08	0.07	0.12	0.2	0.09	0.31	0	0.12	0.13	0	0	0	0.13	0.18	0	0.09	0.27	0	0	0	0.09	0	0	0.15	0	0
FvH4_2g23081		2-oxoglutarate (2OG) and Fe(II)-dependent oxygenase superfamily protein	3.4	6.41	4.96	5.1	4.55	5.04	7.62	6.06	5.93	6.44	5.53	4.65	2.47	2.89	1.32	0.77	1.46	2.36	2.46	1.11	0.62	1.25	1.23	1.25	1.74	1.47	10.1	9.41	4.68	9.53	21.14	5.71	3.32	5.8	0.2	7.01	2.11	2	1.76	3.49	6.27	4.49	6.36	5.21	2.28	1.2
FvH4_2g23101			7.49	7.35	6.89	7.94	8.51	9.51	5.26	2.65	8.35	8.73	9.46	6.73	8.63	8.13	9.68	8.26	9.11	6.38	6.81	7.25	6.23	7.6	6.66	6.59	7.21	6.44	4.69	7.97	3.19	7.26	8.02	5.53	6.28	7.18	0.02	9.84	2.95	4.29	3.89	5.53	9.36	8.68	9.22	8.44	3.65	2.46
FvH4_2g23102		kinase interacting (KIP1-like) family protein	34.89	18.47	33.02	35.67	54.82	62.13	61.23	48.1	43.06	40.01	37.44	49.66	67.52	73.69	56.44	35.77	42.34	61.95	94.49	90.97	70.39	64.29	20.03	10.16	14.79	10.63	0.99	17.53	11.17	58.29	52.31	55.43	43.87	45.61	0.14	59	19.37	53.27	61.47	79.74	81.33	93.98	88.77	61.73	47.24	43.99
FvH4_2g23152			0	0	0	0	0	0	0	0	0	0	0	0.04	0	0	0	0	0	0	0	0	0	0	0	0	0	0	0	0	0	0	0	0	0	0	0	0	0	0	0	0	0	0	0	0	0	0
FvH4_2g23153			0	0.03	0	0	0	0	0	0	0	0	0.06	0	0	0.04	0	0	0	0	0	0	0	0	0	0	0	0	0	0	0	0	0	0	0	0	0	0	0	0	0	0	0	0	0	0	0	0
FvH4_2g23201	ATPK19,ATPK2,ATS6K2,S6K2	serine/threonine protein kinase 2	0	0	0	0	0.55	0.07	0.03	0.17	0.05	0.02	0	0.08	0.06	0	0	0.04	0.03	0.08	0	0	0	0.02	0.04	0	0.03	0	0	0	0	0	0.03	0	0	0	0	0	0	0	0.03	0.06	0.05	0.04	0.03	0	0	0.01
FvH4_2g23202			0	0	0	0.15	0.18	0	0.5	1160.81	0.09	0.32	0.14	0.34	0	0	0	0	0	0	0	0	0	0	0	0	0	0	0	0	0	0	0.4	53.82	0	0	17.05	0.12	0.19	0	0.69	0	0	0	0	1.02	3.23	0.36
FvH4_2g23220		Bifunctional inhibitor/lipid-transfer protein/seed storage 2S albumin superfamily protein	0	0	0	0	0.61	0	0	0	0.03	0.03	0	0	0	0.08	0	0	0	0	0	0	0	0	0	0	0	0.02	0.09	0	0	0.07	0.2	12.58	0.13	0	0	0	12.06	0	4.73	0	0.05	0.07	0.06	1.05	77.93	2.24
FvH4_2g23221		Galactose oxidase/kelch repeat superfamily protein	21.19	25.36	21.55	29.42	29.38	24.12	26.72	19.04	19.73	16.3	17.33	11.42	13	12.5	11.61	10.38	10.56	12.14	11.89	10.75	12.1	10.32	7.64	7.03	7.32	7.21	24.18	18.38	10.74	10.6	17.75	11.92	15.94	10.63	1.93	9.99	10.62	11.48	13.13	8.74	9.97	10.62	13.14	13.44	13.01	9.58
FvH4_2g23222		BED zinc finger ;hAT family dimerisation domain	0	0	0	0	0.09	0.12	0.08	0	0	0	0.03	0	0	0	0	0	0	0	0	0	0	0	0	0	0	0	0	0	0	0	0	0	0	0	0	0	0	0	0	0	0	0	0	0	0	0
FvH4_2g23280			0	0	0	0	0	0	0	0	0	0	0	0	0	0	0	0	0	0	0	0	0	0	0	0	0	0	0	0	0	0	0	0	0	0	0	0	0	0	0	0	0	0	0	0	0	0
FvH4_2g23281			175.36	165.21	178.33	134.69	266.1	203.8	126.88	113.62	146.11	183.31	208.41	187.78	165.84	174.96	139.18	132.82	151.33	156.01	174.36	164.4	142.78	181.23	104.56	59.02	84.91	56.18	47.93	108.81	87.09	128.12	159.33	134.99	186.64	162.07	4.64	153.7	112.59	132.94	128.63	167.14	154.44	157.65	167.27	156.15	153.85	66.25
FvH4_2g23291			0	0	0	0	0	0	0.41	0	0	0	0	0	0	0	0	0	0	0	0	0	0	0	0	0	0	0	0	0	0	0.04	0	0	0	0	0	0	0	0	0.13	0	0	0	0	0	0	0
FvH4_2g23301			0	0	0	0	0	0	0	0.77	0	0	0	0	0	0	0	0	0	0	0	0	0	0	0	0	0	0	0	0	0	0	0	0	0	0	0	0	0	0	0	0	0	0.26	0.3	0.2	0	0
FvH4_2g23370		Transducin/WD40 repeat-like superfamily protein	30.2	36.62	31.73	35.79	32.19	24.94	25.25	43.16	33.65	36.34	31.38	35.64	24.26	34.4	35.37	37.02	41.71	23.11	31.08	28.5	27.2	31.05	41.14	30.59	43.15	31.93	45.58	29.64	14.96	40.66	38.02	31.67	18.34	34.53	45.43	34.65	25.61	27.98	33.95	28.69	35.84	38.22	44.6	41.19	20.54	24.23
FvH4_2g23401	CRK8	cysteine-rich RLK (RECEPTOR-like protein kinase) 8	16.02	10.79	16.05	13.86	18.05	16.53	13.89	19.86	14.71	13.15	15.23	11.92	19.32	7.27	3.46	2.7	2.67	14.54	9.86	5.12	3.84	5.04	7.08	2.2	5.82	3.14	1.29	7.9	4.48	10.58	12.98	8.56	18.14	11.31	3.3	15.23	6.71	16.8	13.49	14.33	14.59	13.85	12.67	13.09	13.91	7.92
FvH4_2g23402			0	0	0.04	0.44	0.29	0.36	0	0	0	0	0	0.04	0	0	0	0	0	0	0	0	0	0	0	0	0	0	0	0	0.09	0	0	0	0	0	0	0	0	0.37	0	0	0	0	0	0.05	0.02	0
FvH4_2g23403			0	0	0	0	0	0	0	0	0	0	0	0	0	0	0	0	0	0	0	0	0	0	0	0	0	0	0	0	0	0	0	0	0	0	0.08	0	0	0	0	0	0	0	0	0	0	0
FvH4_2g23421			0	0	0	0	0.83	0.04	0	0	0	0	0	0.01	0	0	0	0	0	0	0	0	0	0	0	0	0	0	0	0	0	0	0	0	0	0	0	0	0	0	0	0	0	0	0	0	0	0
FvH4_2g23661			0.8	0	0.01	0.03	0.06	0	0.06	0.06	0.03	0.08	0	0.14	0.1	0.04	0.28	0.23	0.31	0.05	0.04	0.04	0.04	0	0.24	0.02	0.2	0.02	0	0	0.06	0.12	0	0.22	0.12	0.17	0	0.36	0	0	0	0.15	0.13	0.14	0	0	0.01	0
FvH4_2g23662			0	0	0	0	0	0	0	0	0	0	0	0	0	0	0	0	0	0	0	0	0	0	0	0	0	0	0	0	0	0	0	0	0	0	0	0	0	0	0	0	0	0	0	0	0	0
FvH4_2g23671			18.15	13.49	14.48	16.24	5.68	4.61	4.1	1.57	21.46	16.69	22.88	7.52	6.35	2.12	0.56	0.51	0.3	2.08	0.63	1	0.21	0.34	0.33	0.17	0.19	0.14	10.28	13.25	1.47	4.03	2.68	0.72	9.57	11.89	0.71	4.87	1.66	1.43	0.73	7.14	4.3	2.71	2.44	2.45	3.13	1.24
FvH4_2g23771	AGL52	AGAMOUS-like 52	0	0.03	0.01	0.13	0.72	0.17	0.03	0.03	0.05	0.05	0.06	0.04	0	0	0	0	0	0	0	0	0	0	0	0.01	0	0	0	0	0	0.04	0.05	0.09	0	0.05	0	0	0.29	0.02	0.05	0	0	0	0.03	0.02	0.01	0
FvH4_2g23781			0	0	0	0	0	0	0	0	0	0	0.11	0	0	0	0	0	0	0	0	0	0	0	0	0	0	0	0	0	0	0	0	0	0	0	0	0	0	0	0	0	0	0	0	0	0	0.51
FvH4_2g23801		Phenazine biosynthesis PhzC/PhzF protein	28.72	18.74	12.49	28.1	54.3	61.02	60.94	54.55	7.55	11.27	20.29	19.05	33.6	57.09	42.95	43.06	55.64	41.27	74.99	54.05	50.3	57.94	52.56	66.72	54.19	63.55	3.44	3.69	1.95	42.96	63.37	45.27	37.25	26.56	0.21	30.85	40.78	9.72	47.84	17.43	21.24	40.57	50.23	60.15	30.97	100.13
FvH4_2g23841		Tetratricopeptide repeat (TPR)-like superfamily protein	0.01	0.23	0.11	11.16	7770.24	3585.54	1779.63	17.03	10.97	56.19	1.82	0.12	0.04	0.06	0.04	0	0.04	0	0.07	0.07	0.07	0.08	0.02	0.05	0	0.04	0.07	0	0	0.37	0.04	0.05	0	0.04	1.16	0.03	0.16	0	0.08	0	0	0	0	0	0.08	0.03
FvH4_2g23842		Ubiquitin carboxyl-terminal hydrolase family protein	7.51	6.28	8.23	9.94	8.03	8.12	8.29	1.7	11.22	12.6	11.56	6.71	7.4	6.45	3.98	2.06	3.25	8.14	4.77	3.38	3.44	3.28	2.52	1.17	2.56	1.21	2.82	8.46	1.26	4.73	2.42	0.93	9.07	7.51	0.03	5.38	2.33	1.53	0.76	8.66	5.43	2.25	1.12	1.95	5.45	2.82
FvH4_2g23871	DVL8,RTFL7	ROTUNDIFOLIA like 7	6.18	6.92	3.06	1.66	4.63	13.81	7.38	1.03	3.69	9.81	10.33	13.38	16.67	6.29	2.35	1.22	0.97	16.04	4.99	3.48	1.97	1.96	1.29	0.23	1.43	0.7	0.32	0.69	0.12	4.56	2.71	1.51	15.75	1.08	0.3	4.5	71.48	11.71	0.66	6.14	5.86	2.56	2.77	4.99	21.66	2.07
FvH4_2g23872			0.04	0	0.03	0	0	0	0	0	0.04	0.07	0	0.15	0	0	0	0.05	0	0	0.05	0.06	0	0.04	0.05	0	0	0	0	0	0	0	0	0	0	0	0	0	0.17	0.32	1	0.07	0.06	0.09	0	0	0.02	0.11
FvH4_2g23873			0	0	0	0	0	0	0	0	0	0	0	0	0	0	0	0	0	0	0	0	0	0	0	0	0	0	0	0	0	0	0	0	0	0	0	0	0	0	0	0	0	0	0	0	0	0
FvH4_2g23951	ATISA2,BE2,DBE1,ISA2	debranching enzyme 1	8.36	6.74	8.01	6.17	11.1	8.01	8.59	8.43	6.5	8.49	13.25	8.03	10	14.09	16.55	14.69	14.3	10.56	15.14	13.27	13.38	14.25	6.99	6.01	5.39	5.02	1.36	10.26	13.46	7.46	7.39	6.59	14.19	5.87	0.31	9.07	6.68	3.91	1.61	7.98	9.72	8.7	9.1	7.25	4.33	0.86
FvH4_2g23991		Heavy metal transport/detoxification superfamily protein	0	0	0	0	0.05	0.04	0	0.09	0	0	0	0.03	0.04	0	0	0	0	0	0	0	0	0	0	0	0	0	0	0	0	0	0	0	0	0	0.19	0	0	0	0	0.04	0	0	0	0	0	0
FvH4_2g23992			0	0	0	0	0	0.04	0	2.31	0	0	0	0.15	0	0	0	0	0	0	0	0	0	0	0	0	0	0	0	0	0	0.08	0	0	0.04	0	1.56	0	0	0	0.03	0	0	0.04	0	0	0	0
FvH4_2g23993			0	0	0	0	0.52	0.17	0	0	0	0	0	0.08	0	0	0	0	0	0	0	0	0	0	0	0	0	0	0	0	0	0	0	0	0	0	0	0.02	0.03	0	0	0	0	0	0	0	0	0
FvH4_2g23994			0	0.85	0.14	0	0.12	0	0	0	0.75	0.81	0.19	0.05	0	0	0	0	0	0	0	0	0	0	0	0	0	0	0	0	0	0	0	0	0	0	0	0	0	0	0	0.1	0.08	0	0	0	0	0
FvH4_2g24111		BSD domain-containing protein	39.28	51.62	66.56	97.41	83.57	121.91	156.53	114.09	89.74	112.92	105.98	120.31	92.71	111.11	99.26	86.32	91.64	85.1	95.95	112.89	104.8	113.79	94.09	42.2	78.2	38.62	17.9	41.14	20.21	89.35	86.31	66.39	91.5	74.62	2.9	88.97	22.41	125.01	101.39	109.95	164.6	204.42	206.25	193.26	56.18	30.13
FvH4_2g24121			0	0	0	0	0	0	0	0	0	0	0	0	0	0	0	0	0	0	0	0	0	0	0	0	0	0	0	0	0	0	0	0	0	0	0	0	0	0	0	0	0	0	0	0	0	0
FvH4_2g24221		RING/U-box superfamily protein	7.44	7.37	10.6	20.87	18.58	15.47	17.52	4.23	14.4	13.07	11.62	7.51	7.65	6.28	5.42	5.19	4.6	6.9	7.98	5.49	5.33	4.89	2.98	1.76	3.16	1.45	3.4	18.21	16.3	11.3	12.32	9.87	6.11	9.51	0.01	13.51	3.9	1.21	1.8	7.55	7.92	7.63	7.81	6.89	5.53	3.85
FvH4_2g24231	CRK8	cysteine-rich RLK (RECEPTOR-like protein kinase) 8	0	0	0	0	0	0	0	0	0	0	0	0	0	0	0	0	0	0	0	0	0	0	0	0	0	0	0	0	0	0	0	0	0	0	0	0	0	0	0	0	0	0	0	0	0	0
FvH4_2g24233			1.1	0.17	0.16	0.41	0.57	0.4	0.39	0.13	0.13	0.19	0	1.26	5.62	1.23	0.43	0.17	0	7.66	3.56	1.38	0.54	0.22	1.04	1.24	1.57	0.8	0	0	0	0.28	0.1	0	1.86	1.23	0	0.45	2.89	0.18	0.21	4.63	0.77	0.92	0.7	1.18	0.27	0.17
FvH4_2g24251			0	0	0	0	33.51	2.76	0.43	0.64	0	0	0	0	0	0	0	0	0	0	0	0	0	0	0	0	0	0	0	0	0	0	0	0	0	0	0	0	0	0	0.35	0	0	0	0	0	0	0
FvH4_2g24261		Galactose oxidase/kelch repeat superfamily protein	0	0	0	0.01	4.52	3.17	1.29	0.03	0.01	0.01	0	0	0	0	0	0	0	0	0	0	0	0	0	0.01	0	0	0	0	0	0	0	0	0	0.02	0	0	0	0.02	0.11	0.07	0.12	0.03	0	0.02	0.01	0
FvH4_2g24291	RKF3	receptor-like kinase in in flowers 3	13.7	11.46	14.71	16.79	14.92	11.49	9.61	9.52	20.91	23.38	15.7	22.43	27.12	19.23	9.09	7.18	13.83	29.62	16.99	16.39	14.02	14.95	11.52	6.96	10.13	6.34	3.26	8.47	5.02	9.81	8.55	8.1	16.42	44.23	0.17	20.99	8.87	40.14	24.4	42.36	21.06	13.21	11.47	13.33	16.2	24.85
FvH4_2g24332			0	0.3	0.14	1.43	0.59	0.45	2.58	1.29	0.5	0.47	0.55	1.01	0	0	0	0	0	0.09	0	0	0	0	0	0	0	0	1.5	0.22	0	6.99	1.79	0.1	0	0.39	0	0.91	0	0.08	0	0	0	0	0.58	0	0.03	0
FvH4_2g24333		MuDR family transposase	0	0	0	0	0.03	0	0.03	0.09	0	0	0	0	0	0	0	0	0	0	0	0	0	0	0	0	0	0	0	0	0	0	0	0	0	0	0	0	0	0	0	0	0	0	0	0	0	0
FvH4_2g24334			0.05	0.1	0.03	0.02	0	0	0.1	0.1	0	0.44	1.32	0.12	1.1	5.82	0.87	0.37	0.08	1.71	0.64	0.46	0.03	0	0.07	0.08	0.08	0.05	0	0	0	0.71	0.16	0	0.52	0.11	0	3.02	0.11	0	0	0	0.04	0	0	0	0.01	0.23
FvH4_2g24391		F-box family protein	0	0	0	0.02	30.85	3	0.07	0.03	0.02	0	0	0	0	0	0	0	0	0	0	0	0	0	0	0	0	0	0	0	0	0	0	0	0	0	0	0	0	0	0	0	0	0	0	0	0	0
FvH4_2g24401	FRS5	FAR1-related sequence 5	0	0	0	0.08	0.73	1.2	1.94	1.74	0	0	0	0.02	0	0.03	0	0	0	0	0	0	0	0	0	0	0	0	0	0	0	0.4	0.16	0.04	0	0.03	0.91	0.06	0	0	0	0	0	0	0	0	0	0.01
FvH4_2g24491			0	0	0	0.04	0.15	0.05	0	0	0	0	0	0	0	0	0	0	0	0	0	0	0	0	0	0	0	0	0	0	0	0	0	0	0	0.07	0	0	0	0	0	0	0	0	0	0	0	0
FvH4_2g24511			0	0	0	0	0	0	0.06	0.51	0	0	0	0	0	0	0	0	0	0	0	0	0	0	0	0	0	0	0	0.06	0	0	0	0	0	0	0.06	0	0	0	0.26	0	0	0	0	0	0	0
FvH4_2g24551		Mitochondrial transcription termination factor family protein	5.11	5.26	6.56	8.15	6.11	6.14	4.45	3.52	7.28	6.09	6.27	4.61	4.05	4.05	3.03	2.92	3.5	3.89	3.61	2.17	2.78	3.18	2.65	1.63	2.84	1.51	2.34	2.42	1.39	4.33	3.44	2.75	4.13	4.27	0.24	5.34	1.61	2.58	1.71	3.87	3.92	2.71	2.75	2.56	2.57	1.36
FvH4_2g24581		Ribosomal protein S5/Elongation factor G/III/V family protein	0	0	0	0.22	0	0	0	0	0	0	0	0	0	0	0	0	0	0	0	0	0	0	0	0	0	0	0	0	0	0	0	0	0	0	0	0	0	0	0	0	0	0	0	0	0	0
FvH4_2g24611		Rho GTPase activating protein with PAK-box/P21-Rho-binding domain	47.88	33	36.57	29.75	19.4	9.33	4.11	0.32	55.81	53.54	52.13	25.1	15.84	4.63	1.87	0.83	0.67	10.84	1.72	3.49	1.15	1.44	0.52	0.06	0.3	0.13	23.49	32.75	7.4	3.84	2.54	0.38	93.41	26.02	0	8.25	7.99	3.37	0.29	29.37	9.81	1.38	1.27	1.21	8.19	3.07
FvH4_2g24631			0	0	0	0	1.27	0.3	0.1	3.66	0	0	0	0	0.08	0	0	0	0	0	0	0	0	0	0	0	0	0	0.13	0	0	0	0	0	0	0	2.36	0	0	0	3.4	0	0	0	0	0	0	0
FvH4_2g24671			0	0	0	0	27.79	1.23	0.22	0	0	0	0	0	0	0	0	0	0	0	0	0	0	0	0	0	0	0	0	0	0	0	0	0	0	0	0	0	0	0	0	0	0	0	0	0	0.01	0
FvH4_2g24751		hAT transposon superfamily protein	0	0	0	0	0	0	0	0	0	0	0	0	0	0	0	0	0	0	0	0	0	0	0	0	0	0	0	0	0	0	0	3.98	0	0	0	0	0	0	0	0	0	0	0	0.07	0.01	0
FvH4_2g24753		zinc knuckle (CCHC-type) family protein	0	0	0	0	0	0	0	0	0	0	0	0	0	0	0	0	0	0	0	0	0	0	0	0	0	0	0	0	0	0	0	0	0	0	0	0	0	0	0	0	0	0	0	0	0	0
FvH4_2g24771	AGP26,ATAGP26	arabinogalactan protein 26	63.86	49.86	77.93	37.07	38.1	66.12	23.06	5.16	49.94	51.05	91.82	73.87	254.01	119.79	62.57	53.37	39.96	161.97	68.28	72.11	38.1	33.95	64.78	21.47	64.68	30.29	8	87.34	70.74	10.05	16.59	11.59	156.8	52.2	0	41.77	6.25	7.25	1.32	46.72	66.81	36.28	23.32	32.85	24.05	3.9
FvH4_2g24831			0	0.09	0	0	0	0	0	0.4	0	0	0	0.05	0	0	0	0	0	0	0	0	0	0	0.04	7.65	0	9.4	0	0	0	0.29	0.32	0.13	0.14	0.19	0.23	0.19	0	0.38	5.27	0.11	0.1	0	0.12	0.08	0	0.37
FvH4_2g24891			0	0	0	0	0.36	0.26	0.15	0.04	0	0	0	0	0	0	0	0	0	0	0	0	0	0	0	0	0	0	0.05	0	0	0.04	0	0	0	0	0.03	0	0	0	0	0	0	0	0	0	0	0.02
FvH4_2g24900		Nodulin MtN3 family protein	0	0.02	0.4	0.7	0.54	0.55	0.2	0.37	0.38	0.02	0	1.16	3.18	3.48	0.3	0.14	0	3	30.71	0.75	1.18	21.3	7.85	11.42	43.15	24.43	0	0	0	0.04	0.03	0.04	0.63	0.3	0	0.8	0.14	22.22	18.42	19.76	21.87	0.91	0.18	0.2	0.04	0
FvH4_2g24941		Thioredoxin superfamily protein	0	0.29	0.05	0.1	0.25	0.35	1.7	0.68	0.18	0	0.19	0.32	0	0.07	0	0.08	0	0	0	0.17	0	0.07	0	0	0.04	0.62	0	0	0	0.49	0.09	0.22	0	0.08	0	0.24	96.54	0.32	0.38	0.1	0.34	0.27	0.51	0.21	6.95	2.31
FvH4_2g24951			0	0	0	0.05	0	0	0.03	3.57	0	0.01	0.02	0	0	0	0	0	0	0	0	0	0	0	0	0	0	0.04	0	0	0	0	0	0	0	0	0.26	0	0	0	0	0	0	0	0	0	0	0
FvH4_2g25002		hydroxyproline-rich glycoprotein family protein	0	0	0	0	26.62	1.85	0.12	0	0	0.03	0	0	0	0	0	0	0	0	0	0	0	0	0	0	0	0	0	0	0	0	0	0	0	0	0	0	0	0	0	0	0	0	0	0	0	0
FvH4_2g25003	ABCA2,ATATH1,ATH1	ATP-binding cassette A2	0	0	0	0	0	0	0	0.27	0	0	0	0	0	0	0	0	0	0	0	0	0	0	0	0	0	0	0	0	0	0	0	0	0	0	0	0	0	0	0	0	0	0	0	0	0	0
FvH4_2g25004		Late embryogenesis abundant (LEA) hydroxyproline-rich glycoprotein family	0	0	0	0	0.38	0	0	0	0.05	0	0	0.02	0	0	0	0	0	0	0.04	0	0	0	0	0	0	0	0	0	0	0	0	0	0	0	0	0	0	0	0	0	0	0	0	0	0	0
FvH4_2g25031		Mitochondrial transcription termination factor family protein	6.14	5.98	8.34	11.11	7.2	5.8	7.22	4.42	7.05	7.55	8.63	5.09	5.47	3.34	2.52	1.94	2.04	3.43	3.14	1.41	1.8	2.1	2.12	1.69	1.8	1.55	2.6	7	7.11	4.13	5.98	10.98	6.16	6.22	0.05	8.07	5.36	2.63	4.65	6.29	7.85	8.2	9.49	10.14	4.12	2.33
FvH4_2g25141			0	0	0	0	0	0	0	0	0	0	0	0	0	0	0	0	0	0	0	0	0	0	0	0	0	0	0	0	0	0	0	0	0	0	0	0	0	0	0	0	0	0	0	0	0	0
FvH4_2g25151	ULP1A	UB-like protease 1A	0	0	0	0	0	0	0	0	0	0	0	0	0	0	0	0	0	0	0	0	0	0	0	0	0	0	0	0	0	0	0	0.01	0	0	0	0	0	0	0	0	0	0	0	0	0	0
FvH4_2g25221			0.03	0	0.06	0	0.17	0	0.3	0.3	0	0	0	0.06	0	0	0	0	0	0	0	0	0	0	0	0	0	0	0	0	0	0	0	0	0.16	0	0	0	0	0.21	0.25	0.13	0.11	0.18	0	0	0.02	0
FvH4_2g25231	ATCOAE	dephospho-CoA kinase family	27.31	17.44	15.04	9.53	10.59	16.33	14.92	8.66	11.13	10.62	14.12	12.51	14.03	18.94	15.12	18.75	13.29	9.95	12.69	12.93	16.27	15.94	10.03	14.23	14.7	10.09	3.12	2.64	2.96	4.25	2.64	3.01	18.27	9.63	0.22	10.72	5.97	14.15	7.86	11.87	11.53	8.71	6.71	10.79	0.81	0.49
FvH4_2g25301			0.02	1.02	0.53	1.72	1.06	0.09	0.26	0.04	5.95	0.23	0.37	0.05	0.19	0	0.04	0.12	0	0.26	0	0.07	0.21	0.3	0.14	0.04	0.02	0	0.06	0	0	0.05	0.42	0.41	0.32	0.03	0.35	0	0.49	0.12	0.36	0	0	0	0.04	0.05	0.01	0
FvH4_2g25302			0	0	0	0	0	0	0	0	0	0	0	0	0	0	0	0	0	0	0	0	0	0	0	0	0	0	0	0	0	0	0	0	0	0	0	0	0	0.11	0	0	0	0	0	0	0.02	0
FvH4_2g25351	RALFL33	ralf-like 33	0.94	1.36	0.97	8.94	26.45	15.22	21.77	40.76	1.05	0.83	0.61	6.8	1.96	1.75	3.12	6.74	21.19	1.9	2.09	4.99	8.42	14.07	20.67	75.79	16.35	54.68	6.4	0.92	0.66	123.45	84.16	56.25	1.16	42.51	0.09	74.44	59.32	13.73	155.72	2.88	7.08	14.26	22.86	19.85	182.54	250.86
FvH4_2g25481			0	0	0	0	0	0.16	0	0	0	0	0	0.06	0	0	0	0	0	0	0	0	0	0	0	0	0	0	0	0	0	0	0.12	0.89	0	0	0	0	0	0	0	0	0	0	0	0	0	0
FvH4_2g25581		SPFH/Band 7/PHB domain-containing membrane-associated protein family	0.11	0.11	0.18	0.23	8.34	1.28	0.25	0.12	0.03	0.27	0.16	0.08	0	0.04	0	0.08	0.05	0.16	0.09	0	0	0	0.02	0	0.02	0	0	0.06	0.13	0.07	0.15	0.06	0.13	0.05	0.27	0.09	0.42	0	0.2	0.32	0.09	0.22	0	0.08	0.03	0.08
FvH4_2g25582		GC-rich sequence DNA-binding factor-like protein with Tuftelin interacting domain	3.6	4.28	6.35	6.47	11.98	9.02	8.74	10.92	7.77	6.79	8.04	6.89	9.91	6.28	5.04	5.22	5.83	9	6.66	6.66	4.48	7.25	4.48	5.13	2.71	4.68	0.66	2.79	3.21	7.76	8.03	8.31	6.12	5.2	7.38	7.31	8.71	9.06	18.68	4.82	6.01	4.63	5.81	5.23	8.28	8.1
FvH4_2g25610		tetratricopeptide repeat (TPR)-containing protein	1.79	0.71	1.37	3.39	8.07	4.21	2.72	3.31	1.98	2.37	1.89	3.56	4.35	1.58	0.88	0.53	0.93	3.71	1.68	1.62	0.9	1.17	0.91	0.68	0.53	0.57	0.06	0.92	2.04	3.08	2.74	3.75	6.74	3.7	1.84	4.35	5.76	5.93	2.79	4.54	4.03	3.77	3.11	2.44	1.13	0.53
FvH4_2g25691		zinc finger (CCCH type) helicase family protein	23.92	17.87	27.34	20.3	20.82	18.16	20.12	7.66	29.65	26.56	20.04	12.27	16.96	16.25	8.71	8.02	5.08	20.46	18.7	16.39	11.43	9.63	3.26	1.2	2.8	1.02	6.38	9.48	6.87	11.91	9.79	10.79	25.07	19.76	0.04	18.76	4.09	6.13	3.49	10.75	10.56	6.14	5.71	4.28	13.21	11.44
FvH4_2g25692		complex 1 family protein / LVR family protein	61.08	60.8	53.47	48.61	16.81	19.45	19.16	19.13	52.14	51.4	42.73	37.79	38.07	38.88	40.91	37.45	30.22	41.23	36.34	38.54	36.26	32.75	33.19	19.57	38.83	24.34	85.87	50.64	16.11	25.28	39.49	18.42	33.44	35.04	0.2	43.09	12.17	15.74	9.01	27.24	30.76	17.47	18.1	18.14	24.58	16.53
FvH4_2g25711			0	0	0	0	0	0	0	0	0	0	0	0	0	0	0	0	0	0	0	0	0	0	0	0	0	0	8.26	2.06	0	3.33	25.45	0	0	0	0	0	0	0	0	0	0	0.54	4	0.07	0	0
FvH4_2g25831			0	0	0	0	0	0	0	0.97	0	0	0.14	0	0	0	0	0	0	0	0	0	0	0	0	0	0	0	0	0	0	0	0	0	0	0	0.42	0	0	0	0	0	0	0	0	0	0	0
FvH4_2g25851			0	0	0	0	0	0	0	0	0	0	0	0	0	0	0	0	0	0	0	0	0	0	0	0	0	0	0	0	0	0	0	0	0	0	0	0	0	0	0	0	0	0	0	0	0	0
FvH4_2g25852			30.36	26.26	8.01	48.84	9.17	6.7	8.44	381.67	19.79	20.28	2.77	39.16	31.14	9.83	3.65	2.62	1.92	48.48	18.56	7.63	1.72	1.67	22.4	46.85	20.53	85.89	14.25	9.16	1.05	60.35	53.38	86.11	14.67	148.64	2742.96	39.27	437.14	150.76	623.15	253.09	39.48	28.57	38.87	56.64	294.31	91.1
FvH4_2g25871		F-box and associated interaction domains-containing protein	0.24	0.09	0.15	0.26	2.1	0.14	0.05	0.03	0.15	0.26	0.14	0.1	0.12	0.12	0.07	0.16	0.1	0.18	0.04	0.14	0	0.05	0.05	0.04	0.08	0.04	0.23	0.03	0	0.03	0.09	0.03	0.03	0.06	0	0.23	0.03	0.02	0	0.09	0.08	0	0	0.08	0.05	0.02
FvH4_2g26071		Late embryogenesis abundant (LEA) hydroxyproline-rich glycoprotein family	0	0	0	0	3.04	0.38	0	0	0	0	0	0.19	0	0	0	0	0	0	0	0	0	0	0	0	0	0	0	0	0	0	0	0	0	0.04	0	0	0.06	0	0	0	0	0	0	0	0	0
FvH4_2g26081		Disease resistance-responsive (dirigent-like protein) family protein	3.65	1.9	1.71	1.82	3.4	1.27	0.84	1.16	2.52	1.43	1.97	1.94	2.08	0.37	0.27	0.13	0.15	1.59	0.32	0.35	0.27	0.41	0.5	0.19	0.37	0.28	0.72	4.33	3.08	0.84	1.89	2.81	4.06	4.05	0.17	3.77	2.97	3.22	1.65	3.2	1.49	1.53	1.86	0.82	12.47	8.06
FvH4_2g26101		zinc ion binding;nucleic acid binding	0	0	0	0.05	0	0	0	0	0	0	0	0	0	0	0	0	0	0	0	0	0	0	0	0	0	0	0	0	0	0	0.02	0	0	0	0	0	0.05	0	0.02	0	0	0	0	0	0	0
FvH4_2g26151	MLP423	MLP-like protein 423	0	0.13	0.02	0.07	1.76	0.45	0.22	1.09	0.56	0	0	0.15	0.06	0.19	0.12	0	0.17	0	0.15	0.06	0.1	0	0.19	0.27	0.31	0.32	0	0.15	0.08	2.68	2.54	0.9	5.57	0.32	0.06	1.03	1.88	0.98	47.81	0.25	0.76	5.52	9.97	10.33	78.81	464.73
FvH4_2g26161	ARAKIN,ATMEKK1,MAPKKK8,MEKK1	MAPK/ERK kinase kinase 1	0	0	0.02	0.01	0.09	0.18	0.17	0.06	0.01	0.01	0	0.04	0.04	0.01	0.05	0	0.07	0.02	0.08	0.05	0.04	0.01	0.06	0.4	0.05	0.38	0	0.04	0.02	0.07	0.12	0.38	0.15	0.05	0	0.08	0.02	0.03	1.39	0.02	0.06	0.08	0.29	0.17	0.33	0.4
FvH4_2g26162	ARAKIN,ATMEKK1,MAPKKK8,MEKK1	MAPK/ERK kinase kinase 1	0.18	0.19	1.28	0.33	0.51	1.45	3.95	4.53	2.07	0.24	0.2	1.28	2.58	3.19	2.01	3.18	37.35	1.86	9.36	4.89	4.06	39.04	30.04	89.22	18.69	121.73	0.09	0.13	1.3	13.29	19.69	39.08	1.3	0.32	0.03	2.91	1.42	1.08	26.51	0.28	0.45	2.09	6.41	36.86	5.48	6.18
FvH4_2g26163		hAT transposon superfamily protein	0	0	0	0	0	0	0	0	0	0	0.04	0	0	0	0	0	0	0	0	0	0	0	0	0	0	0	0	0	0	0	0	0	0	0	0	0	0	0	0	0	0	0	0	0	0	0
FvH4_2g26171		Ribosomal protein S13/S18 family	51.03	74.17	60.32	80.59	50.6	66.05	92.95	60.69	72.27	76.02	66.85	74.27	46.2	33.67	17.65	17.65	22.85	55.27	34.68	25.66	23.48	26.52	21.43	43.99	23.76	46.76	115.74	83.37	14.16	52.82	43.08	21.12	73.62	60.38	1.71	68.6	52.77	63.08	27.5	48.78	41.37	24.64	20.56	26.5	40.87	46.42
FvH4_2g26231	PRF5	profilin 5	1.59	15.65	14.89	20.49	12.5	10.87	546.56	48.59	26.02	12.02	17.56	32.81	7.43	12.53	12.41	10.27	2.48	6.56	12.19	17.54	7.27	5.52	5.8	10.55	5.01	10.31	30.37	1.96	1.73	45.21	38.17	2.1	31.46	42.37	0.94	68.93	11.87	7.51	1.83	190.47	609.29	720.98	333.36	18.32	57.96	4.87
FvH4_2g26271	SDG37	SET domain group 37	10.42	4.05	6.34	6.59	3.95	8.05	6.8	3.82	7.51	5.36	8.14	4.17	12.52	4.52	2.79	1.47	1.65	11.82	4.61	2.52	2.64	2.65	2.61	1.82	2.88	3.44	2.97	9.71	2.86	9.68	12.14	5.21	7.72	8.2	0.19	10.24	2.06	1.7	3.02	10.1	9.35	5.21	3.23	2.32	5.16	2.55
FvH4_2g26511			1.88	1.19	1.01	2.11	2.14	1.01	1.45	1.92	2.2	1.53	1.02	1.06	2.56	1.93	1.71	1.49	1.78	2.34	2.39	1.7	2.04	2.26	1.74	1.03	1.58	1.77	0.5	0.31	0.47	2.05	1.91	1.55	1.72	2.81	1.5	2.89	1.06	2.25	1.73	1.75	2.04	1.54	1.47	1.18	0.48	1.03
FvH4_2g26512			0	0	0	0	0.84	1.88	8.65	2.29	0	0	0	0	0	0	0	0	0	0	0	0	0	0	0	0.06	0	0.03	0	0	0	0	0.08	5.6	0.1	0	0.08	0	0	0	0.16	0	0	0	0	0.29	0	0
FvH4_2g26601	ATWRKY16,TTR1,WRKY16	Disease resistance protein (TIR-NBS-LRR class)	0	0	0	0.05	0	0	0	0	0	0	0	0	0	0	0	0	0	0	0	0	0	0	0	0	0	0	0	0	0	0	0	0	0	0	0	0	0	0	0	0	0	0	0	0	0	0
FvH4_2g26661		F-box family protein	0	0	0	0	25.46	5.1	0.61	0.26	0.02	0	0	0.01	0	0	0	0	0	0	0	0	0	0	0	0	0	0	0	0	0	0	0	0.03	0	0	0	0	0	0	0	0	0	0	0	0	0	0
FvH4_2g26662		F-box family protein	0	0	0	0	6.29	0.42	0.06	0.03	0.01	0	0.02	0	0	0	0	0	0	0	0	0	0	0	0	0	0	0	0	0	0	0	0	0	0	0	0	0	0	0	0	0.02	0	0	0	0	0	0
FvH4_2g26691		nodulin MtN21 /EamA-like transporter family protein	0.06	0.14	0.09	0.07	0.1	0.63	0.13	0	0.31	0.08	0.05	0.04	4.96	9.83	5.18	8.02	3.25	5.64	29.97	17.36	20.68	30.9	13.1	1.07	8.58	2.45	0	0.06	0	1.34	7.41	8.46	31.14	0.07	0.92	0	22.88	0.02	2.12	0.16	0.24	0.75	0.69	0.48	144.92	116.07
FvH4_2g26711			25.67	14.9	30.65	64	40.22	37.03	31.64	21.43	73.38	64.27	58.32	31.16	39.36	36.06	31.09	22.67	32.31	37.73	26.23	33.95	27.65	30.23	18.35	19.28	15.42	17.26	1.64	21.09	6.64	45.48	38.93	33.69	48.13	38.97	0.4	38.87	20.67	26.8	29.19	42.62	29.59	28.96	30.9	32.08	26.39	20.02
FvH4_2g26761		DNAJ heat shock N-terminal domain-containing protein	0	0	0	0	10.7	0.4	1.22	0.15	0	0	0	0.03	0	0	0	0	0	0	0	0	0	0	0	0	0	0	0	0	0	0.08	0.18	0	0	0	0	0	0	0	0	0	0	0	0	0	0	0
FvH4_2g26871			0	0	0	0	0	0	0	0	0	0.06	0	0	0	0	0	0	0	0	0	0	0	0	0	0	0	0	0	0	0	0	0	0	0.13	0	0	0.09	0	0	0	0.11	0	0	0	0	0	0
FvH4_2g26901		BED zinc finger ;hAT family dimerisation domain	0	0	0	0	0	0	0	0	0	0	0	0	0	0	0	0	0	0	0	0	0	0	0	0	0	0	0	0	0	0	0	0	0	0	0	0	0	0	0	0	0	0	0	0	0	0
FvH4_2g26902		BED zinc finger ;hAT family dimerisation domain	0	0	0	0	0	0	0	0	0	0	0	0	0	0	0	0	0	0	0	0	0	0	0	0	0	0	0	0	0	0	0	0	0	0	0	0	0	0	0	0	0	0	0	0	0	0
FvH4_2g26903			0	0	0	0	0	0	0	0	0.05	0.09	0	0	0	0	0	0	0	0	0	0	0	0	0	0	0	0	0	0	0	0	0	0	0	0	0.25	0	0	0	0	0	0	0	0	0.11	0	0
FvH4_2g27041		BTB/POZ domain-containing protein	13.47	12.4	12.25	12.53	37.03	30.81	21.81	18.49	8.94	9.82	10.6	9.3	11.54	10.09	7.95	7.67	8.63	10.58	12.58	9.08	8.67	10.16	9.04	12.19	9.55	10.98	5.21	7.24	7.18	9.04	12.48	14.02	7.49	8.14	0.31	9.46	4.79	4.49	7.43	6.87	8.28	7.64	8.25	9.58	10.92	6.08
FvH4_2g27120		F-box/RNI-like superfamily protein	0	0	0.02	0	0.06	0	1.21	5.1	0	0	0.05	0.02	0	0	0	0	0	0	0	0	0	0	0	0	0	0	0	0	0	0.06	0	0	0	0.04	0.44	0.23	0	0	0	0	0	0	0	0	0	0
FvH4_2g27291		Bifunctional inhibitor/lipid-transfer protein/seed storage 2S albumin superfamily protein	0	0	0	0	0	0.12	0	0.12	0	0	0	0	0	0	0	0	0	0	0	0	0	0	0	0	0	0	0	0.23	0	0.12	0	0.11	0.24	0	0	0	0	0	0	0	0	0	0	0	0	0
FvH4_2g27292			0.03	0	0	0	10.18	6.66	4.39	3.77	0	0	0	0.02	0	0	0	0	0	0	0	0	0	0	0	0	0	0	0.08	0.15	0.03	0.09	0.09	0	0.24	0	0.91	0.04	0	0	0	0	0	0	0.03	0	0	0
FvH4_2g27293			0.31	0.3	0.33	0.41	0.8	0.93	0.47	1.84	0.24	0.29	0.69	0.5	0.19	0.22	0.11	0.06	0.23	0.18	0.33	0.23	0.36	0.2	0.21	0.3	0.11	0.59	0	0.34	0	0.65	1.46	0.85	1.15	0.75	0.68	0.57	0.48	0.57	0.42	0.48	0.26	0.41	0.69	0.47	1.14	0.3
FvH4_2g27294			28.23	3.37	13.78	5.36	5.86	5.37	8.2	6.87	7.92	4.69	8.4	5.57	25.62	17.61	10.45	8.24	10.98	9.95	16.05	12	10.78	17.25	23.24	10.06	17.98	12.13	0.43	2.29	0.5	8.41	7.36	11.11	3.15	11.25	0.13	14.39	0.34	3.43	2.13	7.04	11.59	7.04	5.9	3.61	16.57	8.81
FvH4_2g27295		ARM repeat superfamily protein	7.58	3.05	6.4	9.62	4	6.35	10.46	3.11	8.37	7.23	7.84	5.24	8.21	1.69	0.81	0.77	0.34	7.62	2.26	1.29	0.86	1.94	1.84	1.62	1.52	1.78	0.12	4.99	2.99	2.12	5.78	3.54	12.66	6.43	0	5.39	2.89	1.69	2.63	9.2	9.55	10.21	11.12	5.57	6.04	2.91
FvH4_2g27371			0	0.05	0.38	0.29	3.5	1.32	0.25	0.13	0.33	0.25	0.43	0.26	0.11	0	0	0.09	0	0	0	0	0	0	0.08	0.25	0	0.37	0	0	0	0.55	0.61	0.12	0	0.47	0	0.72	0	0.18	0.63	0.11	0.48	0.15	0.34	0.31	0.22	0.58
FvH4_2g27551			0.17	0.6	1.03	0.13	0.48	0	0.44	0	0.3	0.07	0.25	0.06	0.13	0.09	0	0	0	0.12	0	0	0	0	0.05	0	0.06	0	0	0.15	0.32	0	0	0	0.3	0.86	0	0.62	0	0	0	0	0.11	0	0	0.09	0.37	0.04
FvH4_2g27591			0.79	0.5	0.7	0.76	0.76	0.14	0	0	0.71	1.33	0.82	0.56	0.48	0	0.34	0	0	0.23	0	0	0	0	0	0	0	0	0	0.55	0.15	0.75	0.11	0	0.28	1.41	0	0.97	0	0.1	0	0.24	0.31	0	0.12	0.08	0.07	0.15
FvH4_2g27592			0	0	0	0.01	0	0	0	0	0	0.02	0.03	0.01	0	0	0	0	0	0	0	0	0	0	0	0	0	0	0	0	0	0	0	0	0	0	0.03	0	0	0	0	0	0	0	0	0	0	0
FvH4_2g27700		Protein kinase superfamily protein	7.83	9.65	11.48	12.27	8.76	15.55	12.96	7.15	13.05	9.11	6.51	7.85	8	9.02	3.58	3.41	2.77	7.4	6.64	4.37	3.89	3.3	5.15	4.63	4.2	5.75	1.45	2.8	2.1	4.09	4.02	5.39	6.41	83.51	0.03	8.89	5.07	2.5	30.12	79.15	9.27	8.59	7.4	10.87	1.7	35.37
FvH4_2g27701		disease resistance protein (TIR-NBS-LRR class), putative	3.63	0.14	1.16	0.21	0.83	1.34	1.79	1.07	0.93	0.74	1.01	0.58	3.08	1.7	1.17	1.01	1.62	2.26	2.43	1.42	0.96	1.81	0.99	0.51	0.74	0.57	0.05	3.12	2.15	2.19	3.01	2.27	0.86	1.42	0.03	2.5	0.56	0.43	0.98	2.63	1.83	2.28	2.58	2.58	3.35	1.65
FvH4_2g27711			0	0	0	0.03	0	0	0	0.79	0.04	0	0	0	0	0	0	0	0	0	0	0	0	0	0	0	0	0	0	0	0	0.23	0.11	0	0	0	17.38	0	0	0	0.29	0	0	0	0	0	0	0
FvH4_2g27712			4.28	2.32	3.71	1.05	1.04	2.93	1.75	3.38	1.87	1.62	2.17	1.86	2.47	1.37	0.56	0.9	0.73	2.4	1.53	1.03	1.12	1.24	0.65	0.36	0.15	0.2	0.38	2.16	1.9	1.46	2.56	1.66	2.64	0.49	0.12	0.86	1.51	0.57	1	2.19	1.81	1.6	1.7	1.07	4.21	2.02
FvH4_2g27721		Disease resistance protein (TIR-NBS-LRR class) family	4.42	1.42	2.58	2.96	7.1	6.18	3.64	8.96	4.18	3.5	4.71	3.82	12.66	7.45	4.85	2.75	3.25	13.54	10.17	5.68	3.57	3.96	3.44	1.56	3.3	2.03	0.25	5.45	5.8	13.74	27.04	19.52	17.15	5.95	0.66	10.06	9.74	6.26	15.34	13.2	8.27	15.87	18.5	14.16	10.12	9.57
FvH4_2g27801			0	0	0	0.05	5.47	1.6	1.06	0	0	0.23	0.1	0	0	0	0	0	0	0	0.08	0	0	0	0	0	0	0	0	0	0	0	0	0	0	0	0.1	0	0.27	0	0	0	0	0	0	0	1.41	0
FvH4_2g27820	ATNADK2,NADK2	NAD kinase 2	8.49	6.74	10.11	11.54	13.08	12.07	12.09	12.83	10.77	10.93	13.9	9.07	11.18	11.41	12.94	9.32	14.02	9.77	12.77	14.18	9.98	13.15	10.01	5.25	8.09	5.28	2.11	11.67	13.78	14.67	17.26	20.33	12.66	9.61	0.73	14.04	34.88	15.1	19.63	9.8	13.68	16.13	19.64	20.71	9.15	5.29
FvH4_2g27901			0	0	0.01	0	0	0	0	4.41	0	0	0	0	0	0	0	0	0	0	0	0	0	0	0	0	0	0	0	0	0	0	0	0	0	0	2.07	0.02	0	0	0.14	0	0	0	0	0	0	0
FvH4_2g27931			0	0	0	0	0	0	0	0.02	0	0	0	0	0	0	0	0	0	0	0	0	0	0	0	0	0	0	0	0	0	0	0	0	0	0	0	0	0	0	0	0	0	0	0	0	0	0
FvH4_2g27932	FRS5	FAR1-related sequence 5	0.21	0.04	0.03	0.01	0.02	0.04	0.06	0.08	0.09	0.05	0.07	0.07	0.03	0.01	0.07	0.01	0.02	0.05	0.06	0.03	0.07	0.02	0	0	0	0	0	0	0.02	0.04	0	0.02	0	0.07	0.03	0.07	0.02	0	0	0.02	0.07	0	0.04	0.01	0.01	0
FvH4_2g28021		BTB/POZ domain-containing protein	24.3	27.4	24.22	17.23	13.18	16.53	14.67	6.81	25.29	23.56	24.27	21.12	20.79	20.23	18.69	19.55	16.39	16.55	18.63	14.51	15.56	14.84	20.93	18.81	23.18	20.31	33.9	26.25	14.98	22.65	24.47	17.05	16.42	23.2	0.16	24.22	9.93	12.46	13.46	14.22	17.87	13.05	9.64	9.38	18.83	20.45
FvH4_2g28081	FRS5	FAR1-related sequence 5	0.1	0.03	0.08	0.06	0	0	0	0	0	0	0.05	0	0	0	0	0.02	0	0	0	0	0	0	0	0	0	0	0	0	0	0	0	0	0	0	0	0	0	0	0	0	0	0	0	0	0.02	0
FvH4_2g28082			0	0	0	0	0	0	0	0	0	0	0	0	0	0	0	0	0	0	0	0	0	0	0	0	0	0	0	0	0	0	0	0	0	0	0	0	0	0	0	0	0	0	0	0	0	0
FvH4_2g28171			0	0	0	0	0	0	0	0	0	0	0	0	0	0	0	0	0	0	0	0	0	0	0	0	0	0	0	0	0	0	0	0	0	0	0	0	0	0	0	0	0	0	0	0	0	0
FvH4_2g28211			0	0.1	0	0	0.65	0	0	0	0.06	0.06	0	0.05	0.1	0	0	0	0	0.1	0	0	0	0	0	0	0	0	0	0	0	0.38	0	0.11	0.98	0	0	0.17	0.13	0.58	2.05	0.3	0	0	0	0	0.06	0.19
FvH4_2g28221			0	0	0	0	0	0	0	0	0	0	0	0.02	0	0	0	0	0	0	0	0	0	0	0	0	0	0	0	0	0	0	0	0	0	0	0	0	0	0	0	0	0	0	0	0	0	0
FvH4_2g28222			8.37	7.45	9.54	6.85	14.97	5.18	5.5	6.74	6.21	4.4	7.46	3.86	7.52	3.72	6.42	6.45	3.74	4.68	4.76	5.41	3.83	2.88	7.53	8.53	7.82	12.74	0.72	4.67	1.12	13.82	13.26	13.08	4.99	7.95	0.76	11.19	2.13	7.29	9.94	5.76	3.99	5.11	4.35	3.78	5.52	5.52
FvH4_2g28261		DNAse I-like superfamily protein	0	0	0	0	0.03	0	0	0	0	0	0.02	0	0	0	0	0	0	0	0	0	0	0	0	0	0	0	0	0	0	0	0	0	0	0	0	0	0.09	0	0	0.02	0	0	0	0	0	0
FvH4_2g28361		SPFH/Band 7/PHB domain-containing membrane-associated protein family	0.32	0.47	0.15	0.04	132.41	43.25	1.07	0.1	0.15	0	0.04	0.3	0	0	0	0	0	0	0	0	0	0	0.01	0	0	0	0.27	0.55	0.21	1.53	0.19	0.05	0.15	0.12	0.06	0.22	0.05	0	0.06	0.06	0.02	0.17	0.04	0.06	0.01	0
FvH4_2g28362			0	0.14	0	0	0.74	0.46	0.11	0	0	0	0.09	0.05	0	0	0	0	0	0	0	0	0	0	0	0	0	0	0	0.11	0.12	0	0	0	0	0	0	0	0	0	0	0	0	0	0	0	0	0
FvH4_2g28363		SPFH/Band 7/PHB domain-containing membrane-associated protein family	0.04	0.07	0	0.04	0.63	1.18	1.79	0	0	0	0	0	0	0	0	0	0	0	0	0	0	0	0	0	0	0	0	0.25	0	0	0	0	0	0	0.07	0	0	0	0.2	0.07	0	0	0	0	0	0
FvH4_2g28364	EMB1080	Nucleic acid-binding, OB-fold-like protein	968.16	929.72	689.38	688.83	284.07	334.71	370.52	223.13	637.02	594.69	513.12	315.99	423.3	429.55	321.9	366.39	351.34	466.42	337.75	275.94	325.23	314.2	334.48	373.58	398.62	442.61	1840.96	1064.87	168.12	321.47	246.57	125.91	363.86	392.2	3.07	404.53	297.44	101.27	116.93	405.89	359.29	170.17	126.92	115.18	503.11	471.4
FvH4_2g28601		F-box family protein with a domain of unknown function (DUF295)	0.1	0.25	0.32	0.26	44.8	6.14	0.64	0.33	0.17	0.18	0.15	0.33	0.45	0.35	0.25	0.39	1.01	0.46	0.56	0.28	0.61	1.03	0.67	0.77	0.34	0.95	0	0	0.13	0.33	0.36	0.29	0.66	0.47	0	0.84	0.34	0.83	1.83	0.91	1.18	0.97	0.6	0.92	2.11	2.06
FvH4_2g28691			0	0	0.04	0.38	2.15	2.67	2.26	18.96	0.05	0.05	0.09	0.17	0	0.2	0.34	0.69	2.23	0	0	0.08	0.5	0.35	0.3	0.79	1.53	0.64	1.15	0.52	0	0.56	1.79	0	0	0.23	4.06	0.07	7.39	0.22	0.17	0.18	0.54	0.12	0.09	0.13	0.05	0
FvH4_2g28692	CRK8	cysteine-rich RLK (RECEPTOR-like protein kinase) 8	0	0	0	0	0	0.09	0	0	0	0	0	0	0	0	0	0	0	0	0	0	0	0	0	0	0	0	0	0	0	0	0	0	0	0	0	0	0	0	0	0	0	0	0	0	0	0
FvH4_2g28701		Beta-1,3-N-Acetylglucosaminyltransferase family protein	0	0	0	0	0.31	0	0	0	0	0	0	0.15	0	0	0.08	0	0	0	0	0	0	0	0	0	0	0	3.93	0	0	6.3	0	0	0	1.24	0	22.23	0	0	0	0	0.56	0.22	0	0	0.12	0.02
FvH4_2g28711			0	0	0	0	0	0	0	0.11	0	0	0	0	0	0	0	0	0	0	0	0	0	0	0	0	0	0	0	0	0	0	0	0	0	0	0	0	0	0	0	0	0	0	0	0	0	0
FvH4_2g28712		Beta-1,3-N-Acetylglucosaminyltransferase family protein	0	0	0	0	0	0	0	0	0	0	0	0	0	0	0	0	0	0	0	0	0	0	0	0	0	0	0	0	0	0	0	0	0	0	0	0	0	0	0	0	0	0	0	0	0	0
FvH4_2g28721	SYCO,ARATH	Cysteinyl-tRNA synthetase, class Ia family protein	6.06	3.69	6.64	9.65	10.81	11.16	11.33	8.56	8.75	7.83	11.04	5.85	6.1	6.52	6	5.4	7.46	7.02	5.43	5.41	5.08	5.58	4.97	3.93	5.21	4.27	0.92	5.28	1.84	9.21	7.06	5.61	8.93	5.96	0.09	10.09	12.88	5.78	5.78	6.12	8.37	8.55	7.39	7.03	5.37	4.58
FvH4_2g28831		Exostosin family protein	0.02	0.07	0.14	3.08	67.23	17.18	1.15	1.3	0.48	0.83	0.78	0.5	0.49	0.39	0.1	0.2	0.04	0.68	0.72	0.22	0.13	0.07	0.08	0.01	0.1	0	0.07	0.09	0.03	0.1	0.07	0.04	1.17	0.69	0.19	0.43	0.24	0.53	0	0.18	0.26	0.14	0	0.03	0.6	0.15
FvH4_2g28851	FRS6	FAR1-related sequence 6	4.11	3.32	4.49	8.88	10.17	6.22	5.1	2.88	7.52	7.59	7.77	6.14	7.97	5.89	5.78	3.86	3.72	6.94	5.39	5.43	5.04	4.42	2.67	1.56	2.71	1.41	0.51	3.59	2.42	4.54	5.4	4.08	7.5	5.51	0.02	6.59	4.06	3.27	3.82	6.45	5.66	5.82	4.87	4.17	4.06	2.13
FvH4_2g28861			1.64	0.22	0.15	0.13	0	0.15	0.14	0	0.29	0.07	0	0	0	0.09	0	0	0	0	0	0	0.1	0	0	0	0.05	0	0	0	0	0.15	0	0	0	0.42	0	0.2	0	0	0	0	0	0	0	0	0.11	0.04
FvH4_2g28871		Bifunctional inhibitor/lipid-transfer protein/seed storage 2S albumin superfamily protein	0	0	0	0.61	6.28	314.98	1669.47	144.17	0.23	0	0.06	0.15	3.23	5.42	0.31	0	0	0	2.36	0.06	0.21	0	0.17	0	0	0	0	0	0	0.08	0	0	74.95	0	0.78	0.05	32.34	0.05	0.12	0.13	0.28	0.09	0	0	0	0
FvH4_2g28941		Myosin heavy chain-related protein	23.59	12	25.08	19.96	13.94	11.97	16.14	9.01	47.17	41.28	26.44	22.17	13.3	9.89	6.79	5.95	5.27	5.59	6.72	6.33	4.72	5.3	2.9	1.61	2.87	2.27	2.2	17.21	3.25	8.14	9.36	10.12	7.65	14.86	0.28	9.9	35.37	30.17	54.11	26.53	19.37	17.35	18.03	15.22	9.39	5.63
FvH4_2g28951		ATPase, F0 complex, subunit B/B', bacterial/chloroplast	37.75	41.73	42.25	37	35.37	37.59	34.78	83.29	35.39	33.39	31.54	41.5	36.73	30.23	34.82	45.17	87.44	31.29	39.8	50.06	53.66	74.29	61.18	60.94	69.56	67.6	17	15.97	9.25	25.21	32.41	31.42	103.85	38.96	605.21	38.8	577.49	29.74	55.16	39.78	59.67	66.46	93.19	172.46	35.67	11.95
FvH4_2g29241		General transcription factor 2-related zinc finger protein	0	0	0.05	0	0	0	0.03	0.03	0	0	0.03	0.01	0	0	0	0.02	0	0	0.02	0.1	0.02	0.02	0	0.01	0	0.06	0	0	0	0	0.08	0.03	0.07	0.05	0	0	0	0	0.17	0	0	0	0	0	0.01	0.01
FvH4_2g29270		Pectin lyase-like superfamily protein	0	0	0	0	0	0.03	0	0	0	0	0	0.03	0	0.02	0	0.02	0	0.02	0.02	0	0	0	0.02	0	0	0	0	0	0	0	0	0	0	0.12	0	1.29	0	0	0	0	0	0	0	0	0	0
FvH4_2g29321			0.67	0.53	0.1	0.16	0.13	0.12	0.35	5.4	0.3	0.45	1.09	0.57	0.2	0.37	0	0.08	0	0	0.41	0.09	0	0	0.04	0	0.04	0.09	0	0.24	0	0.38	0.09	0	0.61	1.2	2.57	0.99	0	0.25	0.19	0.7	0.88	0.42	0.32	0.07	0.03	0.05
FvH4_2g29322			0	0	0	0.02	0	0	0	0	0	0.09	0.33	0.28	0	0	0	0	0	0	0	0	0	0	0	0	0	0	0	0	0	0	0	0	0.1	0.39	0	0	0	0	0	0	0	0	0	0	0	0
FvH4_2g29351			0	0	0	0	0.09	0	0	0.08	0	0	0.04	0.02	0.04	0.05	0.1	0.22	0.06	0.21	0.21	0.26	0.23	0.29	0.03	0.04	0.03	0.06	0	0	0	0.09	0	0	0	0.03	0.11	0.12	0.14	0	0	0.07	0.09	0	0.04	0.03	0.25	0.08
FvH4_2g29361		Tetratricopeptide repeat (TPR)-like superfamily protein	2.86	3.48	4.73	6.01	3.15	2.85	3.65	1.16	6.26	5.23	5.15	2.28	3	2.16	1.73	1.7	1.84	2.7	1.37	1.51	1.55	1.75	1.38	0.52	1.23	0.6	2.61	4.51	0.84	2.5	1.91	1.19	2.26	3.86	0.02	3.13	0.76	0.93	0.44	2.96	2.44	1.27	1.04	1.22	1.33	0.69
FvH4_2g29362			0	0.05	0	0.01	0.79	0.06	0.03	0.14	0.06	0.04	0.05	0.01	0.05	0	0	0	0	0	0	0	0	0	0	0	0	0	0	0.03	0	0	0.02	0	0	0.1	0	0	0	0.04	0.02	0	0	0	0	0	0	0.02
FvH4_2g29441			0.08	0.31	0.32	0.19	0.15	0.19	0.05	0.14	0.28	0.27	0.08	0.21	0.2	0.06	0	0	0.11	0.08	0.07	0.07	0.06	0.13	0.03	0.03	0.05	0.07	0.06	0.32	0.1	0.25	0.15	0.17	0.24	0.1	0	0.19	0.21	0.97	0.49	0.28	0.21	0.16	0.25	0.08	0.05	0
FvH4_2g29461			2.89	1.74	2.41	3.64	3.71	4.24	7.8	1.31	4.17	6.26	3.07	3.64	3.71	1.64	0.77	1.07	1.75	2.82	2.03	1.44	1.33	1.79	3.74	3.52	2.98	3.12	0.48	0.85	0.66	3.34	2.57	1.89	12.33	28.16	0.02	11.5	14.04	4.18	17.04	26.06	9.11	7.69	4.96	5.89	12.38	12.97
FvH4_2g29541			1.37	1.47	1.5	2.86	3.2	0.77	0.87	4.72	0.42	0.36	0.84	0.4	0.43	0.47	0.1	0.04	0.1	0.9	0.48	0.28	0.17	0.18	0.26	0.23	0.12	0.25	0.35	0.75	0.4	0.13	0.15	0	0.64	0.86	3.97	0.83	0.28	0.17	0.05	0.32	0.69	0.07	0.11	0.04	0.11	0.07
FvH4_2g29542	B120	S-locus lectin protein kinase family protein	0.04	0.02	0.02	0.32	1.11	0.24	0.32	0.53	0.03	0.05	0.06	0.04	0.01	0	0	0	0	0.01	0	0.02	0.01	0	0	0.01	0	0	0.2	6.1	18.47	1.32	7.2	12.98	0	0.1	0.04	0.13	0.51	0.01	0.02	0.14	0.13	0.24	0.57	1.71	6.11	0.7
FvH4_2g29543	B120	S-locus lectin protein kinase family protein	0.05	0.01	0	0.07	0	0.02	0.01	0	0.02	0	0	0.01	0.03	0.09	0.11	0.02	0.05	0.01	0.03	0.05	0.09	0.04	0.07	0.03	0.04	0.05	3.12	23.52	25	3.65	10.28	11.74	0.06	0.12	0	0.13	0.69	0.01	0.04	0.05	0	0.34	1.69	1.66	9.48	1.13
FvH4_2g29544	B120	S-locus lectin protein kinase family protein	0.25	0.22	0.21	0.15	1.04	1.01	0.78	0.11	0.25	0.09	0.48	0.57	1.24	5.92	7.07	4.88	9.16	1.27	8.25	4.35	4.82	9.16	7.14	3.76	6.22	4.09	0.04	0.26	0.16	0.45	0.06	0.54	2.8	1.02	0	0.88	20.97	0.13	9.61	1.4	1.59	1.3	1.81	5.92	2.07	3.37
FvH4_2g29591		ARM repeat superfamily protein	7.69	4.13	6.65	7.8	6.88	8.27	5.09	4.45	11.45	10.01	7.29	8.04	8.22	2.71	1.54	0.75	0.76	5.63	2.71	2.7	1.44	1.68	2.05	1.44	1.82	1.21	1.73	5.48	3.12	5.52	7.68	4.8	6.24	17.55	0.19	12.77	2.5	6.67	6.45	16.71	9.13	5.74	5.41	3.77	2.89	3.48
FvH4_2g29601			0	0	0	0	0	0	0	0	0	0	0	0	0	0	0	0	0	0	0	0	0	0	0	0	0	0	0	0	0	0	0	0	0	0	0	0	0	0	0	0	0	0	0	0	0	0
FvH4_2g29602			0.37	0.27	0.52	0.99	0.5	1.31	1.17	2.08	0.65	0.48	0.69	0.4	0.86	0.23	0.07	0	0	0.54	0.06	0.14	0	0.16	0.12	0	0.31	0.16	0	0.18	0.2	0.1	0.21	0.43	0.75	0.73	0.4	0.06	1.52	0.89	1.41	1.08	0.47	0.53	0.49	0.6	0.84	0.54
FvH4_2g29671	ATRAN1,RAN-1,RAN1	RAS-related nuclear protein-1	3.31	0.76	2.45	8.6	3.99	8.77	3.83	2.29	4.83	5.35	3.87	5.4	11.26	3.82	2.4	1.39	4.99	17.22	6.79	6.55	3.42	5.04	8.41	21.02	6.17	30.18	0.72	3.8	5.46	11.57	11.68	16.77	7.98	11.88	0.23	13.4	10.9	18.32	7.78	15.99	5.58	7.62	7.29	3.73	10.98	7.5
FvH4_2g29741			0	0	0	0	0	0	0	0.41	0	0	0	0	0	0	0	0	0	0	0	0	0	0	0	0	0	0	0	0	0	0	0	0	0	0	1.61	0	0	0	0	0	0	0	0	0	0	0
FvH4_2g29821	ABCG40,ATABCG40,ATPDR12,PDR12	pleiotropic drug resistance 12	0.04	0	0.16	0.03	1.14	2.1	1.5	0.46	0.09	0	0	0	0	0	0	0	0	0	0	0	0	0.1	0	0.08	0	0.04	0.89	2.67	2.51	0.19	0.23	0.49	1.13	0	0.15	0.04	1.56	0.04	0	0	0	0	0.05	0.14	9.47	0.79
FvH4_2g29823			0	0	0	0	2.32	0	0	0	0	0	0	0	0	0	0	0	0	0	0	0	0	0	0	0	0	0	0	0	0	0	0	0	0	0	0	0	0	0	0	0	0	0	0	0	0	0
[truncated: 7,033 more rows]
