# Supplementary material for: Updated annotation of the wild strawberry Fragaria vesca V4 genome
Source: Hortic Res. 2019 May 1;6:61. doi: 10.1038/s41438-019-0142-6 (PMC6491553; doi:10.1038/s41438-019-0142-6)
Supplement: Supplementary file 5 — Dataset 5 [file 41438_2019_142_MOESM5_ESM.xlsx]

## Sheet: Sheet1
Table S5. Primers used for verification of new Gene models
GeneID in new nomenclature	GeneID in old nomenclature	5' primer	3' primer
FvH4_1g14650	Gene35408	ATGTATCGTCGCCGGGAACGTCAC	CTATGTGGCCCGGTAAAACACAAC
FvH4_1g14660	Gene35409	ATGGCTTCTTCGTATGTTCGCCGG	CTATGTGGATCGGAAGATGACAAC
FvH4_1g20680	Gene16287	ATGGGAAGGTCTCCGTGTTGCGAT	CTAAGAAATCTCATTGAAAAACGG
FvH4_6g52440	Gene28021	ATGGGAAGGCAGCCTTGTTGTGAC	TCAAAAGTAGAATAGATCTTGTTC
FvH4_6g39511	Gene24216	ATGGAGATAGATCTTGAACTGCCC	CTACTGCGGTAAGTGCTTATTGTG
FvH4_6g39512	Gene24215	ATGGATGAAAATCGAAGATTGGTT	TTAATGTCTTGAAGAACTACCATG
FvH4_6g39513	Gene24214	ATGATATTCTCTGATGATCATCAG	TCAAGCATGTCTTGATGCATCATC
