# Supplementary material for: Updated annotation of the wild strawberry Fragaria vesca V4 genome
Source: Hortic Res. 2019 May 1;6:61. doi: 10.1038/s41438-019-0142-6 (PMC6491553; doi:10.1038/s41438-019-0142-6)
Supplement: Supplementary file 6 — Dataset 6 [file 41438_2019_142_MOESM6_ESM.xlsx]

## Sheet: v4.0.a2_ann_tpm1
Table S6. Expression patterns of all the genes in v4.0.a2 across diverse tissue types.
Expression level is indicated by TPM.
GeneID in new nomenclature	GeneID in old nomenclature	Symbol	Description	SAM	FM	REM	Anther78	Anther9	Anther10	Anther11	Anther12	Carpel78	Carpel9	Carpel10	Carpel12	Cortex1	Cortex2	Cortex3	Cortex4	Cortex5	Pith1	Pith2	Pith3	Pith4	Pith5	Rg15D	Yw-22D	Yw15D	Rg-22D	Embryo3	Embryo4	Embryo5	Ghost3	Ghost4	Ghost5	Leaf	Ovule1	Pollen	Seed2	Seedling	Style1	Style2	Wall1	Wall2	Wall3	Wall4	Wall5	Root	Root_P
FvH4_1g00010	gene10171		RING/U-box superfamily protein	68.34	60.21	57.77	63.94	83.07	63.47	55.59	39.26	61.7	56.63	61.89	41.73	45.75	46.57	56.82	62.11	59.23	35.53	49.23	61.03	57.9	53.3	36.77	40.02	36.57	48.01	43.86	49.81	22.5	44.79	51.87	36.2	58.41	38.92	4.59	37.58	39.9	51.07	42.03	46.72	53.54	54.4	56.51	49.3	54.81	35.79
FvH4_1g00020	gene10170		Amino acid dehydrogenase family protein	16.47	14.62	15.52	10.64	13.37	15.27	10.71	11.47	17.21	13.25	18.17	10.03	18.28	11.94	11.47	12.37	12.12	15.93	15.13	12.23	11.3	12.89	12.61	7.32	13.97	9.94	6.2	11.63	7.85	8.51	9.44	6.61	19.85	13.92	0.7	14.21	8.57	11.56	7.23	10.09	10.5	6.85	5.9	7.52	12.85	6.75
FvH4_1g00030	gene10169		Nucleic acid-binding, OB-fold-like protein	25.46	24.33	21.56	20.06	14.58	15.87	21.57	20.26	24.6	23.86	29.16	18.48	18.36	15.81	16.23	21.06	15.79	15.05	12.84	10.1	9.45	9.55	16.17	12.59	15.34	15.83	33.71	24.23	5.29	18.63	14	12.74	34.15	18.41	0.59	16.49	51.46	15.27	17.76	16.71	20.07	12.6	11.98	13.93	12.21	8.12
FvH4_1g00040	gene10168	MTHFR2	methylenetetrahydrofolate reductase 2	85.13	94.69	116.24	144.84	331.65	334.31	326.3	117.56	104.85	112.5	145.7	137.21	173.84	315.03	447.11	361.22	268.32	236.13	243.08	369.03	352.98	283.26	267.38	92.51	253.08	104.22	58.09	88.3	26.8	113.83	107.14	91.04	207.75	108.81	15.55	142.24	57.32	101.74	47.91	196.07	551.25	1035.76	1174.27	589.32	227.93	157.51
FvH4_1g00050	gene10167	ASHH3,SDG7	histone-lysine N-methyltransferase ASHH3	21.1	11.76	21.65	16.26	13.37	11.01	9.34	7.96	18.5	16.56	18.34	10.32	12.39	10.41	8.76	7.2	7.75	10.14	10.82	7.98	7.81	7.25	7.12	4.93	6.04	6.8	1.14	8.25	2.6	7.03	6.92	4.81	19.86	11.6	0.47	10.94	8.21	6.26	6.88	13.41	11.29	8.52	7.95	7.29	20.31	20.12
FvH4_1g00060	gene10166	ATMLO1,MLO1	Seven transmembrane MLO family protein	0	0.01	0.03	0.03	0.12	0.14	0.02	0.18	0.09	0.01	0.06	0.32	0	0.12	0.16	0.06	0.22	0.07	0.06	0.02	0.02	0	0.41	0.28	0.2	0.13	0.03	0.04	0	0	0	0.08	5.16	0.21	0.59	0	6.89	1.03	40.97	0.06	0.24	0.93	0.37	1.63	50.8	253.83
FvH4_1g00070	gene10165	ATGDI2,GDI2	RAB GDP dissociation inhibitor 2	249.24	178.93	240.89	352.98	220	246.81	250.21	168.37	341.62	323.06	355	243.45	248.34	312.94	361.98	322.33	315.21	233.25	286.06	331.93	297.8	327.39	203.98	226.09	174.35	265.94	78.1	213.46	127.22	258.38	290.81	245.36	264.92	254.75	5.69	246.04	140.05	234.31	310.52	221.15	228.84	194.72	170.36	179.36	332.52	263.05
FvH4_1g00080	gene10164		Ankyrin repeat family protein	44.98	41.17	42.72	42.62	38.2	38.21	41.16	53.74	47.18	45.82	46.35	35.7	41.52	38.65	41.65	39.77	41.24	34.14	44.24	42.73	42.17	43.44	37.46	34.78	35.92	31.71	39.19	39.86	30.71	42.07	40.57	37.88	38.44	32.76	39.67	38.05	37.77	42.83	35.88	31.96	38.04	42.93	41.72	39.76	33.84	20.31
FvH4_1g00090	gene10163		Late embryogenesis abundant protein, group 2	287.97	347.09	306.46	295.25	231.21	234.48	228.07	201.91	279.8	279.24	365.63	339.25	293.83	356.49	566.91	538	461.84	231.4	327.26	490.47	463.59	394.03	424.07	352.34	429.21	390.11	93.04	148.08	57.61	347.42	209.99	126.77	257.26	410.46	26.65	371.02	205.58	298.6	290.99	322.1	361.98	359.69	282.36	229.27	280.19	186.62
FvH4_1g00100	gene10162	ATRAP,RAP	RAP	8.21	6.77	12.62	12.78	11.68	12.23	9.92	7.14	17.1	14.31	13.13	7.13	10.69	9.91	8.07	10.01	8.94	8.2	8.91	8.15	9.95	8.69	7.04	3.48	6.92	3.65	2.3	11.36	5.75	8.25	9.01	8.83	14.96	8.65	0.04	9.57	15.08	3.93	4.98	8.84	10.04	8.16	7.24	9.64	6.72	3.58
FvH4_1g00110	gene10161	COS1	6,7-dimethyl-8-ribityllumazine synthase / DMRL synthase / lumazine synthase / riboflavin synthase	91.67	100.08	97.57	89.76	89.97	100.41	118.84	69.25	96.88	93.15	107.79	82.78	81.92	83.75	90.45	99.12	108.26	86.39	98.15	103.09	114.85	113.82	135.23	161.75	151.87	175.28	163.1	110.28	46.46	84.31	84.31	60.8	100.41	87.18	0.52	92.16	109.39	38.75	39.87	70.17	74.22	68.83	73.2	79.56	123.84	71.42
FvH4_1g00120	gene10159	TEJ	Poly (ADP-ribose) glycohydrolase (PARG)	11.91	8.48	11.83	7.12	6.35	6.62	6.01	7.57	9.86	8.04	10.85	5.06	4.72	4.57	4.1	4.25	3.88	3.41	3.8	4.15	2.77	3.22	4.09	4.52	4.37	4.79	2.07	4.93	3.61	6.05	7.33	6.76	6.29	7.27	1.51	8.86	1.9	3.75	6.24	5.43	6.47	5.63	5.43	5.34	11.4	9.29
FvH4_1g00130	gene10158		Thioredoxin superfamily protein	9.83	8.69	9.95	9.28	13.94	7.65	6.65	2.82	10.44	11.43	10.28	4.15	5.44	6.68	4.42	4.64	5.53	5.96	7.67	4.69	4.92	6.11	3.1	1.49	5.1	2.17	1.99	4.9	1.2	4.82	3.16	1.59	10.38	5.89	0.03	4	8.77	1.78	1.59	5.74	6.01	3.76	2.05	4.21	5.73	1.71
FvH4_1g00150	gene10156			0	0.45	0.44	0.59	0.88	24.4	12.58	11.51	0.29	0.04	0.07	0.65	0	0.46	0	0	0.19	0.07	0.06	0	0.06	0	0.18	0.29	0.09	0.03	0.56	0.16	0.09	2.26	0.51	0.23	0.25	0.12	0.21	0.57	63.51	3.74	139.06	0.14	0.18	0.29	0.29	0.98	78.76	165.61
FvH4_1g00160	gene10155			13.76	16.44	25.16	12.72	17.94	26.8	27.94	31.67	22.31	17.46	20.37	15.01	23.1	23.52	18.2	18.8	18.87	22.15	18.66	14.95	14.1	16.54	22.13	17.38	23.67	20.02	13.18	10.76	5.51	18.72	11.68	11.38	35.62	14.78	17.98	15.33	60.55	9.34	13.68	14.35	15	15.55	12.22	15.59	22.92	17.35
FvH4_1g00161	gene38758			0	0	0	0	0.04	0	0	1.64	0	0	0	0.03	0	0	0	0	0	0	0	0	0	0	0	0	0	0	0.06	0	0	0	0	0.08	0	0	0.17	0	0	0	0	0	0	0	0	0	0	0.14
FvH4_1g00180	gene38759			0	0	0	0	0	0	0	2.88	0	0	0	0.04	0	0	0	0	0	0	0	0	0	0	0	0	0	0	0	0	0	0	0.03	0.29	0	0	0.18	0	0	0	0	0	0	0	0	0	0	0.29
FvH4_1g00190	gene10154			0	0	0	0	0	0	0	0.36	0	0	0	0.04	0	0	0	0	0	0	0	0	0	0	0	0	0	0	0	0	0	0	0	0	0	0	0	0	0	0	0	0	0	0	0	0	0	0
FvH4_1g00191	gene10153	ATOEP37,OEP37	chloroplast outer envelope protein 37	74.26	75.55	86.05	105.75	89.47	100.31	84.47	60.73	101.57	101.28	114.27	87.94	88.75	104.91	106.6	92.7	101.17	81.01	88.64	95.95	81.03	95.04	93.59	88.99	85.42	94.59	70.02	118.76	63.98	92.71	105.42	84.92	91.43	101.07	0.65	104.76	101.79	83.03	69.33	74.66	88.51	86.18	97.18	108.53	66.52	47.89
FvH4_1g00200	gene35234		RNA-binding protein	67.5	57.92	63.88	106.67	111	93.16	102.08	167.05	78.68	72.13	95.41	85.53	71.15	87.56	91.55	139.75	110.75	63.94	111.55	120.68	146.6	122.77	93.03	42.25	107.76	41.78	36.14	55.64	25.24	113.95	114.81	95.29	82.07	105.17	81.62	126.27	79.92	85.67	134.44	90.44	118.92	133.99	139.44	138.3	138.21	82.81
FvH4_1g00201	gene35235	AtITPK4,ITPK4	inositol 1,3,4-trisphosphate 5/6-kinase 4	3.1	5.45	7.82	14.06	14.12	15.47	14.24	10.4	12.78	17.37	21.13	8.72	4.84	6.9	14.54	17.34	21.34	3.79	7.6	11.29	10.8	18.02	17.73	26.74	18.08	33.17	8.1	66.75	95	24.97	75.37	68.31	4.32	29.61	0.64	22.58	7.63	4.11	3.93	11.33	10.85	9.9	12.53	18.4	7.67	4.03
FvH4_1g00210	gene35236	URH2	uridine-ribohydrolase 2	2.34	6.71	5.17	6.19	5.47	8.81	21.66	55.14	2.56	4.61	12.75	21.71	1.14	10.15	60.73	120.51	111.88	4.75	49.47	99.29	123.63	131.98	92.64	113.54	98.38	133.37	46.56	158.25	127.79	38.61	89.77	110.01	4.57	5.87	0.64	11.45	23.16	44.39	36.24	0.99	8.59	16.26	18.6	25.05	42.18	39.22
FvH4_1g00220	gene10151			7.61	8.7	10.67	7.59	3.17	2.59	1.97	0.77	11.31	10.8	10.95	4.82	4.04	1.11	0.49	0.23	0.08	2.66	0.66	0.72	0.38	0.44	0.14	0.03	0.08	0.03	9.47	11.38	1.1	1.63	0.81	0.27	6.21	5.84	0.37	3.6	0.27	0.56	0.13	5.11	2.64	0.39	0.16	0.06	2.23	0.71
FvH4_1g00230	gene10150		Transcription factor IIIC, subunit 5	10.8	6.25	12.05	15.14	13.27	16.56	14.46	14.7	16.48	14.16	18.46	7.69	12.75	9.78	7.68	6.95	6.72	11.95	9.32	8.72	7.83	9.2	6.74	6.04	5.97	6.2	0.71	7.2	3.58	14.03	12.72	10.51	12.09	14.43	0.58	18	6.94	7.86	4.75	11.49	11.68	9.96	9.95	9.87	10.09	4.99
FvH4_1g00240	gene10149	ATHOL3,HOL3	S-adenosyl-L-methionine-dependent methyltransferases superfamily protein	14.84	17.37	16.15	25.31	34.15	33.13	25.8	19.89	21.27	28.86	50.56	34.4	55.1	44.05	51.63	44.06	53.89	50.55	39.2	41.66	33.57	35.9	29.96	18.18	33	29.6	2.54	3.23	1.01	19.67	12.42	6.46	51.45	20.37	3.27	18.07	40.27	49.64	14.26	40.33	44.2	38.62	30.54	38.12	0.19	0.05
FvH4_1g00250	gene10148		Ankyrin repeat family protein	19.36	19.85	29.92	22.09	32.04	27.4	40.19	20.87	34.72	35.08	42.82	28.06	33.85	30.96	33.3	31.32	34.19	30.21	39.24	40.26	36.74	46.78	31.79	33.48	29.44	32.42	2.83	10.95	4.81	20.88	21.24	21.04	24.32	21.05	0.14	24.79	14.93	29.89	55.2	27.44	28.45	30.42	35.03	39.59	20.15	27.14
FvH4_1g00260	gene38760		Pectin lyase-like superfamily protein	0	0	0	0	0.19	0.03	0	0	0	0	0	0.1	0	0	0	0	0	0	0	0	0	0	0	0	0	0	0	0	0	0	0	0	0	0	0	0	0.1	0	0	0.05	0	0	0	0	1.3	0.02
FvH4_1g00270	gene10146		Pectin lyase-like superfamily protein	0	0	0	0	0.1	0	0	0	0	0	0.05	0	0	0	0	0	0	0	0	0	0	0	0	0	0	0	0	0	0	0.57	0	0	0	0	0	0	0.03	0	0	0	0	0.07	0	0	3.93	0
FvH4_1g00280	gene35237		Metal-dependent phosphohydrolase	0.05	0	0.21	0.09	0.11	0	0	0	0.05	0	0	0	0	0	0	0	0	0	0	0	0	0	0.03	0	0	0	0	0	0	0.11	0.08	0	0	0	0	0	0	0	0	0	0	0	0	0	0	0.03
FvH4_1g00290	gene35238		Pectin lyase-like superfamily protein	0	0	0	0.03	0	0	0	0	0	0.01	0	0.02	0	0.07	0	0.02	0	0	0.16	0	0	0	0	0	0	0	0.66	0.06	0	0.54	0.93	0.03	0.2	0	0.17	0.04	1.79	0.02	126.39	0.02	0.04	0.07	0.1	0.1	6.83	1.32
FvH4_1g00300	gene10144		F-box family protein	0	0	0	0.04	0.67	0	0	0.03	0.04	0.01	0.02	0.17	0	0.02	0	0.02	0	0	0	0	0	0	0.01	0	0	0	0	0	0	0.03	0	0	0.52	0.08	0	0.02	0.09	0.29	17.1	0	0.02	0	0.02	0.05	8.52	3.39
FvH4_1g00330	gene10143		Zinc-binding dehydrogenase family protein	0.96	2.63	0.78	1.61	6.24	1.7	0.6	0.06	1.43	0.59	0.45	1.15	0.85	2.38	2.42	4.55	15.69	0.4	2.27	1.69	2.14	6.18	14.94	27.55	14.5	26.12	0.04	0.35	0.21	0.51	0.6	5.35	0.39	0.9	0	0.4	48.01	0.16	9.87	0.32	1.08	2.99	5.79	26.66	101.04	324.89
FvH4_1g00340	gene10142		Zinc-binding dehydrogenase family protein	0	0	0	0.06	0.04	0.03	0	0	0	0	0	0.01	0	0.02	0	0.02	0	0	0	0	0	0	0	0.03	0.01	0	0	0	0.04	0.04	0	0	0.03	0	0	0.02	1.45	0	1.03	0	0	0	0	0	0.03	2.34
FvH4_1g00341	gene35239		Zinc-binding dehydrogenase family protein	1.9	1.91	3.54	2.03	1.8	1.51	1.03	2.37	3.53	2.57	5.05	1.56	2.28	0.81	0.6	0.53	0.94	1.39	1.2	0.56	0.46	0.31	0.45	0.44	0.49	0.55	0.93	2.38	2.37	1.45	1.3	1.21	3.7	2.62	0.27	2.44	3.82	12.55	14.61	2.55	1.86	1.3	1.15	0.96	0.48	0.21
FvH4_1g00342	gene35240		Zinc-binding dehydrogenase family protein	37.97	40.72	35.81	17.27	23.8	23.84	35.05	21.01	16.71	18.74	21.4	24.89	15.65	18.68	16.91	19.27	25.8	14.25	13.92	12.09	12.34	14.33	19.1	38.36	22.14	44.35	14.42	26.57	13.87	26.16	48.27	17.92	26.06	29.76	0.11	34.93	28.34	12.2	12.38	20.05	21.18	10.15	9.07	9.04	3.74	9.73
FvH4_1g00343	gene35241	AER,AT-AER	alkenal reductase	8.56	10.4	13.06	10.67	9.85	8.66	6.89	1.69	8.34	6.16	11.55	9.35	18.92	18.3	15.8	12.02	11.96	16.04	16.26	15.42	13.95	12.19	15.33	4.81	16.23	5.54	3.01	0.17	0	7.59	5.24	2.17	35.28	15.43	0.21	12.31	8.59	3.21	3.39	16.81	19.37	13.69	9.65	11.58	0.57	2.09
FvH4_1g00344	gene35242		Zinc-binding dehydrogenase family protein	5.16	4.48	4.75	8.17	9.67	5.81	6.37	7.7	4.29	8.07	24.51	16.13	4.3	10.45	10.93	6.74	8.78	4.82	8.15	5.93	5.19	4.34	4.73	6.25	5.92	6.16	1.52	4.02	2.8	9.64	10	4.35	8.07	19.24	0.33	12.87	4.39	10.47	8.29	28.04	18.34	10.55	8.11	3.23	1.03	7.8
FvH4_1g00345	gene35243		Zinc-binding dehydrogenase family protein	8.63	2.16	5.43	17.36	20.59	18.31	14.69	19.84	7.72	9.64	18.05	13.67	15.96	27.74	43.47	52.46	63.9	16.22	23.96	26.03	32.11	48.73	53.54	59.67	56.65	50.61	7.73	14.28	65.66	20.46	26.7	39.84	10.27	20.09	0.73	23.3	22.7	34.57	53.64	16.04	22.9	25.43	27.32	38.62	9.08	53.11
FvH4_1g00346	gene10140		Zinc-binding dehydrogenase family protein	55.76	37.67	25.94	25.66	29.95	32.57	25.14	31.17	33.9	45.32	55.81	55.03	88.16	151.81	170.92	192.14	157.99	86.55	137.6	170.18	169.71	148.42	178.08	113.81	186.81	112.01	15	14.33	10.86	32.38	43.93	37.71	48.85	52.47	0.12	49.94	24.45	27.56	31	52.4	58.53	50.08	45.93	72.44	111.32	33.85
FvH4_1g00350	gene10139		ACT domain-containing small subunit of acetolactate synthase protein	6.22	4.16	7.56	8.31	6.56	12.8	25.34	29.95	7.99	5.82	4.91	6.15	15.48	18.38	27.59	26.44	37.77	22.28	27.76	30.4	30.44	41.26	31.54	27.15	28.59	31.22	14.67	36.03	12.27	42.07	37.24	27.86	12.58	19.76	0.46	25.48	17.45	3.4	6.33	2.2	2.65	6.06	7.07	9.05	20.95	35.95
FvH4_1g00360	gene35244		Integrin-linked protein kinase family	10.62	7.62	10.76	10.67	11.15	13.43	16.56	181.9	14.12	16.37	16.72	13.34	23.67	25.8	25.77	18.16	19.31	25.47	29.76	23.81	20.68	17.34	18.72	9.51	17.53	9.77	0.88	4.63	2.25	8.37	11.42	13.97	27.44	18.75	866.55	11.81	19.81	5.38	53.83	26.3	20.31	20.9	21.28	17.17	15.32	12.81
FvH4_1g00370	gene35245		Ribosomal protein S24e family protein	896.2	705.34	770.37	1070.97	333.63	430.47	540.81	343.7	1019.98	853.22	793.52	408.06	662.33	738.8	630.39	636.49	574.22	681.11	553.68	489.44	540.83	466.59	449.94	335.42	407.63	460.33	880.46	1207.85	221	546.95	437.9	220.49	507.58	540.8	0.76	633.19	333.04	220.7	205.11	504.79	521.8	253.25	171.76	167.89	558.65	731.94
FvH4_1g00380	gene10137		LETM1-like protein	23.5	16.65	34.31	80.31	44.4	38.72	44.67	31.23	49.07	45.83	48.36	29.62	39.28	48.06	42	39.51	45.48	54.34	60.94	49.18	51.9	56.67	27.74	17.31	24.95	17.57	6.29	27.28	3.51	47.93	25.99	20.09	34.12	33.96	3.5	42.22	29.31	28.46	54.95	42.83	34.89	27.01	21.53	28.81	37.17	75.98
FvH4_1g00390	gene10136		UDP-Glycosyltransferase superfamily protein	0.5	0.04	0.31	0.05	0.03	0.19	0.25	1.37	0.17	0.65	3.13	15.37	10.08	37.78	93.98	75.47	74.44	17.09	19.53	43.75	37.16	30.09	97.9	49	106.14	51.04	0.13	0.05	0.08	0.08	0.09	0.15	6.88	0.83	0.02	0.52	0.99	15.02	10.79	6.62	12.44	2.17	1.07	3.93	81.2	12.33
FvH4_1g00400	gene10135		UDP-Glycosyltransferase superfamily protein	0	0.06	0.7	0.15	0.27	0.13	0.19	0.29	1.01	0.92	1.5	7.95	10.96	34.74	150.55	267.74	114.05	12.36	36.77	36.51	60.71	37.65	124.52	0.64	129.35	2.29	0.07	0.05	0.05	0.24	0.17	0.23	19.59	0.57	0	0.51	1.12	39.51	87.93	3.92	6.08	7.49	6.2	15.32	5.84	0.36
FvH4_1g00410	gene10134		UDP-Glycosyltransferase superfamily protein	5.95	1.38	6.87	4.1	2.84	4.85	10.99	7.67	3.51	5.17	12.8	27.37	27.2	46.28	76.21	66.67	82.19	25.63	26.75	30.95	25.28	30.51	60.21	55.87	65.03	52.56	0.26	0.17	0.13	9.11	8.37	11.34	27.78	6.58	0.08	13.71	3.01	53.33	78.22	17.12	26.56	22.78	19.66	33.19	9.73	4.12
FvH4_1g00420	gene38761		UDP-Glycosyltransferase superfamily protein	2.57	0.4	1.62	0.42	0.75	0.54	1.05	1.67	0.73	1.15	4.21	20.82	2.4	3.6	2.37	1.27	5.78	2.25	0.95	1.01	0.36	0.95	4.97	40.62	2.92	22.97	0.07	0.02	0.15	1.15	0.8	1.47	2.21	0.5	0	0.98	1.32	32.54	96.53	3.18	8.23	8.74	8.63	16.47	0.53	2.41
FvH4_1g00421	gene38762	ATSAGT1,GT,SAGT1,SGT1,UGT74F2	UDP-glucosyltransferase 74F2	0	0.1	0.26	0	0.14	0	0.03	0	0	0	0	0.03	0	0.34	0	0	0	0	0.02	0	0	0	0.01	0	0	0	0	0.03	0.03	0.03	0	0.02	0.34	0	0	0	373.54	0.02	15.93	0	0.06	0.12	0.11	0.08	23.95	198.37
FvH4_1g00430	gene10133	BT3	BTB and TAZ domain protein 3	4.94	2.32	6.5	2.04	16.13	11.08	17.04	23.15	2.96	2.08	9.76	34.69	52.77	34.41	11.97	13.58	9.49	71.18	63.1	19.64	18.35	12.29	13.48	16.62	14.58	18.81	0.9	8.41	31.03	18.95	32.71	54.42	17.77	4.82	0.11	6.45	54.05	175.78	58.59	3.99	6.77	11.87	15.58	17.98	23.03	32.95
FvH4_1g00440	gene10132		Small nuclear ribonucleoprotein family protein	307.84	226.59	265.71	346.2	210.48	219.72	202.49	144.13	406.05	394.3	356.71	212.21	302.71	256.34	218.32	218.84	194.63	297.41	229.16	210.54	219.19	189.94	126.3	159.95	136	224.54	126.15	195.3	80.56	205.76	215.72	161.1	302.85	293.37	2.32	274.38	137.65	108.23	98.56	220.38	200.84	139.38	136.03	148.15	188.7	128.29
FvH4_1g00450	gene10131		Thioesterase/thiol ester dehydrase-isomerase superfamily protein	15.64	17.87	16.76	11.11	9.85	14.45	30.22	20.75	19.29	16.71	20.19	13.63	17.43	21.62	24.97	23.4	22.45	15.17	17.97	21.17	18.01	19.22	15.98	9.57	14.56	11.85	11.53	24.63	21.5	7.9	11.27	9.13	17.69	18.08	0.2	12.68	2.26	4.7	2.56	13.08	15.76	9.68	7.87	7.15	8.89	4.31
FvH4_1g00460	gene10130	AFH1,AHF1,ATFH1,FH1	formin homology 1	172.32	100.91	138.36	78.5	49.21	52.93	42.32	10.2	108.1	106.33	55	55.57	83.15	70.49	21.62	16.05	14.29	75.06	51.18	31.45	27.25	23.8	16.4	2.78	13.85	3.3	12.55	48.82	34.89	7.16	9.09	9.66	64.16	26.16	0.07	13.29	5.29	11.85	4.59	65.68	33.19	19.09	17.02	10.46	11.72	2.19
FvH4_1g00470	gene10129			31.14	28.18	30.12	38.1	35.63	39.15	26.78	26.72	45.69	44.94	38.67	28.43	35.58	30.53	28.14	28.03	30.75	39.71	26.43	27.71	25.76	26.97	26.67	32.12	27.04	36.41	25.19	36.44	14.34	34.48	32.58	28.22	40.72	31.79	0.55	33.86	37.45	35.85	53.27	32.03	27.54	32.55	36.29	36.2	24.83	23.37
FvH4_1g00480	gene10128	ATMAPK6,ATMPK6,MAPK6,MPK6	MAP kinase 6	61.79	53.76	46.56	48.4	56.35	53.24	41.39	146.69	53.73	64.38	65.49	41.94	45.32	67.69	65.28	53.62	61.46	50.27	52.76	47.5	43.72	58.67	57.92	31.88	47.45	36.86	42.79	46.42	27.91	17.4	19.42	12.56	65.86	21.44	391.98	14.69	50.36	36.77	175.07	44.47	45.88	59.33	50.27	49.67	62.97	56.73
FvH4_1g00490	gene10127		Haloacid dehalogenase-like hydrolase (HAD) superfamily protein	24.1	17.2	20.22	18.44	8.84	11.38	17.38	13.5	21.41	21.68	26.65	17.36	8.34	9.83	9.32	8.25	9.38	6.77	6.51	7.15	6.01	7.64	8.69	12.89	7.95	16.61	12.44	8.29	2.55	15.03	9.45	6.25	22.45	15.48	0.6	14.16	11.56	15.27	42.11	16.28	19.82	22.11	18.56	21.58	12.74	11.49
FvH4_1g00491	gene34734			0	0	0	0	0	0	0	0	0	0	0	0.01	0	0	0	0	0	0	0	0	0	0	0	0	0	0	0	0	0	0	0	0	0	0	0	0	0	0	0	0	0	0	0	0	0	0
FvH4_1g00492	gene34733			0	0	0	0	0	0	0	0	0	0	0	0	0	0	0	0	0	0	0	0.02	0	0	0	0	0	0	0	0	0	0	0	0	0	0	0	0	0	0	0	0	0	0	0	0	0	0
FvH4_1g00493	gene38763			0	0	0	0	0	0	0	0	0.01	0	0.01	0.01	0	0	0	0	0	0	0	0	0	0	0	0	0	0	0	0	0	0	0	0	0	0	0	0	0	0	0	0	0	0	0	0	0	0
FvH4_1g00500	gene10126			10.27	19.92	14.4	13.43	40.4	15.05	6.03	1.86	22.56	14.83	12.32	10.9	9.25	8.22	8	9.08	16.38	8.29	11.32	14.39	12.2	13	8.85	1.91	11.84	2.44	1.82	2.61	0.3	2.72	1.99	1.85	172.69	7.76	0.08	6.89	227.77	3.87	4.75	32.5	32.02	52.27	44.75	30.64	3.61	1.82
FvH4_1g00510	gene10125	ATL5,OLI5,PGY3,RPL5A	ribosomal protein L5	256.33	316.92	317.83	587.42	188.02	261.32	386.15	275.48	522.13	449.36	348.16	237.02	234.87	294.32	274.08	238.04	278.13	302.5	193.48	194.81	197.72	183.66	204.3	158.95	200.85	185.72	747.88	581.79	192.7	350.17	209.98	132.33	198.14	300.83	2.54	290.16	150.58	110.46	101.19	259.15	190.28	158.11	117.96	106.51	145.5	179.47
FvH4_1g00520	gene10124		2-oxoglutarate (2OG) and Fe(II)-dependent oxygenase superfamily protein	0.02	0.07	0.14	0.05	0.29	0.27	0.15	0.15	0.23	0.18	0.16	0.31	0.07	0.48	0.19	0.1	0.09	0.13	0.35	0.2	0.08	0.04	0.05	0.12	0.11	0.01	0.1	0.04	0.12	0.16	0.42	0.28	1.2	0.44	0.26	0.42	11.57	1.62	239.86	0.84	0.36	0.36	0.68	0.37	0.12	18.81
FvH4_1g00530	gene10123	SAC9	sacI homology domain-containing protein / WW domain-containing protein	19.46	12.73	20.24	25.56	29.23	32.94	35.62	39.67	26.67	26.57	30.84	27.65	26.91	27.87	22.87	18.28	21.38	25.61	26.3	25.75	24.02	29.29	12.01	8.1	8.62	7.96	3.31	18.85	8.08	22.71	22.4	20.27	36.3	23.93	4.83	28.89	20.52	33.65	39.56	37.68	36.42	34.05	29.9	24.52	28.89	25.99
FvH4_1g00540	gene35246		Rhodanese/Cell cycle control phosphatase superfamily protein	11.37	8.09	14.48	9.78	17.3	12.97	9.6	2.6	14.77	11.8	17.92	6.7	12.72	10.09	8.93	8.1	12.54	11.2	13.02	12.27	10.12	11.81	7.73	3.29	9.03	3.19	0.84	7.01	2.93	3.96	3.16	2.15	59.54	6.79	0	7.72	68.23	1.76	2.31	12.1	17.17	17.38	17.26	20.32	5.33	0.62
FvH4_1g00550	gene35247	scpl29	serine carboxypeptidase-like 29	37.61	24.08	36.6	25.68	25.89	25.58	52.36	51.88	42.49	36.8	43.09	28.14	19.56	16.84	11.47	15.62	17.76	18.17	20.49	24.22	27.39	35.72	26.83	33.78	24.86	31.81	10.24	15.25	7.14	23.02	19.77	19.73	39.3	24.51	0.15	24.1	35.13	54.12	50.81	27.89	27.5	25.13	19.67	27.83	71.14	60.95
FvH4_1g00551	gene10121		F-box family protein	0.02	0.2	0.09	0.05	0.16	0.09	0.33	0.12	0.08	0.09	0.13	0.1	0.03	0.04	0.02	0	0	0.03	0.04	0.05	0	0	0.02	0.01	0.01	0.03	0.04	0.06	0.03	0.1	0.05	0.03	0.09	0.22	0.03	0.15	0.23	0.06	0.02	0.13	0.07	0	0.03	0	0.07	0.04
FvH4_1g00560	gene10120		cyclin-dependent kinase-activating kinase assembly factor-related / CDK-activating kinase assembly factor-related	28.48	18.84	22.68	36.93	23.07	23.36	25.97	27.92	32.49	28.14	32.71	19.15	27.67	22.78	19.49	26.66	25.08	26.26	22.41	22.27	26.19	25.2	17.59	25.55	18.66	29.71	10.28	25.74	8.59	21.61	27.26	16.87	28.66	30.94	3.12	32.91	16.62	16.36	7.69	24.43	19.25	14.4	16.25	21.37	23.65	9.45
FvH4_1g00570	gene10119		F-box and associated interaction domains-containing protein	0	0	0.02	0.02	3	0.08	0	0.04	0.04	0	0.06	0.09	0	0.05	0	0	0	0.03	0.03	0	0.03	0	0	0	0	0	0	0.15	0	0.04	0.03	0	0.08	0	0	0.03	0.04	0.03	0	0.06	0.06	0	0	0	0	0.01
FvH4_1g00580	gene10118		Tetratricopeptide repeat (TPR)-like superfamily protein	2.87	1.67	3.4	3.77	4.08	3.6	3.88	2.63	4.87	4.23	4.3	2.92	5.29	3.98	3.62	2.8	3.48	4.11	3.96	3.99	3.03	3.68	2.48	2.31	2.22	2	0.09	1.42	0.7	2.78	2.32	1.58	5.06	2.62	0	3.18	4.83	2.46	1.88	3.28	4.02	3.22	2.58	2.82	2.45	1.27
FvH4_1g00590	gene10117	PDE319,SCA3	DNA/RNA polymerases superfamily protein	8.95	5.28	9.3	10.55	10.06	7.81	11.29	3.87	13	12.15	13.47	6.07	9.69	9.16	6.89	5.82	7.13	13.16	8.31	7.16	7.73	10.48	4.56	2.58	3.77	2.61	1.08	6.53	1.69	5.11	4.16	2.79	15.08	5.28	0.01	4.93	6.09	2.17	1.8	11.38	9.27	12.85	16.04	16.62	7.7	3.61
FvH4_1g00600	gene10116			0.06	0.04	0.04	0	6.73	3.22	1.98	0.52	0	0.04	0	0.04	0	0	0	0.12	0.13	0.07	0	0.07	0	0	0.2	0	0.16	0	0	0	0	0.09	0	0	0	0	3.25	0	0	0	0.07	0	0	0	0	0	0.07	0.09
FvH4_1g00601	gene10115			0.02	0	0.02	0	6.8	4.09	1.89	0.65	0.03	0.05	0.04	0.08	0.04	0	0	0.03	0.08	0.04	0.04	0.04	0.03	0.06	0.13	0	0.08	0.02	0.07	0	0	0.11	0	0	0	0	2.45	0.11	0	0	0.08	0	0	0	0	0	0.05	0.05
FvH4_1g00610	gene10114		Leucine-rich receptor-like protein kinase family protein	0.07	0	0	0	0.01	0.02	0.73	5.99	0	0.01	0.02	0.01	0	0	0	0	0	0	0	0	0	0.01	0.01	0	0	0	0	0	0.01	0.01	0.01	0	0.02	0	0.36	0	0.25	0.01	5.11	0.02	0.18	0.06	0.05	0.06	1.53	3.1
FvH4_1g00620	gene10113		Protein of unknown function, DUF593	4.55	1.75	3.04	2.25	1.18	0.76	2.26	18.85	2.41	2.51	3.72	1.79	2.76	0.91	1.17	0.73	0.38	2.32	1.03	2.15	1.34	1.26	0.32	0.12	0.32	0.09	0.24	2.64	0.85	1.27	1.58	2.06	3.2	1.87	22.54	1.32	1.56	0.6	2.65	4.61	7.35	6.33	8.1	11.67	5.73	1.39
FvH4_1g00630	gene10112		Calcium-binding EF-hand family protein	90.87	50.64	57.29	49.55	37.29	45.7	42.47	39.7	61.14	67.39	75.47	43.75	51.05	43.87	43.88	32.52	31.54	41.42	35.41	35.74	32.54	33.07	29.4	35.17	26.97	51.03	38.76	43.64	22.24	38.73	42.28	34.71	46.81	65.45	1.95	50.14	8.98	28.95	26.44	56.46	42.98	34.85	27.96	26.47	39.54	32.84
FvH4_1g00640	gene35248		Ubiquitin-like superfamily protein	110.42	69.7	84.87	90.49	72.49	116.53	120.12	142.21	77.14	75.23	99.38	82.23	135.54	155.44	177.51	169.78	157.61	134.55	152.75	174.89	165.27	159.93	123.92	229.49	134.41	306.46	22.81	51.01	23.36	117.7	120.77	113.6	102.92	95.92	5.14	136.32	45.08	119.11	108.48	79.62	106.46	94.98	86	94.68	106.3	91.09
FvH4_1g00650	gene35249		FAD/NAD(P)-binding oxidoreductase family protein	6.88	4.58	7.41	7.39	6.48	7.81	8.12	5.82	7.98	7.25	8.48	3.6	5.13	3.54	1.7	1.68	1.74	4.46	3.51	1.67	1.46	2.21	2.12	1.48	1.39	1.54	1.64	4.99	1.49	3.74	2.74	2.54	13.44	4.03	0.04	4.44	7.45	3.35	3.15	5.68	5.83	3.85	3.91	5.99	4.04	2.85
FvH4_1g00660	gene10110		Family of unknown function (DUF566)	15.21	8.82	11.71	14.56	22.62	25.18	24.92	32.06	9.75	15.55	28.36	22.03	18.92	19.68	20.84	13.02	10.5	17.47	16.1	19.34	13.2	12.51	11.72	4.89	10.86	5.1	2.29	16.33	13.92	14.77	15.69	19.5	24.33	13.39	11.35	20.51	6.92	12.05	14.5	35.7	42.46	61.96	62.3	60.6	11.25	3.24
FvH4_1g00680	gene35250		Pentatricopeptide repeat (PPR) superfamily protein	3.61	2.74	4.62	6.01	4.59	4.01	5.53	2.12	6.61	7.35	6.49	2.78	2.96	2.91	1.77	1.16	1.62	3.06	1.88	1.16	1.14	1.64	0.79	0.36	0.67	0.39	1.94	5.07	1.01	2.5	1.3	1.07	2.04	2.45	0.14	2.15	0.83	0.85	0.77	3.84	2.9	1.53	1.48	1.34	2.1	0.93
FvH4_1g00670	gene10109	ATCESA7,CESA7,IRX3,MUR10	Cellulose synthase family protein	1.41	1.64	2.27	2.78	2.92	1.53	257.49	7.52	4.3	2.45	2.01	2.93	2.79	2.47	1.54	1.57	0.84	2.35	2.65	3.38	1.83	2.25	2.04	0.62	1.55	0.48	5.69	2.71	1.87	65.78	82.9	14.15	16.92	6.7	0.22	40.88	3.09	3.64	1	76.12	363.28	972.44	1065.68	643.1	31.92	11.67
FvH4_1g00690	gene10108		Translation initiation factor 3 protein	24.62	17.64	25.27	24.27	39.73	26.7	25.47	23.75	31.07	25.77	30.48	18.64	23.71	21.28	21.95	26.89	32.38	18.99	27.46	23.4	26.92	31.83	24.3	19.48	28.26	23.63	5.27	14.72	7.3	21.5	24.21	20.49	48.4	23.15	9.4	30.09	57.85	15.54	13.87	19.18	27.76	25.78	28.41	42.18	24.74	12.37
FvH4_1g00691	gene10107		F-box and associated interaction domains-containing protein	0	0.01	0	0.01	19.78	0.74	0.05	0.51	0.01	0.1	0.18	0.9	0	0	0.02	0.04	0	0.07	0	0	0	0.02	0	0	0	0.03	0	0	0	0	0	0	0	0.1	0.02	0.06	0	1.56	0.11	0	0	0	0.02	0.03	0	0
FvH4_1g00700	gene10106		F-box and associated interaction domains-containing protein	0.07	0.01	0.13	0.13	3.79	3.67	2.82	0.91	0.1	0.09	0.16	0.21	0.29	0.33	0.51	0.45	0.85	0.57	0.74	0.18	0.1	0.17	0.57	0.35	0.26	0.26	0.13	0.05	0	0.26	0.19	0.05	0.1	0.21	0	0.71	0	0.34	0.12	0.2	0.18	0.11	0	0.03	0.04	0.36
FvH4_1g00710	gene10105	ATHSP70,HSP70	heat shock protein 70	0.89	0.43	0.54	1.27	11.92	0.52	0.14	1.99	0.3	0.33	0.02	3.91	0.45	4.47	5.6	6.53	20.23	1.38	5.29	4.94	8.76	21.17	8.04	18.76	5.64	11.47	0.65	14.82	91.14	9.98	20.41	26.77	0.8	0.28	0.19	0.95	27.79	21.91	3.8	0.08	0.04	1	1.86	6.02	2.57	1.85
FvH4_1g00720	gene10104	eIFiso4G1	MIF4G domain-containing protein / MA3 domain-containing protein	60.08	61.84	63.43	73.42	94.61	75.53	94.59	127.77	65.19	62.19	64.25	60.27	57.64	81.55	68.14	70.79	68.46	54.31	65.58	46.01	50.7	59.42	50.01	28.75	44.64	29.99	95.38	104.26	48.5	56.09	48.81	47.6	57.3	37.56	71.51	48.02	61.58	78.02	83.49	57.21	64.34	62.23	59.88	58.39	71.19	66.54
FvH4_1g00730	gene10103	ATPRD2,MPS1,PRD2	multipolar spindle 1	7.33	7.29	5.82	15.82	12.25	7.83	13.84	9.27	12.75	13.98	15.94	10.3	16.97	15.8	13.76	8.5	9.34	13.72	11.2	9.74	8.6	7.28	10.86	6.39	8.71	7.63	4.17	6.96	2.86	11.13	9.86	8.43	16.19	14.12	0.25	12.67	6.68	5.59	8.68	10.34	8.44	8.83	6.97	10.09	3.45	2.82
FvH4_1g00740	gene38764			0	0	0	0	0	0	0	0	0	0	0	0	0	0	0	0	0	0	0	0	0	0	0	0	0	0	0	0	0	0	0.06	0.2	0	0	0	0	0.16	0.05	0.06	0	0	0	0	0	0.01	0
FvH4_1g00750	gene38765			14.84	4.88	4.89	1.74	4	6.22	10.25	15.48	2.48	1.62	1.85	3.99	46.59	31.71	44.12	88.48	38.69	58.17	63.6	163.33	172.53	204.62	69.86	73.39	60.03	74.18	0.38	1.64	3.25	22.05	21.69	23.26	38.58	3.46	0.32	15.07	39.72	1.15	1.8	4.9	12.48	10.45	13.59	15.49	78.83	41.36
FvH4_1g00760	gene10102	SKIP1	SKP1 interacting partner 1	20.61	25.13	23.04	20.08	43.9	26.63	27.47	40.81	17.86	19.05	23.94	28	22.42	21.65	22.24	26.03	29.27	20.84	24.86	24.2	25.9	29.73	29.11	39.49	30.87	39.43	5.01	14.53	26.26	30.48	36.17	54.07	30.78	23.91	46	31.3	26.68	36.63	54.71	18.1	24	31.28	37.37	35.98	19.68	11.53
FvH4_1g00770	gene10101		Low temperature and salt responsive protein family	225.69	137.17	90.77	65.07	72.71	72.19	98.48	97.9	88.83	92.48	148.96	199.19	177.31	202.25	232.47	230.66	168.36	168.95	164.79	175.37	188.4	184.03	228.34	153.52	257.54	197.14	64.44	61.72	33.6	135.29	135.2	85.62	287.02	232.64	1.14	243.14	32.52	165.28	200.33	155.13	152.25	111.32	141.84	144.55	109.92	67.97
FvH4_1g00780	gene10100			82.16	44.66	68.91	48.44	41.07	46.62	47.94	44.54	60.96	57.38	61.54	38.99	71.67	26.12	21.1	21.18	20.58	69.78	45.58	27.91	26.46	32.45	33.71	26.25	30.77	31.69	15.46	29.09	18.59	28.47	44.13	35.3	70.12	43.26	0.45	49.08	17.37	34.06	23.67	27.46	35.11	29.47	26.23	37.01	53.8	21.6
FvH4_1g00800	gene10098		zinc ion binding;nucleic acid binding	4.06	3.1	6.2	13.12	25.26	18.09	19.44	15.82	9.55	13.05	6.26	13.01	7.18	4.28	2.74	2.57	2.69	11.31	6.59	5.3	3.33	6	5.08	7.88	3.66	5.37	1.28	5.12	0.84	19.2	11.56	9.29	2.64	63.73	16.31	46.85	1.93	12.96	17.89	27.35	8.92	5.88	3.94	2.61	1.67	1.81
FvH4_1g00810	gene10097			57.91	27.88	45.54	54.76	53.23	65.88	104.69	42.52	50.61	60.14	76.36	62.17	70.85	50.6	48	46.73	49.86	66.07	66.21	62.47	59.76	76.96	51.67	53.13	44.04	52.74	3.96	10.63	10.32	62.42	48.77	71.56	69.16	81.71	21.49	101.58	32.83	105.72	174.71	64.54	86.18	74.86	78.27	110.71	70.3	58.1
FvH4_1g00811	gene10096			0.11	0.43	0.3	0.87	0.26	0.49	0.35	0.36	0.37	0.46	0.9	1.25	0.41	0.08	0.1	0	0.09	0.3	0.08	0.18	0	0.2	0.19	0.08	0.09	0.04	0	0.24	0	0.64	0.09	0.45	0.73	1.82	1.87	1.5	0.4	0.25	0.2	0.61	0.44	0.28	0.21	0.22	0.26	0.25
FvH4_1g00812	gene10095		F-box and associated interaction domains-containing protein	0	0	0	0	2.37	0.19	0	0	0	0	0.07	0	0	0	0	0	0	0	0	0	0	0	0	0	0	0	0	0	0	0.03	0	0	0.03	0.02	0.14	0	0	0	0	0.02	0	0	0.02	0	0	0
FvH4_1g00820	gene10094	BRS1,SCPL24	alpha/beta-Hydrolases superfamily protein	0.12	1	0.45	7.48	6.05	1.5	0.62	0.33	1.97	1.36	4.5	5	1.09	0.27	0.05	0	0	0.28	0.07	0.03	0.02	0	0	0	0	0.01	0	0.4	0.39	0.36	0.94	8.24	6.09	2.48	0.06	0.86	2.44	0.16	1.14	4.68	0.91	0.08	0.15	1.06	17.94	3.38
FvH4_1g00830	gene10093		signal recognition particle receptor alpha subunit family protein	85.56	72.39	89.16	91.05	99.41	115.43	116.37	130.23	105.58	113.15	96.44	97.98	75.34	71.25	67.93	65.92	61.81	64.76	77.85	85.23	84.59	97.87	80.71	85.64	68.94	93.43	23.67	101.5	112.41	115.98	116.38	131.54	79.74	175.93	25.09	120.77	80.79	148.71	155.36	221.69	102.17	107.58	110.08	146.27	123.62	100.3
FvH4_1g00840	gene10092	AtENODL14,ENODL14	early nodulin-like protein 14	0	0	0	0.03	0	0	0	0.32	0	0.03	0.05	0.37	0	0	0.21	0.04	0	0	0	0.15	0.09	0	0.04	0	0.12	0.05	489.07	4.29	0.7	418.41	233.24	6.02	0	4.83	0.11	7.27	0.15	0.14	0.16	0.44	0.34	21.57	21	3.39	0.2	0.13
FvH4_1g00860	gene10090		F-box/RNI-like/FBD-like domains-containing protein	17.61	16.24	17.06	12.66	4.16	9.09	11.67	4.58	14.71	12.33	10.12	4.55	5.42	4.37	1.01	0.98	0.97	4.58	2.69	0.91	1.14	1.1	1.87	0.67	1.92	0.98	16.92	11.57	2.08	5.59	2.26	1.05	6.49	10.04	0.72	9	2.1	0.62	0.36	5.7	4.07	1.83	0.93	0.7	7.19	3.96
FvH4_1g00870	gene10088	ATCNGC5,CNGC5	cyclic nucleotide gated channel 5	44.41	39.23	45.4	46.93	53.62	44.94	40.87	43.61	49.73	49	57.39	56.44	43.76	26.12	14.92	16.01	19.1	36.17	35.71	29.22	31.75	38.75	28.87	21.24	26.37	21.47	16.76	45.19	34.83	59.32	50.24	47.41	61.45	56.16	10.22	55.03	62.8	135.69	68.97	48.5	46.7	47.5	51.71	62.15	80.8	40.91
FvH4_1g00880	gene10087	ATS2,EMB1995,LPAT1	Phospholipid/glycerol acyltransferase family protein	14.45	11.51	19.46	18.81	18.63	17.13	16.33	14.97	28.72	23.09	26.43	13.24	17.5	12.72	9.85	11.93	9.38	14.31	14.29	11.58	11.93	13.73	10.17	8.93	9.37	9.31	4.27	19.34	6.34	13.27	12.73	9.77	17.89	10.5	0.57	14.21	21.23	31.66	14.27	11.94	13.02	12.68	12.79	15.46	16.01	9.54
FvH4_1g00890	gene10086		Endomembrane protein 70 protein family	19.63	21.23	27.15	73.2	52.91	38.3	71.65	166.98	39.14	40.85	38.47	46.91	30.51	18.53	10.71	7.83	10.1	29.32	14.14	13.8	11.35	13.26	16.23	10.91	10.96	10.54	29.62	48.85	15.95	38.05	21.32	23.98	37.12	50.4	37.99	57.22	6.77	39.7	11.42	50.04	62.6	75.63	65.87	46.56	28.37	12.23
FvH4_1g00900	gene10085			0	0	0	0.03	0.74	0.54	0.15	4.79	0	0	0	0.46	0.07	0	0	0	0	0	0	0	0	0	0	0	0	0	0	0	0	0	0	0	0	0.05	0.13	0	0	0.26	0	0.06	0.06	0.09	0.13	0.05	0	0
FvH4_1g00910	gene10084			0.03	0.4	0.39	1.23	4.37	6.19	6.95	8.4	0.66	0.58	0.72	0.95	0.5	0.63	0.35	0.28	0.83	0.72	0.45	0.49	0.49	0.41	0.87	1.46	0.57	1.47	0.89	0.21	0.08	4.85	1.92	1.35	0.73	2.39	2.24	3.56	0.48	2.4	1.64	0.43	1.01	0.76	0.58	0.3	1.13	0.85
FvH4_1g00920	gene10083		DNAse I-like superfamily protein	75.5	35.09	37.73	28.32	23.78	26.55	22.75	11.63	29.05	28.9	46.4	22.65	59.65	56.57	64.65	59.99	47.04	61.84	68.83	62.18	56.71	53.39	55.3	32.47	55.85	35.92	19.11	20.87	14.73	21.63	22.79	16.13	26.37	23.63	0.1	27.08	22.18	15.86	53.31	26.68	29.73	26.89	22.62	25	37.92	39.03
FvH4_1g00930	gene10082		Cytosol aminopeptidase family protein	109.43	111.03	127.32	151.21	147.06	150.87	232.54	237.66	139.3	126.78	149.68	181.79	128.5	220.3	349.72	348.29	386.11	146.79	275.8	325.21	336.96	356.67	275.77	231.48	277.66	216.6	133.66	182.85	105.18	608.25	936	709.09	98.24	155.58	6.54	250.94	130.68	149.36	150.89	133.42	233.6	341.81	414.37	372.28	173.6	157.59
FvH4_1g00940	gene10081		26S proteasome regulatory subunit, putative	27.64	26.35	29.1	36.06	24.37	30.76	38.09	28.85	32.52	33.15	36.02	21.84	21.82	19.08	17.55	18.66	21.26	17.1	16.1	16.69	16.39	16.79	19.75	22.85	21.33	27.34	25.33	27.15	10.77	57.75	43.98	36.64	22.78	21.31	3.4	45.18	31.33	22.93	15.46	18.57	18.12	16.57	18.76	25.44	22.78	22.83
FvH4_1g00950	gene10080		DNA glycosylase superfamily protein	45.5	37.42	46.14	43.63	31.64	30.09	44.32	17.12	44.04	51.79	51.78	28.19	40.63	31.24	29.24	24.19	18.7	36.2	35.12	34.37	27.81	22.76	19.98	14.1	17.49	16.71	12.53	23.16	9.74	85.79	85.1	59	29.57	57.26	0.08	85.54	8.53	11.17	8.57	31.4	47.34	58.86	75.98	59.92	17.34	6.82
FvH4_1g00960	gene10079	ATWRKY32,WRKY32	WRKY DNA-binding protein 32	23.27	21.36	26.49	29.64	27.23	25.35	24.34	20.43	42.45	45.18	42.36	25.17	31.15	28.56	24.12	20.54	20.28	30.35	26.96	27.99	22.93	23.51	17.14	18.84	15.76	16.24	7.2	31.72	26.04	36.01	58.72	44.77	18.78	21.85	0.37	24.69	12.64	21.79	25.7	19.62	19.39	26.99	35.31	38.73	20.37	12.85
FvH4_1g00961	gene10078			0	0	0	0	0	0	0	0	0.02	0	0	0	0	0	0	0	0	0	0	0	0	0	0	0	0	0	0	0	0	0	0	0	0	0	0	0	0	0	0	0	0	0	0	0	0	0
FvH4_1g00970	gene10077	CMT3	chromomethylase 3	130.36	89.63	138.93	109.49	48.36	39.43	82.59	7.35	198.14	159.67	153.63	51.77	52.93	29.25	15.04	11.61	11.57	46.37	9.74	18.8	7.81	6.87	7.03	5.18	5.03	5.06	41.8	151.31	5.62	53.92	16.02	1.17	86.23	84.48	0.8	37.45	10.65	6.99	1.23	75.9	33.61	7.75	5.23	2.59	29.21	30.86
FvH4_1g00971	gene10076	ATPUP5,PUP5	purine permease 5	9.05	10.99	10.8	12.41	21.49	25.87	17.12	7.62	11.79	10.2	15.42	14.67	52.48	31.85	17.15	19.62	27.99	45.07	31.89	28.24	30.17	34.22	37.79	23.52	36.76	25.21	2.45	2.72	5.06	10.07	9.98	11.93	43.09	19.91	4.85	23.55	16.58	12.2	5.4	21.88	30.53	22.98	17.35	18.61	12.85	4.74
FvH4_1g00990	gene10075	ATELF5A-1,EIF-5A,EIF5A,ELF5A-1	eukaryotic elongation factor 5A-1	3094.73	3604.61	2949.34	2471.23	1326.84	1235.97	1334.32	732.08	2436.81	2403.63	2131.64	1867.32	1865.15	1992.05	2221.01	2258.52	2167.36	1660.07	2089.69	2145.3	2297.7	1874.98	2639.91	1757.69	3040.96	2006.53	3900.25	2372.66	741.71	1421.15	1279.76	925.4	1430.49	1837.06	5.59	1713.47	1405.54	943.56	1240.38	1882.82	1868.55	1477.64	1249.78	1174.1	1789.21	1435.54
FvH4_1g01000	gene10074		Leucine-rich repeat protein kinase family protein	9.39	9.31	12.2	8.87	5.52	4.63	4.24	3.57	19.07	21.37	21.9	22.75	10.21	19.64	10.44	6.81	5	8	27.94	20.55	12.84	11.4	7.47	3.37	5.69	3.86	7.64	21.42	10.81	16.44	2.8	1.9	24.43	31.43	0	43.37	4.09	2.19	1.06	13.45	16.94	7.18	3.45	2.29	21.66	14.32
FvH4_1g01010	gene10073	UBP23	ubiquitin-specific protease 23	34.86	27.17	38.05	65.54	48.58	45.05	44.13	30.72	60.46	56.86	53.4	38.09	45.07	51.05	32.41	26.09	27.8	46.55	44.9	29.77	27.78	27.34	20.91	8.98	18.58	10.76	10.83	56.94	18.5	37.5	28.83	22.59	43.17	35.31	0.2	39.68	21.99	20.35	19.06	51.56	40.57	32.22	28.84	29.85	34.83	30.86
FvH4_1g01020	gene10072		BTB/POZ domain with WD40/YVTN repeat-like protein	3.81	8.11	8.25	7.68	16.78	7.1	4.76	3.18	8.32	7.25	3.2	9.94	5.74	3.38	3.32	2.72	2.62	5.34	5.14	4.4	2.86	3.02	2.76	2.64	2.63	2.54	3.11	0.66	0.68	15.34	10.88	11.41	11.05	17.48	0.62	12.8	7.93	3.85	32.2	36.28	45.07	83.58	111.86	129.09	21.2	28
FvH4_1g01030	gene10071	FAD6,FADC,SFD4	fatty acid desaturase 6	33.81	35.55	39.81	28.08	27.99	37.07	28.3	19.77	41.75	34.56	41.82	29.88	43.21	39.41	33.27	32.13	42.22	44.37	38.05	33.88	36.5	38.76	41.2	25.98	43.29	25.55	38.37	32.7	14.65	25.54	18.61	15.37	84.71	31.25	2.24	36.31	207.68	55.86	11.06	37.17	39.02	29.27	23.37	30.81	28.26	12.72
FvH4_1g01040	gene10070		actin binding	0.87	0.6	1.5	3.51	3.5	5.05	13.56	39.52	1.5	0.79	1.27	2.35	1.46	0.67	0.6	0.48	0.43	1.56	0.8	1.25	0.89	0.94	0.28	0.16	0.19	0.1	0.56	34.83	59.25	17.43	27.82	54.6	1.14	4.14	4.35	6.61	4.55	15.83	14.77	1.17	3.52	9.62	14.03	20.66	0.35	0.23
FvH4_1g01050	gene10069		Reticulon family protein	4.09	2.06	9.71	19.07	33.82	28.78	56.9	39.93	12.85	11.59	40.92	44.74	95.34	64.73	64.04	63.94	51.38	73.31	70.95	76.63	82.86	73.86	39.95	21.18	38.67	23.25	0.26	18.56	27.42	17.94	23.82	36.74	110.55	48.13	0.03	46.39	9.39	31.25	9.71	68.06	95.76	90.57	66.23	28.73	50.08	5.01
FvH4_1g01060	gene10068	CPL4	C-terminal domain phosphatase-like 4	14.47	10.31	16.27	25.42	27.1	25.44	21.53	21.5	21.81	20.33	23.77	12.95	13.34	12.61	9.93	8.15	8.92	11.64	11.13	10.17	9.13	9.08	6.57	4.83	5.95	5.78	4.75	10.88	4.98	15.07	14.41	13.1	15.83	15.66	4.34	17.47	7.93	11.11	12.26	13.32	12.18	12.04	13.19	12.64	12.37	11.37
FvH4_1g01070	gene10067	ATCIPK6,CIPK6,SIP3,SNRK3.14	SOS3-interacting protein 3	63.37	183.22	56.98	142.22	60.67	107.27	54.22	76.61	44.37	70.98	120.13	189.9	332.79	522.15	273.96	138.88	89.98	273.63	499.57	320.13	240.29	169.5	130.52	182.65	123.86	227.71	21.56	295.16	261.05	94.79	58.28	78.81	242.71	225.87	4.52	167.23	174.73	312.97	473.06	266.79	192.35	197.2	181.2	232.96	246.42	146.3
FvH4_1g01080	gene10066	ALPHA-SNAP2,ASNAP	alpha-soluble NSF attachment protein 2	0.1	0.03	0.14	0.24	0.25	0.31	0.23	0.15	0.23	0.33	0.19	0.71	0.2	0.34	0.31	0.05	0	0.26	0.75	0.64	0.31	0.13	0.02	0.03	0	0.06	0	0.23	0	0.41	0.12	0.07	0.7	1.05	0	0.27	1.19	0.11	0.25	1.1	0.79	0.9	1.57	0.74	0.02	0.12
FvH4_1g01090	gene10065		XH/XS domain-containing protein	16.38	12.58	16.23	22.07	11.08	11.38	13.45	16.53	24.71	24.05	38.6	31.54	15.11	14.48	11.77	9.85	9.9	13.32	13.7	11.39	12.73	12.39	7.14	7.19	6.05	8.32	2.5	11.91	2.98	14.54	10.12	5.57	38.79	16.74	0.05	15.66	12.47	7.19	7.57	29.98	52.4	41.11	40.06	113.2	9.74	4.69
FvH4_1g01100	gene10064		Cytochrome c oxidase, subunit Vib family protein	37.18	38.16	32.35	40.33	40.86	39.69	42.49	28.31	43.29	44.24	44.81	31.1	27.7	28.91	33.98	36.02	33.33	26.12	30.98	33.13	39.35	33.54	29.81	38.88	29.89	44.56	35.1	36.4	23.05	40.05	43.46	43.41	38.09	32.26	0.35	39.09	40.19	26.49	35.25	24.88	31.12	29.81	31.23	44.76	24.21	19.1
FvH4_1g01110	gene10062	LRL1	LJRHL1-like 1	50.49	48.6	56.33	32.82	32.16	31.11	36.13	16.1	55.31	69.28	58.36	54.93	61.96	34.23	25.45	22.64	8.99	51.45	61.34	21.67	20.68	15	8.78	1.99	10.99	3.92	9.08	20.31	17.84	23.06	30.18	30.56	46.15	43.18	0.17	41.43	31.61	5.66	10.17	34.77	23.16	10.45	10.6	9.34	95.55	73.49
FvH4_1g01120	gene10061		Ribosomal protein L7Ae/L30e/S12e/Gadd45 family protein	23.03	23.44	22.71	7.65	3.1	5.21	3.27	1.45	10.7	7.99	9.17	3.62	8.43	4.5	2.46	1.73	2.01	9.82	5.76	2.33	1.58	2.71	3.32	2.05	3.02	2.55	2.23	6.87	2.06	3.46	2.6	1.73	7.78	3.12	0	3.6	2.65	0.38	0.19	3.26	3.81	1.17	0.69	0.37	6.42	2.52
FvH4_1g01130	gene10060	ALDH11A3	aldehyde dehydrogenase 11A3	30.53	34.49	40.57	31.51	56.73	76.21	76.48	101.4	61.7	82.6	119.19	86.22	72.49	160.11	72.18	51.89	116.34	91.45	71.56	51.44	45.21	59.68	61.02	29.79	54.77	23.83	0.41	1.62	15.59	11.59	9.74	7.51	189.22	24.26	1.19	20.91	243.26	136.57	49.16	78.59	70.29	74.62	68.38	98.97	23.06	107.25
FvH4_1g01140	gene38766		Ribosomal protein L7Ae/L30e/S12e/Gadd45 family protein	263.25	419.24	350	305.85	80.56	130.66	190.33	55.06	274.09	228.76	198.95	99.96	152.15	138.05	97.09	97.79	123.01	165.41	102.77	80.58	86.44	98.52	141.81	119.64	145.53	148.65	1218.19	441.9	41.53	168.36	80.82	35.31	135.67	133.32	0.56	141.74	115.4	22.82	23	133.07	107.11	60.87	37.36	33.93	179.62	188.79
FvH4_1g01150	gene10058			19.37	30.98	28.05	40.68	32.15	24.51	26.54	19.25	33.62	39.02	32.51	38.75	26.89	31.82	30.3	25.92	31.31	22.24	21.91	27.23	27.43	25.25	20.18	12.78	17.12	16.33	19.19	25.15	12.62	23.81	21.78	19.72	26.57	27.28	13.27	22.7	25.15	21.76	27.26	30.08	28.35	27.79	31.48	28.43	24.44	19.29
FvH4_1g01160	gene10057		Polynucleotidyl transferase, ribonuclease H-like superfamily protein	60.48	55.04	56.98	55.49	53.7	52.82	62.06	63.52	52.22	51.56	54	49.2	47.47	50.33	49.96	53.18	46.05	50.45	53.67	50.02	50.97	46.56	45.5	50.48	49.86	51.83	72.53	56.08	17.07	89.21	72.01	48.98	27.74	65.25	22.89	81.42	28.54	33.42	20.34	41.68	49.01	39.81	35.4	29.73	31.28	19.7
FvH4_1g01170	gene38767		Transport protein particle (TRAPP) component	124.37	84.76	116.57	134.1	85.05	108.16	95.31	76.09	134.07	128.27	141.66	94.6	119.31	119.31	111.48	118.59	99.02	98.05	121.71	112.7	115.26	111.68	77.39	103.78	77.41	132.66	26.52	60.21	25.77	100.41	99.83	77.29	118.91	120.43	0.32	128.74	36	67.05	60.48	102.79	117.78	85.07	71.27	81.12	85.77	67.69
FvH4_1g01180	gene10055	ATFIP1[V],ATFIPS5,FIP1[V],FIPS5	homolog of yeast FIP1 [V]	22.33	16.33	25.38	36.68	46.78	39.34	40.14	43.8	34.14	31.01	32.23	29.39	28.37	30.31	23.87	21.01	25.1	25.3	30.85	28.04	25.27	28.34	12.42	11.25	9.99	10.57	2.52	22.98	11.66	32.53	31.12	30.71	30.48	20.99	38.2	27	20.74	38.19	50.62	32.23	31.95	36.71	38.97	32.01	27.74	22.74
FvH4_1g01190	gene10054		Calcineurin-like metallo-phosphoesterase superfamily protein	0.86	1.6	5.06	2.29	9.22	4.83	3.04	1.45	2.96	2.9	8.89	7.2	5.95	2.81	0.83	0.46	0.06	1.98	4.83	2.43	1.37	0.37	0.21	0.03	0.18	0.03	0.62	1.37	2.05	2.35	1.02	0.38	9.74	12.13	0.04	14.11	1.31	5.66	1.06	14.23	23.02	17.75	8.21	3.62	0.57	0.11
FvH4_1g01200	gene10053	ATNAP10,NAP10	non-intrinsic ABC protein 10	6.71	7.84	10.04	14.74	7.15	6.69	14.46	5.54	11.26	8.33	9.73	4.44	7.59	3.64	1.74	2.12	2.18	5.43	3.08	2.47	1.99	2.56	3.13	1.48	3.57	2.4	17.36	9.45	1.89	5.38	3.21	1.26	4.39	9.66	0.22	9.03	2.88	2.24	0.97	6.84	7.15	3.88	3.5	2.74	5.56	2.95
FvH4_1g01201	gene10052	PBE1	20S proteasome beta subunit E1	0	0	0	0	0.14	0	0	0.03	0	0	0	0.01	0	0	0	0	0	0	0	0	0	0	0	0	0	0	0	0	0	0	0.03	0	0	0	0	0	0	0	0	0	0	0	0	0	0	0
FvH4_1g01202	gene10051			0.03	0	0.06	0.03	7.35	15.82	71.08	41.34	0.04	0.07	0.13	0.73	0.2	1.05	5.35	9.39	16.08	0	0.8	5.98	5.58	10.98	9.67	10.23	8.1	9.02	0.1	0	0	2.03	2.15	4.42	0.23	0.27	20.77	1.11	1.01	3.66	5.26	0	0.22	0.36	0.41	1.1	2.63	1.6
FvH4_1g01210	gene10050	ATNAP10,NAP10	non-intrinsic ABC protein 10	0.73	1.42	1.43	0.98	0.84	0.9	2.4	0.77	1.13	0.44	0.87	0.42	0.76	0.33	0	0.14	0.44	0.52	0.4	0.31	0.32	0.44	0.45	0.14	0.41	0.24	2.14	1.44	0.22	0.28	0.16	0.05	0.74	0.56	0.09	0.54	0.63	0.11	0.21	0.48	0.65	0	0.18	0.37	0.98	0.31
FvH4_1g01220	gene10049		LRR and NB-ARC domains-containing disease resistance protein	0.31	0.16	1.3	0.11	1.16	1.22	2.17	7.77	0.51	0.15	0.11	0	1.46	1.02	0.72	0.66	1.06	1.05	1.67	2.33	2.5	1.32	0.68	0.12	0.4	0.36	0.09	1.99	1.41	1.21	3.25	1.29	1.22	0.09	2.12	0.48	0.63	0.22	0.92	0.16	0.09	0.07	0.61	0.26	0.52	0.44
FvH4_1g01230	gene38768		NB-ARC domain-containing disease resistance protein	0.82	0.85	2.34	0.13	1.07	2.37	4.19	8.37	0.87	0.51	0.32	0.11	1.49	0.99	0.43	0.56	0.64	0.95	1.68	1.8	2.03	1.54	0.51	0.17	0.25	0.2	0.18	2.7	1.31	1.19	2.54	1.13	1.25	0.05	2.15	0.43	0.79	0.05	0.28	0.19	0.23	0.26	0.42	0.27	0.78	0.39
FvH4_1g01240	gene10047	SVL5	SHV3-like 5	0	0.05	0.38	0	1.84	0.3	2.3	419.69	0.24	0.02	0.03	0.04	0.29	0.64	0.22	0.2	0.05	0.14	0.93	0.75	0.09	0.3	0.02	0.03	0.03	0.03	0.11	0.05	0	0.15	0.11	0.07	0.12	0.62	2717.08	0.63	0.22	1.22	145.24	0.17	0.57	0.2	0.8	0.05	0.02	0.01
FvH4_1g01250	gene10046	ATGP1,ATYKT61,YKT61	SNARE-like superfamily protein	177.03	190.26	177.27	177.64	176.74	190.85	195.86	203.17	151.93	160.77	186.36	196.47	212.87	276.35	321.91	347.19	308.51	216.03	280.69	348.93	326.48	358.92	285.14	287.81	277.36	297.9	102.51	113.7	53.93	188.88	190.21	173.49	199.01	206.45	94.7	211.62	166.01	239.78	291.07	185.23	246.73	282.73	300.7	191.08	275.79	207.86
FvH4_1g01260	gene10045	ATTIL,TIL	temperature-induced lipocalin	214.97	168.34	131.33	103.63	76.06	73.13	51.49	13.79	112.92	107.1	95.36	104.23	82.67	79.48	155.4	222.03	504.91	72.43	124.98	191.46	210.13	228.79	182.04	231.62	216.99	287.54	77.19	99.16	589.39	43.41	65.68	199.09	189.99	94.72	0.67	70.76	1113.34	84.35	23.57	71.95	59.51	88.42	107.09	169.23	49.67	4.52
FvH4_1g01270	gene38769	ATK5	kinesin 5	33.05	15.72	28.61	34.17	33.46	24.61	24.94	23.42	41.02	32.24	43.8	21.38	37.44	10.55	1.93	1.09	2.85	30.82	12.84	7.41	6.17	9.22	4.89	2.81	4.57	5.89	0.79	13.46	8.74	11.78	14.73	12.25	62.66	24.85	5.83	19.98	25.79	28.28	33.52	26.12	19.72	18.16	16.09	16.55	23.7	15.27
FvH4_1g01280	gene10043		Protein of unknown function (DUF1068)	57.44	86.73	77.38	76.19	65.99	58.13	65.01	99.45	94.5	105.08	91.18	161.77	140.11	115.9	144.05	167.57	171.01	160.22	148.08	213.09	227.25	193.43	257.91	152.37	267.89	160.74	63.85	51.85	49.42	97.72	88.05	77.03	93.6	112.69	3.19	110.19	70.09	139.02	104.08	134.69	133.5	126.64	97.22	72.99	114.06	133.17
FvH4_1g01290	gene10042		Calmodulin-binding protein	2.07	3.19	5.97	5.28	2.37	3.48	6.15	6.46	6.83	5.99	2.56	12.19	7.36	5.51	5.36	4.34	5.88	5.09	4.54	3.3	3.07	4	9.16	8.93	6.17	8.41	0.38	1.28	0.94	1.46	1.54	1.46	4.93	4.15	0.13	1.63	27.1	21.66	80.39	42.9	13.37	17.2	17.47	24.06	79.29	66.55
FvH4_1g01300	gene10041	ARR12,RR12	response regulator 12	2	5.83	9.43	27.91	29.72	20.98	16.21	8.39	9.92	7.76	9.14	11.4	4.88	6.14	9.05	6.78	7.39	4.05	5.52	7.32	6.35	5.01	4.15	2.4	4.36	2.2	0.31	1.13	0.73	3.01	2.31	1.88	1.03	4.23	0.45	3.52	7.6	6.33	6.77	23.34	12.09	12.28	10	7.3	16.24	10.8
FvH4_1g01310	gene35253		alpha/beta-Hydrolases superfamily protein	23.28	15.36	22	18.02	14.59	21.65	12.66	61.58	23.09	20.91	22.53	8.43	21.41	15.48	15.03	13.03	8.32	23.14	14.97	15.11	11.03	10.95	9.61	4.61	8.82	5.74	17.6	18.39	8.16	4.45	12.14	11.36	10.64	6.33	31.1	7.88	4.53	4.86	11.87	13.45	8.77	8.17	7.48	5.53	14.63	38.45
FvH4_1g01320	gene10039		Calcineurin-like metallo-phosphoesterase superfamily protein	11.95	8.69	12.3	10.93	12	10.56	9.38	7.84	13.11	12.15	14.82	7.87	8.7	6.88	6.34	5.47	5.64	8.21	7.25	6.71	5.72	5.79	5.94	5.71	6.1	7.69	3.51	7.76	3.62	7.72	9.04	7.07	12.09	9.98	0.08	11.36	10.08	8.63	12.09	9.6	8.9	7.08	6.8	6.2	10.92	8.97
FvH4_1g01321	gene38770		Glycosyl hydrolase family protein with chitinase insertion domain	0	0.1	0.04	0.03	0.17	0	0	0	0.11	0	0	0	0	0	0	0	0	0	0	0	0	0	0	0	0	0	0	0	0	0	0	0	0.48	0	0	0	0.8	0.02	1.69	0	0	0.04	0	0	0.03	0.27
FvH4_1g01322	gene10038	CRK7	cysteine-rich RLK (RECEPTOR-like protein kinase) 7	0.02	0.01	0.01	0.12	0.13	0.04	0.08	0.04	0.06	0.02	0	0.05	0	0	0	0	0	0.03	0	0	0	0	0	0	0	0	0	0	0	0	0	0	0.28	0	0	0.03	0.3	0	0.76	0	0	0	0.03	0	0.01	0.08
FvH4_1g01340	gene38771		Glycosyl hydrolase family protein with chitinase insertion domain	0	0	0	0	0	0	0	0	0	0	0	0	0	0	0	0	0	0	0	0	0	0	0	0	0	0	0	0	0	0	0	0	0	0	0	0	0	0	0	0	0	0	0	0	0	0
FvH4_1g01350	gene38772	CRK7	cysteine-rich RLK (RECEPTOR-like protein kinase) 7	1.32	0.5	0.73	0.24	0.33	0.33	0.24	0.17	0.44	0.32	0.28	0.17	0.25	0.06	0.06	0.03	0.09	0.32	0.21	0.13	0.05	0.07	0.05	0.04	0.14	0.21	0.06	0.2	0.05	0.28	0.34	0.2	0.69	0.35	0.03	0.38	0.43	0.29	0.31	0.32	0.31	0.29	0.25	0.17	1.53	6.29
FvH4_1g01360	gene38773		Calcineurin-like metallo-phosphoesterase superfamily protein	9.56	4.27	6.83	1.32	1.65	1.11	0.69	1.13	1.9	1.72	1.97	1.28	2.35	1	1.3	1.09	1.6	1.44	1.29	1.25	1.35	1.15	1.6	1.04	1.84	1.98	0.18	0.88	0.34	0.88	0.85	0.71	3.89	1.24	0	1.42	1.83	1.41	0.88	1.13	1.22	0.74	0.96	0.92	10.67	4.26
FvH4_1g01361	gene38774			0	0	0	0	0.87	0.31	0	6.52	0	0	0	0.04	0	0	0	0	0	0	0	0	0	0	0	0	0	0	0	0	0	0	0	0	0	0	1.47	0	0	0	0	0	0	0	0	0	0	0
FvH4_1g01362	gene38775		Glycosyl hydrolase family protein with chitinase insertion domain	0	0	0.01	0	0	0.91	0.07	0.04	0	0	0	0	0	0	0	0	0	0	0	0	0	0	0	0	0	0	0	0	0	0	0.03	0	0	0	0	0	0.04	0	0	0	0	0	0	0	0.01	0.01
FvH4_1g01363	gene10037	CRK7	cysteine-rich RLK (RECEPTOR-like protein kinase) 7	1.86	1.65	1.95	1.21	1.27	7.49	0.84	4.23	3.11	2.45	3.95	2.25	2.54	1.25	0.23	0.52	0.44	0.4	0.62	0.02	0.02	0.02	0.48	0.82	0.46	1.7	0.22	9.13	11.67	1.73	1.74	1.81	4.65	9.51	0.05	7.17	5.87	8.26	6.36	2.41	1.63	1.56	2.14	2.42	0.55	0.36
FvH4_1g01364	gene10036		Glycosyl hydrolase family protein with chitinase insertion domain	0	0	0	0	0	0	0	0	0	0	0	0	0	0	0	0	0	0	0	0	0	0	0	0	0	0	0	0	0	0	0	0	0	0	0	0	0	0	0	0	0	0	0	0	0	0
FvH4_1g01365	gene10035	CRK7	cysteine-rich RLK (RECEPTOR-like protein kinase) 7	1.57	0.73	1.38	0.26	0.17	0.18	0.12	0.15	0.34	0.22	0.09	0.2	0.37	0.13	0.02	0.03	0.06	0.34	0.16	0.15	0.03	0.09	0.08	0.03	0.06	0.07	0	0.08	0.05	0.16	0.16	0.19	0.49	0.33	0	0.23	0.23	0.32	0.35	0.19	0.24	0.36	0.09	0.17	1.63	3.11
FvH4_1g01380	gene38776		Calcineurin-like metallo-phosphoesterase superfamily protein	8.98	2.98	6.35	0.1	0.13	0	0	0	0.23	0.11	0.1	0.05	0.1	0.07	0.09	0	0	0.1	0	0	0	0.07	0	0.04	0	0.04	0	0	0	0	0	0.11	0.35	0	0	0	0	0	0.09	0.1	0.08	0.13	0.1	0.07	4.18	2.24
FvH4_1g01381	gene38777		Calcineurin-like metallo-phosphoesterase superfamily protein	6.68	3.52	5.07	5.83	4.85	2.65	3.01	3.37	7.65	4.69	6.5	4.3	6.07	2.43	1.54	0.7	1.98	4.53	4.35	2.49	1.53	2.07	3	2.27	2.26	2.11	0.16	2.91	1.26	2.14	3.96	3.52	11.51	5.52	0.81	5.41	6.13	5.32	6.69	5.07	3.64	2.89	3.24	4.66	12.02	6.29
FvH4_1g01382	gene30875		Glycosyl hydrolase family protein with chitinase insertion domain	0	0.01	0.05	0.1	0.27	0.06	0.09	0.09	0.4	0.04	0.05	2.67	0	0.06	0	0	0	0	0.07	0	0	0	0	0	0	0	0	0	0	0	0	0.03	1.89	0.05	0	0.26	0.38	37.54	40.96	0	0	0	0.11	0.08	0.02	13.82
FvH4_1g01383	gene38778		Glycosyl hydrolase family protein with chitinase insertion domain	0	0.04	0.14	0.04	0.21	0	0.09	0.56	0.05	0	0.16	0.15	2.21	2.68	0.47	0.44	0.65	1.59	3.38	0.36	0.07	0.05	1.27	1	0.75	1.3	0	0	0	0	0	0	2.32	0	0	0.07	0.11	2.12	9.81	0.16	0.77	0.67	0.93	0.63	0.25	3.76
FvH4_1g01390	gene35255	CRK7	cysteine-rich RLK (RECEPTOR-like protein kinase) 7	0.01	0.05	0.05	0.21	0.03	0.09	0.06	0.85	0.11	0.01	0.1	0.1	3.37	2.9	0.78	0.69	1.2	1.71	5.6	0.47	0.21	0.09	1.64	1.32	1.66	1.92	0	0.06	0.03	0.03	0.1	0.17	3.68	0.07	0.05	0.11	0.65	2.64	18.64	0.31	0.59	0.83	0.82	0.65	0.88	4.43
FvH4_1g01420	gene30873	CRK7	cysteine-rich RLK (RECEPTOR-like protein kinase) 7	0.37	0.3	0.52	0.86	2.74	7.43	4.89	19.76	0.21	0.19	0.5	0.9	1.39	0.72	0.34	0.25	0.04	0.98	1.11	0.47	0.63	0.32	0.26	0.02	0.22	0.03	0	0.11	0.25	0.34	0.31	0.57	0.69	0.8	0.03	0.71	0.89	1.71	3.86	0.68	0.54	0.88	0.83	1.7	3.63	4.55
FvH4_1g01430	gene30869		Domain of unknown function (DUF298)	11.15	8.6	10.4	17.19	24.77	13.87	9.63	9.87	10.24	9.72	8.15	6.42	10.85	11.67	12.19	13.88	12.92	13.35	14.07	11.62	15.91	14.4	12.64	17.54	13.55	15.29	6.43	7.91	2.07	9.44	7.92	5.43	7.39	8.42	0.39	9.23	8.53	8.6	7.55	7.13	8.89	8.36	7.72	7.48	13.89	15.46
FvH4_1g01440	gene30868			1440.52	1542.99	1220.47	978.55	371.14	444.26	484.88	206.6	1131.18	998.56	688.88	514.26	659.66	589.83	459.59	515.46	467.17	685.68	514.89	398.06	460.74	430.69	534.56	446.01	576.24	559.94	3230.21	1612.41	273.56	524.52	475.37	256.81	499.2	741.06	3.15	798.24	425.5	138.18	166	591.36	558.41	210.44	183.32	205.97	755.91	745.32
FvH4_1g01450	gene30866	AHA8,HA8	H(+)-ATPase 8	1.15	0.38	1.34	0.33	1.23	1.01	6.53	459.58	1.26	0.57	0.95	0.36	1.27	1.61	0.63	0.42	0.52	1.02	2.2	1.69	1.55	1.26	0.35	0.07	0.66	0.09	0.85	0.39	0.41	0.36	0.98	0.68	0.86	0.88	5170.07	1.37	1.83	29.97	234.13	1.64	1.83	3	5.84	1.21	0.32	0.44
FvH4_1g01451	gene34418			0	0	0	0	0.02	0	0	0	0.01	0	0.01	0	0	0	0	0	0	0	0	0	0	0	0	0	0	0	0	0	0	0	0	0	0	0	0	0	0	0	0.01	0	0	0	0	0	0	0
FvH4_1g01452	gene34417			0	0	0	0	0	0	0	0	0	0	0	0	0	0	0	0	0	0	0	0	0	0	0	0	0	0	0	0	0	0	0	0	0	0	0	0	0.05	0	0	0	0	0	0	0	0	0
FvH4_1g01460	gene30865	DRS1	DROUGHT SENSITIVE 1	3.85	4.59	6.19	7.78	3.17	2.34	6.38	3.87	12.49	11.42	6.3	2.84	1.32	1.35	0.81	0.87	0.56	2.03	0.48	0.78	0.44	0.54	0.42	1.67	0.46	1.05	5.13	8.57	1.16	4.64	0.94	0.22	2.07	3.11	1.65	2	0.47	0.89	0.42	1.65	1.08	0.52	0.44	0.25	1.88	1.77
FvH4_1g01470	gene35257		F-box/RNI-like superfamily protein	0.1	0	0.02	0.02	0.72	0.68	1.25	0.27	0.17	0.05	0	0	0.1	0.03	0	0	0	0	0	0	0	0	0.02	0	0	0	0.08	0.05	0	0	0	0	0	0.08	0	0	0	0	0	0	0	0	0	0	0	0
FvH4_1g01480	gene30864	ATDCL4,DCL4	dicer-like 4	12.38	7.93	15.87	21.3	22.57	17.55	15.33	6.18	27.85	21.76	22.01	9.18	13.79	10.8	6.95	3.99	4.6	12.5	8.22	7.8	4.82	5.96	3.01	1.72	1.74	1.91	1.03	8.21	1.2	10.73	7.73	7.08	16.18	13.56	0.04	10.97	2.52	3.37	2.94	16.13	10.85	11.99	12.12	14.21	4.97	8.61
FvH4_1g01490	gene35258	MCM5	Minichromosome maintenance (MCM2/3/5) family protein	42.83	35.5	56.94	74.02	19.25	7.5	13.03	3.06	90.5	104.41	73.75	32.74	27.09	18.74	9.75	9.53	11.11	44.54	7.69	14.45	7.49	5.94	5.54	6.16	4.57	6	11.26	45.87	3.31	16.76	11.43	0.83	35	38.88	0.18	18.16	4.45	9.11	2.35	33.5	13.35	3.13	2.41	1.22	15.91	31.73
FvH4_1g01491	gene35259		FAD-dependent oxidoreductase family protein	10.92	10.57	11.17	10.78	9.19	8.49	5.71	4.33	12.39	10.99	11.14	5.73	8.17	4.74	5.1	4.14	3.57	7.55	5	3.91	3.31	3.21	3.68	2.89	4.22	3.7	6.69	5.8	1.95	3.83	3.27	3.14	7.56	8.97	0.59	7.18	7.12	3.02	2.89	8.26	8.15	4.62	3.08	4.17	5.14	3.03
FvH4_1g01500	gene30861		F-box/RNI-like superfamily protein	0.29	0.24	0.16	0.5	0.53	0.65	1.34	0.52	0.38	0.45	0.53	0.2	0.2	0.18	0.12	0.04	0.07	0.19	0.2	0.11	0.14	0.2	0.19	0.15	0.17	0.32	0.28	0.11	0.19	0.43	0.29	0.38	0.21	0.13	0	0.22	0.16	0.58	0.66	0.05	0.23	0.24	0.15	0.33	0.11	0.09
FvH4_1g01520	gene30859		Leucine-rich repeat transmembrane protein kinase family protein	21.6	7.37	15.83	7.24	2.75	2.74	1.17	0.47	17.09	10.37	9.94	3.84	14.2	11.05	4.32	3.12	1.51	11.05	14.89	9.11	5.14	6.13	2.84	0.64	2.2	0.78	1.82	10.6	4.79	3.49	1.42	0.55	9.57	5.33	0	9.04	3.11	0.45	0.32	6.12	8.61	2.93	1.93	1.2	18.89	10.81
FvH4_1g01510	gene30860			0.53	0.69	0.68	0.81	0.72	1.66	1.68	0.41	0.68	0.59	0.49	0.33	0.18	0.05	0.14	0.14	0.22	0.14	0.06	0.03	0.06	0.09	0.19	0.08	0.2	0.13	0.57	0.62	0.31	0.85	0.23	0.39	0.34	0.12	0.04	0.55	0.18	0.26	0.34	0.28	0.52	0.88	1.45	1.55	0.13	0.1
FvH4_1g01511	gene38779			0	0	0	0	0	0	0	0	0	0	0	0	0	0	0	0	0	0	0	0	0	0	0	0	0	0	0	0	0	0	0	0	0	0	0	0	0	0	0	0	0	0	0	0	0	0
FvH4_1g01512	gene38780			0	0	0	0	0.02	0	0	0	0	0	0.01	0	0	0	0	0	0	0	0	0	0	0	0	0	0	0	0	0	0	0	0	0	0	0	0	0	0.02	0	0	0	0	0	0	0	0	0
FvH4_1g01530	gene30858		Protein of unknown function (DUF1336)	5.39	3.26	6.03	5.98	13.36	10.06	14.91	201.17	7.6	6.78	8.34	7.33	6.68	3.91	2.83	1.23	1.35	5.71	2.29	2.24	1.55	1.4	0.97	1.18	0.99	1.2	4.68	39.66	24.66	17.57	33.42	10.78	5.01	5.5	1105.47	9.14	1.61	9.44	58.34	3.78	3.76	3.85	6.44	5.1	1.65	0.68
FvH4_1g01540	gene30857		Translation elongation factor EF1B/ribosomal protein S6 family protein	75.45	63.16	50.52	50.29	27.87	35.75	58.48	29.92	59.2	54.34	44.79	29.27	43.71	45.29	51.2	54.14	53.47	48.49	35.39	46.24	46.88	44.27	30.46	27.98	29.24	39.26	72.62	52.15	9.59	36.03	21.02	12.87	43.54	30.84	0.3	29.7	23.49	15.1	8.14	34.56	28.89	21.63	15.55	16.24	41.43	33.25
FvH4_1g01550	gene30856			155.4	117.77	144.88	204.42	158.16	128.33	129.69	126.62	150.34	193.85	128.7	296.73	184.95	216.74	325.17	314.08	262.66	187.57	385.49	376.37	295.86	214.84	397.15	234.12	435.65	296.08	24.04	69.61	47.6	142.89	244.59	311.83	127.52	241.71	18.83	187.26	584.94	250.91	485.78	181.13	205.68	211.91	296.99	244.51	112.55	80.49
FvH4_1g01560	gene35260	STP7	sugar transporter protein 7	2.66	3.3	6.81	19.22	21.17	7.67	52.33	145.3	10.09	6.61	8.09	8.4	1.67	1.2	1.17	0.97	0.56	0.73	1.5	0.73	0.39	1.06	1.33	7.83	1.17	6.05	6.8	7.52	8.62	46.11	31.54	37.81	15.61	20.27	3.78	22.85	8.21	16.8	20.27	5.67	1.99	1.67	2.28	2.22	75.82	23.26
FvH4_1g01570	gene35261		Endomembrane protein 70 protein family	47.45	47.23	56.19	80.7	54.8	61.32	87.46	102.53	61.4	69.16	70.78	91.36	105.49	73.26	43.23	48.87	41.56	110.48	76.75	67.52	74.17	72.85	76.98	27.53	63.86	30.32	51.22	77.07	55.79	85.95	78.38	61.77	79.07	95.61	24.69	82.3	59.87	74.85	71.77	70.67	85.24	89.32	75.32	54.01	62.89	43.81
FvH4_1g01571	gene30852			0	0	0	0	0	0	0	1.9	0	0	0	0	0	0	0	0	0	0	0	0	0	0	0.05	0.05	0	0.06	0	0	0	0.17	0.25	0	0	0.12	2.64	0	0	0.22	0.78	0	0	0.56	0	0.19	0	0
FvH4_1g01590	gene30851		D111/G-patch domain-containing protein	32.08	20.06	34.28	48.94	48.67	45.58	48.44	61.26	53.63	50.99	49.26	35.23	37.5	37.49	34.71	33.86	33.35	31.84	41.06	36.04	34.66	34.21	21.92	16.93	19.5	16.69	5.65	41.38	25.64	40.1	40.71	38.11	34.27	33.72	16.1	40.23	27.19	50.48	56.9	37.71	42.43	41.88	44.53	41.86	38.66	28.51
FvH4_1g01600	gene30850		NAD(P)-binding Rossmann-fold superfamily protein	4.95	4.79	1.81	0.6	2.48	2.93	0.13	0.04	0.69	0.5	0.74	0.12	0.68	0.97	0.11	0.03	0	0.07	0.09	0	0	0	0	0	0	0	0	9.76	3.3	0.52	1.24	0.78	0.13	0.44	0	1.53	0.29	0.03	0.25	0.07	0.55	0.21	0.43	0.61	20.77	7.7
FvH4_1g01610	gene30849			8.3	4.81	10.8	14.07	156.77	82.41	29.61	196.14	22.06	63.46	8.58	25.92	1.41	0.72	0	0	0	1.03	0.29	0.06	0.11	0.14	0.29	67.33	0.34	62.73	32.95	131.92	252.37	3.59	22.31	192.16	12.86	17.04	234.7	15.74	34.43	40.01	56.22	15.5	10.93	5.75	5.75	21.21	64.84	22.84
FvH4_1g01620	gene30846			0	0	0	0.05	10.76	0	0.2	0	0.16	0.34	0	0	0	0	0	0	0	0	0	0	0	0	0	0.91	0	3.19	0	0	0.22	0.22	0	0	0	0	0	0	0	0	0	0	0	0	0	0	0.01	0
FvH4_1g01630	gene38781			0	0	0	0	0	0	0	0	0	0.06	0	0	0	0	0	0	0	0	0	0	0	0	0	0	0	0	0	0	0	0	0	0	0	0	0	0	0	0	0	0	0	0	0	0	0	0
FvH4_1g01640	gene30845			0	0	0	0	0	0.11	0	0	0	0	0	0.13	0	0	0	0	0	0	0	0	0	0	0	0	0	0	0	0	0	0	0	0	0	0	0	0	0	0	0	0	0	0	0	0	0	0
FvH4_1g01641	gene30844			0.16	0.15	0.15	0.01	8.89	1.58	0.37	0.04	0	0.03	0.08	0.07	0.02	0	0	0	0	0	0	0	0	0	0	0	0.01	0	0.1	0.04	0	0	0	0	0.02	0.01	0.02	0	0	0	0	0	0	0	0	0	0.01	0.01
FvH4_1g01650	gene30843			0	0	0	0	0	0	0	0	0	0	0	0	0	0	0	0	0	0	0	0	0	0	0	0	0	0	0	0	0	0	0	0	0	0	0	0	0	0	0	0	0	0	0	0	0	0
FvH4_1g01651	gene30842			0.1	0.03	0.04	0.02	8.26	1.42	0.21	0.04	0	0.03	0.12	0.06	0.06	0	0	0.02	0	0	0	0	0	0	0	0	0	0	0	0	0	0.04	0	0	0	0	0	0	0	0	0	0	0	0	0	0	0	0
FvH4_1g01660	gene30841	AL5	alfin-like 5	27.64	26.05	24.14	18.64	16.26	19.92	17.62	10.35	22.59	25.31	26.05	16.68	25.52	13.62	9.66	9.18	9	24.19	14.78	11.56	11.29	15.87	12.07	12.83	12.41	17.97	7.96	9.15	5.26	7.65	6.9	5.93	15	15.17	0.44	14.08	10.51	15.3	15.61	15.12	12.52	8.33	6.29	8.69	16.82	10.04
FvH4_1g01670	gene38782			0.2	0.09	0.07	0.05	0	0.33	1.49	1.5	0.11	0	0.27	0	0.28	0	0	0	0	0.27	0.08	0	0	0.06	0.1	0	0.08	0.08	0	0.21	0.12	0.12	0	0	0.22	0.23	0.09	0.23	0.24	0	0	0	0	0	0.19	0	0.14	0.01
FvH4_1g01700	gene30838			2.96	1.15	2.04	1.65	0.96	2.07	2.61	4	1.28	0.54	1.27	0.76	1.41	0.4	0.31	0.75	0.58	1.27	1.15	0.57	0.78	0.72	1.17	0.58	0.52	1.18	1.22	0.88	0.14	0.27	0.3	0.35	0.77	1.09	0.33	1.5	0.14	0.09	0	0.75	0.47	0	0.22	0.76	1.49	0.45
FvH4_1g01701	gene30837			17.77	22.02	22.79	29.46	22.7	19.77	21.88	17.78	34.18	33.86	35.93	21.49	20.73	21.57	17.92	15.81	16.97	21.94	18.25	18	16.5	16.29	15.39	15.89	16.2	17.56	9.12	17.11	6.99	21.63	20.27	17.38	22.6	26.29	4.16	22.69	15.41	16.75	19.28	19.53	15.63	17.35	18.58	13.25	18.25	18.31
FvH4_1g01710	gene30836		Cyclophilin-like peptidyl-prolyl cis-trans isomerase family protein	5.28	10.74	11.09	5.2	5.89	5.92	4.79	1.26	12.09	14.98	14.1	7.96	4.91	4.05	3.22	2.47	6.35	4.61	3.26	3.1	4.13	5.82	2.6	3.2	3.48	3.57	3.68	7.43	2.65	2.13	2.81	2.43	16.15	5.01	0	3.61	54.2	4.69	2.6	4.79	5.32	5.09	6.31	8.89	4.37	1.63
FvH4_1g01720	gene30834	KNAT3	KNOTTED1-like homeobox gene 3	25	73.35	134.92	60.58	42.02	28.86	26.53	18.84	196.64	259.23	228.8	128.49	45.73	92.36	64.7	59.91	57.51	26.14	66.23	49.82	33.86	47.31	54.24	35.83	52.04	48.63	13	44.92	19.42	78.11	94.06	102.14	95.05	170	0.06	92.05	36.78	19.99	77.31	135.47	104.25	82.78	90.16	90.97	40.67	21.72
FvH4_1g01721	gene38783			0.13	0.17	0.37	0.26	18.94	10.83	9.63	1.6	0.21	0.23	0.27	0.36	0.49	0.35	0.4	0.37	0	0.27	0.73	0.79	0.11	0.28	0.05	0.34	0.03	0.55	0.22	0.08	0	2.51	1.33	1.66	1.73	1.23	0.07	2.87	0.45	0.06	2.63	1.78	1.67	0.66	0.36	1.94	0.13	1.15
FvH4_1g01730	gene30833		Protein kinase superfamily protein with octicosapeptide/Phox/Bem1p domain	10.84	10.82	22.1	20.5	25.13	19.74	21.01	32.65	26.29	25.37	34.53	21.72	11.31	13.34	9.2	6.28	6.56	5.67	7.8	5.73	3.93	5.37	4.72	2.71	3.24	3.41	2.79	13.37	19.23	22.84	24.68	33.91	11.53	28.3	11.19	22.31	7.78	55.02	30.6	21.88	23.28	24.57	28.86	31.26	10.98	6.2
FvH4_1g01731	gene30831			0	0	0	0.15	0.18	0.34	0.81	0.65	0	0	0	0.07	0	0	0	0	0	0	0	0	0	0	0	0	0	0	0	0	0	0	0	0	0	0	8.86	0	0	0	0.4	0	0	0	0	0.1	0	0
FvH4_1g01750	gene30830		RING/U-box superfamily protein	19.68	10.65	22.37	75.22	25.27	50.9	27.25	299.07	49.33	66.43	38.61	58.01	106.7	50.28	55.6	62.59	130.59	113.7	73.31	90.84	79.42	213.95	93.18	227.04	86.37	271.81	3.63	3.77	3.01	18.14	39.2	34.05	66.57	115.69	996.73	32.8	75.26	79.67	95.73	78.66	79.89	90.41	121.41	162.35	168.91	56.33
FvH4_1g01760	gene30829			40.2	40.28	44.34	46.55	16.45	10.51	3.09	0.36	85.59	79.57	74.1	38.15	26.49	7.53	3.2	1.7	0.82	12.1	3.02	4.25	2.56	2.21	0.84	0.63	0.5	0.72	33.56	52.29	3.8	11.95	8.18	0.36	35.54	44.29	0.24	15.95	1.59	3.01	0.31	34.9	16.04	2.02	1.5	0.72	10.2	3.66
FvH4_1g01770	gene30828		RING/U-box superfamily protein	42.24	40.81	40.17	35.55	31.86	25.71	37.83	33.28	34.78	38.38	44.15	28.95	25.8	18.49	20.56	16.61	15.92	18.87	24.98	21.17	17.36	21.48	15.55	20.3	14.2	20.25	15.39	17.54	13.15	30.35	31.14	35.33	26.42	40	79.99	32.41	26.49	25.98	36.07	26.47	36.85	72.51	99.28	92.39	55.08	37.78
FvH4_1g01771	gene35263			452.76	157.23	528.64	482.68	491.64	397.9	431.15	409.38	321.81	379.2	576.02	2415.56	1305.69	943.45	2442.96	2983.75	1675.33	1930.51	704.36	1096.52	743.93	504.8	3434.92	1974.88	5838.07	2251.41	64.12	12.86	11.68	160.79	258.9	661.04	1306.75	1199.9	6.7	728.56	498.18	3617.95	971.17	1542.5	2902.47	2558.63	3277.29	5345.03	100.83	25.45
FvH4_1g01772	gene30827			73.04	107.24	170.71	253.48	198.99	62.88	29.52	13.53	87.67	103.32	102.22	421.45	67.25	187.22	766.59	1038.43	647.49	105.77	236.86	775.48	803.58	300.28	749.73	53.75	1100.04	85.68	10.49	1.87	1.4	20.75	20.77	11.65	168.19	122.92	0.14	68.57	1691.19	121.57	48.49	738.91	619.31	467.29	464.2	494.45	113.78	4.99
FvH4_1g01800	gene38784		Major facilitator superfamily protein	6.69	5.95	8.15	22.45	12.63	8.18	16.82	18.14	9.69	8.85	10.91	14.13	10.89	6.86	5.59	5.69	6.68	10.17	4.67	5.54	5.67	6.96	12.04	11.42	12.03	14.46	7.52	11.9	5.06	13.6	12.78	9.77	11.15	11.14	22.35	13.38	8.32	22.29	22.95	14.31	16.97	17.19	16.79	18.27	9.53	12.18
FvH4_1g01790	gene30824	AtDBP1,DBP1	DNA-binding protein phosphatase 1	21.33	16.58	26.38	26.07	32.02	27.94	19.68	25.62	28.8	27.64	36.49	18.07	19.33	11.5	10.53	7.66	13.7	16.86	10.42	12.6	9.04	12.9	9.98	10.31	10.39	11.57	4.79	21.63	40.07	28.23	43.87	61.89	108.47	19.66	0.37	21.31	22.31	126.49	57.04	26.5	26.65	43.5	55.18	78.94	18.34	9.33
FvH4_1g01810	gene30823	EMB1080	Nucleic acid-binding, OB-fold-like protein	238.68	284.59	232.14	241.76	100.93	118.09	135.13	135.72	248.35	235.48	184.61	108.98	123.68	109.48	88.53	103.44	90.29	123.64	87.13	68.16	84.02	72.53	81.46	71.17	96.53	104.43	412.93	202.03	40.84	137.55	109.94	63.23	81.68	178.95	12.59	148.27	72.4	39.11	33.66	130.1	95.73	60.41	52.87	49.28	113.35	90.03
FvH4_1g01820	gene30822		Ubiquitin-like superfamily protein	37.17	36.98	45.42	55.01	64.32	41.18	43.4	42.17	53.84	46.32	51.08	32.3	32.59	38.1	37.16	36.77	36.05	35.32	38.69	37.53	41.93	45.93	24.94	15.66	23.92	17.88	19.01	45.95	26.1	37.88	34.51	33.23	40	37.63	37.26	37.45	32.61	27.6	29.4	36.19	32.34	33.45	30.54	33.85	44.9	29.28
FvH4_1g01830	gene30819			0	0	0.02	0.05	3.1	1.44	0.04	0	0	0	0.47	0.87	0.35	1.14	1.74	1.17	0.59	0.03	0.08	0.27	0	0.09	0.85	0.45	0.65	0.32	0.06	0.08	0.04	0.04	0	0	0.08	0.41	0	0.28	0	0.11	0.03	0.71	1.04	0.42	0.18	0.27	0.01	0
FvH4_1g01840	gene38785			0	0	0.07	0.42	0.28	0.26	0.33	81.56	0.17	0.81	8.53	15.94	3.07	1.7	2.49	0.95	0.52	0.64	0.24	0.51	0.17	0	1.79	1.36	0.99	0.43	0	0.92	0.45	1.18	1.66	2.06	22.57	0.18	0.51	1.48	5.83	2.3	0.14	8.17	9.19	5.36	5.13	2.09	0.59	0.42
FvH4_1g01850	gene30818		RING/U-box superfamily protein	0	0	0	0	0	0	0.06	33.82	0	0	0.03	0	0	0	0	0	0	0	0	0.02	0	0	0	0	0	0	0.04	0	0	0	0	0	0	0	85.84	0	0	1.52	0.96	0	0	0	0.03	0	0.01	0
FvH4_1g01860	gene30817			0	0	0	0	0.09	0	0	0	0	0	0	0	0	0	0	0	0	0	0	0	0	0	0	0	0	0	0.11	0	0	0	0	0	0	0	0	0	0.36	0.06	0	0	0	0	0	0	0	0
FvH4_1g01870	gene30816	CRR6	chlororespiratory reduction 6	6.97	9.21	7.23	5.72	6.85	2.89	1.25	0.42	5.44	5.42	4.18	2.82	1.66	0.68	0.15	0.16	0.83	0.87	0.53	1.6	2.2	12.04	1.5	22.08	1.84	26.21	1.23	1.68	21.1	2.47	0.55	3.88	25.85	0.68	0.04	0.89	82.84	40.8	7.67	3.11	4.24	5.18	4.27	9.94	0.12	0
FvH4_1g01880	gene30815			70.05	64.76	75.79	85.32	79.81	71.48	55.04	59.19	90.62	98.13	102.83	128.73	74.64	54.78	32.86	36.02	30.79	79.92	52.45	83.8	103.82	170.99	65.89	125.61	57.02	161.51	46.07	35.79	26.19	100.49	47.61	45.99	52.07	95.8	1.99	80.49	21.13	216.3	46.8	82.12	69.12	52.81	39.23	44.53	40.07	13.84
FvH4_1g01890	gene30814		S-adenosyl-L-methionine-dependent methyltransferases superfamily protein	0.02	0.01	0.03	0.66	2.53	635.85	1925.75	25.88	0	0.12	0.24	0.02	0.04	0.03	0.13	0.08	0	0	0	0.19	0	0.23	0.14	0.67	0.05	0.32	0	0	0	0	0.03	0	0.21	0	0.39	0.06	1.41	0	0	0.03	0.03	0.05	0.04	0	1.63	0.08
FvH4_1g01891	gene30813		S-adenosyl-L-methionine-dependent methyltransferases superfamily protein	7.93	7.71	8.81	12.91	18.28	71.61	32.81	27.38	11.63	12.06	17.66	11.87	15.05	16.46	17.39	18.09	22.29	12.74	14.95	15.72	17.3	23.55	21.38	56.21	20.31	52.04	3.57	6.45	4.73	35.4	26	28.33	20.65	11.36	0.18	17.23	61.04	55.09	40.89	13.83	15.1	18.48	20.28	37.51	9.97	5.69
FvH4_1g01900	gene30812		PLATZ transcription factor family protein	0.07	0.19	0.11	0.1	0.1	1.17	2.34	0.5	0.16	0.11	0.27	0.17	0.04	0.17	0.45	0.12	0.03	0.11	0.03	0.38	0.19	0.23	0.1	0.49	0	0.34	1.83	1.95	1.96	0.73	0.39	0.51	0	0.13	0.04	0.38	1.32	5.69	1.11	0.12	0.03	0.05	0.12	0.14	11.43	2.8
FvH4_1g01910	gene30811			0.01	0.01	0.18	0.03	0	0.33	1.2	116.64	0.28	0.03	0.02	0.47	0.03	0.48	0.03	0.03	0	0.03	0.36	0.33	0.03	0.06	0.03	0.28	0.02	0.17	0.22	0.04	0	18.71	6.65	12.5	0.1	0.33	1021.38	1.25	0.24	113.44	175.96	0.07	0.28	0.84	0.85	0.2	0.27	0.03
FvH4_1g01920	gene35264		serine-rich protein-related	0	0.1	0.19	0.21	0	0	0.11	0	0	0	0	0.19	0	0	0	0.38	0	0.1	0	0.44	2.69	0.07	0.04	0.15	0	0.12	0	0	0	0.37	0	0.54	0	0	0	0.32	0.38	0.24	5.91	0.1	0.25	1.08	0.62	1.04	2.07	0.09
FvH4_1g01930	gene30810		serine-rich protein-related	46.12	41.09	58.3	99.22	86.45	142.57	185.62	54.63	40.03	84.76	35.06	152.92	105.74	98.19	138.85	155.88	87.87	60.83	189.35	158.56	214.97	115.63	58.97	22.87	66.51	18.49	8.98	30.38	19.45	51.47	47.21	54.06	33.03	63.08	0.7	89.46	202.1	234.36	316.77	86.29	95.47	69.2	83.45	72.53	99.28	77.39
FvH4_1g01950	gene30808			0	0	0	0	0	0	0	0	0	0	0	0	0	0	0	0	0	0	0	0	0	0	0	0	0	0.04	0	0	1.32	0	0.09	0.21	0	0	0	0	0	0	0	0	0	0	0	0.13	0	0.01
FvH4_1g01960	gene30807		Major facilitator superfamily protein	21.02	25.65	32.07	28.65	19.22	34.66	33.95	10.5	18.28	20.23	17.03	36.92	28.08	23.28	17.8	36.1	31.19	26.39	44.64	43.88	55.35	52.95	40.82	24.27	40.19	21.24	34.81	41.3	102.41	25.35	35.76	36.27	15.32	17.26	0.16	20.88	29.62	67.43	46.86	11.85	15.03	13.75	14.53	17.25	15.96	8.5
FvH4_1g01961	gene38786			0.73	0.18	0.06	0.21	0.25	0.62	0.97	0.15	0.31	0.25	0.06	0.15	0	0.05	0.06	0	0	0	0	0.06	0	0	0.02	0.1	0.03	0	0	0.15	0.41	0.16	0.18	0.57	0.16	0.05	0.07	0	0.34	0.05	0.06	0	0	0	0	0.05	0.06	0.02
FvH4_1g01970	gene30805			20.97	36.34	16	31.51	63.73	63.68	25.59	2.66	22.54	23.73	26.07	16.69	10.38	7.19	5.42	3.12	1.67	1.21	0.26	0.35	0.16	0.03	1.58	0.76	1.66	0.4	5.69	0.46	0.1	79.46	55.13	139.58	98.52	33.5	0.8	75.57	11.22	8.39	1.51	18.35	21.64	17.91	9.2	12.54	5.55	1.16
FvH4_1g01971	gene38787			14.42	20.37	15.14	21	8.45	7.75	10.69	39.56	19.14	16.93	10.97	9.19	10.76	10.55	7.09	6.24	6.79	8.32	5.5	4.33	5.07	4.59	4.8	1.88	5.21	3.03	35.73	25.12	8.95	6.28	5.36	3.71	9.65	10.8	1.64	9.35	2.59	0.89	0.19	7.72	6.94	3.12	3.88	3.44	3.75	2.38
FvH4_1g01990	gene30802		ubiquitin-associated (UBA)/TS-N domain-containing protein	42.3	34.86	48.84	62.39	79.81	72.65	63.38	58.69	61.41	64.25	71.75	40.4	29.97	33.4	39.14	37.58	37.06	22.87	43.04	44.8	44.2	45.58	29.52	35.25	25.88	37.55	8.05	33.52	36.02	75.93	85.75	75.32	35.98	44.45	0.23	56.54	38.77	27.17	73.45	30.01	40.92	58.24	69.36	70.29	53.34	45.97
FvH4_1g02000	gene30801			43.7	29.73	45.65	64.7	66.06	58.75	50.06	47.27	64.73	62.61	64.47	61.45	42.81	31.22	20.25	25	22.43	34.82	35.59	36.9	36.29	36.66	27.23	42.03	28.02	49.17	9.27	30.71	21.36	65.27	80.78	70.59	54.14	80.18	0.88	74.41	42.57	54.8	84.03	47.99	46.03	40.78	44.83	52.89	56.2	56.17
FvH4_1g02010	gene30800		Octicosapeptide/Phox/Bem1p (PB1) domain-containing protein / tetratricopeptide repeat (TPR)-containing protein	4.5	3.93	8.96	11.36	12.9	14.5	24.56	19.32	12.04	11.13	12.09	12.66	6.79	5.66	3.16	3.48	3.79	4.91	4.8	7.59	5.03	6.03	2.68	2.56	1.43	2.65	1.01	3.2	2.54	10.1	12.14	12.63	22.96	9.43	1.07	8.98	8.82	28.75	73.64	16.89	17.55	22.39	22.71	24.44	10.23	12.83
FvH4_1g02011	gene30799		F-box family protein	0	0	0	0.01	0.48	0.65	0.12	0	0	0.01	0	0.02	0	0	0	0	0	0	0	0	0	0.01	0	0.02	0	0	0	0.02	0	0	0	0	0	0	0	0	0	0	0.06	0	0	0	0	0	0	0
FvH4_1g02012	gene30798	AMR1	ascorbic acid mannose pathway regulator 1	0	0	0	0.01	1.22	1.59	0.61	0.48	0	0.02	0.02	0.01	0	0.01	0	0	0	0	0.02	0	0	0	0	0	0	0	0	0	0	0.02	0.07	0.04	0	0.02	0.14	0.05	0.03	0.02	0.43	0	0	0	0.02	0.01	0	0.01
FvH4_1g02020	gene30797		Leucine-rich repeat family protein	15.63	13.4	18.28	18.09	39.43	29.47	33.72	19.61	16.37	16.73	27.06	18.61	20.87	22.78	19.38	24.02	18.25	19.17	47.99	32.35	37.83	35.87	21.04	24.36	21.66	28.14	1.18	4.02	13.42	34.74	51.03	55.56	27.38	27.25	0.21	34.09	32.04	16.44	42.17	20.42	22.47	27.51	35.52	38.29	38.87	13.06
FvH4_1g02030	gene30796	TIP1	Ankyrin repeat family protein with DHHC zinc finger domain	36.71	36.14	43.9	47.41	45.83	45.66	49.11	45	51.09	51.67	54.05	43.15	40.23	33.43	23.86	23.37	21.67	38.7	40.29	33.94	36	37.7	28.68	19.04	26.97	17.02	25.31	36.9	26.59	42.87	42.24	35.24	52.12	68.45	12.82	51.19	40.4	43.33	57.61	67.71	43.51	45.22	44.71	41.04	60.51	48.47
FvH4_1g02040	gene30795		Pectin lyase-like superfamily protein	0	0	0	0	0	0	0	0	0	0	0	0	0	0	0	0	0	0	0	0	0	0	0	0	0	0	0	0	0	0	0	0	0	0	0	0	0	0	0	0	0	0	0	0	0	0
FvH4_1g02041	gene30794		F-box family protein with a domain of unknown function (DUF295)	0	0	0	0	12.96	3.53	0.42	0	0.01	0	0.02	0.05	0	0	0	0	0	0	0	0	0	0	0	0	0	0	0	0	0	0	0	0	0	0	0	0	0	0	0	0	0	0	0.02	0	0	0
FvH4_1g02042	gene30793			0.61	1.26	1.24	0.11	0.27	0	0.08	0.17	0.3	0.04	0.14	0.13	0	0	0	0	0	0.14	0	0	0	0	0	0.03	0	0	0.12	0	0	0	0	0	0	0	0	0.29	0	0	0	0.07	0.12	0	0	0	0.09	0.01
FvH4_1g02060	gene30792			0.07	0.35	0.13	0.41	0.98	0.62	0.15	0.3	0.46	0.21	0.25	0.12	0.13	0	0	0	0	0	0	0	0.1	0	0.05	0.05	0	0.16	0	0.15	0	0.16	0	0	0.15	0.33	0	0.73	0	0.21	0	0.13	0.44	0	0	0.09	0.02	0.04
FvH4_1g02061	gene30791		BED zinc finger ;hAT family dimerisation domain	0.5	1.26	1.49	0.56	0.4	0.08	0.36	0.22	0.48	0.38	0.8	0.47	0.13	0.05	0	0	0	0.18	0.05	0.06	0.05	0	0.02	0	0.03	0	0	0.07	0	0.08	0	0	0.22	0.16	0	0.41	0.08	0.1	0.06	0.37	0.16	0	0	0.13	0.14	0.01
FvH4_1g02062	gene30790	BIN5,RHL2	Spo11/DNA topoisomerase VI, subunit A protein	0	0	0	0.02	2.13	0.3	0.04	0	0	0	0.03	0	0	0	0.03	0	0.03	0	0.03	0	0	0.02	0	0.02	0	0	0	0	0	0	0	0	0	0.03	0.09	0	0.04	0	0	0	0	0	0	0	0	0
FvH4_1g02070	gene30789	ATSYTE,NTMC2T2.1,NTMC2TYPE2.1,SYT5,SYTE	Calcium-dependent lipid-binding (CaLB domain) family protein	20.52	11.82	16.5	11.12	11.29	13.78	15.23	17.8	17.59	11.6	19.33	7.5	21	3.82	0.91	0.31	1.19	14.81	6.57	2.64	2.11	3.04	3.3	1.11	2.8	1.9	1.17	9.23	4.57	7.51	4.46	3.44	14.39	14.99	1.04	18.34	2.54	12.11	2.85	14.28	15.45	9.22	7.95	6.39	13.85	7.02
FvH4_1g02080	gene30788			615.36	726.31	762.62	654.42	262.95	334.22	397.35	77.97	827.03	808.51	708.45	371.87	394.34	250.28	166.16	142.69	145.95	305.34	194.06	185.61	180.51	162.01	135.23	90.33	119.41	105.71	692.3	482.45	110.69	278.68	249.19	77.8	385.17	531.27	0.18	322.29	53.94	62.33	41.22	400.69	234.13	105.85	72.03	87.96	190.42	90.49
FvH4_1g02081	gene30787			0	0	0	0	0	0	0.1	0	0	0	0	1.11	0.09	0.06	0	0	0	0	0	0	0	0	0.03	0	0	0	5.45	0.29	0	6.88	5.66	0.65	0	24.73	0	24.81	0	0.62	0.08	0.92	0.44	0.35	1.06	0.24	0	0
FvH4_1g02090	gene30786		Protein of unknown function (DUF1278)	0	0	0	0	0.11	0.2	0	0.19	0	0	0	0	0	0	0	0	0	0	0	0	0	0	0	0	0	0	0	0	0	0	0	0	0	0	0	0	0	0	0	0	0	0	0	0	0	0
FvH4_1g02091	gene30785			0	0	0	0	0	0	0	0	0	0	0.07	0	0	0	0	0	0	0	0	0	0	0	0	0	0	0	0	0	0	0	0	0	0	0	0	0	0	0.12	0	0	0	0	0	0.05	0	0
FvH4_1g02100	gene30784	AtGUS3,GUS3	glucuronidase 3	1.53	0.75	1.21	8.47	5.25	5.96	27.98	53.21	1.63	2.3	7.99	35.78	16.26	8.02	7.24	8.21	2.79	18.18	6.08	10.89	8.78	6.19	4.66	0.69	5.26	1.12	0.28	0.34	0.39	18.99	9.06	6.87	1.73	6.86	9.31	23.8	2.3	618.67	109.43	31.87	39.36	35.1	29.91	9.18	9.56	3.99
FvH4_1g02110	gene30783	PHT4;5	phosphate transporter 4;5	21.84	17.02	23.08	15.19	15.5	17.56	9.37	4.79	18.58	16.57	24.88	11.05	15.84	10.36	7.67	6.2	11.52	14.09	10.8	11.46	9.38	10.16	6.95	10.19	6.07	7.72	6.23	7.92	3.67	8.23	8.31	8.62	38.62	16.67	0.12	17.15	56.15	18.7	22.62	14.15	17.78	15.56	16.14	20.49	4.58	2.08
FvH4_1g02111	gene38788		2-oxoglutarate (2OG) and Fe(II)-dependent oxygenase superfamily protein	0.46	0.77	0.13	0.1	0.11	0	0	0.03	0.13	0.14	0.39	0.3	0.11	0	0.46	0.07	0.05	0.08	0.05	0.2	0	0.04	0.03	0.05	0.01	0.04	0.05	0.03	0.11	0.21	0.05	0	1.45	0.33	0	0.37	0.48	0.51	0.46	0.17	0.24	0.15	0	0.08	16.22	7.73
FvH4_1g02112	gene30780		2-oxoglutarate (2OG) and Fe(II)-dependent oxygenase superfamily protein	0.21	0.08	0.22	0.65	0.68	1.39	1.2	3.87	0.18	0.22	0.59	1.01	0.78	1.97	4.73	2.07	1.84	0.47	0.29	0.92	0.62	1.11	1.28	25.54	1.13	34.35	0.91	0.9	1.87	36.86	115.03	203.03	0.21	3	0	8.34	0.08	0.19	0.37	1.33	2.27	8.54	15.9	67.16	1.43	0.11
FvH4_1g02120	gene30779		2-oxoglutarate (2OG) and Fe(II)-dependent oxygenase superfamily protein	0.01	0.1	0.08	0.03	0.61	0.07	0.14	0.14	0.02	0.75	0.06	0.03	0.06	0	0	0	0.11	0	0	0.4	0.05	0.69	0.77	1023.96	0.68	1119.26	0.67	0.1	0.04	2.54	8.37	26.8	0	0.05	0	1.58	0	0.02	1.82	0.03	0	0.57	0.5	6.36	0.1	0.03
FvH4_1g02121	gene30777		2-oxoglutarate (2OG) and Fe(II)-dependent oxygenase superfamily protein	3.34	6.24	3.15	2.44	7.51	3.05	3.56	2.18	2.67	1.19	1.77	3.68	5.99	8.94	21.55	24.23	19.77	2.92	5.37	7.31	11.09	21.65	23.55	38.62	21.58	49.62	2.54	7.03	3.05	9.51	12.6	9.71	6.65	4.35	0.03	7.08	5.19	3.63	21.98	3.25	5.5	7.4	7.59	18.27	49.11	55.14
FvH4_1g02150	gene35265		2-oxoglutarate (2OG) and Fe(II)-dependent oxygenase superfamily protein	4.67	0.89	3.64	1.49	5.32	1.33	1.77	2.05	1.61	3	5.81	9.73	14.56	33.29	94.78	88.94	94.41	16.19	26.56	56.03	63.16	47.1	45.59	52.2	52.25	52.48	0.09	0.07	0.25	13.34	16.4	21.98	4.52	5.69	0	10.29	6.03	7.08	20.76	6.85	8.7	10.89	12.55	17.12	10.17	5.29
FvH4_1g02151	gene35266		2-oxoglutarate (2OG) and Fe(II)-dependent oxygenase superfamily protein	2.32	0.6	0.55	1.72	0.83	1.23	0.66	0.4	1.24	1.53	7.29	4.66	59.03	109.73	215.77	125.34	70.84	35.58	44.8	103.1	67.44	23.04	27.12	1.63	35.59	3.09	0	0	0.04	6.65	1.86	1.25	20.26	13.05	0	21.53	2	1.68	0.84	2.63	3.13	1.49	0.62	0.16	38.76	10.83
FvH4_1g02152	gene30775		2-oxoglutarate (2OG) and Fe(II)-dependent oxygenase superfamily protein	2.07	2.31	2.44	2.06	2.62	1.51	0.93	0.2	2.25	1.69	4.61	11.01	39.44	14.48	8.6	5.44	5.44	29.44	16.83	11.33	5.45	5.1	2.69	4.47	2.5	4.46	0.05	0.03	0	4.05	2.21	2.48	22.64	6.88	0	10.79	1.53	1.35	9.2	2.07	2	2.28	2.03	7.46	17.46	5.37
FvH4_1g02160	gene30773		2-oxoglutarate (2OG) and Fe(II)-dependent oxygenase superfamily protein	1.59	1.57	1.78	2.1	15.33	0.58	0.86	0.53	3.14	0.7	0.73	8.16	0.55	0.44	0.08	0.02	0	1.01	0.68	0	0.02	0.36	0.12	0.03	0.14	0.02	0.28	0.96	1.47	0.29	0.21	0.35	1177.31	15.77	0.17	1.96	1.41	1.07	0.9	8.62	1.09	0.16	0.15	0	0.39	0.16
FvH4_1g02170	gene30772		arogenate dehydrogenase	11.28	13.49	13.43	12.61	9.29	6.43	7.4	5.4	14.9	16	14.31	9.96	10.36	10.11	7.77	6.36	8.44	9.12	7.14	7.31	6.65	9.08	5.3	3.3	3.13	3.05	12.28	19.07	12.83	11.21	10.81	6.43	15.5	15.49	1.81	11.38	6.59	5.04	7.45	12	8.89	7.9	7.89	7.36	5.87	5.15
FvH4_1g02190	gene30771	ATAVP3,AtVHP1;1,AVP-3,AVP1	Inorganic H pyrophosphatase family protein	85.72	178.95	206.05	237.11	165.26	182.72	126.24	220.9	266.06	218.11	119.46	95.61	150.82	113.22	50.24	61.38	82.45	130.37	146.3	162.48	213.99	328.84	125.73	69.63	101.8	82.68	105.2	67.91	19.91	494.11	195.17	107.88	43.66	280.86	1.21	532.87	44.33	119.23	119.16	85.05	106.08	251.35	242.25	160.42	28.59	23.9
FvH4_1g02200	gene30770		RING/U-box superfamily protein	42.9	38.42	57.08	38.55	59.5	37.37	28.11	53.56	55.74	44.51	53.22	23.49	32.18	19.04	14.36	10.48	11.78	22.9	18.61	14.81	11.18	13.37	12.56	9.54	12.57	11.25	23.1	28.95	15.08	26.96	27.24	14	27.16	43.87	29.59	49.93	7.32	15.44	8.67	20.98	26.33	24.58	22.16	21.64	10.16	5.16
FvH4_1g02210	gene30769		MuDR family transposase	4.2	3.88	5.58	7.23	9.11	6.72	7.83	10.66	7.08	6.21	6.8	6.02	5.02	4.35	4.46	3.46	3.74	3.74	4.82	4.26	3.57	3.3	2.18	1.34	2.18	1.66	1.05	4.8	2.43	8.15	7.58	5.34	5.04	6.32	14.94	7.54	4.4	4.18	4.77	6.56	4.94	7.39	8.99	6.63	5.57	3.79
FvH4_1g02211	gene30768			0	0	0	0	4.56	0	0.09	0	0	0	0	0.04	0	0	0	0	0	0	0	0	0	0	0	0	0	0	0	0	0	0	0	0	0	0	0	0	0	0	0	0	0	0	0	0	0	0
FvH4_1g02212	gene30767			0	0	0	0	0.95	2.9	1.53	0	0	0	0	0	0	0	0	0	0	0	0	0	0	0	0	0	0	0	0	0	0	0	0	0	0	0	0	0	0	0	0	0	0.1	0	0	0	0	0
FvH4_1g02220	gene30765	ATMGD2,MGD2	monogalactosyldiacylglycerol synthase 2	1.56	2.95	7.57	15.23	21.46	14.68	7.73	6.66	4.29	4.6	5.07	5.96	5.35	5.54	3.64	2.73	3.53	4.95	4.62	3.96	3.37	4	3.51	1.57	3.03	1.45	1.18	1.4	1.23	5.01	3.97	4.02	16.68	6.57	63.23	3.55	2.22	11.64	72.35	9.52	9.63	8.02	7.22	7.24	14.85	4.83
FvH4_1g02230	gene30763	UBP22	ubiquitin-specific protease 22	32.7	29.55	34.2	30.78	35.14	32.64	28.32	25.33	28.56	29.64	29.46	25.73	30.74	24.77	18.58	16.05	16.06	29.65	24.64	17.29	15.69	19.12	19.19	9.28	16.74	10.7	17.93	24.61	10.62	21.6	23.57	19.37	26.11	32.92	16.16	34.9	15.35	22.56	22.26	27.77	27.4	23.92	24.35	19.94	20.97	15.67
FvH4_1g02231	gene30762			0.25	0.06	0.04	0.03	3.62	4.91	7.83	7.63	0.05	0	0.12	0.14	0.09	0	0	0.05	0.03	0	0	0	0	0	0.03	0.01	0.03	0.01	0.91	0	0.11	2.19	0.03	0.19	0	0.1	4.06	0.46	0.04	0	0.06	0.15	0.05	0.2	0.09	0.08	0	0.02
FvH4_1g02240	gene30761			0.02	0.01	0.02	0	0.22	0.12	0	0	0	0	0	0	0.03	0	0.03	0	0	0	0	0	0	0.02	0	0	0	0	0	0	0	0	0	0	0	0	0	0	0	0	0	0	0	0	0	0	0.01	0.01
FvH4_1g02250	gene30760		Late embryogenesis abundant (LEA) hydroxyproline-rich glycoprotein family	1.58	0.24	0.33	1.35	0.12	0.29	0.5	0.06	2.86	1.42	0	3.55	0.19	0.04	0.05	0	0	0.38	0	0	0.04	0.03	0.04	0.07	0.02	0.36	0.08	0.06	0	0.42	0.09	0.11	0.23	15.98	0	3.45	3.75	0.98	2.52	66.69	7.96	5.93	2.85	4.46	8.69	7.58
FvH4_1g02260	gene35267	CPR30	F-box and associated interaction domains-containing protein	0.47	0.25	0.15	0.74	8.43	13.71	4.75	3.33	0.36	0.38	0.14	0.74	0.08	0	0.03	0.02	0.05	0.19	0.11	0.1	0	0.02	0.03	0.03	0.01	0.06	1.07	0.26	0.17	3.32	0.94	1.06	0.07	2.31	0.06	4.49	0	0.09	0.08	1.7	0.64	0.61	0.17	0.02	0.55	0.45
FvH4_1g02270	gene35268			14.32	8.38	12.26	7.03	5.48	11.43	8.78	9.98	14.88	11.66	13.41	9.3	20.7	20.6	11.87	8.97	11.33	19.17	14.43	12.71	10.07	11.88	13.42	9.05	10.74	9.52	0.6	0.37	0.29	10.61	7.51	5.7	15.23	9.94	0.52	14.6	1.64	7.8	8.21	14.61	14.38	11.96	7.87	10.25	11.67	7.89
FvH4_1g02271	gene34415			0	0	0	0.01	17.39	6.7	18.14	23	0	0.09	0.05	0.14	0	0	0	0	0	0	0	0	0.02	0	0	0	0	0	1.42	0.22	0.07	3.67	9.96	4.32	0	0.18	0.49	0.33	0.03	0	0.08	0	0.05	0.33	0.8	0.06	0	0.01
FvH4_1g02272	gene30757			0	0	0	0	0	0	0	0.7	0	0	0	0	0	0	0	0	0	0	0	0	0	0	0	0	0	0	0	0	0	0	0	0	0	0	0	0	0	0	0	0	0.05	0	0	0	0	0
FvH4_1g02273	gene30756			0	0	0	0	1	1.23	0.54	0	0	0	0	0.07	0	0	0	0	0	0	0	0	0	0	0	0	0	0	0	0	0	0	0	0	0	0	0	0	0	0	0	0	0	0	0	0	0.02	0
FvH4_1g02310	gene30755			325.98	582.14	454.69	101.15	50.55	62.19	53.28	31.23	180.42	204.82	190.54	126.8	79.34	46.29	35.78	29.82	21.17	75.83	43.35	43.36	32.49	35.02	27.71	12.5	19.05	18.8	62.92	59.5	12.47	42.76	38.93	32.84	112.26	147.25	0.6	116.44	15.97	45.59	13.21	78.74	80.3	35.05	22.55	12.94	174.29	29.2
FvH4_1g02311	gene38789			0	0	0	0	0	0	0	0	0	0	0	0	0	0	0	0	0	0	0	0	0	0	0	0	0	0	0	0	0	0	0	0	0	0	0	0	0	0	0	0	0	0	0	0	0	0.01
FvH4_1g02320	gene38790			0.18	0	0	0	0.15	0.14	0.13	0.27	0.14	0	0	0.11	0	0	0	0	0	0	0	0	0	0	0	0	0	0	0	0	0	0	0	0	0	0.1	0	0	0	0	0	0	0	0	0	0	0.03	0
FvH4_1g02330	gene30629	MCM10	minichromosome maintenance 10	0	0	0.16	0	0	0	0.47	0.19	0.05	0	0	0	0	0	0	0	0	0	0	0	0	0.05	0	0	0	0	0	0	0	0	0	0	0	0	0	0	0	0	0	0	0	0	0	0.06	0	0
FvH4_1g02340	gene30628			147.9	186.62	153.08	98.42	105.49	73.2	64.54	54.25	102.44	98.91	93.54	67.93	71.96	79.63	75.7	68.91	60.49	81.15	63.67	64.54	74.58	80.47	62.26	43.58	62.08	57.39	58.38	64.45	31.16	63.08	75.27	64.98	80.48	87.82	2.2	72.35	35.94	54.16	59.09	66.17	46.95	47.68	48.88	64.45	85.5	68.28
FvH4_1g02350	gene38791			0.08	0.56	0.52	0	0	0	0	0	0	0	0	0	0	0	0	0	0	0	0	0	0	0	0	0	0	0	0	0	0	0	0	0	0	0	0	0	0	0	0	0.15	0	0	0	0	0.55	0.3
FvH4_1g02351	gene38792	CRK8	cysteine-rich RLK (RECEPTOR-like protein kinase) 8	0	0	0	0	0.01	0	0.03	0.31	0	0	0.01	0	0	0	0	0	0	0	0	0	0	0	0	0	0	0	0	0	0	0	0	0	0	0	0.23	0	0	0	0.05	0	0	0	0	0	0	0
FvH4_1g02370	gene31134		Ankyrin repeat family protein	0.5	0.48	1.36	0.51	0.19	0.36	1.01	4.35	1.67	2.29	1.69	0.32	0.55	0.41	0.12	0.05	0.07	0.26	0.27	0.11	0.06	0.11	0.16	0.1	0.2	0.05	0.12	0.25	0.07	0.44	0.32	0.38	0.11	0.51	0.03	0.29	0	0.04	0.02	0.56	0.25	0.1	0.1	0.11	0.13	0.09
FvH4_1g02380	gene31133		transducin family protein / WD-40 repeat family protein	5.39	9.02	11.36	5.07	3.88	2.74	1.51	1.14	9.87	9.04	7.27	4.51	11.54	7.93	7.82	5.31	7.53	6.42	5.53	5.21	4.99	3.41	10.4	5.02	10.08	5.6	7.21	0.63	0.82	8.88	5.6	5.38	5.34	9.68	0	11.3	0.14	3.2	5.61	5.07	4.99	4.48	4.88	6.75	3.19	1.47
FvH4_1g02381	gene38793			0	0	0	0	0	0	0	0	0	0	0	0	0	0	0	0	0	0	0	0	0	0	0	0	0	0	0	0	0	0	0	0	0	0	0.07	0	0	0	0	0	0	0	0	0	0	0
FvH4_1g02382	gene38794			0	0	0	0.04	17.11	3.99	1.22	4.18	0	0	0	0.1	0	0	0	0	0	0	0.03	0	0	0	0	0	0.02	0.02	0	0.09	0	0.41	1.52	0.22	0.05	0	0.12	0.2	0	0	0	0	0	0	0.08	0	0.2	0.15
FvH4_1g02410	gene31132		Pentatricopeptide repeat (PPR) superfamily protein	0	0	0	3.77	0.98	0.31	0.12	0.08	0.03	0.01	0.03	0.01	0	0.01	0	0	0	0	0	0	0	0	0	0	0	0	0	0.03	0	0.04	0.05	0	0.17	0.02	0.09	0	0	0.01	0	0	0	0.02	0.02	0	0	0
FvH4_1g02411	gene35269			0	0	0	0	12.6	7.46	1.48	0	0	0	0	0.03	0	0	0	0	0	0	0	0	0	0	0	0	0	0	0	0	0	0	0	0	0	0	0.03	0	0	0	0	0.03	0	0	0.03	0	0	0
FvH4_1g02412	gene38795			0	0	0	0	0.84	0.57	1.49	0.06	0	0	0	0	0	0	0	0	0	0	0	0	0	0	0	0	0	0	0	0	0	0	0	0	0	0	0	0	0	0	0.03	0	0	0	0	0	0	0
FvH4_1g02420	gene31131		Avirulence induced gene (AIG1) family protein	12.13	11.35	14.11	13.88	17.43	20.21	17.63	11.44	12.2	11.13	12.1	9.21	11.5	11.39	8.47	7.87	8.33	10.94	13.02	9.47	9.7	8.57	6.77	4.16	6.45	4.75	2.44	9.46	10.16	11.28	11.77	10.01	11.09	10.1	0.71	13.39	12.2	5.8	12.66	9.75	11.26	12.16	12.69	11.74	11.02	9.49
FvH4_1g02430	gene31130			1.69	2.51	3.69	6.85	12.92	27.04	17.32	1.79	3.56	3.89	3.7	6.74	4.23	9.12	11.17	12.23	21	3.09	7.1	7.42	7.1	12.49	19.09	24.25	17.08	25.23	0.51	1	1.08	3.15	13.04	4.51	3.97	5.47	0.03	4.85	5.55	5.68	40.43	4.59	3.98	3.91	5.81	8.17	17.89	14.82
FvH4_1g02440	gene31129	ATPAP26,PAP26	purple acid phosphatase 26	61.28	60.92	73.98	125.7	153.23	140.06	149.83	103.03	119.14	113.62	131.46	168.94	97.48	81.32	64.2	68.9	85.1	94.97	90.89	107.33	122.89	152.43	107.54	150.05	108.06	147.75	18.26	44.91	29.84	112.39	128.83	84.59	97.77	128.48	8.18	116.69	92.55	210.5	133.5	115.64	134.19	151.68	150.86	136.8	93.91	76.47
FvH4_1g02450	gene31128	ATSYTE,NTMC2T2.1,NTMC2TYPE2.1,SYT5,SYTE	Calcium-dependent lipid-binding (CaLB domain) family protein	29.97	33.35	40.34	47.34	36.46	34.8	34.83	17.59	42.95	42.21	46.82	30.18	33.73	25.49	15.9	17.98	17.51	33.53	34.67	28.5	30.65	40.8	29.2	24.44	23.02	23.03	7.52	23.58	21.84	30.47	28.81	29.1	38.81	35.72	0.21	32.26	23.28	14.73	13.72	29.64	33.01	29.44	29.53	36.26	39.59	19.39
FvH4_1g02451	gene31127			0	0.01	0	0.04	2.71	1.91	2.36	1.25	0	0	0	0.04	0	0	0	0	0.02	0	0	0	0	0	0.01	0.07	0	0.05	0.09	0.09	0	0.03	0.3	0.12	0	0.02	0.05	0	0	0	0	0	0	0	0.06	0	0.09	0.03
FvH4_1g02452	gene34413			0	0.01	0	0	0.03	0.06	0	0.03	0.01	0.04	0	0	0.03	0	0	0	0	0	0	0.02	0	0	0	0	0	0	0	0	0	0	0	0	0	0	0	0	0	0.02	0.45	0.02	0	0	0	0	0	0.04
FvH4_1g02460	gene31126		Voltage-gated chloride channel family protein	9.21	9.46	13.95	9.65	26.34	29.77	20.36	14.8	15.37	16.05	17.41	17.51	12.8	15.35	11.32	18.1	16.94	10.03	13.65	14.1	15.77	23.4	36.58	16.71	34.38	17.88	5.59	8.83	5.95	21.59	20.52	14.56	11.84	22.16	1.67	24.99	6.42	20.07	26.12	29.66	38.36	38.76	36.95	32.31	7.21	7.42
FvH4_1g02470	gene31125	CRCK3	calmodulin-binding receptor-like cytoplasmic kinase 3	25.99	19.85	29.87	19.16	19.86	16.82	20.37	22.27	30.76	26.09	28.78	23.25	39.14	27.87	17.47	20.97	17.04	29.73	41.74	37.65	38.57	42.57	32.51	33.38	30.33	34.11	3.43	7.39	1.52	21.34	27.12	21.44	17.6	25.9	0.15	20.44	18.7	47.91	55.15	25.19	25.78	28.43	33.43	38.81	46.31	55.67
FvH4_1g02480	gene31124	GTB1	global transcription factor group B1	0.01	0	0	0.06	1.65	1.78	1.11	1.38	0	0.01	0.04	0.01	0	0.01	0.04	0.02	0.05	0.01	0	0	0	0	0.05	0.12	0.02	0.13	0	0	0	0.2	0.11	0.03	0.02	0	0.55	0.1	0	0.01	0.08	0	0	0.02	0.01	0	0.03	0.01
FvH4_1g02481	gene31123		Transcription elongation factor Spt6	0	0	0	0	0.06	0.36	0.23	0.76	0	0	0	0	0	0	0	0	0	0	0	0	0	0	0.06	0.13	0	0.46	0	0	0	0.09	0.05	0	0	0	0.23	0	0	0	0	0	0	0	0.03	0	4.36	2.5
FvH4_1g02490	gene31122	ATSPS1F,SPS1F	sucrose phosphate synthase 1F	30.39	22.84	46.34	55.2	59.85	68.04	95.34	97.02	46.1	45.01	60.96	69.42	103.73	97.34	132.72	118.61	84.05	96.38	153.64	223.17	172.78	114.24	51.15	69.82	39.82	60.11	9.47	69.52	55.65	71.92	77.5	65.92	40.83	46.98	0.57	67.44	41.74	192.96	173.51	52.4	77.25	87.92	92.12	86.14	33.02	16.94
FvH4_1g02500	gene31121	HHP1	heptahelical transmembrane protein1	26.48	36.3	26.46	34.77	111.51	120.1	346.03	311.26	40.23	51.92	83.51	78.72	16.95	14.52	10.14	10.68	5.59	6.5	6.64	6.94	6	5.85	10.58	19.51	10.75	14.49	9.58	6.72	4.32	78.7	65.35	254.15	65.39	127.52	2139.98	109.78	47.32	73.48	215.78	120.49	117.98	117.57	124.74	138.44	55.61	8.44
FvH4_1g02510	gene31120		Exostosin family protein	0	0	0	0	0.13	0	0	67.93	0.01	0	0	0	0	0	0	0	0	0	0	0	0	0	0	0	0	0	0	0	0	0	0	0	0	0	53.09	0	0	0	1.21	0	0.02	0	0	0	0	0
FvH4_1g02511	gene35270		Exostosin family protein	0	0	0.01	0	0	0	0	0	0	0	0	0.02	0	0	0	0	0	0	0	0	0	0	0	0	0	0.01	1.5	0.61	3.31	1.96	0.35	0.81	0	0.04	0	0.86	0.47	0	0	0	0	0.06	0.09	0.01	10.82	0.78
FvH4_1g02520	gene35271		Exostosin family protein	0	0	0	0	0.18	0.02	0	0	0	0	0	0.47	0.02	0.05	0.04	0	0	0	0	0	0	0.01	0	0	0	0	0.83	0.14	0.05	165.56	46.31	27.55	0	3.57	0	40.72	0	0.02	0.02	0.04	0.53	3.52	3.3	0.45	0.02	0
FvH4_1g02521	gene31118		F-box family protein with a domain of unknown function (DUF295)	0	0	0.01	0	1.12	0.11	0	0	0	0	0	0	0	0	0	0	0	0	0	0	0	0	0	0	0	0	0	0	0	0	0	0	0	0	0	0	0	0	0	0.03	0	0	0	0	0	0.01
FvH4_1g02530	gene31117	ATMAK10,MAK10	MAK10 homologue	11.43	7.42	11.29	13.59	8.32	11.03	11.09	11.25	12.62	9.11	12.98	7.78	10.37	10.41	8.6	8.54	8.4	10.44	10.83	8.55	10.1	9.87	7.1	4.7	7.47	4.31	4.16	12.12	4.64	9.3	9.6	8.14	9.8	8.97	0.05	10.13	7.03	10	8.45	8.69	8.79	7.8	7.43	8.31	12.34	12.46
FvH4_1g02540	gene31116		ENTH/ANTH/VHS superfamily protein	23.09	17.38	27.57	46.54	31.09	32.33	60.1	39.16	39.31	37.18	39.48	54.86	65.7	37.1	41.1	30.74	51.44	61.65	33.1	43.2	39.13	46.88	43.58	33.71	35.68	31.53	4.06	16.02	12.85	48.16	65.28	39.34	56.58	77.55	0.24	62.04	58.14	66.34	111.71	63.44	65.53	100.06	126.01	115.61	91.65	147.68
FvH4_1g02550	gene31115		BSD domain-containing protein	17.71	18.17	21.45	21.96	27.38	24.88	33.63	29.65	22.12	23.03	27.36	22	20.27	17.31	15.74	12.13	12.62	17.95	18.22	17.05	15.68	15.54	16.51	12.97	15.24	12.6	4.99	11.44	13.74	25.54	33.27	32.27	23.78	21	1.65	26.23	13.35	47.14	51.02	17.35	25.51	28.17	32.94	42.71	16.87	11.84
FvH4_1g02560	gene31114			0.58	1.25	1.64	0.93	0.78	1.37	1.57	1.68	2.38	2.05	2.45	2.21	3.41	2.71	0.71	0.51	0.16	3.49	1.4	0.82	0.42	0.32	0.71	0.49	0.64	0.39	0.35	0.15	0.39	1.92	1.21	1.35	4.09	1.19	0	3.04	3.99	0.29	0.5	2.09	2.8	2.04	1.69	1.17	0.17	0.04
FvH4_1g02561	gene31113			0	0	0	0.04	0	0	0	0	0	0	0	0	0.08	0.06	0	0	0	0	0	0	0	0	0	0	0.07	0	0	0	0	0	0	0	0	0	0	0	0.84	0	0	0	0	0	0	0	0	0
FvH4_1g02570	gene31112		Bifunctional inhibitor/lipid-transfer protein/seed storage 2S albumin superfamily protein	487.41	617.12	727.84	1569.02	546.56	806.26	104.67	94.54	760.56	751.41	518.8	593.5	1217.77	943.38	248.52	123.94	6.46	769.33	587.45	252.25	142.23	11.83	13.92	0.03	18.04	0.05	115.19	668.85	182.72	13.66	4.13	6.13	2305.83	378.52	1.14	82.52	893.87	23.45	7.63	101.8	34.84	7.77	8	15.91	225.2	0.78
FvH4_1g02580	gene31111		Tetratricopeptide repeat (TPR)-like superfamily protein	26.92	27.9	34.76	45.73	34.59	40.18	42.02	24.69	46.52	42.1	37.69	29.94	30.05	29.33	20.93	15.27	19.21	27.69	26.46	20.86	17.87	20.24	12.68	7.68	9.37	7.25	21.53	31.9	11.37	27.39	20.41	16.14	33.02	29.3	1.81	32.19	17.95	24.55	26.47	33.13	26.93	24.11	23.24	21.86	23.93	20.25
FvH4_1g02590	gene31110			6.5	4.95	7.44	11.19	7.99	6.39	5.55	4.06	11.43	13.25	9	6.09	4.65	4.27	3.27	3.16	3.11	4.94	4.43	3.46	3.45	3.84	1.74	1.89	1.68	1.67	1.43	8.07	7.86	3.61	3.54	2.36	7.45	5.23	0.23	5.42	4.56	4.64	4.82	5.96	4.49	2.9	3.43	2.46	2.43	2.11
FvH4_1g02620	gene31108	DIN10	Raffinose synthase family protein	1.56	6.51	6.26	6.76	279.01	27.41	56.02	50.28	14.71	3.2	2.08	41.94	3.17	5.78	46.45	36.02	18.24	1.47	17.35	36.42	37.89	4.6	5.19	7.05	13.67	8.57	7.27	0.93	0.4	19.68	8.29	6.64	1.92	29.11	0.76	24.46	166.32	1.03	728	34.68	14.42	31.21	70.37	16.5	121.56	457.36
FvH4_1g02621	gene31107		BED zinc finger ;hAT family dimerisation domain	55.17	67.24	83.39	98.18	62.59	60.06	52.09	38.83	119.57	139.09	94.41	71.07	44.41	41.43	30.16	21.65	21.98	31.65	31.39	25.29	22.38	21.21	13.8	6.03	10.96	6.84	24.58	64.89	19.19	35.69	26.89	21.74	66.76	56.75	2.48	46.57	31.58	27.81	36.61	64.17	45.55	32.52	33.55	39.39	34.35	17.38
FvH4_1g02622	gene38796			0	0	0.05	0	1.9	0.12	0	0	0.06	0.11	0	0	0	0	0	0	0	0.1	0	0	0	0	0	0	0	0	0	0	0	0.12	0	0	0	0.08	0	0.16	0.13	0.08	0	0.2	0.26	0.14	0	0.14	0	0.06
FvH4_1g02623	gene31106		BED zinc finger ;hAT family dimerisation domain	2.22	1.8	3.21	5.69	19.12	14.42	14.65	4.18	5.06	4.69	3.23	3.38	1.99	1.29	0.42	0.7	1.16	1.73	1.26	0.71	1.02	1.05	0.42	0.56	0.39	0.51	2.09	3	0.74	5.42	2.19	1.96	1.37	3.9	0.25	3.7	1.18	0.64	1.47	2.73	1.94	2.04	2.84	3.96	1.62	1.06
FvH4_1g02630	gene35272		Nucleotide/sugar transporter family protein	0.43	0.06	0.27	0.9	0.3	0.65	6.8	7.94	0.46	0.2	0.47	1.06	0.06	0.13	0	0.09	0.05	0.09	0.07	0.13	0.17	0.12	0.06	0.06	0.07	0	1.25	1.49	0.41	4.46	1.59	0.92	2	4.78	0.03	9.66	2.41	0.85	1.17	0.47	1.39	1.23	0.72	0.48	5.66	0.25
FvH4_1g02640	gene31105		Ubiquitin-like superfamily protein	1.22	0.14	0.33	0	0.45	0.68	1.87	12.16	0.17	0.31	0.97	0.03	0.99	0	0	0	0	2	0.12	0.12	0	0.09	0	0	0	0	0	0.41	1.24	0	0	0.54	2.19	0	66.94	0.06	3.57	0.06	3.42	0.07	0.06	0	0.07	0.2	14.99	0.53
FvH4_1g02650	gene31104		Protein kinase superfamily protein	32.38	28.99	38.36	40.08	46.19	45.03	41.14	9.25	18.58	29.74	65.93	24.69	25.17	22.02	8.67	8.39	4.26	21.49	19.75	16.16	11.23	10.81	7.01	2.82	5.35	2.92	12.96	5.81	7.02	21	21.26	19.58	26.04	26.25	0.14	41.03	9.37	6.07	5.62	37.9	53.61	49.83	52.85	59.54	31.87	5.4
FvH4_1g02660	gene31103		Ubiquitin system component Cue protein	56.9	67.04	59.08	86.55	105.8	84.17	78.74	75.89	72.96	70.66	79.43	66.72	62.07	65.73	69.38	79.56	64.59	56.47	92.09	75.01	82.94	81.25	70.17	64.88	71.76	67.62	16.48	46.84	42.35	55.26	65.82	75.22	73.88	58.67	22.33	66.92	146.26	75.69	193.81	63.24	71.89	104.7	136.67	112.15	109.2	103.19
FvH4_1g02670	gene31102	MSS3	Calcium-binding EF-hand family protein	10.77	18.91	20.11	117.48	32.37	57.49	27.76	3.4	38.69	67.4	10.37	103.06	26.23	8.8	5.78	8.35	6.24	25.48	9.65	18.7	12.45	17.75	27.02	116.61	17.57	89.18	3.84	0.35	0.54	21.65	14.67	10.71	49.6	236.8	0.12	85.21	48	13.74	39.39	180.66	94.54	76.58	49.17	63.83	72.38	48.7
FvH4_1g02671	gene31100			0	0	0	0	0	0	0	0	0	0	0	0	0	0	0	0	0	0	0	0	0	0	0	0	0	0	0	0	0	0	0	0	0	0	0	0	0	0	0	0	0	0	0	0	0	0
FvH4_1g02680	gene31099		RabGAP/TBC domain-containing protein	32.31	27.41	42.51	57.17	72.23	64.62	61.45	61.82	43.45	43.72	52.78	43.58	45.8	54.81	52.56	50.6	46.96	40.47	68.13	64.56	59.88	59.03	41.74	51.14	42.7	48.21	13.73	31.21	18.28	50.06	55.16	45.41	48.67	54.08	13.13	57.07	39.62	50.27	56.39	43.61	60.27	74.52	85.11	71.46	50.68	32.09
FvH4_1g02690	gene31098	AtMYB82,MYB82	myb domain protein 82	5.88	5.84	2.57	2.44	0.8	0.64	0.22	0.15	1.72	0.77	1.2	0.62	0.32	0.58	0.15	0.12	0.03	0.25	2.03	0.08	0.25	0.06	0.19	0	0.21	0.03	0.05	0.36	1.02	0	0	0.17	14.3	3.88	0.19	0.05	0.45	0.1	0.18	0.03	0.41	0	0	0.07	0.54	0.02
FvH4_1g02700	gene31097	IAA29	indole-3-acetic acid inducible 29	2.3	1.76	3.13	4.16	4.62	5.77	0.44	0	2.98	0.92	0.09	0.09	0	0.07	0.05	0.07	0.38	0	0	0.08	0.04	0.82	0.21	0.96	0.1	1.13	2.36	1.26	4.5	0.3	0.13	1.6	4.56	0.04	0	0.15	14.03	0	0.27	0.09	0	0.39	0.25	1.06	0.67	0.55
FvH4_1g02710	gene31095		beta-1,4-N-acetylglucosaminyltransferase family protein	9.79	14.04	11.25	6.55	4.35	4.59	4.18	4.33	8.95	7.94	9.29	5.75	7.53	6.07	5.66	7.2	6.82	8.72	9.2	7.29	9.04	10.2	8.77	5.46	9.21	5.09	11.33	13.81	12.79	6.85	7.41	8.19	6.8	4.19	0.07	6.83	4.91	4.36	3.15	3.18	3.11	4.19	4.15	6.92	3.86	1.2
FvH4_1g02720	gene31094		beta-1,4-N-acetylglucosaminyltransferase family protein	0.02	0.31	0.08	0	1.71	2.22	1.33	5.51	0.01	0	0	0.01	0	0	0	0	0.02	0	0	0	0	0	0	2.66	0	2.71	0.19	0.03	0.09	0.54	2.31	2.26	0.03	0.06	0.27	0.22	0	0.84	0.25	0.02	0.04	0.03	0.2	0.15	0.03	0.01
FvH4_1g02730	gene31093	TPR4,WSIP2	WUS-interacting protein 2	23.41	28.61	41.89	99.43	73.36	94.72	92.69	88.8	72.14	74.58	78.14	70.63	45.53	51.31	29.12	17.68	23.34	47.76	58.56	43.71	29.31	31.69	17.22	25.98	14.42	29.07	12.29	43.18	26.92	118.69	79	65.27	56.05	75.28	16.2	78.89	73.18	157.92	122.4	93.9	56.06	77.03	83.8	60.86	62.47	59.33
FvH4_1g02740	gene31092		NB-ARC domain-containing disease resistance protein	0.18	0.1	0.1	0.23	0.92	0.63	0.41	0.23	0.17	0.28	0.29	0.28	0.35	0.14	0.07	0.06	0.03	0.12	0.11	0.05	0.01	0.07	0.08	0.04	0.03	0.06	0	0.04	0	0.11	0.08	0.04	0.21	0.67	0.01	0.59	0.24	0.08	0.28	0.24	0.17	0.08	0.17	0.03	4.7	3.48
FvH4_1g02750	gene38797			0.26	0.13	0.14	0.22	0.3	0.03	0.34	0.25	0.24	0.25	0.26	0.41	0.11	0.04	0.18	0.06	0.12	0.03	0.07	0	0.04	0.04	0.06	0.09	0.06	0.08	0	0	0	0.03	0.02	0.03	0.19	0.49	0.11	0.3	0.38	0.09	0.18	0.13	0.16	0.15	0.08	0.02	5.07	3.65
FvH4_1g02760	gene31091		ENTH/ANTH/VHS superfamily protein	6.98	8.28	9.09	14.75	8.74	9.16	11.32	9.05	8.67	13.4	6.44	9.17	6.34	12.48	14.72	17.48	19.47	9.63	16.13	15.37	15.09	25.74	25.64	40.43	17.19	38.73	4.47	8.21	8.77	10.64	7.57	7.37	6.06	25.88	0.1	17.88	2.71	1.94	5.44	18.77	12.31	9.14	6.62	7.18	3.31	11.47
FvH4_1g02770	gene31089			3.16	4.08	4.03	4.32	10.15	4.54	1.51	0.97	2.95	2.73	1.93	2.42	3.11	1.24	0.98	1.26	1.38	1.93	1.03	0.7	0.86	1.37	2.15	1.58	2.33	2.28	1.21	5.48	6.98	6.9	7.45	5.99	1.62	11.11	0.09	11.97	1.03	0.72	0.76	3.42	2.02	2.82	2.68	3.91	1.92	1.54
FvH4_1g02780	gene31088	BRIZ1	zinc finger (ubiquitin-hydrolase) domain-containing protein	12.28	8.84	14.36	21.03	18.13	20.08	17.2	12.17	18.03	15.58	14.48	9.7	7.69	7.16	6.61	6.67	5.66	8.42	7.12	5.62	6.32	7.13	5.42	4.3	4.28	4.43	1.7	12.19	8.76	11.65	14.83	12.79	8.21	10.55	1.65	10.43	9.1	13.14	14.24	10.29	9.1	10.53	12.75	12.98	7.59	9.07
FvH4_1g02790	gene31087		RNA-binding (RRM/RBD/RNP motifs) family protein	0	0	0	0.04	38.08	11.15	0.24	0.12	0	0	0	0.05	0	0	0	0	0	0	0	0	0	0	0	0.03	0	0	0.17	0	0	4.26	1.45	3.38	0	0.03	0.04	0.37	0	0.29	0.4	0	0	0.14	0	0.02	0.02	0
FvH4_1g02800	gene31086	ARP6,ATARP6,ESD1,SUF3	actin-related protein 6	9.79	10.71	8.81	10.88	6.53	4.76	6.17	2.52	10.66	11.32	8.52	5.81	6.28	5.25	3.88	4.56	3.31	6.92	3.42	3.72	2.96	3.15	3.35	0.97	3.17	1.03	11.41	10.18	2.46	5.64	3.06	3.2	8.08	6.16	0.19	5.5	3.76	1.64	1.73	7.33	6.25	4.89	3.87	3.53	4.67	4.2
FvH4_1g02820	gene31084		Transducin family protein / WD-40 repeat family protein	20.05	15.11	21.99	28.57	20.35	24.09	25.25	22.71	27.64	27.04	32.18	24.75	29.11	26.2	20.99	14.23	16.69	26.04	21.01	19.72	15.68	18.15	9.2	3.83	6.78	5.08	9.94	31.12	11.95	22.71	17.13	12.33	32.93	29.8	0.35	27.89	9.11	18.57	17.5	35.29	29.23	24.79	20.15	14.78	19.49	14.01
FvH4_1g02810	gene31085	GTB1	global transcription factor group B1	0	0	0.01	0.03	6.99	2.71	0.29	0.02	0	0.05	0	0.02	0.01	0	0	0	0	0.03	0	0	0	0	0	0	0	0	0	0	0.02	0	0.01	0	0.02	0.02	0	0	0.21	0	0.01	0.01	0.01	0	0.02	0.03	0	0
FvH4_1g02811	gene31083			0	0	0.03	0.44	0.33	0	0.06	0.18	0	0	0.05	0.35	0	0.04	0.05	0	0	0	0	0	0	0	0	0.02	0.02	0.11	0	0	0	0	0	0	3.58	0.09	0	0.17	0.07	0	0	0.68	1.04	0.14	0.16	0	0.02	0
FvH4_1g02840	gene31082		Aminotransferase-like, plant mobile domain family protein	0.14	0.12	1.01	4.48	4.3	2.08	6.17	6.97	0.25	0.1	0.9	5.37	0.13	0.18	0.01	0.01	0	0.06	0.15	0	0.02	0.02	0.01	0	0.01	0.01	0.09	0.4	0.09	1.94	0.91	0.34	30.88	1.07	0.23	0.68	0.72	0.99	0.25	16.37	23.27	10.09	5.65	2.53	1.32	0.37
FvH4_1g02841	gene31081			0.1	0.08	0.1	0.07	0.08	0.47	2.1	0.9	0	0.04	0	0.09	0	0	0	0	0	0	0	0	0	0	0	0	0	0	0.1	0	0	0.16	0.06	0.07	0.23	0	0.53	0.11	0	0	0	0	0	0	0	0.05	0.1	0
FvH4_1g02842	gene31080			0	0	0	0.01	1.03	0.13	0	0	0.02	0	0.05	0.04	0.03	0	0	0	0	0	0	0	0	0	0	0	0	0	0	0	0	0	0	0	0	0	0	0	0	0	0	0	0	0	0	0	0	0
FvH4_1g02843	gene34412			0	0.01	0.03	0	8.55	9.92	14.83	17.11	0.14	0.16	0.03	0.07	0	0	0	0	0	0	0	0	0	0	0	0	0	0	0.79	0	0	1.17	0	0	0	0	33.25	0.19	0	0	0.42	0	0.02	0.11	0	0	0	0
FvH4_1g02850	gene31079			39.8	37.68	58.55	18.61	15.57	29.32	22.15	12.78	77.93	57.21	36.56	16.2	11.38	14.48	21.21	17.82	12.73	11.7	11.5	18.14	15.61	9.76	8.59	4.84	8.36	4.41	18.65	29.72	13.8	11.89	15.71	6.87	7.66	12.09	0.05	21.4	6.55	4.95	3.41	5.71	7.47	6.45	6.48	7.08	5.97	2.65
FvH4_1g02860	gene38798	ATBCB,BCB,SAG14	blue-copper-binding protein	1.69	0.25	1	0.11	0.34	0.08	0	0.23	0.68	0.15	0.46	0.03	0.2	0.1	0	0	0	0	0	0	0	0.04	0.1	0.15	0	0.03	0	0.39	0.42	0	0.06	0	0	0.17	0	0.22	0	0	0.13	0.13	0.29	0	0	0	0.06	0.32
FvH4_1g02870	gene35273	ATBCB,BCB,SAG14	blue-copper-binding protein	0.2	0.25	0.22	0.17	0.1	0.1	0.19	0.1	0.34	0.05	0	0.12	0.08	0.06	0	0.06	0	0.08	0.07	0.07	0	0	0.18	0	0	0	0	0	0	0	0	0	0	0.07	0	0.34	1.18	0.2	4.71	0.08	0.71	0.11	0	0.06	0.8	6.23
FvH4_1g02880	gene35274	ATBCB,BCB,SAG14	blue-copper-binding protein	0.43	0	0.45	0.03	0.74	1.18	2.54	10.14	0.59	0.03	0	0.87	0.12	0.13	0.17	0.27	0.42	0.06	0.05	0	0	0.12	1.15	3.05	0.54	0.83	0.19	0.34	0.07	5.08	4.67	3.81	4.71	5.49	0.06	4.49	19.42	0.66	113.15	0.11	1.15	2.94	2.05	10.93	8.01	224.02
FvH4_1g02890	gene35275	ATBCB,BCB,SAG14	blue-copper-binding protein	1.81	1.67	1.31	10.64	2.15	2.51	6.64	69.06	1.24	0.18	0.14	12.39	2.11	1.62	0.82	0.58	0.95	2.45	2.58	0.89	0.76	0.67	2.38	5.99	1.38	3.95	0.37	0.4	0.25	17.11	10.77	5.34	42.38	106.54	0.17	32.57	40.33	3.5	443.6	5.22	4.72	6.83	6.59	21.63	6.93	1239.09
FvH4_1g02900	gene35276	AtENODL14,ENODL14	early nodulin-like protein 14	0	0	0	0.02	0.12	0.12	0.38	0.11	0.04	0	0	0.05	0	0.05	0.03	0	0.09	0	0	0	0	0.02	0.29	0.16	0.17	0.08	0.05	0	0.12	0.04	0.03	0.04	0.7	0.11	0	0	1.53	0.05	19.91	0.16	0.76	1.34	1.57	4.86	3	420.99
FvH4_1g02910	gene31076	AtENODL8,ENODL8	early nodulin-like protein 8	0	0	0	0	0	0	0	0	0	0	0	0	0	0	0	0	0	0	0	0	0	0	0.02	0	0.05	0	0	0	0.08	0	0	0	0	0	0	0	0	0	0	0	0.21	0	0.12	0	0.02	0.15
FvH4_1g02920	gene31074	AtENODL14,ENODL14	early nodulin-like protein 14	0	0	0	0.04	0.19	0.09	0	0	0.05	0	0	0.04	0	0	0	0	0	0	0	0	0	0	0	0	0	0	0	0	0.09	0	0	0.08	0.09	0	0	0	0	0	0	0	0	0	0	0.05	0	0
FvH4_1g02930	gene31073	AtENODL14,ENODL14	early nodulin-like protein 14	0	0	0	0.09	18.23	2414.32	431.45	0	0.25	0	0	0	0	0	0	0	0	0	0	0	0	0	0	0	0	0	0	0	0	0	0	0	0	0	0.08	0	0	0	0	0	0	0	0	0	0	0
FvH4_1g02940	gene31072	UCC1	uclacyanin 1	0	0	0	0	0.08	3.02	0.35	0	0	0	0	0	0	0	0	0	0	0	0	0	0	0	0	0	0	0	0	0	0	0	0	0	0.07	0	0	0	0	0	0	0	0	0	0	0	0	0
FvH4_1g02941	gene31071	AtENODL14,ENODL14	early nodulin-like protein 14	0	0	0	0	0.08	0	0	0	0	0	0	0	0	0	0	0	0	0	0	0	0	0	0	0	0	0	0	0	0	0.08	0	0	0	0	0	0	0	0	0	0	0	0	0	0	0	0.02
FvH4_1g02950	gene31070		Ankyrin repeat family protein	0	0	0	0.03	0.47	0.15	0.01	0.03	0.08	0.03	0.07	0.03	0.16	0.26	1.28	1.29	1.45	0.26	0.07	0.41	0.17	0.17	0.24	0.4	0.25	0.31	0.01	0	0	0.16	0.02	0.01	2.84	0.04	0.01	0.12	0.54	0.04	0.25	0.32	0.08	0.29	0.17	0.14	33.2	13.26
FvH4_1g02960	gene31068	AGL18	AGAMOUS-like 18	0	0	0	0	22.37	8.26	4.41	0.06	0	0.08	0	0	0	0	0	0	0	0	0	0	0	0	0	0	0	0	0	0	0	0.06	0	0	0	0	0	0	0	0	0.09	0	0	0	0	0	0	0
FvH4_1g02970	gene31067	ATBCB,BCB,SAG14	blue-copper-binding protein	0	0.03	0	0	0	0	0	0	0	0	0	0	0	0	0	0	0	0	0	0	0	0	0	0	0	0	0	0	0	0	0	0	0	0	0	0	0	0	0	0	0	0	0	0	0	0.15
FvH4_1g02980	gene31066	ATBCB,BCB,SAG14	blue-copper-binding protein	0.45	0.35	0.78	1.56	0.96	0.36	0.58	0.41	1.14	0.78	0.84	0.52	1.42	0.26	0.05	0.04	0.09	0.89	0.7	0.31	0.28	0.2	0.51	0.13	0.38	0.11	0.08	0.52	0.06	0.5	1.1	0.66	0.54	0.64	0.05	0.86	0.65	0.45	1.05	1.49	1.3	1.72	2.46	1.52	3.01	197.87
FvH4_1g02990	gene31065		Glycosyl hydrolase superfamily protein	16.61	10.69	15.41	21.86	19.17	23.73	34.84	26.27	17.74	19.7	21.23	21.47	28.36	29.02	18.69	20.39	19.13	39.25	46.88	33.49	31.71	31.31	31.3	30.12	28.54	24.41	7.15	28.83	10.64	23.18	31.5	38.32	24.96	10.74	2.45	16.99	15.01	19.72	25.58	26.61	36.58	47.9	53.25	56.79	21.06	15.78
FvH4_1g02991	gene38799		MuDR family transposase	0	0	0	0	0	0	0	0	0	0	0	0	0	0	0	0	0	0	0	0	0	0	0	0	0	0	0	0	0	0	0	0	0	0	0	0	0	0	0	0	0	0	0	0	0	0
FvH4_1g02992	gene31064		MuDR family transposase	0	0	0	0.02	0	0	0	0	0	0	0	0.07	0	0	0	0	0	0	0	0	0	0	0	0	0	0	0	0	0	0	0	0	0	0	0	0	0	0	0	0	0	0	0	0	0.01	0
FvH4_1g02993	gene31063			0	0	0	0	0	0	0	0	0	0	0	0	0	0	0	0	0	0	0	0	0	0	0	0	0	0	0	0	0	0	0	0	0	0	0	0	0	0	0	0	0	0	0	0	0	0
FvH4_1g03000	gene31062		F-box family protein	1.44	1.26	1.23	2.32	1.46	2.1	3.02	0.53	1.9	2.08	1.58	0.73	1.22	0.7	0.19	0.38	0.54	0.96	0.52	0.18	0.41	0.55	0.24	0.06	0.23	0.16	0.23	1.23	0.65	0.86	0.29	0.16	1.89	0.85	0	0.89	2.24	0.07	0.03	1.96	1.12	0.35	0.3	0.51	1.88	1.02
FvH4_1g03001	gene38800		F-box family protein	1.69	0.7	1.03	1.2	0.41	0.78	1.74	0.37	1.67	1.68	1.27	0.76	0.43	0.55	0	0.33	0.39	1.06	0.26	0.67	0.17	0.43	0.73	0.08	0.62	0.09	0.17	0.75	0.14	0.68	0.69	0	1.55	0.46	0	0.53	0.98	0.09	0	1.17	0.56	0	0	0.38	1.72	0.61
FvH4_1g03010	gene31061		chloroplast thylakoid lumen protein	22.55	31.44	21.51	18.88	21.68	17.48	18.38	2.65	20.45	17.38	15.68	13.32	11.31	10.57	12.73	14.04	16.51	12.61	13.19	13.4	14.47	10.75	11.74	3.53	15.25	5.37	21.04	19.35	4.63	6.38	4.16	1.69	51.06	13.44	0.05	12.96	134.56	2.36	1.47	15.96	14.64	17.16	19.61	17.95	4.91	1.42
FvH4_1g03011	gene31060			0	0	0	0	0.09	0.44	0	0.08	0	0	0	0.03	0	0	0	0	0	0	0	0	0	0	0	0	0	0	0	0	0	0	0	0	0	0.37	0.3	0.06	0.09	0	0	0	0	0	0	0	0	0
FvH4_1g03012	gene31059			0	0	0	0	0.08	0.37	0.07	0	0	0	0	0.44	0	0	0	0	0	0	0	0	0	0	0	0	0	0	0	0	0	0	0	0	0	0.58	0	0.15	0	0.05	0	0	0	0	0	0	0	0
FvH4_1g03020	gene31058	ATMBD11,MBD11	methyl-CPG-binding domain 11	56.85	45.67	63.7	150.74	116.57	88.45	54.68	48.76	119.9	130.01	145.49	102.66	87.03	65.9	52.14	49.96	60.87	59.4	65.5	65.23	57.6	52.62	43.17	44.01	38.98	41.14	3.32	46.11	18.37	64.29	74.8	65.13	149.45	103.14	1.83	90.09	162.33	146.07	192.06	107.74	104.54	98.71	97.26	127.14	97.28	35.77
FvH4_1g03030	gene31057			0	0	0	0	0.09	0.08	0	0.48	0.04	0	0	0.48	0	0.15	0	0.11	0	0	0.06	0	0	0	0	0	0.06	0	0	0.16	0	0	0	0	0.08	0.06	0	0.06	0	0	0.07	0.54	0.35	1.22	0.71	0.1	0	0
FvH4_1g03040	gene31056	YAB5	plant-specific transcription factor YABBY family protein	33.83	13.68	18.67	12.56	9.75	12.64	8.49	3.9	37.82	105.43	182.79	107.99	7.6	11.27	2.1	0.97	0.32	0.75	0.59	0.28	0.11	0.09	0.62	0.15	0.87	0.09	73.85	158.81	57.18	2.42	3.54	3.98	142.68	5.12	0.23	4.54	68.18	6	1.45	114.62	117.38	89.38	60.04	66.96	0.07	0.03
FvH4_1g03050	gene31055		nucleoporin-related	39.14	47.01	45.81	56.81	44.17	43.11	66.48	50.94	54.03	55.36	51.61	35.21	25.82	26.2	19.78	17.41	16.86	24.21	22.84	17	16.46	19.31	14.26	9.5	12.29	9.88	34.72	33.24	14.34	25.92	19.16	17.6	29.71	35.78	4.45	29.78	23.48	13.44	17.25	38.06	26.85	21.52	22.41	19.45	27.44	24.67
FvH4_1g03060	gene31054		Nucleoside transporter family protein	0.65	0.14	0.13	0.03	0.03	0.03	0	0.12	0.05	0.01	0.03	0.02	1.55	1.24	1.03	2.59	0.92	2.61	3.33	3.9	4.6	6.96	3.43	1.45	2.44	1.89	0	0.09	0.03	0	0.02	0	2.11	0	0	0	1.13	0	0	0.03	0.09	0.07	0.43	0.52	0	0
FvH4_1g03070	gene31053	ATSFH12,SFH12	SEC14-like 12	0.01	0.01	0	0.02	0.02	0.02	0.1	2.91	0.02	0.03	0.02	0.03	0.04	0	0.02	0	0	0	0.01	0.02	0	0.02	0	0	0	0.01	0.03	0	0	0.02	0	0.1	0.04	0.03	168.12	0	0.02	0.12	9.04	0.07	0.02	0.05	0.02	0.01	0	0
FvH4_1g03080	gene31052		Tetratricopeptide repeat (TPR)-like superfamily protein	35.93	16.1	8.58	13.92	37.63	19.34	20.27	150.77	2.81	11.94	40.42	78.71	56.81	42.42	7.4	6.9	6.78	85.44	88.82	12.48	14.26	15.66	21.4	3.18	20.73	3.19	0.77	1.77	9.52	1.65	0.96	3.11	84.75	1.69	49.78	1.32	1.09	103.29	43.49	7.39	13.15	18.55	20.97	22.12	22.74	10.64
FvH4_1g03081	gene31050			0	0	0	0.04	0	0	0	0.84	0	0	0	0	0	0	0	0	0	0	0	0	0	0	0	0	0	0	0	0	0	0	0	0.09	0	0	2.37	0	0	0	0.08	0	0	0	0	0	0	0
FvH4_1g03090	gene31049	ATSOS2,CIPK24,SNRK3.11,SOS2	Protein kinase superfamily protein	32.57	15.02	26.13	18.33	31.78	25.73	39.26	40.64	26.84	20.41	29.78	50.2	51.11	42.29	29.88	30.23	27.79	48.04	102.39	62.75	51.88	56.01	23.15	24.29	19.73	26.97	2.05	14.89	12.5	36.45	38.9	48.32	34.7	20.42	4.48	28.54	36.24	166.37	103.64	17.43	27.95	56.64	71.85	56.47	40.69	40.31
FvH4_1g03100	gene31048			156.18	75.8	57.21	16.17	20.47	18.18	4.7	0.99	37.23	35.29	39.05	9.18	77	49.64	46.94	48.1	13.68	52.83	56.67	62.65	56.49	28.73	33.95	16.36	31.05	16.79	4.74	19.02	5.82	0.59	1.3	0.93	31.12	4.57	0	1.62	10.09	0.54	0	2.25	3.35	0.91	0.39	0.13	5.29	0.12
FvH4_1g03120	gene38801			0.7	0.69	0.91	10.09	5.31	2.78	0.78	0.37	0.95	1.31	0.66	0.96	0.95	0.16	0	0.1	0.1	0.45	0.2	0.19	0.06	0.09	0.05	0.08	0.1	0.12	1.09	0.66	0.17	0.41	0.25	0.41	1.19	1.14	0.11	0.73	1.79	0.75	1.95	1.04	0.28	0.18	0.22	0.21	0.29	0.3
FvH4_1g03130	gene31045	EBF1,FBL6	EIN3-binding F box protein 1	35.27	34.6	29.56	37.39	18.46	15.21	28.17	40.48	33.13	31.55	35.44	31.72	27.06	53.78	33.4	32.9	25.94	17.69	46.27	30.6	20.33	24.73	45.89	14.05	42.24	15.32	161.23	98.7	95.86	113.67	85.44	70.22	28.28	63.69	2.09	127.95	76.52	18.26	91.57	45.24	67.44	72.85	51.23	42.78	131.59	118.58
FvH4_1g03140	gene35277			41.35	38.02	45.72	37.88	27.58	30.8	30.56	25.28	45.75	42.37	49.74	29.18	42.67	27.41	29.14	24.91	28.7	37.91	37.61	37.1	33.95	37.76	30.33	37.75	30.84	45.42	14.71	19.17	13.58	20.83	23.76	27.04	37.75	28	0.06	28.02	36.92	43.73	74.99	33.04	36.49	30.36	33.82	45.98	54.62	49.47
FvH4_1g03150	gene35278		Ribosomal protein L36	109.07	111.33	94.85	112.08	56.36	82.48	108.66	94.09	103.8	95.49	82.18	63.16	60.66	55.35	46.76	57.11	58.54	55.44	51.71	47.38	46.37	48.77	50.32	117.35	46.62	138.59	172.04	143.47	55.87	75.36	81.85	45.81	54.77	65.17	0.1	74.67	52.07	42.25	71.4	57.03	56.2	38.43	36.12	47.88	65.08	59.16
FvH4_1g03160	gene31043			4.88	9.7	26.57	50.3	61.97	72.94	94.99	18.91	35.66	25.42	24.55	32	10.95	15.85	4.19	0.89	6.06	9.53	9.59	3.82	1.5	2.68	3.71	68.74	3.04	95	1.16	0.42	0.63	47.64	38.9	38.39	44.31	49.39	0.44	48.46	4.95	43.08	427.66	84.42	45.5	52.52	46.96	33.55	79.39	48.24
FvH4_1g03170	gene31042	PLD,PLDALPHA1	phospholipase D alpha 1	0.05	0.12	0.15	0.16	0.49	0.26	0.19	0.09	0.18	0.17	0.14	0.26	0.15	0.25	0.01	0.04	0.1	0.05	0.06	0.01	0.06	0.05	0.13	5	0.03	5.34	0.02	0.07	0.14	0.3	0.13	0.05	0.27	1.06	0.04	0.64	2.18	0.23	8.73	2.86	0.4	0.55	0.29	0.28	17.25	13.52
FvH4_1g03180	gene31041		Ypt/Rab-GAP domain of gyp1p superfamily protein	20.6	14.97	17.81	10.25	10.73	8.03	7.19	5.38	20.43	19.74	25.09	13.86	23.1	28.49	36.57	31.74	33.9	16.93	18.34	21.11	19.28	19.31	26.13	30.27	26.38	38.28	3.77	6.43	2.24	9.83	8.66	8.58	26.35	23.35	0.4	21.42	4.05	9.95	15.95	13.43	10.6	7.11	7.95	10.63	19.9	10.53
FvH4_1g03190	gene31040	SHN1,WIN1	Integrase-type DNA-binding superfamily protein	0.03	0.15	0.05	0.16	0.25	0.06	0	0	0.15	0.03	1.27	2.42	0.1	0.11	0.19	0.04	0.04	0	0	0	0	0	0.02	0	0.04	0	0	0	0	0	0	0	20.64	0.13	0	0.12	0	0.28	0.05	2.03	0.65	0.07	0	0	0	0
FvH4_1g03200	gene31039	ATSPX1,SPX1	SPX domain gene 1	9.05	12.67	5.73	10.47	2.68	4.31	8.86	6.79	6.42	11.69	23.17	21.06	30.18	12.4	9.79	4.68	5.43	25.79	7.05	5.73	3.12	5	9.05	4.23	5.88	2.77	19.6	40.78	21.98	5.23	2.85	11.47	9.25	8.99	1.41	6	2.82	113.56	122.6	17.12	20.8	18.6	16.13	68.55	3.81	2.45
FvH4_1g03201	gene31038			0	0.06	0.28	329.79	11.67	0.14	0	0.48	2.2	0.4	0	0	0	0	0	0	0	0	0	0	0	0	0	0	0	0.03	0	0	0	0.07	0	0	0	0	0.06	0	0	0	0.11	0	0.05	0	0	0	0	0
FvH4_1g03202	gene31037		Peroxidase superfamily protein	0	0	0.03	0.05	0	0	0	0.15	0	0	0.06	0.45	3.19	2.86	0.88	1.42	1.05	4.6	4.17	3.42	2.19	6.89	1.93	3.48	1.02	2.89	0	0	0	4.96	0.73	0.28	0.08	0.24	0.03	3.62	1.15	5.35	2.02	1.66	1.89	1.56	0.83	1.14	30.16	5.06
FvH4_1g03210	gene38802	CYP71B7	cytochrome P450, family 71 subfamily B, polypeptide 7	0	0	0	0	0	0.02	0	0	0	0	0	0.01	0	0	0	0	0	0	0	0	0	0	0	0	0	0	0	0	0	0	0	0	0	0	0	0	0	0	0	0	0	0	0	0	0.02	0.02
FvH4_1g03220	gene38803		Peroxidase superfamily protein	0	0.13	0	0	0.17	0	0	0	0.08	0.07	0.13	0	0	0	0	0	0	0	0	0	0	0	0	0	0	0	0	0	0	0	0	0	0	0	0	0	0	0	0	0	0	0	0	0	0.02	0
FvH4_1g03240	gene31036	ATHO1,GUN2,HO1,HY1,HY6,TED4	Plant haem oxygenase (decyclizing) family protein	26.77	40.7	45.85	31.24	28.93	25.69	107.55	23.45	39.71	40.14	36.12	27.62	23.89	22.38	24.52	26.11	29.4	19.55	25.98	25.84	25.59	29.57	18.89	36	18.18	34.82	22.28	27.24	16.24	39.67	47.54	84.26	34.09	26.8	0.11	24.73	104.66	25.58	112.48	21.78	40.01	73.16	100.66	102.6	53.46	27.11
FvH4_1g03250	gene31035		Plant invertase/pectin methylesterase inhibitor superfamily	0	0	0	0	0	0	0	0	0	0	0	0	0	0	0	0	0	0	0	0	0	0	0	0	0	0	0	0	0.04	0	0	0	0	0	0	0	0	0	0	0	0	0	0	0	0	0
FvH4_1g03260	gene31034		DnaJ/Hsp40 cysteine-rich domain superfamily protein	89	112.96	112.24	83.38	112.61	95.34	76.03	41.47	105.72	85.14	96.21	78.62	90.78	128.76	176.56	280.03	276.61	80.44	177.43	201.36	285.13	241.16	170.59	436.22	189.71	496.87	67.65	86.3	51.45	49.28	58.69	49.52	271.63	45.45	0.08	60.92	558.18	20.23	30.78	82.84	136.06	128.67	122.78	153.94	69.14	26.25
FvH4_1g03270	gene31033			10.12	11.16	15.53	12.7	25.21	38.43	17.29	19.08	15.4	12.31	14.56	13.68	13.06	11.01	12.11	14.48	21.24	10.1	17.76	17.38	18.81	24.01	19.96	38.21	21.09	38.71	3.35	4.71	2.73	14.49	16.19	13.88	27.7	13.81	0.1	18	84.29	14.59	16.07	10.67	21.95	21.89	30.19	38.67	16.95	10.02
FvH4_1g03280	gene31032			22.23	27.49	21.48	21.33	14.7	14.01	16.53	13.87	24.43	23.93	22.47	19.11	16.51	13.32	6.67	9.06	8.45	14.93	11.6	12.43	12.33	15.23	16.13	35.34	14.99	32.02	20.59	25.99	10.8	13.14	11.06	8.54	15.2	15.05	3.28	15.07	6.98	11.76	7.57	14.71	15	10.64	9.72	8.82	12.12	7.29
FvH4_1g03290	gene31031		Rhamnogalacturonate lyase family protein	0.02	0	0.02	0.02	2.35	0.08	0.04	0.02	0	0.02	0.05	0.03	0.02	0	0	0	0	0	0	0	0	0	0	1.15	0.01	1.17	0	0.02	0	0	0.01	0	0.02	0	0.03	0.01	0.17	0	0	0.02	0	0	0	0	0	0
FvH4_1g03300	gene31030		Rhamnogalacturonate lyase family protein	0	0.02	0.07	0.01	0.21	0.07	0.71	116.57	0.1	0.01	0	0.03	0.03	0.14	0.03	0	0.04	0	0.21	0.09	0	0.06	0.02	34.51	0.03	27	0.02	0.02	0	0.04	0.01	0.02	0.05	0.04	929.12	0.27	0.12	0.43	32.5	0.01	0.14	0.08	0.16	0.01	0	0
FvH4_1g03310	gene31029		Pectin lyase-like superfamily protein	0.09	0.12	0.13	4.18	60.24	66.64	30.97	0.52	0.27	0.59	0.22	0	0	0	0	0	0.02	0	0	0	0	0	0.06	31.02	0.04	48.19	11.36	11.07	0.93	0.62	1.16	1.63	0	0	4.78	0.38	0	0	0.66	0	0	0.07	0.18	0.24	0.24	0.05
FvH4_1g03311	gene31028		RING/U-box superfamily protein	0	0	0	0.39	2.75	1.2	0.37	0	0.03	0	0	0	0	0	0	0	0	0	0.04	0	0	0	0	0.08	0	0.02	0	0.12	0	0	0	0	0	0	0.16	0	0.07	0	0	0.05	0	0	0	0.04	0	0
FvH4_1g03320	gene35279		Protein of unknown function (DUF3414)	21.41	14.03	22.83	26.69	20.12	17.57	21.95	10.33	26.68	22.86	31.74	11.6	21.41	16.57	10.6	7.8	9.51	20.07	13.94	11	10.57	14.96	5.57	3.71	4.16	4.86	4.59	29.69	7.17	16.84	9.82	7.69	24.9	20.03	0.02	18.75	8.56	6.88	5.19	23.09	15.99	10.57	9.1	9.28	13.79	10.07
FvH4_1g03330	gene35280	PR5K	PR5-like receptor kinase	0.41	0.31	0.34	0.43	0.34	0.29	0.33	0.28	0.39	0.45	0.78	0.66	0.71	0.42	0.17	0.09	0.09	0.6	0.24	0.1	0.03	0.04	0.21	0.12	0.05	0.1	0.08	0.17	0.14	0.62	0.31	0.14	3.81	0.93	0	0.86	0.33	0.07	6.28	1.42	0.81	0.39	0.45	1.17	0.17	0.92
FvH4_1g03331	gene38804		Protein kinase superfamily protein	1.7	1.07	1.06	1.06	0.67	0.4	0.53	0.16	2.42	2.21	1.37	2.33	1.29	0.66	0.33	0.26	0.35	1.44	0.44	0.22	0.13	0.31	0.53	0.6	0.3	0.42	0.23	0.3	0.33	1.29	0.83	0.6	11.48	8.74	0	3.2	2.91	0.67	5.71	7.52	3.08	1.85	1.28	1.85	8.05	13.58
FvH4_1g03350	gene31026	LPA66	Pentatricopeptide repeat (PPR) superfamily protein	4.25	5.13	5.97	8.83	6.52	6.73	8.87	8.33	6.48	7.62	6.22	5.52	5.07	5.47	3.8	2.7	3.42	5	3.61	2.42	2.75	2.99	3.07	3.06	3.19	2.91	4.98	6.42	1.79	4.59	2.81	2.94	4.33	5.14	7.86	4.81	2.55	6.05	4.48	5.44	4.93	2.83	2.95	3.09	2.1	1.84
FvH4_1g03340	gene31025		Core-2/I-branching beta-1,6-N-acetylglucosaminyltransferase family protein	43.61	39.6	39.87	38.79	34.6	35.46	26.64	22.3	36.86	46.26	54.12	50.78	99.22	77.02	54.62	59.29	50.56	106.65	111.54	95.13	85.89	83.75	105.07	65.8	104.08	61.43	4.38	12.93	5.18	7.13	6.94	6.61	41.55	10.24	0.1	10	8.43	12.92	16.71	55.49	52.83	46.45	35.78	36.4	24.22	11.2
FvH4_1g03360	gene31024		Drug/metabolite transporter superfamily protein	206.63	271.85	219.79	261.13	126.66	147.68	183.99	98.28	238.27	295.49	226.76	300.52	213.15	246.88	127.18	116.75	109.86	199.95	169.22	147.54	139.09	162.85	177.23	116.09	136.8	124.99	374.34	301.34	109.08	198.7	305.79	124.13	173.08	249.04	0.6	194.47	42.46	111.4	84.77	190.17	161.77	122.01	137.65	105.87	142.9	102.72
FvH4_1g03370	gene31023		Major facilitator superfamily protein	0.07	0.04	0.03	0.66	1.47	6.92	34.95	67.63	0.04	0.05	0.02	0.12	0.11	1.57	0.5	0.19	0.22	0.26	5.01	0.7	0.22	0.14	0.46	0.32	0.28	0.56	0.28	0.22	0.02	0.13	1.7	0	0.29	0.06	0.12	0.01	6.43	0.27	3.85	0.1	0.41	0.05	0.31	0.11	0.62	0.12
FvH4_1g03371	gene35281		Zinc finger C-x8-C-x5-C-x3-H type family protein	20.74	18.26	28.19	10.16	12.27	17.56	16.43	12.21	17.56	14.61	13.65	18.18	32.55	43.62	50	44.85	40.8	34.4	39.37	38.28	35.63	45.73	42.75	35.59	36.61	38.74	10.62	11.11	9.04	19.81	17.48	12.49	8.66	36.15	0.04	27.38	3.97	2.31	4.57	15.3	19.19	13.69	11.59	9.94	18.84	15.86
FvH4_1g03372	gene31022		RING/U-box superfamily protein	46.55	43.25	52.61	43.66	41.59	38.72	36.31	30.68	43.8	60.09	31.3	41.23	33.77	25.6	23.53	25.51	23.57	30.9	27.6	30.92	26.06	26.46	32.7	30.41	29.63	26.71	10.62	16.5	10.97	26	26.57	28.6	28.81	118.94	0.83	66.88	30.65	29.3	37.58	91.99	50.52	40.36	43.89	45.28	53.42	41.07
FvH4_1g03400	gene31020			5.71	11.55	14.46	18.18	14.86	14.29	14.6	12.86	16.39	19.65	11.91	18.59	15.52	20.88	19.96	23.44	23.03	17.22	19.13	24.76	19.06	21.06	20.29	14.85	19.23	10.15	6.57	11.85	7.89	11.59	10.38	12.25	11.4	18.97	0.15	16.3	6.83	11.16	11.91	16.78	17.12	21.3	19.12	19.22	22.96	13.28
FvH4_1g03410	gene31019		RING/U-box superfamily protein	48.33	54.99	69.64	63.92	51.79	64.58	55.88	41.03	57.73	71.32	46.86	54.54	54.4	64.37	58.82	56.21	55.19	59.95	70.69	69.36	64.19	60.49	75.08	53.33	69.11	46.32	23.81	32.84	23.75	40.8	41.68	39.24	37.65	154.27	1.07	93.06	29.77	42.3	44.08	128.29	69.31	63.15	63.46	67.84	76.71	60.48
FvH4_1g03420	gene31018	FLA6	FASCICLIN-like arabinogalactan 6	0	0.33	0.48	1.84	1.83	4.87	15.06	20.45	0.93	1.42	7.01	17.01	0.21	0.33	0.12	0	0.07	0.69	0.67	0.18	0.16	0.03	0.12	0.02	0.11	0	0	0.05	0	0.82	0	0.04	8.78	0.24	0.29	0.27	51.83	8.26	0.31	0.04	0.18	0.17	0	0.09	237.39	9.72
FvH4_1g03430	gene31017		Pentatricopeptide repeat (PPR) superfamily protein	1.2	1.22	2.15	2.43	1.22	1.43	2.89	0.73	2.69	2	1.53	0.85	1.38	1.28	0.81	0.77	0.71	1.47	1.02	0.52	0.74	0.94	0.73	0.21	0.68	0.32	2.46	2.29	0.43	1.27	0.7	0.45	0.78	1.2	0	1.16	0.38	0.3	0.34	1.22	1.54	0.6	0.45	0.59	0.86	0.35
FvH4_1g03440	gene38805			14.6	9.65	8.99	4.96	6.31	3.1	2.49	3.75	6.81	8.11	8.47	4.46	5.11	3.57	2.68	2.42	3.68	3.6	3.27	2.67	3.89	3.3	3.47	2.94	3.75	3.13	2.44	3.38	4.87	1.89	3.66	10.64	8.12	3.19	0	3.7	2.1	0.7	0.82	3.2	2.51	4.43	2.25	3.19	6.61	0.84
FvH4_1g03450	gene38806			4.52	1.79	2.78	1.15	1.25	0.91	0.88	0.88	1.43	1.52	1.71	1.18	3.85	1.68	1.15	0.76	0.49	3.64	1.43	1.16	0.96	1.01	0.61	0.5	0.67	0.69	0.35	0.89	0.82	0.96	1.1	2.15	1.56	1.66	0	2.4	0.28	0.44	0.1	1.19	1.6	0.6	0.57	0.38	2.79	0.52
FvH4_1g03460	gene31016		Ribosomal protein L7Ae/L30e/S12e/Gadd45 family protein	727.85	831.09	718.71	764.16	319.77	343.29	370.85	168.2	776.84	761.68	639.56	389.64	476.08	524.49	426.18	510.04	475	458.06	470.09	403.24	449.67	505.19	627.93	403	671.67	422.34	1465.29	818.44	110.24	424.45	323.66	207.12	349.93	449.73	5.42	383.56	285.67	154.84	175.21	416.41	376.42	294.02	299.94	294.26	421.09	271.27
FvH4_1g03470	gene31015		Peptidase S24/S26A/S26B/S26C family protein	115.42	83.09	91.76	61.7	39.59	51.51	71.22	67.3	90.54	90.51	104.03	64.98	76.35	66.18	56.52	66.31	56.71	64.78	74.29	78.48	69.17	79.08	83.39	112.92	84.78	108.99	53.79	58.62	31.97	67.07	69.75	42.86	49.04	75.01	0.63	84.31	10.84	40.32	24.07	52.29	63.1	48.05	35.47	30.63	49.67	42.65
FvH4_1g03480	gene31014	ATCRT1	RING/U-box superfamily protein	3.05	3.24	2.49	0.61	0.23	0.29	0.56	0.14	1.33	1.04	1.24	0.57	1.03	0.89	0.98	0.61	0.11	0.36	1.33	1.18	0.87	0.32	0.27	0.19	0.32	0.28	2.43	0.63	0.38	0.08	0.06	0.07	0.65	0.46	0	0.05	0.24	0.1	0	0.9	0.68	0.08	0.06	0.08	0.7	0.44
FvH4_1g03481	gene38807	RHC2A	RING-H2 finger C2A	0.29	0.34	0.31	0.17	0	0	0	0	0.09	0.15	0.15	0.15	0	0.04	0	0	0	0	0.04	0	0	0	0	0.08	0.05	0.09	0.17	0	0	0	0.29	0.4	0	0.13	0.05	0.04	1.02	0.04	0.4	0.26	0.05	0	0.05	0.22	8.42	7.15
FvH4_1g03490	gene31012		Heat shock protein DnaJ, N-terminal with domain of unknown function (DUF1977)	59.5	56.86	64.84	79.62	81.15	69.99	89.39	97.31	63.82	77.74	73.99	83.67	68.88	70.13	73.67	71.63	78.89	67.37	75.23	77.18	74.96	81.04	106.84	99.71	101.61	106.16	29.62	44.62	20.6	88.36	86.69	78.69	68.65	104.7	39.11	94.56	56.53	95.8	100.26	87.45	85.28	81.1	84.33	86.27	71.28	62.06
FvH4_1g03500	gene31011		ribosome biogenesis regulatory protein (RRS1) family protein	70.79	44.32	75.17	145.08	69.48	88.05	87.24	50.5	148.26	144.09	119.71	73.86	102.22	99.37	93.59	93.07	105.17	106.42	88.34	73.79	79.81	92.65	113.59	193.97	116.88	213.49	17.88	90.67	11.76	80.97	72.57	51.22	73.49	68.77	0.03	77.82	69.82	39	40.01	95.6	83.57	55.69	47.32	49.88	104.25	100.49
FvH4_1g03510	gene31010	ATBT1,EMB104,EMB42,SHS1	Mitochondrial substrate carrier family protein	0	0	0.03	0.07	0.06	0.12	0.89	0.43	0.01	0.03	0.07	0.05	0.02	0.02	0	0	0	0.07	0	0	0	0	0.01	0.02	0.01	0	0	0	0.03	0.06	0.02	0.03	0.68	0	0	0.04	19.48	0.4	0.14	0.25	0.06	0.31	0.41	0.31	0	0
FvH4_1g03520	gene31009		P-loop containing nucleoside triphosphate hydrolases superfamily protein	18.27	22.66	38.25	41.98	17.35	31.98	31.33	8.41	46.44	34.95	25.92	18.68	26.71	22.2	19.47	20	12.07	21.24	16.62	17.54	16.85	12.03	10.52	2.07	8.94	2.29	16.8	22.66	5.39	16.86	10.7	6.1	6.35	19.51	0.17	22.57	2	3.98	1.28	28.64	31.27	34.31	40.26	22.21	9.3	3.08
FvH4_1g03530	gene31008			0.02	0.02	0.02	0	8.2	1.68	1.42	0.28	0.02	0.02	0.03	0.07	0	0.03	0	0	0	0	0	0	0	0	0	0	0	0	0	0	0	0	0	0	0	0.09	0.07	0.06	0	0	0.4	0	0	0	0	0	0.33	0.1
FvH4_1g03540	gene31007	emb1187	Protein kinase superfamily protein	10.87	7.28	10.98	15.96	40.33	160.41	146.95	34.59	16.46	13.96	17.89	13.08	7.44	6.9	6.49	4.73	3.82	6.16	3.71	3.44	3.23	3.57	2.9	9.12	2.61	9.48	1.39	8.5	2.32	15.32	17.88	17.99	18.52	11.48	20.19	10.72	16.65	20.07	334.46	14.02	14.93	15.91	19.53	22.39	36.89	47.31
FvH4_1g03541	gene31006		Galactose oxidase/kelch repeat superfamily protein	21.38	24.33	26.03	36.85	41.05	15.05	13.08	5.85	27.55	27.06	19.6	19.12	23.78	11.24	4.76	3.17	2.61	21.59	10.93	5.67	3.35	3.17	2.73	1.26	1.91	1.1	17.08	17.02	4.62	8.7	8.24	8.21	15.81	15.74	0.17	15.24	12.77	51.56	77.16	18.08	16.53	12.57	8.48	9.99	35.05	31.64
FvH4_1g03542	gene31005			0.61	4	2.33	2.07	2.29	2.74	1.79	0.85	2.14	2.73	1.93	2.46	2.56	0.6	0.7	0.13	0.22	2.49	0.6	0.8	0	0.05	0.06	0.19	0.25	0.38	1.32	0.19	0	1.02	1.42	1.7	3.12	3.18	0.17	2.6	0.53	2.4	12.39	0.65	0.64	0.56	0.51	0.69	1.29	0.93
FvH4_1g03550	gene31004			13.74	13.94	17.87	16.61	14.12	14.05	15.58	16.35	16.8	16.76	13.85	16.47	12.38	6.81	5.12	4.21	5.89	8.75	7.75	6.58	6.38	7.22	5.05	8.08	4.65	10.53	11.43	13.18	4.73	21.82	17.38	16.81	12.41	24.61	2.12	28.18	13.57	26.91	43.2	13.37	9.19	7.19	8.23	10.79	10.84	10.7
FvH4_1g03551	gene38808		Lactoylglutathione lyase / glyoxalase I family protein	2.17	11.5	6.84	6.12	69.96	3.1	3.58	19.06	7.18	2.22	1.83	104.27	1.41	0.99	54.07	147.76	16.93	1.17	13.29	63.09	166.22	16.92	0.95	1.31	4.31	3.94	1.5	4.62	176.52	27.73	22.58	142.1	1.67	7.57	84.92	16.84	248.63	15.01	345.4	0.97	1.07	4.47	10.83	21.01	20.34	77.61
FvH4_1g03560	gene31003		Dynein light chain type 1 family protein	0	0.03	0	0.05	0	0	0	1.24	0	0.11	0.95	5.22	1.49	4.87	4.19	1.46	0.73	9.95	31.47	24.12	17.41	12.87	0.27	2.72	0.54	3.75	0.33	0	0	17.87	3.88	2.46	0.24	13.23	0.16	30.47	6.75	17.57	1.94	1.26	2.29	1.89	0.9	0.11	10.03	1.03
FvH4_1g03570	gene31002			57.41	77.62	48.82	55.15	31.6	19.87	19.33	20.63	29.76	34.21	36.16	110.61	61.51	85.19	117.36	133.51	158.27	57.38	110.51	153.87	194.38	175.47	140.72	206.66	146.33	207.04	17.07	22.61	10.29	40.19	51.9	37.79	72.02	146.78	6.53	76.31	201.57	144.95	301.36	179.09	71.54	57.51	78.97	92.82	245.91	194.47
FvH4_1g03571	gene38809			3.08	2.86	3.35	3.96	4.32	6.95	8.28	7.59	4.16	3.23	2.59	2.67	2.29	2.45	1.81	1.56	1.19	2.23	2.22	2.12	1.57	1.93	1.62	1.45	1.61	1.22	0.71	2.41	0.87	5.05	3.58	2	2.18	5.27	1.15	6.68	1.31	1.85	0.72	10.47	2.94	2.59	3.94	2.79	0.63	0.46
FvH4_1g03572	gene35282		CCCH-type zinc finger family protein	1.39	1.59	2.37	2.08	3.17	4.11	5.95	5.29	3.42	2.2	2.07	1.74	1.64	1.68	1.79	0.8	1.05	1.12	1.39	1.35	1.19	1.27	0.89	0.9	0.73	0.95	0.45	1.61	1.04	3.38	2.09	0.91	1.28	4.1	1.05	3.16	1.12	1.27	0.96	10.76	2.42	2.66	2.34	1.85	0.87	0.58
FvH4_1g03580	gene35283		FAD/NAD(P)-binding oxidoreductase	85.73	65.64	88.18	123.76	97.24	99.09	138.24	115.69	103.09	106.16	122.95	92.03	106.43	151.68	135.16	128.31	107.5	118.08	138.24	116.44	126.7	120.56	106.74	113.84	107.29	129.2	45.52	122.48	30.95	123.59	107.42	72.81	96.69	137.44	1.28	158.84	39.19	41.12	41.45	114.39	112.69	88.08	91.14	71.27	98.25	85.7
FvH4_1g03590	gene31000		aspartate-glutamate racemase family	6.23	8.35	15.54	2.66	3	1.38	2.88	0.22	4.44	3.22	3.66	0.59	9.97	23.44	15.02	16.47	3.49	15.39	35.9	11.93	10.07	19.17	7.58	3.75	7.93	4.75	0	0.76	0.07	3.16	2.69	2.52	7.76	1.48	0.03	4.11	0.36	0.16	0.21	0.6	0.31	0.23	0.94	1.2	17.02	0.38
FvH4_1g03600	gene30999	ATNUDT19,ATNUDX19,NUDX19	nudix hydrolase homolog 19	37.61	33.48	40.95	42.91	38.9	41.6	39.29	37.64	39.45	40.29	51.89	51.51	65.31	79.13	118.37	124.1	120.78	51.54	70.45	97.1	100.55	93.24	86.61	91.82	92.1	103.79	18.82	32.51	31.83	67.28	58.42	47.49	75.96	64.72	0.63	76.11	79.88	31.89	81.1	50.37	74.18	89.45	78.52	69.05	56.78	90.02
FvH4_1g03610	gene30998		Zinc finger (CCCH-type) family protein	6.46	5.5	6.01	13.71	27.35	30.17	37.7	19.61	7.06	6.47	5.36	6.02	12.69	13.41	12.24	13.03	11.72	17.24	11.65	9.53	10.02	12.08	12.41	11.2	14.3	16.23	9.25	13.13	2.5	11.19	5.56	3.77	1.77	7.86	0.7	9.38	3.57	2.14	2.13	9.71	8.62	4.55	1.95	3.38	13.15	26.37
FvH4_1g03630	gene38810		Ran BP2/NZF zinc finger-like superfamily protein	0.79	0.08	0.12	0.04	0.4	0.47	1.18	1.82	0.05	0	0.08	0.22	0	0.12	0.3	0.24	0.21	0.31	0.13	0.21	0.06	0.57	0.53	9.86	0.35	10.38	0	6.47	5.32	1.18	2.95	2.5	0.56	0.8	0.08	1.8	9.19	0.58	0.97	0.39	1.02	0.75	1.23	1.27	3.09	80.47
FvH4_1g03650	gene30996			4.13	6.64	5.12	1.71	20.69	4.09	2.33	1.55	2.11	2.12	2.61	2.24	2.16	2.2	2.41	2.71	3.12	1.82	1.6	1.81	2.19	2.05	2.74	2.39	2.03	2.44	15.3	35.29	19.98	1.86	1.83	2.06	1.38	1.45	0.31	1.11	1.89	1.44	1.66	1.07	1.69	1.06	0.98	2	3.95	3.79
FvH4_1g03660	gene30995			0.16	0	0	0.04	0.13	0.21	0.06	0.15	0	0	0.05	0	0	0	0	0	0	0	0	0.02	0	0	0	0.02	0.02	0	32.31	140.96	117.78	0.61	1.15	3.03	0	0.11	0	0.13	0.1	0.04	0.02	0.05	0	0.07	1.55	4.25	0.01	0
FvH4_1g03670	gene30994			0	0.05	0.28	0	0.61	0	0	0	0	0.05	0	0	0	0	0.09	0	0	0.09	0	0	0	0	0	0	0.04	0	4.79	11.21	9.6	0	0.09	0.63	0	0	0	0	0	0	0	0	0	0	0	0.74	0.03	0
FvH4_1g03680	gene30993		Lactoylglutathione lyase / glyoxalase I family protein	0.6	0.62	3.65	5	9.65	5.23	13.33	1.31	1.35	3.25	9.89	20.17	15.13	20.48	57.63	75.76	61.15	13.62	14.51	35.24	28.36	35.82	51.07	24.82	55.26	34.61	0.09	0	0	0.35	0.16	0	11.43	9.3	0	9.89	2.87	3.92	1.94	23.94	22.69	3.8	1.12	0.28	66.01	20.7
FvH4_1g03690	gene30991			9.27	7.53	10.32	11.33	12.34	8.91	10.49	7.26	14.56	12.59	13.87	9.86	10.35	8.04	4.58	4.27	3.75	8.26	6.74	5.71	5.67	4.99	5.68	3.89	5.66	4.24	5.36	6.7	2.78	11.31	7.49	5.59	11.52	9.77	1.93	11.83	5.19	15.23	14.4	7.12	7.27	7.07	6.66	8.48	8.32	5.32
FvH4_1g03700	gene30990	OTP82	Tetratricopeptide repeat (TPR)-like superfamily protein	0	0	0.02	0	0	0	0	0	0	0	0.08	0.04	0	0	0	0	0	0	0	0	0	0	0	0	0	0	0	0	0	0	0	0	0	0	0	0	0.1	0	0	0	0	0	0	0	0	0
FvH4_1g03710	gene30989	OTP82	Tetratricopeptide repeat (TPR)-like superfamily protein	0.73	3.11	1.58	0.08	1.8	0.61	0.49	0.07	0.25	0.08	0.03	0.07	0.03	0	0	0	0	0.03	0	0	0.02	0	0	0	0	0	0	0.24	0.04	0.19	0.06	0	0.18	0.03	0	0	1.33	0.1	0	0.03	0.05	0.08	0	0	0	0
FvH4_1g03720	gene30988			42.4	51.28	40.65	27.47	46.14	25.55	21.32	17.43	28.79	31.75	30.59	32.69	25.23	34.01	44.41	44.94	49.02	24.08	24.53	28.08	27.81	36.57	36.41	33.78	26.63	29.61	34.75	31.05	15.59	26.76	21.19	17.87	26.63	19.97	4.54	21.21	26.34	24.48	23.58	22.02	20.56	18.6	15.22	16.99	39.7	31.15
FvH4_1g03730	gene38811			55.52	72.62	58.87	32.94	63.08	42.72	33.86	27.2	37.63	37.21	44.38	38.62	41.01	51.97	51.66	46.94	55.62	44.89	41.24	40.36	39.65	44.98	64.03	56.33	57.28	57.65	68.1	44.67	17.77	35.63	30.34	26.46	36.33	36.08	7.41	35.3	33.97	37.47	40.08	28.16	26.47	25.14	21.98	24.53	38.67	33.68
FvH4_1g03750	gene38812			4.01	4.54	6.3	4.67	4.2	3.82	4.49	1.37	8.14	5.45	3.82	2.94	3.21	1.91	2.03	1.28	1.27	2.2	0.87	0.83	1.23	1.25	1.63	0.54	0.78	0.69	3.81	4.79	0.74	5.02	1.19	0.13	2.25	2.29	0.36	1.83	0.61	0.1	0.45	1.4	1.32	0.48	0.98	0.58	2	1.01
FvH4_1g03760	gene30986		early nodulin-related	317.64	104.13	63.52	12.53	0.24	7.68	0	0.11	8.48	3.62	6.57	16.24	6.27	0.49	16.47	5.84	13.72	9.3	0.31	9.14	1.23	1.34	7.23	0.22	8.05	1.13	12.19	530.36	224.51	60.86	117.35	553.61	0.57	8.9	0	1.64	0.75	0.62	0.09	3.69	0.33	13.5	22.81	114.03	15.44	9.53
FvH4_1g03770	gene30985	PID2	AGC (cAMP-dependent, cGMP-dependent and protein kinase C) kinase family protein	5.9	9.51	12.38	19.01	9.17	11.59	8.41	1.12	14.18	34.05	72.05	29.61	10.26	7.58	0.57	0.15	0.18	8.17	4.27	0.73	0.35	0.17	0.24	0.02	0.11	0.02	0.35	5.3	2.75	1.04	0.14	0.06	31.06	9.9	0	6.53	2.98	5.27	0.62	19.19	8.77	1.03	0.25	0.4	2.15	1.4
FvH4_1g03780	gene30984		S-locus lectin protein kinase family protein	0	0.01	0	0	0.04	0.04	0.04	0	0.02	0.02	0.02	0.01	0.02	0	0	0	0	0	0	0	0	0	0	0	0	0	0	0	0	0.02	0.01	0	0.08	0.01	0	0.01	0.43	0.04	0	0	0	0.02	0	0	0	0
FvH4_1g03790	gene30983			21.52	27.7	22.15	17.89	19.96	14	11.38	3.81	18.55	17.26	17.34	11.87	18.57	17.46	12.97	15.37	17.25	17.43	16.82	13.82	10.88	14.38	13.43	6.97	14.85	9.93	12.34	6.1	1.75	9.47	8.52	6.31	32.89	13.49	0	14.62	30.33	3.95	2.43	10.58	12.28	8.67	10.45	13.02	8.87	4.99
FvH4_1g03800	gene30982		Galactose oxidase/kelch repeat superfamily protein	0	0.21	0.27	0.09	2.42	3.48	1.74	0.51	0.15	0.09	0.12	0.15	0.12	0.02	0	0.04	0.02	0.14	0.08	0.04	0.04	0.02	0.04	0.06	0.02	0.01	0.08	0.03	0	0	0.13	0.03	0.15	0.12	0	0.16	0.6	0.04	0	0.02	0.04	0	0	0.03	0.55	0.37
FvH4_1g03810	gene30981		Protein kinase superfamily protein with octicosapeptide/Phox/Bem1p domain	0.02	0.03	0.04	2.06	2.95	4.72	9.82	10.37	0.01	0.06	0.05	0.02	0.01	0	0	0	0	0	0.01	0	0	0	0	0	0	0	0	0.07	0.01	0.01	0.01	0.01	0.39	0.29	0.02	0.14	0.45	0	0	0.13	0.19	0.11	0.36	0.21	0	0
FvH4_1g03820	gene30980			0	0.05	0.05	0.15	3.61	1.48	0.66	0.22	0.06	0.16	0	0.04	0.1	0	0	0	0	0.09	0	0	0	0	0	0	0	0	0	0	0	0	0	0	0	0	0	0.08	0.25	0	0	0	0	0	0	0	0.03	0.01
FvH4_1g03830	gene30979		Protein of unknown function (DUF1644)	164.85	207.78	157	123.04	161.49	113.26	96.08	114.42	127.26	153.48	137.24	141.85	99.45	102.17	107.85	148.62	179.49	89.6	149.75	162.29	199.02	163.91	151.52	61.7	206.89	63.93	64.66	45.17	37.9	88.6	111.59	80.15	78.67	164.58	116.28	135.82	170.35	92.44	117.56	138.74	141.92	223.8	275.92	225.88	308.61	60.97
FvH4_1g03840	gene30978		PPPDE putative thiol peptidase family protein	71.49	82.95	66.81	60.95	60.29	48.25	48.38	70.69	57.78	67.99	68.49	67.82	75.79	78.93	72.66	74.06	74.61	79.58	81.17	77.52	82.46	79.48	92.58	67.65	95.81	68.78	70.71	62.45	37.49	36.14	35.96	26.59	54.41	70.32	33.22	64.02	37.71	32.58	36.51	83.74	69.52	55.14	42.89	25.68	101.29	44.33
FvH4_1g03850	gene30977		alpha/beta-Hydrolases superfamily protein	114.69	105.1	98	112.99	97.66	133.11	293.27	47.25	124.06	119.56	123.72	91.58	94.41	81.88	73.24	73.66	75.79	79.28	69.42	72.41	74.57	67.08	57.09	48.86	58.1	55.66	51.51	62.22	10.76	102.66	98.84	81.78	96.22	116.09	7.28	102.85	121.93	45.45	47.9	102.77	112.54	153.39	146.15	123.88	116.69	54.1
FvH4_1g03860	gene38813		Protein kinase superfamily protein	0	0.1	0.02	0.02	0.26	1.85	18.34	0.14	0.07	0.02	0	0.38	0.78	0.33	0.23	0.03	0.07	0	0.07	0	0	0	0.06	0.22	0.07	0.09	0.46	0.09	0.05	2.49	4.76	13.51	2.03	1.3	0.7	3.8	2.79	0.03	0.23	0.36	2.42	7.22	9.42	8.45	12.3	2.56
FvH4_1g03870	gene34410			0.03	0	0.06	0.05	15.5	5.87	3.45	7.12	0.11	0.05	0.03	0.12	0.03	0.02	0	0	0	0.06	0	0.06	0.03	0	0	0	0	0	0.05	0.07	0	0.32	0.35	3.35	0	0.11	9.99	0.13	0	0.03	0.37	0	0	0	0.03	0.29	0.41	0.15
FvH4_1g03880	gene30976	ATPRMT10,PRMT10	protein arginine methyltransferase 10	70.67	77.88	76.85	58.19	30.51	33.8	36.51	11.44	62.06	61.33	49.29	25.78	34.98	35.42	26.43	33.5	29.49	43.61	34.65	22.08	28.21	30.65	25.89	12.06	28.86	16.31	90.8	49.58	8.68	27.28	14.8	9.55	24.71	25.94	0.07	26.83	13.23	4.48	6.43	30.9	24.98	10.88	6.53	8.24	53.57	51.48
FvH4_1g03900	gene30975		Plant Tudor-like RNA-binding protein	5.18	4.02	7.83	20.26	20.81	13.32	22.85	10.62	9.17	7.86	8.35	9.99	7.53	6.78	4.69	3.99	6.98	5.84	8.25	6.19	5.3	5.75	3.69	7.79	3.57	9.25	0.85	3.89	3.71	9.75	11.92	11.14	9.45	13.08	2.07	11.56	9.29	13.2	12.13	9.23	11.92	10.84	9.44	8.67	10.68	11.9
FvH4_1g03910	gene30974	BAS1,CYP72B1,CYP734A1	Cytochrome P450 superfamily protein	4.56	6.23	5.93	1.61	1.5	2.29	1.7	0.6	13.08	16.29	10.04	8.83	1.31	2.02	0.4	0.31	0.12	1.31	3.11	0.84	0.32	0.61	0.24	0.12	0.12	0.08	8.07	8.95	3.76	1.7	19.73	11.49	2.53	3.31	0	1.92	7.76	0.82	4.62	2.46	1.15	0.65	1.89	0.44	29.82	4.83
FvH4_1g03920	gene30973	ATRAN3,RAN3	RAN GTPase 3	736.52	763.2	699.99	874.15	435.03	460.19	482.88	258.39	727.81	656.56	664.95	431.74	508.08	713.72	855.95	695.9	851.73	653.27	557.82	764.26	668.82	730.08	816.9	1006.17	844.48	1134.53	1766.36	1012.63	294.55	627.73	523.2	374.05	415.17	510.67	26.43	410.75	280.07	190.22	184.65	408.4	369.02	328.83	353.74	434.58	369.44	446.37
FvH4_1g03930	gene30972			44.16	28.41	35.81	35.11	24.72	28.69	38.94	70.04	28.67	24.53	32.46	37.81	45.28	46.03	48.97	47.3	46.85	48.3	41.82	41.35	46.82	46.6	58.76	36.26	68.75	41.85	49.86	65.16	20.34	54.34	58.93	52.47	29.38	37.59	12.29	53.28	13.62	57.51	43.96	26.52	34.57	31.1	31.38	46.43	29.66	52.26
FvH4_1g03940	gene30971			89.14	102.59	85.41	102.86	88.9	41.52	36.38	32.55	92.9	110.36	40.13	85	40.37	32.58	70.83	99.78	68.65	28.34	53.5	71.94	76.52	62.91	72.78	30.3	91.63	38.36	59.77	25.02	8.84	31.75	44.51	28.26	31.3	94.06	6.36	63.58	65.52	85.37	97.41	80.46	84.63	63.34	130.12	130.73	68.72	30.13
FvH4_1g03960	gene30970	AKT1,ATAKT1,KT1	K+ transporter 1	4.53	3.01	1.66	0.13	5.3	5.15	2.17	0.05	0.57	0.82	1.61	1.87	22.86	10.69	1.95	0.52	0.85	18.15	6.36	1.86	0.78	1.59	1.03	1.93	0.38	2.56	2.16	2.96	1.45	5.41	17.25	10.29	6.39	3.14	0.1	1.18	3.03	0.7	3.32	2.41	0.5	1.18	1.48	0.5	49.91	46.77
FvH4_1g03950	gene30969		RING/FYVE/PHD zinc finger superfamily protein	37.58	30.64	36.13	32.27	50	40.35	46.05	49.11	35.4	32.41	47.12	31.89	32.25	25.58	26.02	33.32	26.35	28.06	37.07	36.32	41.32	34.46	33.69	43.27	38.17	47.89	15.02	21.59	19.16	40.91	41.42	34.43	36.25	34.74	99.39	38.66	33.76	38.89	62.48	27.19	31.8	41.9	43.14	42.77	55.28	35.7
FvH4_1g03970	gene30968	PNP-A	plant natriuretic peptide A	1.2	3.1	3.47	10.64	21.03	9.4	20.56	41.7	3.59	2.26	2.96	22.2	3.28	1.58	2.44	2.47	5.62	5.58	2.33	2.21	1.16	3.17	21.16	35.6	17.21	62.45	0.47	0.2	0	21.52	15.28	10.63	50.95	51.51	0.77	15.63	133.01	104.47	538.06	63.96	25.96	37.78	51.93	112.62	71.68	73.55
FvH4_1g03980	gene30967	ATSUG1,RPT6A	regulatory particle triple-A ATPase 6A	171.54	228.89	227.82	252.38	242.73	205.67	210.96	155.63	217.2	225.57	229.85	183.86	145.13	175.52	196.28	190.88	187.22	145.62	161.75	165.24	159.48	169.71	135.39	134.93	125.46	131.02	205.66	211.77	120.5	177.26	180.87	166.37	137.38	173.12	18.17	159.97	141.9	213.14	229.44	149.93	155.75	160.04	170.75	169.61	158.55	146.08
FvH4_1g03990	gene30966		Transducin/WD40 repeat-like superfamily protein	85.37	109.07	108.55	188.28	136.02	152.05	168.32	194.73	118.39	118.64	128.21	107.15	106.17	112.13	112.56	107.34	107.64	120.93	127.83	117.31	130.27	130.98	133.67	105.86	132.65	123.07	137.94	124.57	58.99	145.34	126.81	107.29	98.8	111.14	78.6	138.9	92.63	123.65	176.55	99.33	116.91	141.92	149.78	137.2	99.34	112.18
FvH4_1g04000	gene30965	ATTPS21,TPS21	terpene synthase 21	0.13	0.02	0.01	2.85	7.48	0.06	0.41	0	0.04	0.02	0	0	0	0.01	0.51	0.06	0.05	0	0	0.02	0	0.02	0.37	0.28	1.46	0.39	0	0	0	0.11	0.05	0	0.19	0.29	0	0.04	0	0.04	0.6	2.9	0.86	4.19	7.06	0.83	0	0
FvH4_1g04010	gene30964	HTA9	histone H2A protein 9	148.58	163.34	145.36	211	230.05	189.09	193.39	122	213.81	216.85	178.09	163.18	134.48	122.78	109.24	130.21	95.96	122.24	105.69	106.62	130.15	121.41	91.25	85.95	110.96	110.95	167.87	131.49	68.97	129.71	169.55	159.39	196.79	165.76	23.09	125.3	98.54	143.55	235.68	148.39	99.84	117.63	151.91	183.56	114.27	107.99
FvH4_1g04020	gene30963	KCS11	3-ketoacyl-CoA synthase 11	24.95	29.71	34.83	66.48	39.93	39.6	91.76	144.93	44.56	66.34	61.63	96.66	50.32	38.39	13.12	11.28	15.35	50.56	25.31	22.31	21.9	25.32	31.49	48.53	19.59	28.76	34.25	30.09	6.8	75.77	41.11	59.75	64.44	93.87	176.36	81.88	52.22	67.31	56.79	188.36	111.46	82.98	46.25	43.41	37.55	50.54
FvH4_1g04030	gene30962		SOUL heme-binding family protein	2.09	0.46	0.67	1.07	1.32	3.9	0.44	0.18	0.89	1.27	2.34	3.25	9.73	5.07	1	0.35	6.06	4.64	6.56	2.56	1.08	1.42	2.21	1.12	1.61	0.76	0	0.09	0.03	0.57	0.98	3.12	8.4	3.16	0.08	5.16	86.81	0.97	1.86	4.95	15.67	8.91	9.73	7.86	0.8	0.59
FvH4_1g04040	gene35284		F-box associated ubiquitination effector family protein	28.21	25.25	27.94	19.16	12.55	12.04	8.78	5.66	26.82	30.65	25.41	11.62	24.73	18.86	11.32	7.76	8.79	21.9	15.97	14.42	12.56	9.26	12.43	2.97	13.37	5.25	14.54	15.97	9.17	8.49	6.19	5.1	13.3	17.77	0.17	15.78	9.24	3.5	1.87	14.35	13.49	10.66	7.17	6.6	10.81	3.81
FvH4_1g04050	gene30960			4.98	0.92	0.88	30.98	29.85	22.77	65.59	34.2	4.74	4.29	2.9	1.33	169.89	33.85	103.34	69.41	548.24	618.46	53.24	49.98	49.01	1517.06	1954.47	1419.65	1291.54	3385.39	7.46	8.79	3.38	173.75	303.15	571.75	10.27	19.11	0.39	70.88	9.17	1.57	4.65	5.72	3.66	15.3	29.41	72.8	135.88	66.44
FvH4_1g04051	gene30959		Pentatricopeptide repeat (PPR-like) superfamily protein	0.73	0.57	0.86	0.77	0.97	0.46	0.96	0.21	1.35	0.91	0.92	0.45	0.57	0.56	0.48	0.27	0.19	0.52	0.55	0.35	0.35	0.4	0.58	0.17	0.24	0.88	0.27	0.95	0.08	0.15	0.26	0.22	0.58	0.55	0	0.42	0.22	0.15	0.1	0.74	0.5	0.23	0.17	0.29	0.36	0.06
FvH4_1g04070	gene38814	OTP81	Tetratricopeptide repeat (TPR)-like superfamily protein	0.32	0.27	0.48	0.21	0.33	0.37	0.53	0.12	0.3	0.3	0.77	0.3	1.38	0.33	0.24	0.28	0.11	0.69	0.18	0.29	0.09	0.21	0.16	0.03	0.12	0.03	0.42	1	0.02	0.02	0.08	0	1.12	0.68	0	0.4	0.06	0.03	0	0.36	0.54	0.08	0.08	0.04	0.41	0.08
FvH4_1g04080	gene30958	GAI,RGA2	GRAS family transcription factor family protein	50.32	65.95	85.14	50.67	51.64	59.2	46.74	30.28	48.65	78.24	103.96	121.13	296.31	190.85	189.83	147.82	115.02	238.17	175.29	221.09	164.09	205.8	138.83	43.36	112.54	46.9	61.25	109.37	23.62	68.66	55.25	19.11	110.4	87.36	0.55	94.07	37.1	45.84	17.1	68.88	105.93	63.17	66.46	66.25	58.21	18.1
FvH4_1g04090	gene30957		Protein of unknown function (DUF295)	1.38	1.2	0.67	1.75	7.84	2.14	2.59	2.36	0.91	0.77	3.17	5.09	11.74	5.95	6.94	4.8	4.41	7.58	3.88	6.36	3.33	4.9	6.32	4.05	4.14	4.48	0.04	0.06	0.06	4.91	3.06	2.21	2.62	3.15	0.03	6.9	0.5	7.48	6.41	2.07	5.26	3.56	3.24	4.09	0.45	0.12
FvH4_1g04091	gene30956		Protein of unknown function (DUF295)	0.03	0.13	0.16	0.06	1.23	4.37	5.76	4.48	0	0.03	0	0.03	0.43	0.12	0.21	0.25	0.34	0.16	0.61	0.24	0.6	0.43	0.44	0.31	0.43	0.34	0.17	0	0.07	0	0.2	0.06	0	0	0	0.18	0	0	0.1	0.11	0.05	0	0.06	0.23	0	0.03
FvH4_1g04100	gene38815		RNA-binding (RRM/RBD/RNP motifs) family protein	2.91	1.86	3.13	3.43	4.63	3.36	2.99	1.71	4.02	2.88	4.09	3.25	6.71	1.24	0.51	0.61	0.99	6.48	2.03	0.84	1.44	1.55	1.17	0.47	0.86	0.76	0.34	2.33	1.19	1.39	2.18	2.03	8.01	3.35	0.05	2.33	2.06	1.25	1.16	3.71	2.32	1.95	1.6	2.38	4.8	1.75
FvH4_1g04110	gene30955		Protein of unknown function (DUF295)	2.49	1.65	3.54	2.69	5.49	3.55	2.79	1.78	3.5	2.79	2.96	2.18	5.5	0.99	0.22	0.22	0.3	5.03	2.06	0.81	0.56	1.11	1.15	0.6	1.03	0.65	0.08	2.05	0.68	1.69	2.29	1.94	6.18	2.86	0.03	2.97	1.99	2.63	5.77	3.22	2.54	1.35	1.35	1.17	3.08	1.33
FvH4_1g04120	gene30954		RNA-binding (RRM/RBD/RNP motifs) family protein	14.74	8.25	17.35	26.07	23.07	18.8	23.49	26.83	19.52	16.58	22.37	16.34	19.17	18.1	23.66	22.25	21.12	14.6	19.45	23.49	21.21	22.25	17.65	21.43	17.56	22.77	1.56	10.39	7.62	24.99	31.59	26.12	15.61	20.2	2.62	24.09	10.34	19.25	22.52	16.83	21.68	19.94	20.81	21.22	15.38	13.12
FvH4_1g04130	gene30953		Homeodomain-like superfamily protein	2.97	5.86	1.71	34.7	1.26	1.19	2.17	0.9	1.73	0.71	2.14	3.04	13.11	8.96	6.42	12.57	4.74	15.35	15.62	23.71	24.25	25.86	7.51	1.66	4.26	1.59	0.07	0.05	1.41	4.24	2.57	3.38	11.28	2.88	0	4.98	2.44	0.4	0.18	4.33	2.83	1.77	2.11	2.96	13.85	6.71
FvH4_1g04140	gene30952	CRR21	Tetratricopeptide repeat (TPR)-like superfamily protein	0.32	0.42	0.62	0.94	2.25	0.66	0.95	0.15	1.28	1.2	1	0.42	0.24	0.34	0.19	0.14	0.11	0.24	0.11	0.08	0.03	0.06	0.04	0.01	0.05	0.01	0.08	0.41	0.1	0.29	0.27	0.21	2.25	0.34	0	0.51	0.91	0.07	0.09	0.42	0.49	0.43	0.26	0.16	0.06	0.09
FvH4_1g04150	gene30951		Leucine-rich repeat protein kinase family protein	48.09	51.71	47.56	35.86	49.28	72.81	67.84	39.13	41.06	46.82	37.15	64.07	75.1	46.33	18.73	17.4	14.31	74.27	32.03	29.36	23.92	25.22	21.94	4.84	17.18	4.53	49.76	45.22	17.75	30.05	44.23	19.16	66.16	56.87	40.43	43.84	16.77	10.45	7.26	65.72	68.6	54.7	40.79	20.12	29.11	12.91
FvH4_1g04160	gene30950		Sodium Bile acid symporter family	35.83	48.19	57.97	46.88	45.24	50.54	45.09	16.07	56.27	44.37	55.42	28.8	29.65	28.64	24.91	22.12	46.71	36.29	36.4	39.59	37.66	45.82	27.1	12.67	30.13	12.67	28.49	31.25	4.8	32.56	19.52	5.38	143.54	43.88	0.02	34.43	134.45	19.99	9.73	48.75	39.08	35.86	27.97	45.16	27.62	7.36
FvH4_1g04170	gene30949	LUG,RON2	LisH dimerisation motif;WD40/YVTN repeat-like-containing domain	55.67	45.43	83.76	147.56	147	189.57	126.91	71.86	126.54	116.42	135.38	87.02	69.4	70.59	57.91	51.29	45.12	62.36	85.15	67.42	60.01	57.53	34.59	19.02	32.49	21.2	18.86	48.52	36.86	92.97	95.19	86.68	63.62	94.5	1.78	109.11	41.99	90.08	82.37	80.1	82.9	82.16	89.88	95.29	52.98	32.56
FvH4_1g04180	gene30948		VASCULAR-RELATED NAC-DOMAIN 6	0	0	0.03	0	18.47	0.39	0	0.06	0.06	0	0.05	0	0	0	0	0	0	0	0	0	0	0	0	0	0	0	0	0	0	0	0	0.06	0	0	0	0	0	0	0	0.05	0	0	0	0	0.02	0
FvH4_1g04190	gene30947	UGT78D2	UDP-glucosyl transferase 78D2	0.5	0.96	0.78	1.37	14.97	3.81	14.6	4.74	2.22	1.66	1.35	10.09	0.91	0.6	0.19	0.12	0.1	0.28	0.14	0.7	0.12	0.07	0.64	0.24	0.47	0.29	1.63	0.51	0.36	67.77	65.6	51.15	4.94	31.29	19.84	39.16	2.08	5.8	3.84	59.09	104.63	184.21	163.44	101.37	24.69	5.22
FvH4_1g04200	gene30946	ATGA3OX3,GA3OX3	gibberellin 3-oxidase 3	0	0.01	0.04	3.87	0.14	0.17	7.29	5.81	0.02	0.05	0.36	25.92	0	0	0	0	0	0	0	0	0	0	0	0.04	0.08	0.02	0	0	0	0.25	0.76	0.34	0.03	0.84	0	0.19	0.41	7.52	0.35	6.77	0.07	0.08	0.27	0.32	0	0
FvH4_1g04210	gene30945	ATPDR4,PDR4	pleiotropic drug resistance 4	7.98	12.83	10.32	19.57	45.78	58.7	78.22	36.37	22.45	31.83	94.86	192.1	15.19	12.97	10.16	7.13	4.98	1.37	0.7	0.94	0.34	0.09	8.11	5.32	5.92	3.9	2.25	8.48	2.32	16.2	9.45	24.74	85.79	48.64	0.15	67.26	13.8	33.51	6.78	87.61	65.06	28.34	10.77	7.28	6.28	0.54
FvH4_1g04220	gene35285		Domain of unknown function (DUF1767)	13.53	8.8	14.23	20.94	12.84	12.88	12.48	11.07	18.89	18.55	20.56	12.78	15.19	14.43	11.51	10.25	11.6	13.66	13.25	10.75	11.49	11.07	8.37	8.21	6.91	8.42	1.87	13.22	6.35	14.17	11.64	10.81	14.81	12.55	0.13	12.99	8.89	9	8.61	14.17	13.31	9.38	8.47	10.68	18.15	10.5
FvH4_1g04221	gene35286		Protein of unknown function DUF92, transmembrane	64.55	55.35	49.77	58.32	112.13	65.68	45.37	47.68	43.74	40.85	44.42	48.79	50.4	46.82	26.73	26.49	20.58	41.64	48.79	32.75	30.14	30.36	37.99	26.84	43.53	31.09	35.51	31.08	12.5	53.44	42.58	37.47	50.03	65.01	0.82	79.55	32.19	30.93	39.14	41.19	50.97	49.16	56.14	70.31	69.74	77.4
FvH4_1g04230	gene30942		Protein phosphatase 2A regulatory B subunit family protein	119.58	112.05	109.8	83.91	80.63	76.1	69.3	36.43	88.66	79.12	93.01	69.63	97.42	103.76	92.43	68.21	68.46	74.38	101.49	81.79	63.44	63.86	56.68	24.58	49.06	26.12	58.46	85.6	37.53	51.3	42.55	25.56	75.9	69.45	0.37	85.15	18.67	18.89	11.54	57.07	76.2	65.79	59.69	40.26	59.13	31.28
FvH4_1g04240	gene30941	AXR2,IAA7	indole-3-acetic acid 7	28.89	1.08	0.55	0.12	0.06	0.26	0.46	1.99	0.34	0	0.04	0.95	0	0	0	0	0	0	0.04	0.04	0	0	0.05	0	0	0.02	0.14	7.52	1.38	3.09	39.61	0.92	3.11	0.11	0	0	2.35	0.86	0.38	0	0	0.79	5.51	0.71	4.71	7.28
FvH4_1g04250	gene30940	FATB	fatty acyl-ACP thioesterases B	97.58	99.13	106.71	99.75	61.76	99.86	197	176.6	98.74	125.17	127.3	194.23	88.1	72.88	52.16	63.08	72.14	73.64	74.52	78.4	76.38	98.69	113.02	92.47	91.08	95.56	68.38	90.74	35.03	111.46	79.59	72.65	147.62	107.33	432.42	96.2	99.08	222.36	206.29	100.41	124.48	133.5	106.68	92.18	76.59	49.26
FvH4_1g04260	gene30939	EIF2,BETA,EMB1401	eukaryotic translation initiation factor 2 beta subunit	0	0	0	0.09	1.57	1.13	0.21	4.98	0.08	0.22	0.05	0.11	0.27	0.09	0.1	0.03	0.08	0.22	0.12	0.03	0.04	0.08	0.03	0.03	0.02	0.01	0.03	0.06	0.02	0.04	0.09	0	0.18	0.06	14.67	0.04	0.07	0.04	0.48	0.12	0.2	0.05	0.05	0.05	0	0
FvH4_1g04270	gene30938		F-box/RNI-like superfamily protein	0	0	0.01	0.01	0.21	0.35	0.34	0.02	0	0	0	0	0	0	0	0	0	0	0	0	0	0	0	0	0	0	0.03	0	0	0.44	0.1	0.02	0	0	0	0.03	0	0	0	0	0	0	0	0	0	0
FvH4_1g04271	gene30936		F-box/RNI-like/FBD-like domains-containing protein	0	0	0	0	2.42	2.45	1.12	0	0.01	0.02	0.03	0.03	0	0	0	0	0	0	0	0	0	0	0	0	0	0	0.06	0	0	0.13	0	0	0	0.1	0.05	0.03	0	0	0	0	0	0	0	0	0	0
FvH4_1g04272	gene30935			0.05	0	0	0	0.86	4.99	0	0	0	0	0	0.04	0.05	0	0	0	0	0	0	0	0	0	0.02	0	0	0	0.07	0	0	0.11	0	0	0	0	0	0	0	0	0	0	0	0	0	0	0	0
FvH4_1g04280	gene30934		F-box/RNI-like superfamily protein	0	0	0	0	9.06	22.45	0.77	10.6	0	0	0.02	0.02	0	0	0	0	0	0	0	0	0	0	0	0	0	0	0	0	0	0.67	0.02	0.02	0	0.02	1.68	0.05	0	0	0.06	0	0	0.09	0	0	0	0
FvH4_1g04281	gene30933			0	0	0	0	0.18	0	0	3.45	0	0	0	0.02	0	0	0	0	0	0	0	0	0	0	0	0	0	0	0	0	0	0	0	0	0	0.04	2.74	0	0	0	0.04	0	0	0	0	0	0	0
FvH4_1g04290	gene30932	GRV2,KAM2	DNAJ heat shock N-terminal domain-containing protein	21.25	13.58	21.06	25.96	35.21	34.08	34.4	35.72	20.51	18.3	24.8	20.45	26.42	23.35	17.36	13.27	21.91	23.14	26.72	23.35	20.78	29.88	7.46	4.85	5.48	4.49	3.28	21.45	21.1	30.34	24.28	21.81	29.95	21.08	0.2	26.51	18.09	21.92	26	29.57	32.3	40.88	37.16	29.14	25.57	17.77
FvH4_1g04300	gene38816		HXXXD-type acyl-transferase family protein	0	0.04	0.01	1.44	489.64	1.22	0.37	0.03	1.61	10.01	0.08	0.05	0	0	0	0	0	0.02	0	0	0	0	0	0	0	0	0	0.03	0.03	0.05	0.1	0.07	0.03	0.05	0.02	0.04	0.03	0	0.56	0.39	0.04	0.15	0.09	0.06	0	0
FvH4_1g04310	gene30931		Major facilitator superfamily protein	39.13	29.45	40.14	44.64	33.49	62.28	96.91	50.53	31.37	52.66	90.32	80.17	53.01	56.21	43.35	54.18	48.43	57.77	72.23	69.12	71.41	82.37	92.02	89.71	81	103.7	6.66	25.03	56.34	111.77	130.08	124.25	68.59	95.36	1.77	92.14	18.17	89.29	109.47	119.82	144.58	257.29	306.03	278.15	21.8	25.85
FvH4_1g04311	gene30930			0	0	0	0	0	0	0	0.26	0	0.02	0.22	0	0	0	0	0	0	0	0	0	0	0	0	0	0	0	0	0	0	0.17	0	0	0	0	0.04	0	0	0	0	0	0	0.18	0.09	0.03	0	0
FvH4_1g04320	gene30929			37.85	34.34	40.88	52.88	30.24	38.25	33.66	23.38	49.23	45.13	34.01	23.54	30.22	34.92	25.26	33.36	28.47	33.11	24.93	20.27	25.24	27.17	27.15	31.98	26.25	44.97	24.11	37.01	9.68	30.6	24.53	25.59	21.85	29.54	0.2	28	33.22	16.45	27.52	47.2	40.09	37.61	36.83	33.9	41.12	35.97
FvH4_1g04330	gene30928		RNA-binding protein-related	32.51	29.41	32.4	31.48	21.43	20.61	24	22.51	31.03	30.65	24.68	22.76	21.11	16.98	11.94	10.41	11.81	19.47	16.52	11.95	10.88	13.96	16.96	14.09	15.13	15.49	36.64	33.85	15.17	19.32	21.52	14.5	27.71	32.89	4.56	25.31	22.87	26.12	34.02	30.19	21.05	17.67	16.82	21.91	32.26	25.59
FvH4_1g04340	gene30927		Tesmin/TSO1-like CXC domain-containing protein	8.76	6.53	10.76	13.85	17.06	12.43	11.95	10.17	16.6	13.96	17.42	9.61	12.27	6.94	4.3	4.29	4.09	9.55	6.36	5	4.75	4.24	4.09	2.47	3.65	2.07	2.54	9.24	4.46	9.94	8.27	7.31	10.11	10.6	5.65	10.38	8.24	8.17	10.37	11.87	9.06	9.91	10.77	9.2	10	6.77
FvH4_1g04350	gene30926	AIM1	Enoyl-CoA hydratase/isomerase family	66.83	91.9	111.42	126.41	109.27	104.42	154.82	138.89	138.48	135	181.55	142.26	84.46	115.81	157.96	123.02	143.74	87.31	125.99	130.79	109.47	126.57	89.52	95.41	76	84.05	32.63	63.76	57.31	168.39	161.74	154.37	92.54	84.52	3.59	94.62	55.21	155.93	224.2	73.31	103.18	123.89	122.34	150.42	123.47	146.95
FvH4_1g04351	gene38817	ATPDR4,PDR4	pleiotropic drug resistance 4	5.16	3.73	5.85	4.6	5.78	4.16	4.24	4.95	5.04	4.62	5.52	3.81	6.84	2.32	1.37	1.3	1.57	5.72	3	1.77	1.86	2.1	2.19	0.92	2.37	1.33	1.29	2.45	1.8	3.55	4.1	1.97	6.53	3.95	4.74	4.4	2.49	4.23	2.78	4.07	3.31	2.35	1.95	1.91	5.56	2.48
FvH4_1g04360	gene30925		VASCULAR-RELATED NAC-DOMAIN 6	0.75	0.32	0.46	0.05	3.3	0.18	0.18	6.61	0.03	0.06	0	0.14	0.05	0	0	0	0	0.1	0.13	0	0.04	0.03	0	0	0	0	0	0	0	0	0	0	0	0.17	0.05	0	0.07	1.83	0.15	0	0	0.07	0	0	0.06	0.04
FvH4_1g04361	gene38818			107.94	109.78	82.51	56.07	36.11	39.13	50.93	28.39	58.29	50.86	48.8	34.38	40.78	44.08	30.91	46.68	33.81	38.46	33.53	28.23	35.08	32.03	41.83	21.44	46.66	28.22	177.09	65.56	13.38	39.02	25.28	14.82	43.77	32.88	0.43	41.27	27.71	12.4	9.76	29.69	36.92	23.59	25.19	19.99	38.93	27.35
FvH4_1g04370	gene30924	PRORP1	proteinaceous RNase P 1	11.26	6.07	12.37	6.49	9.43	8.95	4.97	1.62	13.9	10.63	13.02	5.14	8.68	6.57	3.88	3.48	5.62	5.89	6.74	4.83	4.23	5.27	2.84	1.4	3.1	1.32	0.26	4.59	1.87	2.46	1.77	2.18	13.83	2.43	0	3.03	15.2	1.52	1.32	7.91	9.24	7.35	6.04	8.35	3.08	1.32
FvH4_1g04380	gene30923	ABIL4	ABL interactor-like protein 4	136.62	87.23	122.84	43.92	116.8	116.89	70.88	7.1	128.55	129.11	177.38	64.2	67.26	25.84	3.99	0.53	0.25	10.59	4.25	0.61	0.07	0.19	0.62	0	0.71	0	18.72	103.33	35.97	12.04	8.37	4.45	6.64	41.89	0.08	30.41	8.59	11.01	4.67	46.73	69.91	64.13	54.91	16.13	1.64	0.11
FvH4_1g04390	gene30922	MEE66	F-box family protein	0.03	0.01	0.03	0	13.95	7.17	3.96	0.88	0.02	0.15	0	0.02	0.04	0	0	0	0.03	0.04	0.03	0	0	0	0.01	0.01	0	0.02	0	0.04	0.1	0	0	0.04	0	0	0	0.03	0.1	0	0.07	0	0.07	0	0.04	0	0	0
FvH4_1g04400	gene30921	ATROPGEF9,ROPGEF9	RHO guanyl-nucleotide exchange factor 9	0.01	0	0.13	0	0.17	0.38	1.31	140.63	0.13	0	0	0.05	0.16	0.25	0.02	0	0	0.04	0.4	0.19	0.02	0.03	0	0	0	0	0.06	0.02	0	0	0.29	0.09	0.02	0.03	1301.79	0.3	0.28	0.62	60.67	0	0.12	0.13	0.51	0.06	1.63	0
FvH4_1g04401	gene38819			30.97	11.7	18.74	18.95	23.56	15.42	13.21	6.44	26.61	21.37	22.46	25.39	55.51	26.52	20.33	14.24	9.87	22.69	15.97	15.44	7.61	8.7	8.85	1.59	8.55	1.61	0.35	5.57	2.05	16.25	12.3	9.44	39.58	32	0.22	43.49	9.06	6.13	25.96	25.47	23.25	10.76	8.52	11.89	20.99	8.62
FvH4_1g04420	gene30919	ATROPGEF11,PIRF1,ROPGEF11	RHO guanyl-nucleotide exchange factor 11	57.06	117.94	109.55	89.14	137.96	60.01	68.7	172.25	64.43	29.71	22.3	73.95	2.26	15.84	81.45	177.13	234.36	1.15	75.71	133.94	180.59	183.31	95.27	232.56	110.85	324.99	12.4	14.36	10.04	234.18	186.91	184.96	20.39	27.9	6.61	98.73	57.4	9.39	135.73	4.86	14.37	51.92	81.59	146.01	24.14	31
FvH4_1g04421	gene30918		VASCULAR-RELATED NAC-DOMAIN 6	1.1	0.34	0.39	0.52	37.69	11.33	4.4	19.7	0.41	0.21	0.15	0.22	0.15	0.06	0.15	0.29	0.48	0.3	0.44	0.74	0.43	0.46	0.31	1.93	0.3	1.67	0.25	0.53	0.77	2.39	1.54	1.09	0.18	0	17.17	0.37	1.88	0.31	1.67	0	0.07	0.1	0.08	0.27	0.28	0.12
FvH4_1g04440	gene30915		F-box family protein with a domain of unknown function (DUF295)	0	0	0	0.01	1.04	0.03	0	0	0	0	0	0	0	0	0	0	0	0	0	0.05	0	0	0	0	0	0	0	0	0	0.1	0.33	0.25	0	0	0	0	0	0	0	0	0	0	0	0	0	0
FvH4_1g04450	gene30914		ATP-dependent caseinolytic (Clp) protease/crotonase family protein	2.26	0.99	1.24	1.27	1.02	1.87	1.86	1.66	1.76	0.82	2.1	1.43	4.91	2.56	1.11	0.76	1.4	7.06	3.29	1.9	2.44	3.03	3.82	0.79	4.15	1.75	0.07	0.05	0	2.69	2.38	1.96	4.91	3.33	0.05	4.55	2.73	1.86	0.34	2.74	2.97	2.45	1.95	2.67	0.23	0.06
FvH4_1g04460	gene30913		F-box and associated interaction domains-containing protein	20.11	14.68	11.8	7.07	7.72	7.92	6.82	3.85	10.22	12.14	14.62	7.14	11.38	7.15	5.1	4.69	3.9	8.74	6.52	4.4	6.59	5.21	5.14	1.29	5.28	2.09	3.05	6.52	5.05	1.9	2.3	2.43	7.99	2.81	0.12	3.15	3.84	1.97	1.8	4.92	3.33	3.21	1.92	2.17	9.16	2.1
FvH4_1g04461	gene30912		VASCULAR-RELATED NAC-DOMAIN 6	0.05	0.21	0.09	0.05	6.74	0.28	0.21	0.43	0.03	0	0	0.02	0	0	0	0	0	0	0	0	0	0	0	0	0	0	0	0	0	0	0.04	0	0	0	0	0	0	0	0	0	0	0	0	0	0	0
FvH4_1g04480	gene30911	ADS3,FAD5,FADB,JB67	fatty acid desaturase 5	5.02	4.09	2.42	2.4	0.27	0.39	8.82	78.93	2.4	0.87	0.18	0.01	0	0	0	0	0	0	0	0	0	0	0	0	0	0	0	0	0	0	0	0	0.29	0	0.33	0	0	0.02	0.06	0	0	0	0	0.08	0.01	0
FvH4_1g04490	gene30910	COV1	Protein of unknown function (DUF502)	153.52	155.51	140.51	98.62	84.41	77.28	85.46	142.42	104.25	98.33	109.18	91.95	95.9	61.29	47.31	49.29	42.3	80.99	72.61	55.38	63.23	61.74	60.13	59.46	63.29	66.01	188.37	120.71	49.7	96.83	71.08	49.88	86.97	116.96	487.58	103.86	106.09	62.62	82.12	89.47	77.63	67.13	66.26	63.9	172.72	77.31
FvH4_1g04500	gene30909			11.46	18.86	16.79	24.62	20.74	32.34	33.38	57.77	14.95	15.16	33.66	54.36	73.08	68.78	79.78	93.73	82.05	68.94	72.4	105.06	122.48	101.2	100.96	24.06	103.64	27.36	13.66	28.31	24.19	47.45	41.76	29.18	56.35	27.23	0.39	48.29	14.3	3.28	5.92	20.14	25.84	17.29	17.43	27.3	18.81	3.12
FvH4_1g04510	gene30908	PLSP1	plastidic type i signal peptidase 1	48.56	38.48	49.05	40.27	27	36.63	30.37	10.78	41.11	32.83	43.74	22.56	35.16	30.07	23.62	18.03	21.19	36.71	27.5	23.18	23.63	20.73	20.75	18.42	24.73	19.79	23.07	26.54	9.59	19.73	17.4	14.79	45.89	28.35	0.13	25.93	30.75	10.89	26.25	29.06	27.15	21.09	18.77	18.27	21.01	16.51
FvH4_1g04511	gene30907		F-box family protein	0.13	0.01	0.08	0.13	2.13	0.16	0.09	0.03	0.03	0.07	0.1	0.02	0.19	0	0	0	0	0.05	0.04	0	0	0	0.03	0	0	0.02	0	0.09	0	0	0.07	0.03	0.19	0.09	0.24	0.02	0	0.02	0.08	0.08	0.05	0.11	0.03	0.02	0.02	0
FvH4_1g04520	gene30906			10.17	7.98	10.05	13.08	9.14	12.91	10.13	6.52	18.65	18.83	15.91	11.31	18.38	8.09	2.5	1.42	1.92	15.42	6.3	5.62	4.3	5.7	3.5	1.88	2.28	2.92	2.38	5.83	1.17	6.48	6.84	4.65	17.43	8.53	0.79	7.63	6.88	10.1	10.26	9.74	8.75	6.27	4.42	6.84	8.28	5.32
FvH4_1g04521	gene30905		F-box family protein	0.07	0.14	0.22	0.09	5.17	0.88	0.04	2.24	0.13	0.14	0.17	0.18	0.21	0	0	0	0	0.07	0.06	0	0	0	0.01	0	0.03	0	0.06	0	0	0.04	0.13	0.04	0.17	0.24	0.39	0.2	1.32	0.31	0.13	0.49	0.39	0.1	0.22	0.12	0.03	0.02
FvH4_1g04540	gene30903		protein kinase family protein	5.62	6.68	10.28	5.13	10.56	11.52	3.13	0.31	7.27	6.54	7.4	3.82	6.41	6.03	6.08	4.21	6.45	5.03	7.67	4.83	4.3	4.55	3.65	0.93	4.3	0.89	0.05	1.58	0.15	0.21	0.32	0.15	19.51	0.93	0.02	0.94	38.19	10.82	0.79	5.14	8.47	8.05	8.67	10.13	0.11	0.03
FvH4_1g04541	gene30904			2.08	1.52	1.85	3.62	0.68	0.64	0.41	0.82	2.7	1.29	2.01	0.84	1.7	0.72	0.34	0.48	0.16	0.61	0.51	0.63	0.43	0.3	0.73	0.34	1.02	0.71	0.29	0.72	0.89	0.22	1.55	1.07	2.55	1.73	0	1.6	1.73	0.43	1.1	1.06	0.69	0.97	0.74	0.5	2.95	0.93
FvH4_1g04542	gene30902		VASCULAR-RELATED NAC-DOMAIN 6	0	0	0	0	13.45	1.6	0.09	0	0.04	0.21	0	0	0	0	0	0	0	0	0	0.07	0	0	0.03	0	0	0	0	0	0.09	0	0	0	0	0	0.08	0	0.1	0	0	0	0	0	0	0	0	0
FvH4_1g04550	gene30901	ATMES3,MES3	methyl esterase 3	0	0	0	0	2.11	0.39	0.04	0	0	0.02	0	0.03	0	0	0	0	0	0	0.03	0	0	0	0	0	0	0	0	0	0	0	0	0	0.04	0.03	0	0	0.98	0	0	0	0	0	0	0	42.22	1.82
FvH4_1g04560	gene30900		Peroxisomal membrane 22 kDa (Mpv17/PMP22) family protein	42.35	33.82	36.13	30.06	14.57	13.24	19.79	11.91	29.36	26.85	27.29	11.48	15.86	15.32	12.41	11.02	10.54	14.23	11.9	9.52	11.56	10.14	11.04	10.4	10.5	12.36	55.2	30.84	8.68	9.79	7.12	5.19	13.18	14.75	0.43	15.38	9.91	4.87	2.26	11.77	11.12	7.79	5.82	5.17	10.26	7.59
FvH4_1g04570	gene30899	RSY3	Adenine nucleotide alpha hydrolases-like superfamily protein	5.63	5.65	8.14	9.05	5.03	8.09	7.56	3.82	7.26	6.5	5.59	2.47	4.09	2.64	0.92	1.69	1.12	3.93	1.79	1.22	1.54	1.48	1.43	1.24	1.81	1.38	3.69	4.26	0.76	2.9	1.7	1.11	13.28	2.7	0.42	3.48	10.2	0.57	0.89	3.65	3.7	1.85	1.5	2.22	2.52	1.97
FvH4_1g04580	gene30896		Protein of unknown function (DUF594)	0	0	0	0	0	0	0.11	0	0	0	0.02	0	0	0	0	0	0	0	0	0	0	0	0.01	0	0	0	0	0	0	0.04	0	0.02	0	0	0	0.01	0.02	0	0	0.02	0	0.02	0	0	0.68	0.16
FvH4_1g04590	gene38820		proton-dependent oligopeptide transport (POT) family protein	0	0	0	0	0	0	0	0	0	0	0	0	0	0	0	0	0	0	0	0	0	0	0	0	0	0	0	0	0	0	0	0	0	0	0	0	0	0	0	0	0	0	0	0	0.54	0.21
FvH4_1g04591	gene38821	ATGLR2.7,GLR2.7	glutamate receptor 2.7	0	0	0	0	0	0	0	0	0	0	0	0	0	0	0	0	0	0	0	0	0	0	0	0	0	0	0	0	0	0	0	0	0	0	0	0	0	0	0	0	0	0	0	0	0	0
FvH4_1g04600	gene38822	ATGLR3.2,ATGLUR2,GLR3.2,GLUR2	glutamate receptor 2	0	0	0	0	0	0	0	0	0	0	0	0	0	0	0	0	0	0	0	0	0	0	0	0	0	0	0	0	0	0	0	0	0	0	0	0	0	0	0	0	0	0	0	0	0	0
FvH4_1g04610	gene30898		Plant protein of unknown function (DUF247)	3.6	3.51	3.11	1.17	1.63	1.99	2.3	1.66	2.96	2.13	3.09	3.91	5.49	5.39	5.66	5.46	6.13	3.53	4.93	4.22	4.04	3.81	4.89	4.18	5.03	3.82	0.27	0.04	0.05	1.84	1.18	0.83	6.62	2.53	0.04	3.83	1.37	2.92	8.89	2.61	2.36	3.51	2.32	2.49	5.99	2.76
FvH4_1g04630	gene30897			0	0	0	0	0	0	0	0	0	0	0	0	0	0	0	0	0	0	0	0	0	0	0	0	0	0	0	0	0	0	0	0	0	0	0	0	0	0	0	0	0	0	0	0	0	0
FvH4_1g04631	gene34409			0.05	0	0.02	0	0	0	0	1.08	0	0	0	0	0	0	0	0	0	0	0	0.04	0.04	0	0	0	0	0	1.19	0.06	0	5.52	13.43	0.27	0	0	40.36	0.16	0	0	0.7	0	0	0.54	1.63	0	0	0
FvH4_1g04640	gene38823		proton-dependent oligopeptide transport (POT) family protein	0	0	0	0	0	0	0	0	0	0	0	0	0	0	0	0	0	0	0	0	0	0	0	0	0	0	0	0	0	0	0	0	0	0	0	0	0	0	0	0	0	0	0	0	0.17	0.07
FvH4_1g04650	gene38824			0.86	1.21	1.66	1.96	4.01	1.45	1.76	0.11	2.71	2.32	1.62	0.75	0.24	0.05	0	0.02	0	0.29	0.06	0.09	0.02	0	0.01	0.02	0	0.02	5.48	4.42	0.27	2	0.51	0.19	0.9	0.37	0.1	0.28	0.13	0	0.02	0.07	0.02	0.1	0.13	0	0.51	0.16
FvH4_1g04660	gene30895	BIR1	BAK1-interacting receptor-like kinase 1	0.03	0	0	0	0	0	0	0	0	0.07	0.06	0.03	0	0	0	0	0	0	0	0	0	0	0.18	0.09	0	0.03	0	0	0	0	0	0	1.16	0	0	0	0	0	0	0.12	0	0	0	0	0.06	0.04
FvH4_1g04670	gene30894	ATS1P,ATSBT6.1,S1P	SITE-1 protease	14.12	11.21	17.01	17.34	17.49	18.6	20.82	18.9	17.34	16.81	21.86	14.37	14.81	10.72	5.89	6.24	5.27	14.22	13.45	8.78	9.77	11.92	9.22	7.28	7.73	7.47	7.63	25.52	15.64	17.61	15.5	14.88	16.62	17.13	1.29	20.55	9.54	14.11	16.05	14.29	15.68	12.19	10.17	13.07	15.92	13.6
FvH4_1g04680	gene30893	ATPERK1,PERK1	proline extensin-like receptor kinase 1	19.65	22.42	31.01	43.89	27.25	39.83	46.53	29.5	32.11	43.83	39.21	46.01	30.41	24.88	13.42	11.5	9.71	31.82	28.12	29.29	30.52	37.31	17.34	11.81	13.79	14.13	17.76	32.41	19.08	75.27	49.54	32.2	27.03	110.63	0.22	88.48	11.4	13.87	21.49	91.03	64.71	70.67	64.65	64.56	32.55	17.16
FvH4_1g04700	gene30892	NYC1	NAD(P)-binding Rossmann-fold superfamily protein	15.66	24.71	24.72	16.48	34.86	24.7	27.94	19.42	24.23	21.2	30.63	22.27	9.55	13.95	12.63	13.25	16.7	10.57	14.26	17.77	17.7	20.99	9.18	36.86	12.29	44.04	8.25	4.87	3.72	21.93	42.8	73.7	46.07	16.03	0.74	14.09	58.03	173	411.41	22.43	17.91	25.74	39.32	63.79	7.45	1.22
FvH4_1g04710	gene30891		AAA-type ATPase family protein / ankyrin repeat family protein	14.43	9.52	14.98	18.38	13.18	16.39	16.77	31.57	20.95	19.8	18.44	16.53	25.6	26.45	25.33	19.49	23.47	22.1	23.82	25.35	20.57	19.73	17.98	16.59	16.12	16.98	3.1	17.62	6.09	13.94	10.88	12.09	21.14	23.94	125.12	22.76	5.87	15.72	30.06	22.81	19.07	13.78	10.52	9.07	23.55	13.5
FvH4_1g04720	gene30889			13.03	8.53	15.2	32.7	20.21	17.75	19.18	8.96	24.42	20.09	15.07	11.79	17.83	17.29	10.08	8.45	10.62	14.78	12.41	10.41	10.68	10.1	4.71	2.01	3.15	1.85	2.2	11.84	3.01	15.19	10.31	7.66	12.16	6.74	0.06	10.25	6.15	7.84	5.58	15.98	13.67	10.49	8.49	9.81	12.48	10.57
FvH4_1g04721	gene30888			11.49	9.9	11.5	13.01	19.56	14.95	17.39	14.65	13.4	12.92	13.69	16.52	12.68	11.68	16.17	16.49	20.6	11.56	11.73	17.77	15.74	21.9	12.49	25.53	13.09	28.68	4.67	5.54	3.61	21.44	28.94	45.67	17.82	10.01	0.06	13.04	30.23	26.93	37.09	11.68	13.63	20.19	26.18	32.8	10.06	4.35
FvH4_1g04730	gene35287		RING/U-box superfamily protein	0	0	0	0	1.02	2.05	5.21	0.7	0	0.03	0	0	0	0	0.05	0	0	0	0	0	0	0	0	0	0	0	0	0	0.06	0	0	0	0.18	0	0.1	0.08	0.13	0	0	0	0	0	0	0	0.02	0
FvH4_1g04740	gene35288		disease resistance protein (TIR-NBS-LRR class), putative	1.02	1.2	3.95	2.35	1.09	1.29	1.47	2.84	2.64	0.52	0.73	0.46	1.45	1.11	0.32	0.12	0.22	0.44	0.41	0.16	0.12	0.11	0.13	0.03	0.11	0.02	0.27	1.51	0.39	1.59	1.91	2.16	3.86	0.45	0.05	0.54	0.56	6.93	12.34	0.46	0.18	0.2	0.24	0.25	6.6	3.9
FvH4_1g04750	gene35289	ATPLT5,ATPMT5,PMT5	polyol/monosaccharide transporter 5	3.88	9.94	6.37	2.4	13.37	7.63	15.63	4.1	3.26	1.47	4.72	4.54	2.52	3.2	0.52	0.65	0.47	1.02	4.28	2.32	3.54	0.76	0.87	0.46	1.67	0.25	2	0.68	1.05	7.65	1.86	0.98	7.23	10.61	179.81	8.05	8.03	0.55	5.07	30.98	7.75	2.85	1.03	0.44	4.91	2.6
FvH4_1g04760	gene30886	ATPLT5,ATPMT5,PMT5	polyol/monosaccharide transporter 5	0.16	0.02	0.01	3.87	210.75	39.73	46.96	0.94	0.25	0.09	0.07	0.16	0	0.04	0.04	0.01	0.02	0	0	0	0.05	0.03	0.06	0.17	0.05	0.04	0.37	1.99	5.66	29.25	21.35	21.88	0	1.05	0.06	6.87	0.05	1.92	0.29	0.06	0.11	0.57	1.22	1	0.06	0.04
FvH4_1g04770	gene30885	ATOFP8,OFP8	ovate family protein 8	47.35	22.52	30.07	31.8	17.32	7.11	3.51	0.17	32.53	24.25	17.42	16.28	5.22	2.59	0.92	0.16	0.03	0.44	0.02	0.08	0	0	0.05	0.01	0.05	0.01	20.49	9.91	0.3	10.14	2.46	0.07	6.36	13.69	0	20.27	0.82	1.35	0.06	4.26	2.73	0.82	1.41	0.89	6.71	2.21
FvH4_1g04780	gene30884			0	0.08	0.53	18.85	19.97	3.16	62.06	4.39	1.01	0.47	1.06	0.8	0.39	0.11	0.07	0.06	0.07	0.15	0.25	0.14	0.19	0.26	0.09	0	0.1	0.07	0.25	0.45	0.1	11.24	4.47	0.93	2.22	0.65	0	9.53	0.7	0.44	0.15	0.92	15.83	28.53	35.79	16.94	4.15	1.27
FvH4_1g04790	gene30883			1.22	0.47	0.52	9.93	2.72	3.46	168.53	2.05	0.42	0.13	0	0.28	0.47	0.41	1.16	0.61	0.5	0.91	0.68	2.51	1.08	1.52	0.61	0.41	0.41	0.12	0.15	0.11	0.23	7.81	1.88	0.76	3.55	0.12	0.09	4.25	0.72	0.08	0	0.64	17.42	28.11	33.13	10.96	15.36	10.96
FvH4_1g04800	gene30882	YUC2	Flavin-binding monooxygenase family protein	5.33	5.47	3.85	5.12	1.03	0.5	1.44	0.62	1.47	0.75	3.27	2.49	0.05	1.12	0.15	0.04	0.06	0.02	0.08	0	0	0	0.02	0.01	0.01	0.01	2.65	6.53	2.96	0.03	0.08	0.08	6.44	1.78	0	0.06	0.12	2.62	0.68	0.21	0.08	0	0.02	0.39	1.55	0.48
FvH4_1g04810	gene30881	AT-HSFC1,HSFC1	heat shock transcription factor C1	1.17	6.02	4.59	7.11	23.27	3.1	5.44	1.37	12.69	8.28	4.32	7.66	9.22	10.37	14.53	9.78	5.63	9.4	4.94	11.38	9.63	9.31	6.01	6.53	8.03	17.54	0.26	0.16	0.03	4.49	3.99	2.76	20.64	17.31	0	1.98	12.88	0.98	6.4	6.89	1.47	2.83	5.93	7.18	18.2	1.72
FvH4_1g04820	gene30880		ATP binding microtubule motor family protein	21.73	15.93	21.25	19.76	17.41	13.89	13.61	4.5	26.85	24.52	32.6	16.87	25.18	16.43	18.25	15.75	11.19	20.17	14.98	19.7	15.71	13.92	7.89	4.57	6	4.16	1.94	19.33	7.87	12.43	13.86	9.85	26.89	17.18	0.07	16.42	4.52	5.07	2.61	27.43	41.79	64.15	72.33	32.97	19.07	5.27
FvH4_1g04830	gene30879	UBC37	ubiquitin-conjugating enzyme 37	31.75	42.57	29.74	23.61	22.69	17.5	20.42	17.45	26.22	25.44	24.31	15.34	16.64	13.6	10.97	16.11	12.26	16.16	13.54	11.81	15.61	12.66	13.41	11.68	17.75	13.4	37.69	23	9.99	11.86	10.89	7.56	24.89	15.97	11.14	15.12	44.02	4.88	5.31	15.57	15.56	13.39	14.46	13.36	21.65	8.43
FvH4_1g04840	gene30878		S-locus lectin protein kinase family protein	0.22	0.27	0.28	0.07	0.71	0.09	0.13	0.23	0.15	0.01	0.16	0.41	0.1	0.11	0.02	0.01	0.01	0.1	0.05	0.01	0	0	0.02	0.1	0.02	0.03	0.02	0.27	0.08	0.14	0.05	0.01	2.12	0.16	0.03	0.1	2.92	0.55	44.66	0.17	0.28	1	0.91	1.17	4.03	33.11
FvH4_1g04841	gene30877			45.08	17.31	31.35	27.39	18.23	18.58	22.89	10.91	25.61	39.76	60.39	74.2	82.65	119.62	101.25	76.77	82.73	85.31	52.74	62.94	49.39	48.06	90.78	64.59	85.3	74.35	2.81	2.52	1.09	53.51	28.55	14.61	97.04	65.68	0.15	125.96	8.47	51.47	33.67	37.57	44.26	20.05	18.25	21.81	67.48	77
FvH4_1g04850	gene35290			6.11	9.23	8.32	7.72	4.66	5.5	6.41	1.94	7.99	6.7	6.61	3.93	4.51	2.97	1.44	1.13	1.02	4.29	2.47	1.48	1.64	1.47	1.11	0.77	1.57	0.61	17.76	9.14	3.59	4.26	3.41	1.83	2.96	4.88	0.05	7.52	1.05	1.01	1.49	3.47	3.03	1.11	1.07	1.78	2.29	2.3
FvH4_1g04860	gene38825			22.81	11.02	16.91	5.36	6.93	5.54	4.93	4.87	6.9	6.41	9	3.28	5.56	2.58	2.51	1.87	1.98	4.6	2.37	2.2	1.77	1.51	2.27	0.93	1.97	1.57	1.22	4.8	2.68	4.41	4.24	2.04	5.11	4.03	3.01	5.63	1.16	4.78	4.07	2.66	3.63	3.88	3.02	3.83	12.13	5.52
FvH4_1g04870	gene30876			2.96	5.34	4.61	1.48	4.32	1.6	1.86	2.27	1.09	1.88	1.51	1.43	1.07	0.73	0.52	0.5	0.67	1.07	0.61	0.79	0.7	0.89	0.56	0.7	0.55	0.49	1.4	1.5	0.68	1.37	1.48	1.09	1.45	1.41	1.38	1.38	0.97	2.49	3.73	0.86	1.18	1.29	0.8	0.99	2.5	1.46
FvH4_1g04890	gene35291			1.29	0.2	0.64	0	0	0	0	0.75	0	0	0	0	0.08	1.31	0	0	0	0	1.13	0	0	0	0	0	0.61	0	0	0	0	0	0	0.09	0.1	0	0.08	0	0	0	1	0	0	0	0	0	0	0
FvH4_1g04891	gene30627			0	0	0	0	0	0	0	0	0	0	0	0	0	0	0	0	0	0	0	0	0	0	0	0	0	0	0	0	0	0	0	0	0	0	0	0	0	0	0	0	0	0	0	0	0	0
FvH4_1g04892	gene38826			3.56	5.68	5.41	1.6	3.65	2.43	2.49	2.29	1.24	1.35	1.88	1.44	1.17	0.82	0.51	0.33	0.84	1.09	0.89	0.83	0.52	1.24	0.62	0.71	0.44	0.61	0.36	1.16	0.59	0.75	1.02	1.19	2.34	1.37	1.33	1.22	1.59	2.01	3.73	0.81	1.17	0.97	1.07	1.33	3.89	2.39
FvH4_1g04910	gene01918			2.31	1.4	2.94	2.13	4.3	3.28	3.62	4.57	2.87	2.02	2.29	1.89	2.03	0.3	0	0.06	0	1.26	0.92	0.43	0.19	0.54	0.51	0.25	0.39	0.71	0.39	1.21	1.51	1.21	1.7	1.23	3.56	2.31	2.69	1.9	1.99	2.89	6.67	1.35	2.36	1.43	1.51	1.3	2.28	1.98
FvH4_1g04920	gene38827			29.5	22.32	29.07	10.37	12.89	15.7	11.7	7.14	12.91	12.43	18.38	9.18	12.55	5.75	4.91	4.66	3.34	8.57	7.35	4.66	5.77	4.61	5.09	1.92	4.64	3.13	2.9	10.13	3.86	8.2	4.35	4.22	11.04	11.18	7.42	13.51	4.83	17.78	11.49	7.37	9.97	12.13	9.62	7.95	21.83	9.38
FvH4_1g04930	gene02112		Regulator of Vps4 activity in the MVB pathway protein	16.04	9.73	17.35	30.44	22.47	22.88	29.1	25.5	26.61	27.61	32.84	40.46	29.68	21.58	14.94	11.63	13.94	24.15	21.01	17.14	16.28	14.61	11.55	7.75	9.5	7.23	2.56	22.11	6.86	38.44	25.36	22.43	23.01	21.5	0.93	46.82	107.87	87.8	62.22	35.54	52.59	78.59	98.34	43.91	60.67	15.84
FvH4_1g04931	gene02111			31.81	27.06	14.06	5.66	2.84	1.87	1.02	0.7	21.84	24.59	14.09	13.09	5	1.85	0.47	0.41	0.1	3.86	0.81	1	0.57	0.28	0.46	0.19	0.17	0.28	34.21	65.07	5.65	2.58	2.31	1.17	10.16	5.43	0	4.83	12.76	3.55	2.4	8.42	5.05	3.69	2.62	1.72	1.3	0.6
FvH4_1g04940	gene02110	ATRAB-F2A,ATRAB5A,ATRABF2A,RAB-F2A,RAB5A,RABF2A,RHA1	RAB homolog 1	38.72	13.22	17.07	17.98	12.5	9.59	11.76	11.92	17.59	24.14	40.54	41.1	35.14	51.81	73.87	68.1	85.93	17.71	52.98	56.09	52	53.23	75.64	199.71	71.57	196.18	0.74	3.01	3.84	23.42	29.62	42.22	53.3	43.36	0.1	37.2	18.13	82.68	135.37	20.33	35.63	34.98	33.27	53.07	95.71	56.64
FvH4_1g04950	gene38828			0.62	7.5	4.03	2.96	34.81	13.97	65.88	41.72	1.8	5.13	10.86	38.05	2.11	6.17	3.79	7.29	53.82	1.03	25.55	5.67	6.36	35.88	30.94	750.06	18.79	659.43	0.75	1.49	2.34	38.53	163.6	437.16	12.94	1.18	0.24	3.9	299.74	165.19	91.26	4.04	14.29	59.88	111.18	312.8	1.41	4.44
FvH4_1g04960	gene02109	TFIIIA	transcription factor IIIA	29.6	20.5	31	36.2	38.92	52.24	39.49	26.75	39.23	35.23	45.87	26.69	45.95	20.55	11.72	9.72	11.72	40.17	23.81	15.06	13.45	17.28	13.05	9.75	12.24	14.78	6.45	20.18	8.3	25.7	26.82	23.92	44.65	40.59	3.28	40.99	21.35	39.9	33.24	31.33	30.87	22.97	21.66	22.34	35	19.08
FvH4_1g04970	gene38829		Late embryogenesis abundant (LEA) hydroxyproline-rich glycoprotein family	41.69	42.31	42.82	37.22	46.07	66.94	45.24	49.24	42.12	44.95	46.92	48.17	36.13	26.13	18.15	20.46	21.59	29.13	29.74	28.27	26.74	35.31	37.69	55.63	37.54	62.73	15.84	17.24	8.48	44.99	61.51	61.41	42.63	59.77	18.98	44.11	47.21	110	92.49	36.25	39.73	44.47	61.67	81.19	55.04	37.69
FvH4_1g04980	gene02108			13.32	14.59	12.33	7.07	42.12	13.58	11.3	7.01	9.89	10.07	9.14	8.02	8.78	8.4	7.22	8	7.1	5.94	5.96	6.73	6.29	8.29	8.16	6.69	6.52	5.5	8.86	5.7	1.79	8.63	6.34	4.2	9.59	10.7	1.13	12.41	4.46	3.4	6.04	8.39	8.32	5.93	3.49	4.18	3.17	0.8
FvH4_1g04981	gene33873			2.61	2.21	2.35	0.26	11	1.89	0.81	0.59	0.33	0.35	0.21	0.29	0.51	0.25	0.21	0.17	0.26	0.26	0.3	0.17	0.31	0.19	0.25	0.18	0.21	0.16	0.35	0.31	0.18	0.33	0.22	0.13	0.26	0.33	0.57	0.36	0.63	0.65	0.72	0.26	0.34	0.3	0.28	0.39	1.75	1
FvH4_1g04982	gene33872			18.17	16.78	17.24	16.87	36.68	24.65	22.47	12.89	15.37	16.59	19.78	16.1	17.38	17.97	12.47	14.96	12.07	17.68	16.3	11.23	9.97	11.05	12.47	10.99	11.04	9.55	12.29	14.75	8.81	15.83	13.34	12.25	17.74	15.36	2.7	19.39	8.09	14.15	20.28	12.79	15.65	15.83	18.3	14.6	12.74	8.43
FvH4_1g04983	gene38830	GRV2,KAM2	DNAJ heat shock N-terminal domain-containing protein	32.63	16.71	28.09	19.93	26.16	23.4	14.6	11.48	23.51	16.68	23.63	12.37	23.52	10.64	4.67	3	4.17	17.74	13.29	7.56	5.32	7.15	7.93	2.6	7.89	5.29	7.87	18.4	6.22	13.18	17.2	13.79	27.31	19.09	0	28.3	12.38	8.26	7.26	15.32	15.73	11.49	12.07	15.56	16.13	9.01
FvH4_1g04984	gene38831	GRV2,KAM2	DNAJ heat shock N-terminal domain-containing protein	28.51	18.07	28.41	24.51	31.56	24.31	19.77	14.05	25.79	18.83	29.59	14.25	25.56	11.22	5.46	3.52	5.29	18.46	15.54	7.89	7.26	8.28	9.24	3.23	8.65	4.59	8.08	18.84	9.5	13.42	18.12	13.93	28.13	21.17	0.13	27.75	13.75	9.52	8.93	17.41	19.78	15.65	14.37	18.15	21.57	10.53
FvH4_1g04990	gene38832	GRV2,KAM2	DNAJ heat shock N-terminal domain-containing protein	32.23	15.86	25.19	17.44	27.61	18.48	13.49	10.31	19.46	12.44	23.14	10.46	19.61	6.69	3.36	2.48	4.82	15.13	9.99	6.5	4.73	7.64	5.57	2.42	4.33	2.09	3.51	11.88	7.14	9.07	12.52	8.62	22.24	13.22	0.1	17.39	7.53	7.25	6.21	13.11	16.79	12.05	7.87	13.25	19.67	9.59
FvH4_1g04991	gene38833			13.77	5.99	10.29	12.56	23.34	14.81	10.79	11.27	11.83	9.24	11.27	7.91	12.99	4.39	2.3	2.06	2.96	10.95	5.19	3.06	1.81	4.44	3.44	3.07	2.46	2.4	1.94	7.58	4.66	7.9	7.33	7.16	14.98	8.04	0.46	9.13	7.8	11.6	7.76	9.7	9.21	7.15	5.98	9.54	13.23	8.83
FvH4_1g05000	gene02106		binding	25.35	11.35	19.52	19.96	27.49	26.01	15.05	22.1	20.68	14.33	19.76	12.44	29.81	6.46	2.44	1.7	3.31	16.15	9.51	4.46	3.41	5.61	6.89	4.24	6.5	6.83	1.14	14.81	8.45	14.12	16.97	15.86	24.22	21.65	0.79	21.11	13.26	24.04	20.4	16.63	18.24	13.31	12.18	17.56	22.61	13.72
FvH4_1g05010	gene02105			12.57	12.59	16.05	12.72	6.67	3.49	5.8	11.34	19.76	15.63	16.87	6.86	4.62	1.23	0.38	0.2	0.16	1.64	0.76	0.51	0.14	0.23	0.12	0.14	0.35	0.19	37.14	17.59	0.61	5.08	4.93	0.39	5.53	10.59	8.1	7.59	0.69	1.72	1.85	4.76	4.3	2.36	1.84	0.56	3.78	2.1
FvH4_1g05020	gene33871			0.03	0.03	0.04	0	2.22	0.17	0.1	0	0	0	0	0.01	0	0	0.03	0	0	0	0.07	0	0	0	0	0.02	0.01	0	0	0	0	0	0.03	0.06	0.03	0	0	0	0	0	0	0	0	0	0	0.02	0.01	0
FvH4_1g05030	gene02104			0.41	0.7	1.74	1.65	9.29	7.6	11.36	14.01	0.46	0.16	0	18.3	11.01	10.82	7.27	8.44	6.38	10.72	12.52	11.04	7.04	8.43	6.34	10.14	6.44	11.49	1.42	13.23	19.81	83.39	172.79	369.76	6.17	3.88	0.89	15.43	15.7	383.09	32.51	4.54	11.95	27.65	50.97	101.13	20.28	31.76
FvH4_1g05040	gene02102	AGP16,ATAGP16	arabinogalactan protein 16	962.46	392.02	520.32	665.9	140.92	261.16	280.54	86.97	540.04	843.56	198.79	553.78	436.42	239.24	178.91	149.73	146.19	574.86	354.17	298.29	127	127.34	350.11	507.64	291.23	461.43	60.17	35.86	12.72	94.42	91.77	64	184.56	2143.31	1	830.34	336.06	424.94	391.65	2305.68	841.23	535.12	526.13	549.53	187.31	409.45
FvH4_1g05050	gene02101		Protein kinase family protein	32.24	20.3	27.9	38.63	33.64	31.78	28.62	35.77	34.21	30.89	34.44	22.8	33.44	44.34	43.18	39.21	38.55	34.75	51.79	47.6	43.6	48.51	26.99	22.55	23.26	22.2	4.93	34.76	20.6	32.48	35.3	37.27	21.84	20.69	3.58	28.43	14.44	44.31	21.69	24.95	34.54	31.52	28.82	28.13	38.96	28.88
FvH4_1g05060	gene38834			0	0.13	0.17	0	0.11	0.21	0.1	0	0.26	0.05	0.09	0.12	0.26	0.13	0	0	0	0.17	0.14	0	0	0	0	0	0	0	0	0	0	0	0.56	0	0.41	0.29	0	0	0.79	0.35	0.58	0.26	0.07	0.12	0.18	0	13.74	24.09
FvH4_1g05070	gene02100		FRIGIDA-like protein	12.1	14.69	14.28	18.19	14.9	11.99	13.17	9.4	17.54	17.44	13.5	13	10.56	10.1	7.81	6.52	7.55	10.77	8.7	7.86	8.19	9.09	5.89	3.33	5.33	4.06	8.11	9.64	5.03	9.25	8.17	6.38	12.43	13.61	1.3	10.99	4.13	3.65	4.58	10.74	8.15	7.76	8.04	9.96	10.84	4.64
FvH4_1g05080	gene02098	ALDH1A,ALDH2C4,REF1	aldehyde dehydrogenase 2C4	0.01	0.12	0.08	0.89	73.91	226.88	4.01	0.79	0.13	0.05	0.17	1.27	0.45	0.77	2.63	0.7	0.25	0.18	0.2	0.25	0.04	0	0.08	0.04	0.11	0.04	0.36	3.38	0.16	1.77	0.35	0.09	1.53	3.77	0.02	4.54	2.69	1.02	7.36	0.94	2.02	1.69	0.66	0.25	24.96	46.5
FvH4_1g05081	gene38835			0	0	0	0.03	8.43	10.84	13.34	8.32	0	0	0	0	0	0	0	0	0	0	0	0	0	0	0	0	0	0	0.09	0	0	0	0	0	0	0	0.11	0	0	0	0.05	0	0	0	0	0	0	0.02
FvH4_1g05090	gene02097	ALDH1A,ALDH2C4,REF1	aldehyde dehydrogenase 2C4	0	0.01	0.14	0.23	0.48	0.43	1.04	0.3	0.73	0.01	0.06	0.08	0	0.1	0.02	0.03	0	0	0.08	0	0	0.01	0.05	0.12	0	0.03	0.1	0.07	23.18	0.48	0.48	9.18	1.12	0.19	0	0.03	26.84	0.08	113.9	0.04	0.05	0.19	0.42	1.97	223.11	159.9
FvH4_1g05100	gene02096	ALDH1A,ALDH2C4,REF1	aldehyde dehydrogenase 2C4	0.25	0.14	0.09	0.2	1	0.7	2.91	0.19	0.43	0.1	0.02	0.09	0.04	0.15	0.12	0.02	0.02	0.06	0.08	0.02	0	0	0.14	0.12	0.03	0.07	0.29	0.09	0.13	0.45	0.28	0.11	6.48	0.36	0.06	0.08	26.73	0.02	88.7	0.64	0.16	0.28	0.21	0.4	36.1	2547.97
FvH4_1g05110	gene02095	ATMBF1C,MBF1C	multiprotein bridging factor 1C	167.94	268.52	172.36	150.05	62.21	17.02	18.47	9.88	122.51	147.78	35.47	117.59	18.82	47.83	32.43	60.13	59.44	31.09	48.06	39.36	67.32	108.9	86.94	122.44	78.54	169.85	68.05	72.77	30.97	80.48	172.28	81.17	39.08	337.47	40.37	119.39	171.4	23.54	42.43	114.21	63.02	75.69	121.77	94.78	42.62	43.37
FvH4_1g05120	gene02094		F-box/RNI-like superfamily protein	13.54	16.21	15.97	12.08	4.93	4.11	6.88	6.01	14.43	14.85	13.28	8.36	12.35	11.11	9.98	7.26	7.12	10.24	7.46	6.37	5.43	5.37	6.89	3.93	5.06	4.93	16.58	9.13	3.26	14.44	6.79	4.87	8.34	12.06	0.46	11.2	1.08	1.53	0.33	9.03	6.88	3.63	1.59	0.98	6.93	3.17
FvH4_1g05130	gene02093	ATMSH7,MSH6-2,MSH7	MUTS homolog 7	8.79	10.3	14.99	18.66	2.18	1.37	4.98	1.19	22.18	20.22	11.97	5.45	4.17	2.57	1.05	0.96	1.08	5.79	1.1	1.21	0.8	0.64	0.9	0.93	0.7	0.97	8.96	12.1	1.13	3.08	0.92	0.5	5.57	4.74	0.18	2.92	0.76	0.73	0.24	4.46	2.1	0.6	0.38	0.23	2.75	3.39
FvH4_1g05140	gene02092	GNL2	GNOM-like 2	0.43	0.25	0.48	0.76	0.13	0.22	0.35	50.29	0.76	1.01	0.31	0.34	0.19	0.1	0.08	0.05	0.07	0.27	0.02	0.08	0.04	0.06	0.06	0.04	0.02	0.03	0.06	0.76	0.2	0.32	0.14	0.09	0.24	0.24	4.53	0.22	0.2	0.07	2.1	0.42	0.22	0.04	0.09	0.05	0.11	0.17
FvH4_1g05150	gene02091		Alcohol dehydrogenase transcription factor Myb/SANT-like family protein	44.39	40.42	60.52	60.22	43.53	33.57	34.39	25.1	61.77	58.58	52.35	35.92	40.16	43.96	33.98	33.16	26.1	27.54	34	32.11	26.52	27.12	20.81	12.28	19.28	13.5	10.45	30.49	15.68	29.95	31.35	24.51	30.32	41.19	8.82	38.3	15.99	28.12	27.39	33.46	37.12	23.33	25.4	25.55	26.35	17.98
FvH4_1g05160	gene02090	SULTR3;5	sulfate transporter 3;5	0	0	0	0.33	1.85	0.62	300.01	579.37	0.03	0.1	0	0.07	0	0	0	0	0	0	0	0	0	0	0	0	0	0	0.08	0	0.04	0	0	0	0	0	2.58	0	0	0	0.16	0	0	0	0	0.01	0	0
FvH4_1g05170	gene02089		Coatomer, beta' subunit	62.5	46.13	71.56	95.78	70.73	76.17	91.24	102.3	84.19	83.85	112.96	73.47	91.75	123.57	129.81	95.91	92.87	87.26	99.69	111.85	96.95	100.63	52.14	31.09	42.21	34.64	13.46	77.49	27.32	72.15	61.44	44.23	85.69	75.93	2.8	85.95	27.59	57.24	45.22	94.48	112.76	92.57	71.19	52.35	71.53	49.63
FvH4_1g05180	gene02087		Leucine-rich repeat (LRR) family protein	41.82	48.08	64.5	236.49	71.56	129.23	136.12	74.06	125.12	184.65	87.47	447.97	162.64	128.93	73.93	68.18	156.86	153.23	97.82	133.48	162.18	206.22	231.73	113.15	109.25	100.2	28.38	82.89	41.89	200.58	90.21	79.52	180.16	358.02	0.6	262.92	277.13	207.11	52.42	245.79	166.41	118.35	55.76	53.63	164.26	100.55
FvH4_1g05181	gene02085		Serinc-domain containing serine and sphingolipid biosynthesis protein	1.58	0.75	1.09	0.84	3.7	7.94	67.08	21.19	0.55	0.37	1.66	2.82	10.98	7.18	3.74	4.29	1.88	16.51	15.35	11.44	8.29	12.64	3.98	17.46	2.39	20.92	0	0.98	0.59	23.81	36.16	83.12	6.04	2.09	1.24	8.25	1.81	37.52	57.57	1.73	3.83	4.57	6.02	10.17	11.75	2.7
FvH4_1g05182	gene02084		F-box family protein	0.02	0	0.03	0.03	5.49	1.65	1.01	0.15	0	0	0.12	0.29	0.19	0.09	0	0	0.06	0.12	0.1	0	0	0	0	0	0.03	0	0	0	0	0.24	0	0	0.07	0.37	0	0.46	0	0.31	0	0	0.05	0.09	0	0	0.05	0.02
FvH4_1g05210	gene02083	CPR30	F-box and associated interaction domains-containing protein	0	0	0	0	3.44	3.89	1.54	0.04	0	0	0	0.02	0	0	0	0	0	0	0	0	0	0	0	0	0	0	0	0	0	0	0	0	0	0	0	0	0	0	0	0	0	0	0	0	0	0
FvH4_1g05220	gene02082		Ankyrin repeat family protein	0	0	0	0.03	0	0.25	0	0	0.03	0	0	0	0	0	0	0	0	0	0	0	0	0	0	0	0	0	0	0	0	0	0	0.06	0	0	0	0	1.17	0.17	0	0	0	0	0	0.07	0.57	0
FvH4_1g05230	gene02081		F-box family protein	0.02	0.53	0.07	0.99	2.38	6.28	6.71	1.11	0.17	0.19	0.16	0.22	0	0.03	0	0	0	0.04	0	0	0	0	0	0	0	0	0.47	0.14	0	0.73	0.11	0.18	0.05	0.28	0	0.61	0.05	0.03	0.08	0.04	0	0.11	0.09	0.03	0.08	0.01
FvH4_1g05231	gene02080		F-box family protein	0	0	0	0.03	4.89	2.34	2.81	1.44	0	0	0	0	0	0	0	0	0	0	0	0	0	0	0	0	0	0	0.09	0	0	0.14	0	0	0	0	0.06	0	0	0	0.05	0	0	0	0	0	0	0.02
FvH4_1g05232	gene02079		F-box and associated interaction domains-containing protein	0	0	0	0	0.27	0.85	0.33	0.08	0	0	0.07	0.07	0	0	0	0	0	0	0	0	0	0	0	0	0	0	0	0	0	0	0	0	0	0	0	0	0	0	0	0	0	0	0	0	0	0
FvH4_1g05240	gene02078	NIG	NSP (nuclear shuttle protein)-interacting GTPase	50.98	46.2	55.95	68.73	59.9	64.16	69.27	44.3	73.13	72.81	73.04	72.35	81.33	99.64	101.25	80.54	103.6	78.03	91.28	91.42	98.09	107.16	73.91	28.14	62.37	24.52	26.54	49.03	20.32	58.33	48.32	46.69	94.14	76.69	0.52	71.27	53.02	61.84	80.89	136.82	86.51	91.66	77.88	74.53	82.54	61.76
FvH4_1g05250	gene35292			0	0	0	0.03	0	0.46	1.7	1.89	0.03	0	0	0.05	0.05	0	0.1	0	0.2	0	0	0.05	0.13	0	0.04	0.08	0	0	0.09	0.13	0.07	0.68	0.85	0.9	0.33	0.37	0.06	0.53	0.5	0	0.73	0	0	0.07	0.06	0.04	0.04	0.66
FvH4_1g05260	gene02077		Heavy metal transport/detoxification superfamily protein	3.36	4.61	9.59	15.47	24.34	50.43	52.42	121.04	7.74	3.39	2.51	6.5	11.21	26.21	26.36	12.82	48.28	2.88	17.45	9.7	18.26	8.39	37.1	6.51	42.41	8.75	6.91	6.97	0.47	34.9	133.6	179.97	6.1	14.93	0.38	22	14.05	0.8	16.03	4.39	14	10.5	28.71	8.19	115.67	29.46
FvH4_1g05270	gene02076		Protein of unknown function, DUF538	137.79	163.61	145.01	123.9	111.68	104.89	117.48	82.01	143.05	154.97	137.07	181.83	111.16	103.92	58.12	56.76	59.24	95.58	87.44	73.2	55.97	67.55	120.4	92.7	111.99	113.57	60.41	166.32	77.2	89.69	123.96	145.67	143.63	165.66	4.92	110.7	106.61	258.73	276.71	153.9	114	58.63	70.86	95.32	88.36	100.01
FvH4_1g05280	gene02075	VIL1,VRN5	Fibronectin type III domain-containing protein	40.51	47.16	58.01	60.19	62.5	87.03	86.54	100.09	57.24	62.61	81.26	64.44	25.15	31.81	11.63	7.44	10.16	19.13	24.73	12.07	7.45	10.29	11.13	26.79	9.88	33.79	30.19	64.29	17.03	74.46	55.51	62.34	47.82	65.09	19.6	71.13	24.97	94.25	200.84	77.75	86.17	60.58	47.24	52.85	39.53	39.57
FvH4_1g05300	gene38836		Plant protein of unknown function (DUF247)	0.12	0.41	0.36	0.19	0.64	0.43	0.5	0.34	0.17	0.04	0.36	0.17	0.15	0	0	0	0	0	0	0	0.06	0	0	0.08	0.03	0.24	0	0.17	0.09	0.27	0.53	0.56	0	0.18	0.07	0.59	0.66	0.18	8.14	2.65	0.94	1.09	0.75	0.2	0	0.13
FvH4_1g05310	gene02074	HCF101	ATP binding	5.38	14.53	14.67	9.48	12.86	16.8	9.54	1.37	9.51	7.31	9.64	3.64	2.58	1.65	0.98	0.74	2.03	3.18	3.14	2	2.07	2.28	1.8	0.91	1.3	0.87	2.42	6.34	3.31	1.76	1.08	0.8	25.71	6.05	0	3.08	59.49	6.95	3.83	8.35	5.72	5.25	7.29	11.39	0.48	1.4
FvH4_1g05320	gene02073		alpha/beta-Hydrolases superfamily protein	5.89	87.89	23.61	18.1	29.22	3.73	3.42	0.55	33.1	60.57	24.35	25.12	1.33	13.34	4.55	18.5	2.92	0.29	2.61	0.45	0.62	0.37	2.19	7.42	5.3	4.6	2.89	0.34	0.41	4.45	2.25	0.32	125.94	3.9	0.41	4.36	34.09	59.1	735.05	18.3	8.69	81.65	53.68	33.72	98.18	217.99
FvH4_1g05330	gene02072		Protein of unknown function (DUF295)	0	0.11	0.03	0	5.01	0.89	0.06	0	0.02	0	0.03	0.03	0	0	0	0	0	0	0	0	0	0	0	0	0.02	0	0	0	0	0	0	0	0	0	0	0	0	0.02	0.15	0.03	0.02	0	0	0	0.01	0.03
FvH4_1g05331	gene38837			0.03	0.21	0.05	0	0.36	0	0	0	0	0	0	0	0	0	0	0	0	0	0	0	0	0	0	0	0	0	0	0	0	0	0	0	0	0	0	0	0	0	0.18	0	0	0	0	0	0.01	0.03
FvH4_1g05332	gene02071		F-box family protein with a domain of unknown function (DUF295)	0	0	0	0.01	6.84	0.44	0.06	0	0	0	0.03	0.02	0	0	0	0	0	0	0	0	0	0	0	0	0	0.01	0	0	0	0	0	0	0	0	0	0	0.03	0	0.02	0	0	0	0	0	0	0
FvH4_1g05350	gene02070		ATP-dependent caseinolytic (Clp) protease/crotonase family protein	62.32	57.11	65.83	70.84	64.18	67.61	76.42	85.82	67.81	67.32	87.23	63.54	84.52	101.47	125.07	121.65	107.85	91.15	108.39	121.16	114.6	116.14	88.37	72.82	86.39	80.54	31.92	75.98	54.25	88.47	120.12	79.55	52.9	72.82	0.65	78.38	31.63	64.01	43.57	58.31	74.24	63.9	62.78	66.22	75.34	49.88
FvH4_1g05360	gene02069	atnudt20,NUDT20	nudix hydrolase homolog 20	11.83	13.76	13.09	18.1	22.15	21.03	26.16	35.86	12.61	11.59	20.84	15.53	18.79	7.84	5.02	4.41	4.58	19.1	9.34	7.4	6.48	8.81	5.96	4.39	6.48	5.32	12.26	17.96	10.06	12.42	15.3	15.32	32.82	23.89	50.26	24.54	18.67	41.04	36.05	17.14	17.94	13.66	12.47	12.96	14.16	4.69
FvH4_1g05370	gene02068		2-oxoglutarate (2OG) and Fe(II)-dependent oxygenase superfamily protein	4.14	3.82	3.7	7.69	8.63	15.63	34.1	30.04	6	6.42	8.02	4.87	4.9	3.05	2.57	2	2.17	3.88	2.7	3.09	2.21	3.52	1.94	5.55	1.39	4.41	4.33	10.45	2.94	16.82	14.8	13.35	3.44	11.21	0.2	11.83	6.72	8.58	17.7	3.99	3.75	5.49	6.25	9.65	11.8	6.24
FvH4_1g05371	gene02067			13.28	10.62	12.57	14.04	87.45	36.23	37.7	22.7	6.39	7.51	1.45	58.44	4.96	3.33	4.24	2.81	1.15	6.18	13.77	5.31	3.87	1.24	4.93	2.57	6.03	3.64	0.64	0.46	1.23	10.73	7.13	12.62	1.53	101.76	0.2	41.44	187.2	32.9	176.11	166.53	82.51	76.75	94.83	60.41	46.76	188.57
FvH4_1g05380	gene02066		S-adenosyl-L-methionine-dependent methyltransferases superfamily protein	15.28	11.23	16.13	27.11	15.68	15.67	16.34	6.59	28.16	24.88	24.81	11.37	14.82	9.71	6.38	4.39	4.69	14.06	8.14	6.05	4.73	6.01	4.34	2.13	3.74	2.82	4.37	15	3.86	12.11	8.98	5.47	16.57	13.94	0.17	15	4.48	5.14	5.49	15.66	11.22	7.82	6.99	7.05	8.9	6.67
FvH4_1g05390	gene02065		O-Glycosyl hydrolases family 17 protein	0.06	0.07	0.2	21.91	9.28	2.75	13.18	0.98	0.44	0.32	0.3	0.82	0.71	0.46	0.1	0.13	0.13	0.67	0.63	0.18	0.13	0.12	0.24	1.01	0.08	0.97	0.07	0	0	0.29	0.95	1.02	2.32	0.82	0.04	0.34	1.75	0.93	0.97	0.51	0.96	2.44	2.76	1.4	1.11	1.09
FvH4_1g05391	gene02064		F-box and associated interaction domains-containing protein	0	0.01	0	0.01	4.18	1.46	0.26	0.03	0	0	0	0.02	0	0	0	0.04	0.02	0	0	0	0	0	0	0	0	0	0.04	0	0	0.16	0	0.03	0	0	0	0	0	0	0.02	0	0	0	0	0	0	0
FvH4_1g05400	gene02063	ATTPS21,TPS21	terpene synthase 21	12.65	3.86	1.38	3.52	3.05	4.34	1.72	0.34	3.32	0.86	0.05	0.09	0.37	0.03	0.52	0.31	0	0.3	0.01	0	0.03	0	0.01	0.19	0.01	0.15	0	0	0	0	0	0	39.65	0	0	0.01	4.6	0	0	0	0.02	0	0	0	3.49	0.01
FvH4_1g05410	gene02062		2-oxoglutarate (2OG) and Fe(II)-dependent oxygenase superfamily protein	0.03	0.25	0.08	0.03	0	0.2	79.87	5.48	0.05	0.03	0.11	0.82	2.96	0.1	0.21	1.53	0.9	0.16	0.13	0.36	0.17	0.38	3.41	5.12	2.31	3.4	8.51	3.03	8.46	65.98	241.74	95.5	19.06	15.08	0.25	39.98	0.18	31.48	21.03	62.45	485.42	1834.59	2934.78	3671.07	0.02	0.13
FvH4_1g05420	gene02060		F-box family protein	0.02	0	0	0.14	1.65	0.27	0.1	0.05	0	0	0.09	0	0	0.03	0	0	0	0	0	0	0	0	0	0	0	0	0	0.05	0	0	0	0	0	0	0	0	0	0	0	0	0	0	0	0	0	0
FvH4_1g05430	gene11839			0	0	0	0	0	0	0	0	0	0	0	0	0	0	0	0	0	0	0	0	0	0	0	0	0	0	0	0	0	0	0	0	0	0	0	0	0	0	0	0	0	0	0	0	0	0
FvH4_1g05440	gene35293		Plant protein of unknown function (DUF936)	48.28	50.21	55.76	45.47	16.28	10.99	8.35	0.5	71.55	63.73	53.89	29.18	23.02	6.62	2.45	0.86	0.59	10.42	2.4	2.88	1.33	1.51	0.51	0.06	0.22	0.05	56.97	55.22	3.3	21.07	11.04	0.56	22.58	28.85	0.14	10.13	0.93	2.15	0.16	19.64	11.34	2.8	1.8	0.79	6.48	2.88
FvH4_1g05450	gene35294			59.92	42.83	66.52	145.79	94.63	97.68	75.99	46.91	108.88	97.61	104.32	73.63	64.08	64.83	56.93	57.57	46.45	53.21	62.11	48.72	53.27	39.78	42.08	41.96	47.88	44.01	19.25	139.58	42.68	77.9	80.24	72.92	81.5	82.64	12.73	82.32	89.24	65.45	69.59	78.4	78.52	90.93	112.91	100.81	108.26	107.05
FvH4_1g05460	gene11841	CAK1AT,CDKF;1	CDK-activating kinase 1AT	43.75	45.7	38.48	37.33	27.6	41.43	45.43	52.91	26.69	27.31	35.75	40.8	47.12	58.92	76.83	89.01	77.38	46.87	60.03	58.17	70.71	70.1	82.32	80.14	78.31	80.52	57.38	62.16	32.83	41.86	48.01	36.67	40.61	40.62	2.11	49.63	36.69	36.16	29.52	30.99	49.15	43.11	39.06	35.74	32.78	22.15
FvH4_1g05470	gene11842	ARAC7,ATRAC7,ATROP9,RAC7,ROP9	RHO-related protein from plants 9	162.79	116.76	104.24	40.96	14.6	17.94	12.09	0.73	90.46	77.69	61.25	39.49	95.36	35.05	15.65	11.45	3.72	45.93	12.56	25.85	15.22	12.81	6.45	0.61	5.47	1.04	54.85	91.76	26.71	84.84	151.67	92.51	96.75	74.95	0	91.22	7.9	3.07	0.41	47.03	40.09	22.3	26.25	25.89	28.76	9.21
FvH4_1g05480	gene11843	TPX1	thioredoxin-dependent peroxidase 1	1235.45	1044.31	920.03	784.08	681.89	793.5	703.61	382.91	609.1	662.3	820.5	882.8	819.33	1019.08	1222	1061.88	997.08	653.77	805.24	891.94	760.45	696.18	968.12	997.49	1059.77	935.22	763.22	1005.47	867.82	1429.67	1755.55	1097.92	717.75	1187.49	8.52	1311.55	358.35	289.65	378.3	685.88	1029.41	810.67	858.02	1002.3	586.62	815.38
FvH4_1g05490	gene11844		TRAF-like family protein	0	0	0	0	20.04	11.71	1.8	0.12	0	0	0	0	0	0	0	0	0	0	0	0	0	0	0	0	0	0	0	0	0	0.13	0	0.04	0	0.03	0	0.03	0	0	0	0	0	0	0	0	0	0.24
FvH4_1g05500	gene38838		Major facilitator superfamily protein	0	0	0	0.01	0.95	0.37	0.02	0	0.01	0.02	0.07	0.01	0	0	0	0	0	0	0	0	0	0	0	0	0	0	0	0	0	0.06	0	0.02	0	0	0	0	0.04	0.22	0.15	0.05	0	0.02	0.02	0.01	0.01	0.05
FvH4_1g05510	gene11845		coatomer gamma-2 subunit, putative / gamma-2 coat protein, putative / gamma-2 COP, putative	0.06	0.01	0.02	0.06	13.25	2.92	0.16	0.05	0.12	0.08	0.07	0.12	0.05	0.07	0.05	0.01	0.05	0.07	0.08	0.03	0	0.03	0.04	0.02	0.05	0.02	0.04	0.07	0.03	0.03	0.06	0.02	0.03	0.1	0.01	0.05	0.1	1.07	0.11	0.11	0.08	0.08	0.12	0.04	0.01	0.04
FvH4_1g05520	gene35295		Transducin/WD40 repeat-like superfamily protein	3.85	2.73	4.12	5.32	4.98	3.4	3.97	2.61	4.17	4.57	5.16	3.56	8.16	13.55	7.35	4.27	3.75	4.79	9.38	3.02	1.83	2.26	2.5	1.03	2.45	1.08	0.19	3.19	1.52	3.27	1.89	1.94	4.86	2.67	0.03	3.64	3.59	11.83	20.77	5.54	5.62	4.61	3.78	3.55	6.26	28.26
FvH4_1g05530	gene35296		Phosphorylase superfamily protein	0	0.03	0.08	0.02	0.57	1	1.41	0.24	0	0.07	0.12	3.65	0	0.15	0.03	0	0.03	0.06	0.34	0	0.07	0.02	0	4.97	0.03	7.28	0.48	0	0	3.77	0.27	0.16	0.89	1.82	0.03	7.54	2.71	35.83	276.67	0.15	0.33	0.25	0.22	0.08	4.99	167.19
FvH4_1g05540	gene11847		basic helix-loop-helix (bHLH) DNA-binding superfamily protein	35.5	23.1	26.1	15.97	16.98	20.51	17.03	11.8	10.91	17.23	40.1	20.01	44.57	18.99	9.53	7.59	4.6	43.52	30.15	21.89	13.96	13.65	5.85	4.53	5.24	4.88	7.3	13.28	10.41	183.14	96.67	146.71	45.52	13.9	0.05	28.92	11.19	13.21	18.26	7.28	8.02	9.25	11.19	8.75	64.53	61.85
FvH4_1g05550	gene11848		Pyridine nucleotide-disulphide oxidoreductase family protein	9.7	4.25	7.36	6.5	5.94	7.11	6.45	5.1	7.26	5.37	9.41	3.73	6.82	3.56	2.82	2.36	2.65	5.39	4.82	3.3	3.24	4.05	3.13	3.1	2.99	4.31	1.12	4.57	2.55	6.38	5.07	4.36	9.93	6.06	0.02	8.24	2.97	3.18	3.49	5.79	7.85	5.86	6.59	6.13	8.14	8.52
FvH4_1g05551	gene11850		Pyridine nucleotide-disulphide oxidoreductase family protein	0.11	0.11	0.16	0	0.69	0.39	0.12	0	0	0	0	0	0	0	0	0	0	0	0	0	0	0	0	0	0	0	0	0	0	0	0	0	0	0.09	0.11	0	0.14	0	0	0	0	0	0	0	0	0
FvH4_1g05560	gene11851		Protein of unknown function (DUF295)	0	0	0	0	8.07	4.14	2.23	0.05	0	0	0.06	0.01	0	0	0	0	0	0	0	0	0	0	0	0	0	0	0	0	0	0	0	0	0	0	0	0	0	0	0.02	0	0	0	0	0	0	0
FvH4_1g05561	gene11852		Pyridine nucleotide-disulphide oxidoreductase family protein	1.77	0.57	0.99	0.35	0.88	1.02	0.58	0.4	0.3	0.19	0.77	0.37	0.38	0.12	0.06	0	0.03	0.12	0.1	0.11	0.1	0.06	0.02	0.05	0.06	0.12	0	0.18	0.12	0.47	0.35	0.21	0.19	0.53	0	1.39	0.12	0.08	0.06	0.12	0.16	0.35	0.3	0.16	0.54	0.14
FvH4_1g05570	gene11853		F-box and associated interaction domains-containing protein	7.21	3.66	3.67	2.12	5.83	5.07	1.9	0.17	3.63	2.64	3.09	1.16	0.94	0.31	0.03	0.07	0.08	0.21	0.02	0.29	0.05	0.08	0	0	0.04	0	2.08	3.93	0.23	1.47	0.69	0.1	0.36	1.88	0.12	1.1	0.62	0.34	0.03	0.8	0.65	0	0.28	0.17	3.97	1.73
FvH4_1g05580	gene38839		Protein of unknown function (DUF295)	0.01	0	0.01	0.01	3.58	1.21	0.74	0.02	0	0	0	0.02	0	0	0	0	0	0	0.02	0	0	0	0	0	0	0	0	0	0	0	0	0	0	0	0	0	0	0	0	0	0	0	0	0	0	0
FvH4_1g05581	gene11855		Pyridine nucleotide-disulphide oxidoreductase family protein	0.07	0.07	0	0	0.35	0	0	0	0	0	0	0	0	0	0	0	0	0	0	0	0	0	0	0	0	0	0	0	0	0	0	0	0	0	0	0	0	0	0	0	0	0	0	0	0	0
FvH4_1g05590	gene11856		Protein of unknown function (DUF295)	0	0.01	0	0	3.4	0.72	0.35	0.04	0.02	0	0	0	0	0	0	0	0	0	0	0	0	0	0	0	0	0	0	0	0	0	0	0	0	0	0	0	0	0	0	0	0	0	0	0	0	0
FvH4_1g05600	gene11858		Pyridine nucleotide-disulphide oxidoreductase family protein	6.21	1.96	3.56	5.32	6.4	7.52	5.3	4.82	4.86	2.15	4.94	1.65	1.76	0.86	0.28	0.79	0.72	1.36	1.73	0.58	0.7	1.02	1.09	1.32	2.22	1.41	0.35	2.12	1.74	3.75	6.96	3.84	1.83	2.96	0	6.66	2.46	0.89	1.46	1.66	2.14	2	2.05	2	11.37	5.15
FvH4_1g05610	gene11859			0	0	0	0	3.04	0.31	0.07	0	0	0	0.06	0	0	0	0	0	0	0	0	0	0	0	0	0	0	0	0	0	0	0	0	0	0	0	0	0	0.08	0.05	0.25	0	0	0	0	0	0	0.04
FvH4_1g05611	gene11860			0	0	0	0	2.44	0.33	0.11	0	0	0	0.06	0	0	0	0	0	0	0	0	0	0	0	0	0	0	0	0	0	0	0	0	0	0	0	0	0	0	0	0	0	0	0	0	0	0	0
FvH4_1g05630	gene11861	IAA27,PAP2	phytochrome-associated protein 2	490.07	286.91	304.36	174.41	141.2	136.64	86.96	40.3	274.77	314.3	263.15	145.28	306.06	295	283.8	322.29	190.89	280.74	463.47	570.63	534.55	372.64	232.73	20.09	242.34	26.8	139.3	274.09	85.19	38.6	52.6	34.4	168.96	131.11	0.1	95.26	60.05	33.17	20.37	153.52	156.45	138.34	128.63	81.12	216.66	62.41
FvH4_1g05640	gene11862		S-adenosyl-L-methionine-dependent methyltransferases superfamily protein	61.55	52.34	57.29	34.45	22.99	22.4	26.4	13.6	54.87	49.43	44.23	24.51	40.29	35.3	23.85	31.62	26.09	38.83	42.56	33.1	38.4	36.84	32.83	27.89	30.2	27.69	37.37	34.28	10.37	22.59	22.66	15.87	37.36	35.78	0.46	36.22	21.65	13.25	21.28	29.48	27.48	18.84	18.17	21.73	24.05	16.81
FvH4_1g05650	gene11863	emb2726	elongation factor Ts family protein	17.45	13.55	27.37	30.87	36.21	33.74	24.94	11.5	35.93	27.98	24.84	19.23	23.7	25.54	20.71	18.42	29.03	21.49	29.16	23.76	22.54	25.52	14.15	7.96	13.25	8.25	3.4	21.39	6.56	15.45	13.04	8.04	79.04	13.01	0.26	18.17	121.49	9.27	9.47	24.98	28.53	30.13	27.76	34.59	12.68	11.63
FvH4_1g05660	gene11864			0.03	0	0.04	0.03	0.5	0.59	8.27	1.2	0	0	0	0.12	0	0.18	0.19	0.04	0.31	0.05	0	0.09	0.04	0	0.18	0.21	0.13	0.44	0.4	0.06	0	1.49	0.59	0.11	0.06	0.13	0.15	0.48	1.03	0.04	0.33	0.15	0.47	0.68	0.26	0.21	13.41	2.93
FvH4_1g05670	gene11865		glyoxal oxidase-related protein	0.04	0.15	0.88	0.06	8.16	32.47	5.01	2616.56	0.78	0.41	0.08	0.27	0.53	1.51	0.54	0.14	0.03	0.64	1.94	1.64	0.21	0.45	0.09	0.01	0.08	0.03	1.27	0.2	0.04	0.12	0.16	0.04	0.77	0.24	7649.87	1.36	0.69	3.03	329.93	0.4	1.29	0.83	1.68	0.05	0.07	0.03
FvH4_1g05680	gene11866	ckl3	casein kinase I-like 3	27.35	18.16	23.87	23.22	32.54	37.34	32.91	28.58	22.48	19.28	34.54	27.87	39.01	46.95	79.28	84.25	118.91	34.45	82.47	93.46	98.98	128.98	60.6	80.85	50.14	77.92	1.85	13.59	13.84	31.21	41.2	34.01	55.93	21.36	0.4	34.6	76.81	47.34	61.85	24.05	42.89	51	50.16	47.76	44.91	26.54
FvH4_1g05690	gene11867		SWIB/MDM2 domain;Plus-3;GYF	2.01	1.54	1.87	2.12	5.09	4.91	5.49	4.49	3.65	2.79	3.42	2.08	3.41	2.75	2.07	1.84	3.49	3.44	2.61	3.35	3.26	3.6	1.59	2.27	2.01	2.11	0	0.94	0.58	5.27	6.35	4.65	3.71	2.27	0.26	3.36	5.75	3.64	6.05	2.71	3.44	4.05	4.3	3.67	4.85	3.67
FvH4_1g05700	gene11868		alpha/beta-Hydrolases superfamily protein	3.24	2.58	3.72	1.81	0.73	1.81	5.47	23.16	4.26	2.48	3.89	1.21	2.35	1.83	1.02	1.04	0.51	1.48	1.57	1.23	0.89	0.43	1.02	0.17	1.24	0.12	2.24	1.47	1.13	2.92	2.29	1.75	1.66	4.77	59.65	4.2	0.27	0.57	3.89	2.55	1.34	1.34	0.89	0.52	4.61	0.33
FvH4_1g05720	gene11869			27.77	31.3	25.04	17.5	17.47	19.09	24.26	30.89	22.27	20.03	21.88	45.47	46.57	69.31	114.34	130.5	109.5	53.08	61.57	84.15	94.48	73.21	114.65	75.2	127.2	76.88	19.76	14.29	6.5	25.02	27.82	20.09	25.65	43.9	5.79	46.07	12.29	33.55	23.68	28.18	42.92	45.49	48.73	41.17	38.79	14.31
FvH4_1g05710	gene11870		S-adenosyl-L-methionine-dependent methyltransferases superfamily protein	32.7	27.3	34.81	37.09	15.2	21.07	24.61	18.06	45.97	36.06	32.73	17.28	19.58	17.04	11.34	16.64	10.78	18.84	18.32	9.35	12.22	12.54	13.04	12.67	13.09	14.77	23.13	30.88	9.7	20.6	14.23	14.23	15.34	16.54	0.2	15.44	9.31	12.14	16.49	15.59	14.6	9.55	8.22	8.41	17.4	16.78
FvH4_1g05730	gene11871		Glyoxalase/Bleomycin resistance protein/Dioxygenase superfamily protein	47.33	42.12	64.92	64.68	82.24	89.87	65.65	53.1	66.71	71.76	93.6	130.57	67.43	67.21	56.97	48.89	67.36	79.3	79.45	94.89	72.11	81.64	49.18	56.57	41.67	52.18	14.32	35.71	14.31	63.32	71.3	64.91	127.78	84.4	0.28	65.77	128.6	48.6	41.2	55.49	65.35	66.34	72.2	85.35	52.09	45.91
FvH4_1g05731	gene11872			0	0	0	0	27.22	1.36	0.1	0.1	0	0	0.17	0.04	0	0	0	0	0	0	0	0	0	0	0	0.07	0	0	0	0	0	0	0	0.1	0	0	0	0	0	0	0	0	0.08	0	0	0	0	0
FvH4_1g05740	gene11873		protein serine/threonine phosphatases;protein kinases;catalytics;cAMP-dependent protein kinase regulators;ATP binding;protein serine/threonine phosphatases	29.72	17.59	34.52	38.64	49.39	49.12	45.91	42.35	41.05	42.83	60.34	45.06	42.5	39.66	33.74	32.07	28.48	34.25	55.92	55.86	48.06	49.91	18.91	11.09	17.42	9.88	3.64	17.54	10.3	56.75	37.6	60.7	24.59	43.38	0.26	52.24	25.59	14.67	22.6	39.12	44.13	39.82	35.93	32.32	24.51	17.78
FvH4_1g05750	gene11874		RING/U-box superfamily protein	0.04	0.02	0.06	0.29	0.32	0.39	0.75	0.32	0.06	0.08	0.34	4.37	0.43	0.2	0.19	0.37	0.09	0.34	0.49	0.56	0.52	0.37	0.16	0.08	0.19	0.05	0	0	0.03	1.01	0.71	0.55	0.39	0.68	0	1.33	2.25	56.72	50.06	2.16	0.3	0.38	0.42	0.46	24.1	14.64
FvH4_1g05760	gene11875	NINJA	novel interactor of JAZ	56.48	56.08	68.46	74.18	86.11	71.5	103.66	102.37	77.75	79.12	85.92	74.97	49.41	62.71	57.89	38.65	42.29	42.48	59.23	42.07	37.11	33.54	48.96	36.6	54.68	33.01	22.94	47.43	25.11	53.97	67.14	68.09	30.71	68.62	0.58	61.42	13.07	52.36	50.94	88.38	59.8	51.29	57.21	53.29	32.91	29
FvH4_1g05761	gene11876		Late embryogenesis abundant (LEA) hydroxyproline-rich glycoprotein family	0	0.01	0	0	4.22	1.49	0.05	0	0	0	0.09	1.27	0	0	0	0	0	0	0	0	0	0	0	0	0	0	0	0	0	0	0	0	0	0	0	0	0	1.98	0	0	0	0	0	0	0	0
FvH4_1g05770	gene11877	AtSTP14,STP14	sugar transporter 14	11.64	12.53	9.13	27.36	28.43	30.07	301.68	11.38	6.14	18.08	26.29	43.64	7.81	7.52	1.21	0.29	0.39	4.11	13.9	5.54	3.34	1.49	1.05	0.06	0.88	0.05	5.18	0.93	0.26	56.36	62.75	14.23	11.6	22.57	0.17	22.39	196.85	67.63	71.38	39.26	24.92	32.9	28.41	21.79	165.6	41.56
FvH4_1g05780	gene11878	ATCAF1,CAF1	RNA-binding CRS1 / YhbY (CRM) domain-containing protein	8.92	7.75	12.85	13.84	13.9	11.22	9.98	4.26	15.96	16.21	13.84	8.08	8.3	7.86	6.06	4.99	5.33	8.35	7.83	6.08	5.56	5.72	3.3	1.5	3.3	1.7	1.36	8.46	4.47	6.42	7.01	5.81	17.27	8.56	0.23	8.23	18.13	3.49	5.32	10.41	7.51	7.59	9.26	9.24	7.32	4.68
FvH4_1g05790	gene11879		Exostosin family protein	10.58	8.58	9.09	9.61	7.58	7.23	4.89	3.85	13.38	13.05	12.52	10.11	6.24	8.53	5.92	7.48	9.61	6.61	14.34	13.39	15.47	18.72	9.82	8.32	10.06	9.09	1.19	4.47	4.93	11.32	10.42	7.29	16.16	17.57	0.02	20.54	7.17	1.84	5.56	9.65	8.88	5.01	3.94	6.55	26.46	11.65
FvH4_1g05791	gene38840			0	0	0	0	0	0	0	0	0	0	0.01	0	0	0	0	0	0	0	0	0	0	0	0	0	0	0	0	0	0	0	0	0	0	0	0	0	0	0	0	0	0	0	0	0	0	0
FvH4_1g05792	gene34709			0	0	0	0	0	0	0	0	0.01	0	0.01	0	0	0	0	0	0	0	0	0	0	0	0	0	0	0	0	0	0	0	0	0	0	0	0	0	0	0	0	0	0	0	0	0	0	0
FvH4_1g05800	gene11880		Exostosin family protein	36.99	36.2	33.53	23.9	25.74	20.67	18.18	9.43	42.06	39.29	44.19	22.41	30.88	28.08	19.09	21.45	17.6	23.02	33.41	27.82	27.65	25.78	23.23	16.36	25.44	14.84	5.19	19.05	21.99	13.05	31.91	31.45	29.5	23.8	0.06	19.37	8.77	5.88	6.82	21.35	20.04	17.92	17.28	11.93	20.45	7.03
FvH4_1g05810	gene11881		alpha/beta-Hydrolases superfamily protein	7.25	6.73	5.03	2.76	3.17	3.43	3.84	1.62	8.3	14.51	12.48	7.53	3.47	1.65	1.83	1.62	1.96	4.54	2.2	3.4	2.1	2.58	2.54	2.91	3.63	2.85	2.35	9.02	2.95	2.96	1.6	2.15	1.91	11.35	0.2	5.06	29.23	3.16	3.92	23.86	5.42	3.84	2.79	3.91	6.84	4.86
FvH4_1g05820	gene11882	TINY2	Integrase-type DNA-binding superfamily protein	14.98	30.32	20.55	16.28	7.43	9.63	7.43	0.6	14.51	13.46	9.91	27.06	36.48	44.23	44.98	43.99	58.26	56.52	65.78	45.32	47.53	39.32	45.71	5.65	43.73	8.15	7.06	6.64	1.85	2.19	1.28	0.96	12.73	13.45	0.44	13.1	4.86	1.56	0.42	59.94	25.33	7.25	3.64	1.48	10.38	0.57
FvH4_1g05830	gene38841			0	0	0	0	0	0	0	0	0	0	0	0	0	0	0	0	0	0	0	0	0	0	0	0	0	0	0	0	0	0	0	0	0	0	0	0	0	0	0.09	0	0	0	0	0	0	0
FvH4_1g05831	gene11883			0	0	0.08	0	0	0	0	0	0	0	0	0.12	1.65	2.4	2.22	1.19	3.85	2.7	3.44	1.98	1.72	0.86	1.12	0	2.08	0.07	0	0	0	0	0	0	0	0	0	0.07	0	0	0	0.26	0	0.12	0	0	2.76	0.04
FvH4_1g05840	gene11884		Protein of unknown function (DUF810)	4.2	7.03	7.24	9.87	10.69	18.93	7.36	5.5	6.79	6.4	4.5	3.49	2.24	4.43	3.24	3.82	3.6	2.61	5.44	5.23	4.89	5.58	2.73	2.02	2.18	1.88	2.1	4.65	5.19	12.81	10.93	12.25	5.82	4.93	0.4	7.56	6.17	3.85	7.78	4.67	6.76	14.73	21.45	22.23	12.96	17.51
FvH4_1g05850	gene11885	STT3A	staurosporin and temperature sensitive 3-like A	55.9	37.44	55.78	123.62	92.77	71.87	90.24	96.94	83.66	74.73	109.41	120.08	76.7	66.64	35.82	38.31	35.61	86.61	79.93	65.13	75.25	78.82	68.29	49.98	66.85	54.78	16.54	75.06	31.26	102.81	73.78	50.3	101.77	111.62	1.08	121.9	40.58	83.17	41.43	87.78	90.86	73.96	56.84	47.31	100.43	125.07
FvH4_1g05860	gene38842			0	0	0	0	0	0	0	0	0	0	0	0	0	0	0	0	0	0	0	0	0	0	0	0	0	0	0	0	0	0	0	0	0	0	0	0	0	0	0	0	0	0	0	0	0	0
FvH4_1g05870	gene11886	SKIP	chromatin protein family	64.57	88.34	97.67	134.82	147.95	108.89	107.21	86.4	119.39	116.92	102.27	93.1	70.16	86.21	81.84	74.71	80.91	67.17	74.21	76.99	78.05	78.69	47.26	32.47	38.64	32.4	46.03	75.95	41.46	81.09	82.94	72.38	73.86	79.8	99.95	78.57	83.05	84.92	101.11	83.49	79.84	85.82	95.4	94.47	79.93	56.03
FvH4_1g05880	gene11887		Leucine-rich repeat (LRR) family protein	101.29	105.65	111.19	99.84	83.86	100.26	102.03	114.04	94.85	100.81	101.29	88.82	97.97	105.81	90.18	88.6	81.63	100.2	101.87	84.31	76.19	93.18	90.29	84.76	82.05	82.44	92.29	125.1	66.41	116.64	117.1	107.99	71.22	95.79	9.71	106.63	36.79	99.83	93.8	78.28	89.9	91.15	102.05	97.75	60.92	58.8
FvH4_1g05890	gene11888	ATC/VIF1,C/VIF1	cell wall / vacuolar inhibitor of fructosidase 1	0	0	0.03	0.03	0	0	0	0	0	0.04	0.13	0.06	0.13	0	0	0	0	0.06	0	0	0	0.04	0	0.02	0	0	0	0	0	1.37	2.19	1.63	0	1.48	0	2.69	0	0	0.06	0.13	0.06	0.09	0.27	0.05	0.06	0.04
FvH4_1g05891	gene11889		Leucine-rich repeat (LRR) family protein	0.04	0.12	0.08	2.11	0.38	0	0	0.17	0.03	0	0	0.02	0	0	0	0	0	0	0	0	0	0	0	0	0	0	0	0	0	0	0	0.05	0	0.04	0	0	0	0	0	0	0	0	0	0	0	0.01
FvH4_1g05892	gene11890			0	0	0	0	0	0	0	0	0	0.04	0	0.03	0	0	0	0	0	0	0	0	0	0	0	0	0	0	0	0	0	0	0	0	0	0	0	0	0	0	0	0	0	0	0	0	0	0
FvH4_1g05900	gene11891		Protein of unknown function (DUF295)	0	0.01	0.01	0.05	0.12	0	0	0	0	0.13	0.05	0.02	0.1	0	0	0	0	0	0	0	0	0	0	0	0	0	0	0	0	0	0.04	0	0.06	0	0	0	0	0	0.05	0	0	0	0	0.03	0	0
FvH4_1g05910	gene11892	CDC27b,HBT	CDC27 family protein	12.35	9.4	14.22	27.08	12.45	9.85	12.28	8.55	24.03	21.3	21.03	10.55	10.37	9.35	8.08	6.63	7.17	10.15	8.74	7.69	7.4	8.86	5.53	4.32	5.25	4.07	3.39	15.22	6.31	8.75	8.05	7.74	13.79	12.46	0.6	10.23	6.81	11.08	8.54	11.18	11.71	9.68	11.06	9.79	9.06	6.03
FvH4_1g05920	gene11893		Polyketide cyclase/dehydrase and lipid transport superfamily protein	0	0	0.1	1.05	0.31	0	0	0	0	0	0	0.73	0.18	0	0	0	0	0.12	0.05	0	0	0	0	0	0	0	0.1	0	0	0.08	0.22	0	0	0	1.16	0	0.16	8.85	23.6	0.06	0	0	0.12	0.04	0.02	0
FvH4_1g05940	gene11894	ATHAK5,HAK5	high affinity K+ transporter 5	0	0	0	0.01	0.09	0.04	0	0.05	0	0	0.03	0.01	0	0	0	0	0	0	0	0	0	0	0	0	0	0	0	0	0	0.04	0	0	0.02	0	0	0	0.06	0.21	0.16	0.04	0.03	0	0	0.02	0.34	0.19
FvH4_1g05950	gene11895			0.37	0.12	0.11	0.99	1.52	2	1.11	2.51	0.59	0.33	0.52	2.1	3.24	2.62	1.62	1.22	1.7	1.43	1.46	2.07	1.64	2.21	1.86	1.14	1.4	0.98	0	0.34	0.07	4.06	8.71	5.93	14.76	1.88	1.39	2.34	10.4	13.03	25.5	5.35	7.44	7.73	8.98	22.02	15.03	16.58
FvH4_1g05960	gene11281			4.34	5.38	2.89	1.49	5.97	2.87	4.04	3.36	1.23	0.36	1.22	21.96	8.92	6.87	2.2	2.1	1.69	10.63	4.68	3.39	2.14	2.91	3.36	3.13	1.44	3.12	0.22	0.48	0.98	13.56	11.71	14.75	49.7	1.83	10.52	10.75	5.51	5.63	93.91	2.55	7.84	8.27	10.22	44.53	30.04	34.82
FvH4_1g05970	gene11282	GC1	golgin candidate 1	20.42	11.25	20.61	29.76	30.77	29.34	41.2	37.54	26.5	25.23	32.89	20.74	25.28	25.62	22.37	17.22	15.57	21.75	20.33	22.06	18.75	19.03	13	8.52	10.93	10.02	2.87	18.44	9.86	26.41	23.76	26.46	33.03	26.4	3.26	28.52	8.53	19.03	17.66	35.29	45.08	59.51	59.9	45.86	17.74	10.22
FvH4_1g05980	gene11284		RNA-dependent RNA polymerase family protein	57.79	9.37	29.62	7.23	20.35	38.22	10.38	1.26	25.97	10.29	13.46	2.3	21.64	6.74	1.91	0.95	0.59	19	7.93	4.66	2.58	2.57	0.49	0.49	0.34	0.55	0.61	4.43	1.53	1.34	2.53	1.76	13.62	2.56	0.01	2.15	1.26	2.33	1.59	4.36	2.71	2.1	1.75	1.03	4.87	1.22
FvH4_1g05990	gene38843		RNA-dependent RNA polymerase family protein	17.32	3.54	5.04	0.63	0.56	1.63	2.69	1.44	7.78	1.24	2.74	0.3	3.32	1.73	0.61	0.19	0.29	2.45	1.2	0.77	0.54	0.53	0.08	0.04	0.1	0.04	0.26	0.97	0.48	0.62	0.38	0.38	5.21	0.7	0.1	0.64	0.07	0.13	0.14	0.74	0.39	0.17	0.1	0.12	2.76	0.09
FvH4_1g06000	gene35297	ATNADP-ME3,NADP-ME3	NADP-malic enzyme 3	27.39	5.5	10.02	94.5	86.85	168.44	75.29	47.5	8.08	3.83	3.51	5.38	19.33	71.01	180.52	224.12	231.88	21.83	120.83	163.52	171.68	242.64	141.03	240.16	128.1	230.18	1.62	9.47	97.99	50.55	176.82	184.07	24.83	6.6	0.4	20.03	67.94	3.53	89.6	5.8	19.96	44.45	68.51	87.2	277.25	188.85
FvH4_1g06010	gene11287		2-oxoglutarate (2OG) and Fe(II)-dependent oxygenase superfamily protein	17.82	13.1	22.27	27.19	31.21	45.66	51.21	55.56	26.18	23.37	27.88	18.51	24.49	22.41	28.27	28.92	26.11	22.42	28.38	35.29	31.07	40.39	22.53	32.72	18.85	30.1	3.57	13.44	10.54	39.79	40.81	41.13	14.29	21.59	55.92	36.69	14.4	37.14	39.7	15.03	24.81	32.03	37.82	45.55	18.07	15.02
FvH4_1g06020	gene11288		RING/U-box superfamily protein	0	0	0	0.04	15.14	0.98	0.16	0.08	0	0	0.07	0	0	0	0	0	0	0	0	0	0	0	0	0	0	0	0	0	0	0	0	0	0	0	0	0	0	0	0	0	0	0	0	0	0	0
FvH4_1g06021	gene11289			0	0	0	0	3.15	0.15	0	0	0	0	0	0	0	0	0	0	0	0	0	0	0	0	0	0	0	0	0	0	0	0	0	0	0	0	0	0	0	0	0	0	0	0	0	0	0	0
FvH4_1g06030	gene11290		RING/U-box superfamily protein	0	0	0	0	0	0	0	0.1	0	0	0	0.04	0	0.06	0	0	0	0	0.14	0	0	0	0	0	0	0	0	0	0	0.1	0.08	0	0	0.14	0	0.14	3.24	0.47	9.98	0	0	0.11	0.52	1.35	27.97	32.96
FvH4_1g06040	gene11291	ABI1,AtABI1	Protein phosphatase 2C family protein	23.35	29.54	36.04	27.47	23.9	21.89	24.02	16.26	46.33	38.86	37.57	40.21	23.66	15.84	11.91	10.85	10.34	25.77	16.52	22.6	18	12.96	11.59	26.45	11.56	37.42	13.42	9.9	1.4	10.82	15.17	14.76	29.33	51.12	18.81	21.72	31.4	29.35	47.36	60.46	38.59	53.03	60.21	25.84	20.55	4.9
FvH4_1g06050	gene11292	AHP4	HPT phosphotransmitter 4	0.89	0.31	1.68	0.44	0.36	0.25	0.24	0.16	0.96	0.12	0.55	0.72	0.56	0.72	0.4	0.11	0.06	0.82	0.11	0.5	0.11	0.14	0.1	0.19	0.03	0.35	12.53	0.89	0.09	129.52	82.13	26.83	0.08	1.89	0	12.32	0.09	1.94	2.07	2.84	2.54	14.95	10.85	0.44	0.14	0.21
FvH4_1g06060	gene11293		ABC transporter family protein	0	0.01	0	0.01	0.21	0.6	0.87	1.06	0.01	0	0.03	0.07	0.42	0.49	0.99	0.88	0.68	0.6	2.01	4.82	2.68	4.9	0.87	0.14	0.72	0.23	0.01	0.01	0	0.07	0.06	0.42	0.23	0.05	0.03	0.05	0.11	0.05	0.13	0.09	0.1	0.08	0.07	0.07	0.38	0.28
FvH4_1g06070	gene11294		initiator tRNA phosphoribosyl transferase family protein	6.43	5.93	10.21	10.15	9.77	11.44	9.89	9.38	13.64	12.64	10.66	8.23	10.07	8.07	6.55	5.76	5.81	9.34	7.84	6.86	7.08	7.03	7.04	4	6.31	3.69	4.12	7.11	3.3	10.12	8.84	9.58	9.74	11.25	0.48	12.04	8.68	9.22	10.74	9.48	8.43	9.93	10.52	10.66	10.94	6.31
FvH4_1g06080	gene38844	ATPAP26,PAP26	purple acid phosphatase 26	2.12	1.61	2.95	3.38	2.06	1.52	1.95	1.39	3.65	3.37	2.9	2.25	3.05	2.22	4.31	2.34	3.41	2.42	2.19	3.43	3.39	3.61	4.16	2.73	3.13	3.23	0.68	2.94	1.77	2.56	3.1	2.08	1.68	3.1	0.07	4.31	0.27	1.43	1.14	1.6	2.43	2.51	1.47	1.59	2.36	0.25
FvH4_1g06090	gene11295		Senescence/dehydration-associated protein-related	10.58	3.37	19.06	5.56	4.2	6.21	6.68	6.28	19.67	9.64	3.98	5.43	31.43	37.62	29.04	27.73	23.33	32.94	46.81	49.04	46.84	46.37	40.42	34	31.49	41.8	0.67	1.66	1.07	13.03	10.72	13.33	3.89	4.38	0	9.52	12.82	3.71	8.69	3.97	6.04	7.1	5.77	7.07	19.01	8.02
FvH4_1g06100	gene11296	ATCB5LP,B5,#5,CB5LP	cytochrome B5-like protein	52.62	45.33	42.85	27.61	27.02	80.23	52.09	26.92	41.8	44.77	50.55	33.96	43.01	31.61	20.4	23.56	15.38	35.54	35.56	29.13	28.81	30.02	22.83	34.93	24.05	45.03	46.37	52.47	24.37	34.06	53.29	21.61	51.56	41.79	0.07	41.5	17.23	15.71	11.73	30.11	29.48	19.28	14.73	15.32	32.21	15.87
FvH4_1g06110	gene11297		Nucleotide-diphospho-sugar transferases superfamily protein	19.26	23.16	34.37	42.62	27.83	44.69	48.71	106.15	38.97	36.18	34.62	32.41	30.09	18.08	11.13	15.35	29.21	20.71	11.41	11.31	11.48	20.89	30.25	29.17	23.84	28.57	21.15	27.02	3.24	34.77	16.54	9.82	22.32	69.18	350.29	58.96	32.39	7.77	78.18	31.77	31.09	22.18	19.68	12.45	57.25	17.07
FvH4_1g06120	gene11298	APY1,ATAPY1	apyrase 1	0	0	0	0.03	0	0	0.07	0	0	0	0	0	0.07	0	0	0	0	0	0	0	0	0	0.02	0	0	0	0	0	0	0	0	0	0	0	0	0	0	0	0	0	0	0	0	0	0.02	0
FvH4_1g06140	gene38845			0.67	0.36	0.52	0	0	0.16	0.15	0	0	0	0.39	0	0	0.49	0.26	0.41	0.24	0	0.11	0	0.11	0.27	0.3	0.46	1.18	0.45	0	0	0	0	0.24	0.44	0	0	0	0.22	0	0	1.27	0	0	0	0.14	0	0.47	0.2
FvH4_1g06150	gene11299		tRNA/rRNA methyltransferase (SpoU) family protein	7.25	8.41	12.83	11.61	6.46	6.8	7.64	1.7	11.87	9.57	7.85	4.23	6.66	6.26	3.37	3.63	5.97	5.32	5.3	3.98	4.13	4.33	3	1.37	2.48	1.76	2.98	6.24	1.16	3.38	2.05	0.98	10.05	7.4	0.05	4.95	8.49	0.79	0.66	11.49	6.65	3.04	1.99	3.08	5.15	1.95
FvH4_1g06160	gene11300	ATTIM17-2,TIM17,TIM17-2	translocase inner membrane subunit 17-2	41.32	42.63	26.84	15.72	10.7	13.82	18.37	8.76	14.49	14.17	8.35	9.97	15.72	17.54	16.24	24.13	26.2	19.25	18.04	11.72	17.57	21.85	28.2	29.51	37.18	34.29	44.07	13.65	1.2	10.24	6.49	3.51	9.14	10.11	0.05	10.77	11.87	3.12	4.92	8.33	9.08	2.82	2.49	7.61	17.21	17.61
FvH4_1g06170	gene11301		6-phosphogluconate dehydrogenase family protein	76.05	115.51	84.63	50.47	39.94	31.51	48.29	22.36	69.13	73.45	46.31	63.02	46.55	58.84	61.91	70.66	70.45	38.82	55.12	52.77	54.95	64.91	58.01	29.52	57.89	32.72	52.76	41.4	13.83	36.84	38.3	26.89	66.4	106.5	0.69	77.53	46.62	16.62	32.3	63.32	43.51	25.96	34.45	50.84	46.02	21
FvH4_1g06180	gene11302		Protein kinase family protein with leucine-rich repeat domain	1.21	0.97	1.59	0.61	1.96	1.2	1.44	0.8	1.21	0.69	0.92	0.87	1.34	0.44	0.22	0.2	0.22	1.15	0.63	0.34	0.21	0.29	0.26	0.2	0.25	0.14	0.09	0.53	0.53	0.59	0.55	0.49	5.12	2.79	0.02	1.15	4.05	0.57	19.02	4.46	0.95	1.28	1.25	2.18	2.66	20.45
FvH4_1g06190	gene11303		tRNA/rRNA methyltransferase (SpoU) family protein	7.22	8.33	8.54	4.99	3.59	4.14	2.79	0.73	6.69	6.25	5.88	2.6	4.53	3.3	2.04	0.98	2.07	3.96	3.25	2.55	1.66	1.42	1.74	0.51	1.12	0.51	0.93	4.01	1.52	1.73	1.85	0.95	7.57	3.41	0	4.46	2.99	0.61	0.33	2.97	3.83	1.82	1.62	1.34	4.75	1.3
FvH4_1g06200	gene38846			10.19	9.06	16.79	10.16	12.27	7.81	10.12	2.98	10.97	9.95	10.18	5.64	7.3	5.5	4.39	3.48	4.33	5.45	6.65	4.2	2.2	3.53	3.07	1.33	3.01	1.52	0.26	4.57	2.02	2.72	3.03	2.12	9.51	18.58	0	6.7	1.99	1.12	0.92	39.35	13.2	5.18	4.36	4.36	8	2.1
FvH4_1g06201	gene11304			0	0	0	0	0	0	0	0	0	0	0	0	0	0	0	0	0	0	0	0	0	0	0	0	0	0	0	0	0	0	0	0	0	0	0	0	0	0	0	0	0	0	0	0	0	0
FvH4_1g06210	gene11305		6-phosphogluconate dehydrogenase family protein	2.63	3.55	3.16	1.81	1.3	1.72	1.89	0.59	2.68	2.17	1.61	1.66	1.03	0.94	0.64	0.47	0.28	1.91	0.88	0.54	0.53	0.41	0.44	0.35	0.56	0.28	0.66	1.07	0.39	0.71	0.75	0.62	0.8	8.53	0.05	2.38	1.13	0.67	3.12	9.78	2.61	1.89	1.87	1.84	0.45	2
FvH4_1g06220	gene11306		Protein kinase family protein with leucine-rich repeat domain	0.1	0.29	0.23	0.11	0.29	0.18	0.28	0.29	0.12	0.13	0.08	0.17	0.13	0.04	0.04	0.02	0.02	0.21	0.07	0.03	0.02	0.03	0.04	0.04	0.02	0.02	0.02	0.05	0.13	0.16	0.04	0.07	1.26	0.65	0.02	0.2	0.65	0.1	3.78	1.21	0.19	0.22	0.26	0.31	11.77	44.01
FvH4_1g06230	gene11308	AtAUR3,AUR3	ataurora3	0	0	0	0	0	0	0	0	0	0	0.05	0	0	0	0	0	0	0	0	0	0	0	0	0	0	0	0	0	0	0	0	0	0	0	0	0	0	0	0	0	0	0	0	0	0.19	2.47
FvH4_1g06231	gene11309			0.49	0.36	0.59	1.65	1.3	1.38	1.03	0.44	1.21	1.81	0.63	1.38	0.9	0.61	0.37	0.3	0.06	0.94	0.83	0.51	0.41	0.25	0.33	0.32	0.2	0.16	0.21	0.37	0.24	0.08	0.58	0.56	0.84	6.47	0	1.98	0.99	0.31	2.25	4.99	1.27	0.79	1.39	1.57	5.29	9.6
FvH4_1g06250	gene11310		6-phosphogluconate dehydrogenase family protein	4.94	6.27	5.74	1.42	1.08	0.51	1.47	0.25	1.35	1.86	1.74	1.37	1.22	0.57	0.61	0.11	0.13	0.63	0.99	0.44	0.4	0.05	0.27	0.33	0.56	0.18	0	0.41	0.09	0.62	0.26	0.54	1.19	6.48	0.07	2.37	1.38	0.35	1.49	6.67	2.94	2.04	1.4	1.6	6.7	11.31
FvH4_1g06260	gene11311		Protein kinase family protein with leucine-rich repeat domain	0.43	0.81	0.8	0.43	1.21	0.77	1.25	1.05	0.43	0.38	0.32	0.63	0.52	0.24	0.05	0.05	0.11	0.6	0.3	0.12	0.06	0.15	0.1	0.11	0.08	0.08	0.06	0.22	0.43	0.29	0.22	0.34	4.36	2.5	0.1	0.53	2.53	0.38	13.22	3.75	0.77	1.01	0.8	1.17	6.45	37.08
FvH4_1g06261	gene11312			1.86	5.53	3.71	3.97	6.19	3.95	5.92	4.12	3.76	3.74	1.94	4.83	4.78	2.23	0.63	1.12	0.94	4.27	1.94	0.12	0.42	0.61	0.54	1.57	1.04	0.72	1.28	2.44	1.82	2.64	2.29	3.61	31.92	21.72	0.27	3.33	13	2.79	136.6	20.33	7.62	6.68	5.35	7.88	13.97	74.21
FvH4_1g06270	gene11313	ATHXK1,GIN2,HXK1	hexokinase 1	66.71	95.13	96.92	119.04	145.91	129.55	158.53	219.22	108.52	119.22	165.24	141.16	145.2	151.1	116.43	97.47	92.79	145.32	133.61	119.6	105.81	113.2	63.54	89.47	58.85	88.7	87.95	239.56	110.65	107.21	118.98	159.94	114.22	136.86	10.1	139.57	113.6	222.12	174.94	134.2	139.3	101.04	93.58	108.19	89.89	119.46
FvH4_1g06280	gene11314			9.95	7.88	5.96	9.91	5.4	7.06	8.55	4.42	8.63	5.4	7.49	6.97	5.83	7.05	4.9	6.74	9.19	3.64	4.64	3.96	7.96	5.58	9.5	15.4	10.61	17.94	7.21	1.64	1.5	15.7	16.89	32.03	3.39	8.12	0	11.03	5.38	6.66	9.45	5.29	6.12	4.48	6.36	13.27	7.82	6.18
FvH4_1g06290	gene11315		MATE efflux family protein	9.52	3.29	10.53	6.8	24.97	10.06	3.92	4.82	15.26	8.96	0.71	1.15	0.26	0.96	0.36	0.11	0.02	0.07	0.15	0.13	0.07	0.01	0.13	0.02	0.19	0	0.96	0.69	0	0.3	1.07	2.44	2.28	2.37	0.02	2.58	1.4	0.38	1.77	6.87	5.69	4.35	7.27	2.09	2.11	1
FvH4_1g06300	gene11316	IQD26	IQ-domain 26	52.73	85.74	90.79	66.62	48.35	27.77	20.87	2.8	86.66	79.5	74.36	42.73	10.18	7.91	3.72	2.42	1.36	7.74	3.58	5	3.33	3.25	1.74	1.18	1.91	1.07	39.42	36.87	3.5	20.92	44.58	11.24	34.12	14.33	0	18.39	6.35	3.01	2.77	36.25	40.8	28.35	20.47	18.92	4.21	2.14
FvH4_1g06301	gene11317		Ubiquitin carboxyl-terminal hydrolase family protein	2.38	3.32	3.84	1.95	1.37	1.21	2.01	1.01	2.92	2.47	1.98	1.2	0.74	1.18	0.51	0.47	0.48	0.86	0.55	0.24	0.16	0.22	0.68	0.13	0.92	0.14	3.47	2.03	0.34	0.93	0.62	0.52	0.96	0.97	0.75	1.37	0.61	0	0.13	1.86	1.62	1.1	0.21	0.76	1.15	0.37
FvH4_1g06302	gene11318		Ubiquitin carboxyl-terminal hydrolase family protein	3.14	4.87	5.08	3.28	1.49	1.46	2.01	0.8	4.06	3.34	2.51	1.68	0.98	0.86	0.39	0.34	0.51	0.96	0.46	0.32	0.36	0.43	0.49	0.11	0.46	0.24	2.09	3.62	0.92	0.97	0.97	0.49	0.73	1.78	0.37	1.19	0.58	0.36	0.19	2.41	2.21	1.22	0.68	1.11	1.16	0.32
FvH4_1g06320	gene11319		FBD / Leucine Rich Repeat domains containing protein	0.08	0.2	0.15	0.29	0	0.18	0.23	0	0.32	0.47	0.1	1.14	0.55	0.33	0.47	0.15	0.04	0.53	0.2	1.14	0.79	0.46	0.06	0.23	0.13	0.31	0.08	0.29	0.25	0.12	0	0	1.36	7.31	0.05	1.97	0.13	0.24	0	1.03	1.15	0.47	0.21	0.35	1.17	0.07
FvH4_1g06321	gene11320			0.03	0.04	0	0	0	0	0	0	0	0	0	0	0	0	0	0	0	0	0	0	0	0	0	0	0	0	0	0	0	0	0	0	0	0	0	0	0	0	0.05	0	0	0	0	0	0.01	0
FvH4_1g06330	gene11321			32.23	34.83	30.18	46.61	47.8	52.68	51.76	65.24	33.05	29.79	45.36	32.37	73	45.33	56.66	59.45	43.59	87.81	33.83	38.38	51	50.59	59.21	39.6	74.81	62.84	7.89	10.1	7.94	28.55	34.68	33.82	141.53	28.65	52.82	31.09	25.22	101.81	78.02	31.04	28.62	27.29	31.46	36.23	41.6	15.72
FvH4_1g06340	gene11322		Ribosomal protein S5 family protein	0	0	0	0	0.06	0	0	0.05	0.06	0	0	0.02	0	0	0	0	0	0	0	0	0	0	0	0.02	0	0	0.15	0	0	0.18	0.13	0.15	0	0	0	0.04	0	0	0	0	0	0	0.05	0	2.49	1.12
FvH4_1g06350	gene11323		Pectin lyase-like superfamily protein	60.35	12.46	29.8	25.58	16.46	45.21	23.86	4.64	33.54	31.83	31.54	15.09	6.63	4.58	0.47	0.04	0.09	1.53	0.3	0.09	0.06	0.02	0.25	0.01	0.21	0.03	2.19	103.41	65.5	12.1	4.74	5.36	6.34	8.24	0	20.2	1.12	1.89	0.26	11.81	24.38	17.34	8.49	6.1	3.79	1
FvH4_1g06360	gene11324		Peptidase M28 family protein	19.17	6.26	8.29	2.6	2.65	3.58	2.59	2.12	11.02	9.88	9.65	3.8	5.93	6.3	6.14	6.02	6.65	8.39	8.21	10.73	13.15	12.48	7.47	8.03	6.76	9.34	0.07	0.38	1.8	3.5	3.27	4.95	14.42	0.73	0.3	2.22	32.04	8	10.5	5.95	5.1	6.73	9.55	15.01	27.86	29.96
FvH4_1g06361	gene11325			9.51	8.14	10.45	6.79	6.39	7.7	9.64	13.63	5.99	6.03	4.94	6.41	4.92	4.72	2.74	2.57	2.43	4.63	3.48	2.88	3.1	3.6	3.3	1.9	3.82	2.21	1	2.24	0.78	3.78	2.98	2.8	4.99	5.89	28.43	6.38	1.61	3.34	7.52	4.75	5.35	4.56	4.19	4.63	7.66	4.98
FvH4_1g06370	gene11326		Transmembrane proteins 14C	1.38	1.37	0.71	0.64	2.57	1.34	1.78	1.96	0.65	0.64	0.77	1.12	1.83	0.51	0.43	0.44	0.41	2.05	0.99	1.95	2.16	1.77	0.89	3.75	1.03	3.65	0.34	0.39	2.92	2.08	5.66	6.76	4.26	1.87	0	1.48	4.52	1.06	2.48	1.11	1.38	3.15	7.34	7.64	4.23	2.25
FvH4_1g06390	gene11327			612.13	424.96	411.91	231.74	378.93	240.35	239.42	181.71	531.41	436.09	354.95	307.35	371.36	754.13	1540.57	2662.39	2123.44	314.96	1497.64	1973.68	2754.62	1868.08	2273.2	1493.93	2701.06	1706.66	74.15	315.24	277.25	301.22	490.26	760.97	510.56	359.59	1.04	384.99	1074.82	185.26	383.42	241.26	479.5	516.87	503.81	567.12	466.14	116.52
FvH4_1g06400	gene11328	emb1027	Arginyl-tRNA synthetase, class Ic	48.91	40.39	57.35	100.14	50.43	52.19	61.04	33.54	81.01	74.2	80.93	43.37	53.05	60.9	50.65	46.05	51.08	59.35	51.99	50.97	48.88	56.37	38.31	30.21	37.24	33.11	27.76	60.38	17.02	58.29	34.56	25.92	56.72	50.76	0.43	49.02	83.04	22.54	23.14	54.46	45.62	36.9	30.7	31.57	54.28	44.47
FvH4_1g06410	gene11329	ATOXS3,OXS3	oxidative stress 3	11.51	38.14	21.05	14.03	85.37	15.34	2.85	11.61	13.44	16.23	1.72	22.2	1.89	2.44	2.77	5.88	1.14	1.78	49.77	11.27	62.17	6.14	0.45	0.19	0.74	0.15	2.34	0.42	0.15	2.19	2.49	0.46	3.17	0.77	16.41	2.41	229.78	2.75	32.89	1.73	4.43	18.94	39.03	19.11	83.86	9.96
FvH4_1g06420	gene11330	ANQ1,ATMKK6,MKK6	MAP kinase kinase 6	18.78	15.29	16.27	21.07	10.22	2.95	5.62	0.85	18.93	18.12	24.12	10.84	10.42	3.56	1.81	1.36	0.69	8.53	1.9	3.78	2.25	1.6	0.75	0.6	0.69	0.43	19.06	16.07	1.28	8.37	4.34	0.25	6.76	15.38	0.26	7.25	3.86	1.18	0.22	11.41	7.36	1.71	1.03	0.66	6.79	4.14
FvH4_1g06430	gene11331		Pentatricopeptide repeat (PPR) superfamily protein	2.4	1.75	2.53	3.96	2.82	3.3	2.66	0.45	2.98	3.03	2.23	1.39	2.73	1.78	0.72	0.55	0.68	2.94	1.47	0.94	1.01	1.19	0.45	0.23	0.7	0.29	1.75	2.43	0.65	1.49	0.83	0.46	1.31	1.35	0	1.94	0.97	0.2	0.12	1.45	1.4	0.66	0.38	0.52	1.01	0.41
FvH4_1g06440	gene11332		O-Glycosyl hydrolases family 17 protein	186.52	156.47	206.23	67.02	52.35	47.5	19.06	1.72	205.42	143.77	108.78	50.27	81.86	68.97	38.98	34.54	16.43	65.56	53.38	44.61	41.41	26.09	22.7	2.21	23.79	2.9	109	84.54	37.73	9.03	20.23	7.02	47.44	63.86	0	24.38	10.9	4.79	1.18	62.23	39.38	21.36	10.39	9.45	27.91	4.82
FvH4_1g06450	gene11333			0.96	0.29	0.51	0.11	20.11	10.73	4.59	1.64	0.44	0.25	0.19	0.13	0.4	0.13	0.16	0.16	0.06	0.27	0.32	0.35	0.29	0.21	0.1	0.08	0.1	0.04	0.19	0.32	0.13	0.13	0.28	0.17	0.21	0.13	0.37	0.17	0.51	0.1	0.69	0.15	0.12	0.07	0.2	0.11	0.1	0.7
FvH4_1g06460	gene11334		alpha/beta-Hydrolases superfamily protein	0	0.03	0.08	0.04	4.66	3.49	0.59	0.12	0.02	0.1	0.03	0.08	0.17	0.13	0.03	0	0.03	0.17	0.14	0.06	0	0.07	0.03	0.04	0.02	0.04	0	0.12	0	0	0.03	0	0.08	0.03	0.03	0.08	0.13	0	0	0.07	0	0	0	0.02	0.17	0.02
FvH4_1g06461	gene11335	PFN2,PRF2,PRO2	profilin 2	645.51	621.72	631.16	404.03	264.76	334.48	436.42	214.66	413.71	412.94	442.28	511.87	1078.04	1396.45	1980.57	2110.25	1810.88	1205.27	1501.15	2378.95	2396.85	2164.17	1708.01	1509.92	1637.05	1710.54	478.36	523.13	283.88	480.99	427.37	450.88	548.01	487.73	1.71	538.02	360.39	416.4	328.4	355.31	543.72	502.37	429.76	522.49	981.09	581.83
FvH4_1g06470	gene11336	PRF4	profilin 4	0.04	0	0.15	0.04	0	0.09	5.94	910.78	0.05	0.25	0	0.14	0.15	0.17	0	0	0	0.3	0	0.07	0.06	0	0.03	0	0.03	0.03	0.37	0	0	0.76	0.35	0	0	0.26	123.45	2.41	0.1	0	2.09	0.07	0.2	0.31	0	0	0	0
FvH4_1g06480	gene11337	DER1	DERLIN-1	37.05	38.08	43.23	62.28	42.77	47.47	50.27	62.95	57.96	50.89	49.98	49.28	29.36	20.96	12.92	15.19	27.1	24.64	19.95	24.76	27.19	43.1	52.82	75.43	47.92	72.65	21.94	29.49	22.89	75.1	57.15	55.67	33.88	68.39	0.4	67.66	33.57	72.03	68.76	39.78	35.88	36.33	33.9	50.05	34.65	44.07
FvH4_1g06481	gene11338		F-box/RNI-like superfamily protein	0	0	0.01	0	4.09	1.25	0.22	0	0.01	0	0	0.06	0.02	0.05	0	0.08	0.02	0	0.02	0.04	0.07	0.01	0.02	0	0.06	0	0	0	0	0.03	0	0	0	0	0	0.05	0.05	0	0	0	0	0	0.04	0.01	0.05	0
FvH4_1g06490	gene11339		Protein of unknown function (DUF1005)	13.16	11.62	9.39	6.65	11.54	9.36	4.99	1.75	9.3	12.4	10.32	19.48	23.11	35.13	27.43	37.55	39.53	23.92	24.97	35.7	76.58	28.53	19.66	4.79	20.04	6.66	1.36	2.98	0.51	6.98	6.3	1.05	20.26	9.74	0	9.57	23.97	1.51	0.46	11.23	13.59	9.12	5.83	1.66	32.26	5.21
FvH4_1g06500	gene11340		HAD superfamily, subfamily IIIB acid phosphatase	88.15	111.86	74.26	40.24	100.71	61.45	42.04	74.88	49.07	55.96	84.59	77.4	46.88	47.95	39.43	46.05	32	31.5	65.75	51.54	61.71	43.96	43.54	28.31	52.03	32.15	13.98	11.12	2.5	43.19	39.09	34.96	73.94	74.8	562.21	65.26	72.54	58.04	81.49	48.37	66.68	63.18	69.43	49.16	38.5	22.95
FvH4_1g06510	gene11341		Leucine-rich repeat (LRR) family protein	67.49	63.76	71.09	34.9	20.86	21.12	6.51	2.18	73.96	72.81	74.83	78.01	73.33	62.9	26.42	22.24	7.27	36.53	22.48	16.92	13.53	4.46	15.6	0.47	17.5	0.56	8.18	19.68	9.22	7.89	1.91	1.38	42.14	62.33	0	58.55	5.22	5.6	1.82	50.95	48.64	22.56	3.14	1.54	2.02	0.4
FvH4_1g06511	gene11342			0	0.06	0	0.06	0	0.14	0	0.14	0	0	0.12	0	0	0	0	0	0	0	0	0	0	0	0	0	0	0	0	0	0	0	0	0	0	0	0	0	0	0	0	0	0	0	0	0	0	0
FvH4_1g06520	gene11343		Phosphotyrosine protein phosphatases superfamily protein	67.57	49.1	58.64	57.64	62.93	56.27	60.65	66.42	54.19	60.59	83.55	62.36	86.21	105.66	123.67	127.46	76.45	88.35	103.57	98.99	103.42	100.88	75.06	68.85	81.7	87.58	20.63	38.73	69.04	89.57	90.16	88.04	73.11	43.37	12.26	79.28	36.94	73	69.4	54.92	83.31	68.81	66.42	74.83	79.98	59.7
FvH4_1g06530	gene11344	anac075,NAC075	NAC domain containing protein 75	1.15	0.39	0.76	1.26	2.68	2.65	6.46	1.67	0.91	0.65	1.15	1.35	11.57	6.69	4.23	7.02	3.05	12.98	12.06	17.7	11.99	14.78	3.12	0.47	1.74	0.49	0.39	3.11	1.04	11.56	78.93	53.9	8.57	2.18	0.04	8.02	1.63	0.78	3.79	3.67	10.96	18.37	37.17	36.72	13.32	2.59
FvH4_1g06540	gene11345		Insulinase (Peptidase family M16) protein	11.48	11.64	16.82	34.19	31.98	27.84	29.31	34.85	24.01	21.74	25.58	23.63	17.84	19.02	29.37	26.73	39.15	23.52	23.59	32.49	31.14	35.34	26.34	35.78	24.82	36.33	4.33	15.1	8.22	41.13	35.62	36.44	14.95	35.71	0.28	34.96	16.8	32.37	17.23	19.27	17.23	20.96	24.81	28.44	21.06	13.74
FvH4_1g06550	gene11346	CHMP1B,VPS46.1	vacuolar protein sorting 46.1	0.17	0	0	0	42.72	2.42	0.43	0.05	0	0	0	0.07	0	0	0	0	0	0	0	0	0	0.03	0	0	0	0	0	0	0	0	0.09	0	0	0	0.05	0	0	0	0	0	0	0	0	0	0	0
FvH4_1g06560	gene11347	atnudt8,NUDT8	nudix hydrolase homolog 8	0	0	0	0	0	0	0	0	0.02	0	0	0.03	0.1	0.09	0	0	0	0.13	0	0	0	0	0.02	0	0.03	0	0	0	0	0.08	0.18	0.07	0.23	0.03	0	0	1.84	0.16	0.15	0.13	0.06	0.13	0.17	0.25	0	0
FvH4_1g06570	gene11348	PFK3	phosphofructokinase 3	23.39	16.93	26.74	41.9	24.45	17.74	23.91	12.02	41.25	34.43	33.31	21.12	35.77	44.61	40.71	32.38	25.66	28.47	44.62	36.87	38.27	28.12	21.62	6.91	20.71	8.12	8.29	28.64	11.8	15.87	27.18	15.26	39.83	23.84	0.08	17.61	42.1	14.25	33.76	27.43	19.94	18.26	20.19	19.38	49.86	46.61
FvH4_1g06571	gene38847			0.72	0.04	0.1	0.78	9.22	2.17	0.19	0	0.34	0.32	0.16	0.19	0.25	0.24	0	0	0.07	0.16	0.07	0	0	0	0	0.03	0	0	0.53	0.1	0.1	0	0.15	0	0.1	0.21	0	0.4	0.21	0	0.47	0.16	0.21	0.11	0.09	0.06	0.1	0.14
FvH4_1g06580	gene11349		SNARE-like superfamily protein	57.35	38.6	48.64	52.04	47.43	57.4	55.4	47.72	62.79	55.78	56.92	44.75	69.42	73.21	89.08	79.21	76.27	63.73	52.31	71.66	66.43	64.47	53.5	65.28	48.01	88.64	30.45	57.43	23.85	48.24	59.01	53.56	67.44	41.58	1.29	45.26	37.23	46.08	46.95	42.86	51.36	40.52	38.87	38.25	59.96	62.66
FvH4_1g06590	gene11350		RING/U-box superfamily protein	0	0	0	0	6.55	1.03	0.2	0	0	0	0	0.04	0	0	0	0	0	0	0	0	0	0	0	0	0	0	0	0	0	0	0	0	0	0	0.26	0	0	0	0	0	0	0	0	0	0	0
FvH4_1g06600	gene11351		RING/U-box superfamily protein	0	0	0	0	1.56	0	0	0	0	0	0	0	0	0	0	0	0	0	0	0	0	0	0	0	0	0	0	0	0	0	0	0	0	0	0	0	0.11	0	0	0	0	0	0	0	0	0
FvH4_1g06610	gene35299	GGT3,GGT4	gamma-glutamyl transpeptidase 4	21.09	13.26	29	22.37	32.09	28.39	44.83	52.48	40.44	38.15	45.45	30.96	40.77	32.94	25.36	26.23	40.64	37.32	35.83	36	33.23	54.25	53.19	97.89	55.96	94.23	1.93	21.05	7.61	46.23	43.27	38.71	30.23	28.38	0.47	30.19	19.67	12.73	118.17	21.88	26.99	34.49	38.63	47.49	67.59	39.74
FvH4_1g06620	gene35300			13.62	7.65	13.85	16.71	31.9	24.3	30.89	32.1	12.6	10.73	20.09	10.37	25.47	10.11	3.15	3.25	2.74	21.32	17.01	6.63	6.94	7.39	3.49	1.64	2.93	2	2.77	12.82	37.42	11.76	16.44	37.69	16.23	13.03	0.57	17.21	19.98	25.66	8.65	14.73	15.93	11.92	10.26	10.5	24.51	7.15
FvH4_1g06630	gene11353	MIOX4	myo-inositol oxygenase 4	0	0.04	0.01	11.16	232.93	57.1	53.29	10.64	0.47	0.19	0.22	8.92	8.83	7.47	304.7	215.12	63.56	8.24	45.74	150.7	94.45	5.69	9.24	0.35	52.66	6.39	2.14	0.59	0.18	97.28	36.62	10.22	0.44	2.95	0.49	19.3	45.77	6.43	6.52	2.51	25.89	360.69	408.91	35.66	170.89	215.32
FvH4_1g06640	gene11354		Zinc finger C-x8-C-x5-C-x3-H type family protein	295.84	347.82	335.81	180.07	114.53	83.79	51.72	10.84	204.67	234.74	111.45	81.07	35.59	43.19	33.61	31.26	10.29	26.95	70.21	37.17	41.3	22.51	10.65	3.75	8.49	5.54	62.8	90.44	92.91	18.75	24.46	35.12	171.3	83.93	1.64	32.71	143.07	56.43	52.12	18.15	21.74	38.6	74.6	47.99	61.93	7.84
FvH4_1g06650	gene11355	ATEIF3G1,EIF3G1	eukaryotic translation initiation factor 3G1	0	0	0	0.04	33.94	17.52	6.54	0	0.04	0.04	0	0.12	0	0	0	0	0	0	0	0	0	0	0	0	0	0	0	0	0	0	0	0	0	0.03	0	0	0	0	0.03	0	0	0	0	0	0	0
FvH4_1g06660	gene11356	ATMYB38,BIT1,MYB38,RAX2	Duplicated homeodomain-like superfamily protein	0	0.03	0.03	0.56	0.36	0.38	0.12	0	0	0	0.38	0.12	0.04	0	0.03	0	0	0	0	0.03	0	0	0.01	0	0	0	0	0	0.18	1.23	1.61	0.15	0.76	0.56	0	0.14	0.05	0.03	0.9	0	0.12	0.14	0.22	0.1	5.06	16.57
FvH4_1g06670	gene11357	RHS16	root hair specific 16	0	0.01	0.01	0.03	0.36	0.55	0.3	0	0	0	0	0.04	0	0.34	0.06	0.01	0.04	0.01	0.66	0.15	0.03	0.04	0.09	0	0.04	0	0	0	0	0.3	0.17	0.32	0.25	0.09	0	0.3	3.89	0.03	4.35	0.01	0.07	0.16	0.09	0.29	27.03	52.29
FvH4_1g06680	gene11358	ATGLR2.5,GLR2.5	glutamate receptor 2.5	0	0	0	0	0	0	0	0.02	0.01	0.01	0.04	0	0	0	0	0	0	0	0	0	0	0	0	0	0	0	0.03	0	0	0	0	0	0.02	0	0.04	0	0.03	0	0	0	0	0	0	0	0.01	0.02
FvH4_1g06681	gene11359	ATGLR1.2,GLR1.2	Glutamate receptor family protein	0	0	0	0	0	0	0	0	0	0	0	0.05	0	0	0	0	0	0	0	0	0	0	0	0	0	0	0	0	0	0	0	0	0	0	0	0	0	0	0	0	0	0	0	0	0	0
FvH4_1g06682	gene11360			0	0	0	0	0	0	0	0	0	0	0	0	0	0	0	0	0	0	0	0	0	0	0	0	0	0	0	0	0	0	0	0	0	0	0	0	0	0	0	0	0	0	0	0	0	0
FvH4_1g06690	gene38848	GC6,MAG4	golgin candidate 6	25.62	11.27	20.02	16.58	12.71	19.38	17.39	16.19	20.31	14.72	23.39	12.5	28.46	15.6	9.57	8.47	9.34	25.69	19.17	8.25	9.01	9.93	8.76	7.26	7.42	12.91	1.33	11.76	6.36	13.73	13.32	12.17	26.02	13.56	0	21.24	9.97	20.21	17.75	12.48	15.49	15.02	11.27	10.32	17.95	15.25
FvH4_1g06700	gene11361	ATMND1	Mnd1 family protein	35.94	43.97	46	52.49	19.83	12.77	19.23	5.26	66.45	56.01	43.06	15.51	21.84	12.59	8.81	8.76	9.26	19.86	9.17	8.07	7.47	8.87	9.05	8.3	9.4	9.51	39.67	32.12	3.31	17.1	8.83	2.94	18.63	30.9	0.05	16.09	6.86	2.98	1.76	20.62	12.75	5.39	5.35	4.01	12.72	6.52
FvH4_1g06710	gene11362	AGP16,ATAGP16	arabinogalactan protein 16	5.31	4.88	2.94	2.88	0.79	0.37	0.54	1.81	5.01	1.74	0	3.08	3.62	9.86	5.67	6.63	11.61	3.37	3.7	9.11	10.76	11.31	38.38	127.14	16.9	126.8	56.39	2.71	0.59	156.09	26.17	4.45	2.05	7.92	0	27.74	5.27	1.65	1.49	1.24	2.56	16.24	13	1.21	173.61	10.37
FvH4_1g06720	gene11363	SNF7.1	SNF7 family protein	117.7	114.83	134.24	170.37	171.06	202.38	225.61	222.24	164.33	162.39	204.76	174.88	221.39	289.32	394.84	338.43	428.58	226.6	314.71	404.62	364.83	408.1	417.23	408.64	382.12	414.65	47.15	96.8	60.81	225.14	264	242.99	152.82	188.54	58.62	171.74	162.08	328.68	406.33	160.91	209.9	242.97	247.27	236.18	242.24	202.41
FvH4_1g06730	gene11364	IAR3,JR3	peptidase M20/M25/M40 family protein	41.31	33.2	40.64	37.25	34.84	31.29	30.65	40.52	44.21	41.33	46.97	29.49	36.07	28.66	16.3	16.67	13.21	29.13	32.96	23.96	21.67	24.63	20.01	18.71	20.93	21.19	11.2	28.68	20.13	30.27	27.68	24.85	33.14	44.59	0.56	39.04	17.82	28.86	51.9	21.85	23.46	22.28	19.62	25.84	39.08	30.65
FvH4_1g06740	gene11365			22.39	16.3	17.36	20.26	21.7	46.17	44	22.95	21.36	21.29	23.04	15.96	21.45	17.52	16.13	22.97	18.32	21.35	19.13	21.43	24.32	24.35	24.34	41.21	25.27	40.67	8.99	12.92	12.65	20.26	25.77	25.74	21.33	18.09	0.11	20.1	16.24	8.31	17.22	15.5	19.18	22.39	21.34	23.18	18.65	15.65
FvH4_1g06750	gene11366		DNAJ heat shock N-terminal domain-containing protein	2.98	1.43	2.19	1.64	9.23	6.46	1.85	1.2	3.47	2.98	4.14	1.67	1.65	0.57	0.13	0.03	0.12	0.82	0.25	0.06	0.13	0.18	0.24	0.12	0.19	0.11	0.32	1.51	0.29	0.5	1.26	1.87	1.92	2.15	0.03	1.88	0.74	0.87	1.02	1.85	1.7	1.15	1.29	0.54	0.68	0.58
FvH4_1g06760	gene38849	MEE29	helicase domain-containing protein	18.5	10.13	20.93	18.47	25.46	23.8	19.82	18.03	20.02	13.33	23.47	12.2	23.26	5.84	1.28	0.64	1.68	17.88	8.33	4.15	2.75	5.1	3.34	1.46	2.35	1.4	0.58	10.75	6.28	12.27	14.57	12.56	32.49	15.2	1.21	21.25	12.78	25.03	22.34	21.58	20.09	12.11	12.25	15.82	18.8	11.63
FvH4_1g06761	gene38850	EMB2733,ESP3	RNA helicase family protein	31.26	15.75	31.73	31.07	50.87	41.65	29.9	31.36	35.9	23.61	34.86	21.69	40.62	9.91	2.45	1.16	2.93	32.54	16.52	6.24	4.31	9.38	7.55	2.54	6.02	3.19	0.71	21.28	10.73	21.86	30.15	22.81	53.91	32.74	2.5	41.43	23.71	38.88	43.09	32.64	34.4	22.11	18.92	28.79	30.69	18.39
FvH4_1g06762	gene38851	EMB2733,ESP3	RNA helicase family protein	42.15	23.95	43.65	48.28	69.07	62.89	50.06	43.07	50.86	37.63	48.28	29.25	70.87	14.8	4.14	2.3	5.33	45.38	23.12	8.97	9.33	12.59	11.27	5.29	8.34	7.45	1.31	29.33	10.68	31.15	41.4	32.16	77.98	51.92	2.47	64.3	35.47	64.24	69.67	47.51	53.1	33.53	27.03	39.39	45.32	27.06
FvH4_1g06763	gene11369		F-box family protein with a domain of unknown function (DUF295)	5.09	2.92	5.94	4.43	13.25	8.26	4.85	4.13	4.42	2.07	5.06	1.55	4.86	1.23	0.22	0.22	0.37	1.82	2.55	0.55	0.5	0.77	0.68	0.08	0.48	0.3	0.12	0.87	0.87	2.04	3.12	2.18	3.57	4.1	0.92	6.82	2.51	3.15	3.98	3.81	5.26	1.45	2.31	1.82	2.13	1.21
FvH4_1g06764	gene11370		Protein of unknown function (DUF295)	0.02	0.01	0.06	0.25	16.62	1.94	0.05	2.47	0.02	0.02	0.1	0.03	0.04	0	0	0	0	0	0	0.02	0	0	0	0	0	0	0	0.05	0.03	0.08	0.04	0	0.05	0.07	0.29	0.05	0.34	0.02	0.04	0.08	0.05	0	0	0.01	0	0
FvH4_1g06765	gene11371		Protein of unknown function (DUF295)	0	0	0	0	11.62	9.94	0.95	0.35	0.01	0	0	0.02	0	0	0	0	0	0	0	0	0	0	0	0	0	0	0	0	0	0	0	0	0	0	0	0	0.02	0	0	0	0	0	0	0	0	0
FvH4_1g06766	gene35301			0	0	0	0.03	4.2	1.12	0.13	0	0	0	0	0	0	0	0	0	0	0	0	0	0	0	0	0	0	0	0	0	0	0	0	0	0	0	0	0	0	0	0	0	0	0	0	0	0	0
FvH4_1g06770	gene11372	EMB2733,ESP3	RNA helicase family protein	0	0	0	0.02	13.72	3.53	2.77	3.42	0.01	0.01	0.02	0.05	0.02	0.01	0	0.02	0.02	0.04	0.03	0.06	0.05	0.03	0.14	0.01	0.03	0.01	0	0.01	0	0.01	0.01	0	0.06	0	0.78	0.01	0.2	0	0	0.03	0.02	0	0	0	0	0
FvH4_1g06780	gene35302		Ribosomal protein L31e family protein	1049.26	1150.45	1014.58	1072.58	441.78	492.02	576.7	384.94	1009.21	910.49	794.46	524.21	776.26	757.83	627.14	705.12	631.32	765.1	645.51	570.43	626.45	541.72	726.85	643.6	757.11	727.36	1873.39	1453.43	341.88	600.04	529.2	275.64	516.66	618.88	8.36	667.83	376.49	229.11	253.11	685.32	647.44	348.64	259.62	240.94	752	801.68
FvH4_1g06790	gene35303		Insulinase (Peptidase family M16) protein	10.32	6.41	11.56	11.99	9.5	11.99	12.27	7.52	14.91	13.09	15.17	7	10.45	9.8	7.08	5.11	5.66	9.42	9.57	7.06	6.33	6.89	4	2.78	3.14	3.05	2.11	9.7	4.42	8.77	6.85	6.46	13.27	9.2	0.04	10.35	8.51	4.01	4.44	10.96	9.29	7.62	6.53	6.85	10.18	9.94
FvH4_1g06800	gene11374		Protein of unknown function (DUF3531)	6.32	7.67	13.88	8.18	6.3	5.31	5.35	1.12	13.52	10.04	8.58	3.02	3.73	1.77	0.73	0.88	1.92	4.49	2.38	1.48	1.67	2.26	1.09	1.67	1.09	2	4.07	8.92	0.99	3.97	3.23	2.38	16.95	4.19	0	3.54	19.81	1.22	2.24	3.34	2.94	3.01	3.79	6.56	4.23	3.97
FvH4_1g06810	gene11375	HAC07,HAC7,HAG02,HAG2	histone acetyltransferase of the GNAT family 2	49.64	57.28	73.1	83.61	30.55	27.42	38.77	21	93.57	100.21	70.43	39.67	28.25	28.41	18.21	21.21	18.16	34.33	19.06	17.17	17.84	18.09	19.99	23.42	20.31	22.76	50.79	61.96	13.41	28.84	21.84	18.64	38.06	39.24	1.5	27.88	17.57	23.25	22.65	36.49	22.95	15.37	14.75	18.14	17.3	19.41
FvH4_1g06811	gene11377		loricrin-related	0.01	0	0	0	0	0	0	0	0	0	0.01	0	0	0	0	0	0	0	0	0	0	0	0	0	0	0	0	0	0	0	0	0	0	0	0	0	0	0	0	0	0	0	0	0	0	0
FvH4_1g06812	gene38852			0	0	0	0	0	0	0	0	0	0	0	0	0	0	0	0	0	0	0	0	0	0	0	0	0	0	0	0	0	0	0	0	0	0	0	0	0	0	0	0	0	0	0	0	0	0
FvH4_1g06820	gene11378		Ribosomal L28e protein family	708.1	808.21	654.36	589.45	231.4	292.28	345.73	200.8	551.96	470.54	410.88	322.36	391.12	417.8	340.85	385.65	353.86	428.9	367.1	279.5	324.27	330.58	522.26	429.3	571.8	465.33	1410.95	883.43	224.64	350.62	278.6	165.62	377.15	350.54	1.01	380.71	275.57	130.74	133.43	386.66	345.8	202.17	152.98	144.11	399.76	433.08
FvH4_1g06830	gene11380	DHS,EDA22	deoxyhypusine synthase	15.56	15.28	17.32	23.36	19.44	17.14	18.06	9.73	22.58	20.96	24.41	17.57	14.77	15.49	12.45	7.17	13.02	13.54	11.7	10.89	9.36	11.2	14.1	12.67	16.23	12.98	15.11	14.53	3.44	16.97	12.57	9.41	18.06	20.11	0.31	15.37	5.61	5.42	8.05	21.17	15.78	14.88	15.84	13.98	8.72	6.61
FvH4_1g06840	gene38853		S-adenosyl-L-methionine-dependent methyltransferases superfamily protein	0.38	0.37	0.56	0.43	1.9	1.03	15.65	100.82	0.56	0.52	0.5	1.31	0.3	0.28	0.08	0.13	0.31	0.55	0.56	0.23	0.1	0.23	0.32	0.54	0.4	0.67	0.69	1.14	0.05	382.6	27.58	4.22	0.72	6.41	1.13	255.05	0.5	0.59	2.32	1.78	3.32	4.69	2.54	0.45	0.18	0.11
FvH4_1g06841	gene11382		S-adenosyl-L-methionine-dependent methyltransferases superfamily protein	7.5	13.87	18.77	20.36	17.45	23.9	29.32	37.27	22.18	17.36	23.04	25.46	23.77	31.12	43.78	60.39	55.89	20.12	37.31	45.81	50.83	52.54	50.73	55.52	45.92	74.92	8.15	43.93	35.26	58.78	72.49	36.48	9.25	45.02	0.95	48.76	24.9	23.12	15.89	17.66	26.15	25.73	28.2	32.03	10.36	3.54
FvH4_1g06850	gene11383	PHYE	phytochrome E	2.49	5.7	5.92	3.58	6.39	2.72	1.92	0.98	7.29	9.93	24.84	21.92	15.01	39.22	20.54	10.19	1.88	16.9	25.83	36.59	23.84	8.51	3.6	0.03	2.78	0.06	0.13	5.48	1.78	1.48	0.98	0.86	29.5	6.73	0.06	2.85	2.57	110.67	6.85	29.37	19.96	14.91	8.24	3.47	0.53	0.14
FvH4_1g06851	gene11384		S-adenosyl-L-methionine-dependent methyltransferases superfamily protein	0.03	0.01	0	0.08	0.13	0.18	0.18	20.96	0.03	0	0.1	0.43	1.64	0.49	0.39	0.12	0.14	0.15	0.42	0.81	0.16	0.44	0.32	0.92	0.2	2.12	0	0	0	0.26	0.05	0	0.67	0.34	0.31	0.25	0.2	0.33	0.15	0.1	0.66	0.49	0.16	0.04	3.04	0.07
FvH4_1g06860	gene35304		S-adenosyl-L-methionine-dependent methyltransferases superfamily protein	0.83	0.54	0.52	1.72	4.95	5.39	4.49	7.93	1.5	1.83	6.42	15.46	87.64	32	60.51	64.88	98.78	64.46	41.79	46.87	52.14	81.08	73.86	59.96	68.61	70.69	0.83	0.25	12.5	34.88	30.6	37.05	27.08	17.19	0.22	33.99	45.51	33.2	53.84	12.11	23.89	36.64	35.47	61.33	13.61	15.19
FvH4_1g06870	gene35305	DMS2,DRD2,NRPD2,NRPD2A,NRPE2	nuclear RNA polymerase D2A	35.03	36.17	49.9	66.15	28.72	23.86	30.05	10.16	71.33	64.76	48.11	25.4	25.43	20.11	11.57	7.36	7.34	21.1	15.44	11.56	8.43	9.2	5	2.11	3.87	2.64	26.42	59.02	17.49	18.73	16.01	8.53	24.52	36.11	0.03	34.07	8.57	5.18	3.62	27.64	21.49	11.69	9.95	10.45	25.03	9.87
FvH4_1g06880	gene38854		S-adenosyl-L-methionine-dependent methyltransferases superfamily protein	0	0	0	0	0	0.17	0	0	0	0	0	0	0	0	0	0	0	0	0	0	0	0	0	0	0	0	0	0	0	0	0	0	0	0	0	0	0	0	0	0	0	0	0	0	0	0
FvH4_1g06890	gene35306		S-adenosyl-L-methionine-dependent methyltransferases superfamily protein	0	0	0.02	0	4.61	4.31	0.26	0.17	0	0	0.44	0.05	0.34	0.11	0.04	0	0.1	0.51	0.37	0.3	0.03	0.1	0.13	0.06	0.2	0.05	0.06	0	0	0	0.03	0.37	0.09	0.03	0	0.15	4.91	0	0.36	0.04	0	0.1	0	0.24	430.93	5.53
FvH4_1g06910	gene35307		Regulator of Vps4 activity in the MVB pathway protein	7.97	4.11	9.62	16.17	34.9	21.15	26.19	24.38	13.6	15.05	10.95	17.03	13.1	9.12	4.86	4.18	4.05	9.16	9.76	6.73	5.08	5.75	2.4	1.72	1.88	1.26	0.95	5.73	4.74	16.64	16.72	18.85	21.72	35.44	8.62	25.57	13.3	26.45	55.66	31.54	18.57	21.58	24.82	30.01	27.23	26.82
FvH4_1g06920	gene11387			0	0	0.01	0.01	17.44	1.4	0.02	0	0.02	0.04	0.02	0.08	0.04	0	0	0	0	0	0	0	0	0	0	0	0	0	0.03	0.02	0	0	0	0.02	0.41	0.02	0	0	0	0	0	0	0.05	0	0	0	0.01	0.01
FvH4_1g06930	gene11389		Phospholipase A2 family protein	9.36	6.77	8.89	29.04	25.07	22.08	29.36	61.85	13.71	14.17	15.23	33.74	14.6	10.79	9.37	11.72	10.45	14.35	8.75	10.32	12.45	12.29	14.44	19.08	23.15	21.21	2.56	3.68	1.47	44.14	31.5	19.58	20.92	38.1	48.29	51.37	18.99	34.63	21.03	17.75	15.96	16.26	16.88	15.39	20.05	52.3
FvH4_1g06940	gene11390		Mitochondrial ATP synthase subunit G protein	306.71	365.32	324.54	464.38	241.17	256.82	370.31	305.62	387.47	370.15	345.87	277.42	322.64	427.54	440.56	412.27	376.93	340.29	360.93	352.67	357.92	298.53	386.26	367.23	418.78	362.79	731	568.67	155.26	319.97	248.14	153.92	208.35	248.94	4.82	322.85	127.11	168.69	136.22	265.18	343.15	211.16	170.38	142.7	296.89	433.02
FvH4_1g06950	gene11391	ACS7,ATACS7	1-amino-cyclopropane-1-carboxylate synthase 7	0	0	0	0.13	0.22	1.78	1.56	1.1	0.01	0	0	0.01	0	0	0	0	0	0	0	0	0	0	0	0	0	0	0	0	0	0	0	0	0	0	0.07	0.01	0.82	0	0	0	0	0	0	0	1.93	1.92
FvH4_1g06970	gene11393		Metallopeptidase M24 family protein	31.66	13.88	21.85	36.89	41.89	51.92	52.01	76.24	23.16	23.19	36.88	30.07	34.56	50.07	59.14	52.03	48.68	30.95	53.92	50.09	45.99	46.44	47.4	51.43	46.39	49.87	10.92	25.82	18.42	68.12	62.04	61.17	25.47	30.45	2.48	50.93	30.36	50.18	71.9	29.29	47.7	59.09	59.01	53.66	80.3	97.2
FvH4_1g06980	gene11394	ATPME31,PME31	pectin methylesterase 31	0.27	0.02	0.08	0.15	1.06	3.12	3.44	24.83	0.1	0.05	0.28	0.11	0.19	0	0.12	0.02	0.09	0.22	0.11	0	0	0.04	0.04	0.01	0.03	0.04	0.05	0	0.08	0	0.18	0.28	0.04	0.14	15.37	0.13	0.79	0.37	0.64	0.16	0.25	0.13	0.43	0.16	0.13	0.1
FvH4_1g06990	gene11395	ATPRMT11,ATPRMT1B,PRMT11,PRMT1B	arginine methyltransferase 11	73.6	66.52	68.88	65.81	46.03	52.84	55.25	19.1	74.74	68.35	55.99	33.56	70.93	73.22	55.28	66.67	51.08	87.51	68.9	51.16	58.93	65.99	67.04	52.7	72.73	61.86	66.45	70.06	8.86	40.36	21.82	21.98	42.19	29.93	0.18	32.46	31.24	17.28	20.07	53.62	42.11	20.99	17.17	23.12	84.08	62.4
FvH4_1g07000	gene11396			38.99	24.37	44.35	82.7	58.38	47.73	56.24	52	71.97	68.39	64.63	85.5	55.19	46.95	37.45	56.36	55.41	56.08	50.51	62.43	77.38	73.12	65.37	103.81	64.58	123.96	13.02	67.28	31.1	71.66	85.37	41.85	68.33	80.75	0.38	76.94	24.33	67.7	41.05	53.92	49.37	44.14	39.95	31.33	39.95	47.36
FvH4_1g07010	gene11397		disease resistance protein (TIR-NBS-LRR class), putative	0	0	0.01	0	0	0	0	0	0	0	0	0	0	0	0	0	0	0	0	0	0	0	0	0	0	0.01	0	0	0	0.03	0	0	0.03	0	0	0	0	0	0	0	0	0	0	0	0	0
FvH4_1g07020	gene11398		disease resistance protein (TIR-NBS-LRR class), putative	0	0	0	0	0	0	0	0	0	0	0	0	0.01	0	0	0	0.01	0.03	0.02	0	0.01	0	0	0.03	0	0.01	0	0	0	0	0	0	1.06	0.01	0	0	0	0	0	0.01	0	0	0	0.01	0	0
FvH4_1g07030	gene11399			23.27	14.29	14.97	16.87	12.43	12.76	14.2	9.82	18.54	17.5	19.11	11.89	19.42	13.84	12.05	9.01	9.68	20.4	14.87	8.85	9.01	9.1	15.76	9.73	16.56	13.71	9.7	15.21	4.54	9.34	8.43	5.48	26.03	13.97	0.07	14.59	12.14	13.34	12.49	8.1	9.69	5.66	5.88	6.22	12.61	8.38
FvH4_1g07040	gene11400		Glutamyl/glutaminyl-tRNA synthetase, class Ic	9.83	7.35	10.66	14.68	16.5	11.76	9.07	5.93	8.55	8.63	10.62	6.26	8.68	6.6	4.01	3.81	3.48	9.1	8.08	5.49	4.69	4.34	3.69	1.93	4.03	3.32	0.97	5.48	2.32	5.63	4.47	4.5	8.62	6.45	0.61	8.07	5.95	5.92	5.33	8.64	6.39	6.25	4.66	5.28	10	6.08
FvH4_1g07041	gene11401		Toll-Interleukin-Resistance (TIR) domain family protein	12.3	2.88	2.24	1.23	1.19	2.03	2.3	0.4	1.93	1.86	4.32	4.01	13.54	5.13	1.66	1.05	0.85	19.67	5.43	5.34	2.48	3.13	1.13	0.41	0.61	0.6	0	0.65	0.23	1.64	0.51	0.31	5.92	17.23	0	5.76	0.63	0.51	0.43	20.17	2.91	0.9	0.57	0.23	3.75	5.32
FvH4_1g07060	gene11402			39.34	36.75	44.28	65.76	26.74	31.65	38.22	12.45	54.74	52.73	36.49	22.04	28.69	29.98	25.11	24.64	23.48	33.33	23.68	21.32	21.59	25.28	21.99	16.94	20.25	19.12	25.36	36.27	6.33	23.08	9.86	6.34	20.95	26.85	0.04	22.46	9.73	4.2	2.36	29.96	21.28	8.82	3.75	5.74	23.4	14.85
FvH4_1g07061	gene11403			1.57	0.36	0.74	0.38	0	0.29	0.56	0	0.72	0.54	0.59	0.51	1.34	0.71	0	0.47	0.11	0.47	0.69	0.11	0.1	0.08	0.14	0.32	0.11	0	0	0.14	0.61	0.15	0.89	0.53	0.58	0.61	0	0.39	0.31	0.59	0	0.48	0.83	0	0	0.17	0.09	0.39
FvH4_1g07062	gene11404			18.61	13.31	13.35	14.35	13.68	22.96	22.67	8.7	18.7	18.82	14.98	16.9	23.6	20.05	9.46	8.41	7.86	23.59	17.72	5.87	5.52	8.66	16.38	19.74	13.18	24.28	29.09	53.59	20.26	12.85	10.67	9.74	12.71	12.18	0.13	15.83	5.53	5.61	8.7	10.66	10.27	6.35	3.65	7.22	15.2	13.14
FvH4_1g07063	gene11405		Tetratricopeptide repeat (TPR)-like superfamily protein	0.19	0.21	0.43	0.2	0.22	0.1	0.1	0	0.13	0.1	0.08	0.02	0	0.06	0.08	0	0.08	0.04	0.07	0	0.07	0.03	0.02	0	0.06	0	0	0	0.05	0	0.08	0.05	0.31	0.04	0	0.07	0.17	0	0.04	0.13	0.04	0.06	0.09	0	0.03	0
FvH4_1g07070	gene11406	NDL2	N-MYC downregulated-like 2	10.07	7.19	9.56	5.58	6.11	5.01	3.74	1.21	5.41	4.89	5.02	3.64	5.8	4.3	1.7	1.7	1.59	4.1	5.22	2.59	2.18	2.22	2.03	0.16	1.66	0.44	1.01	3.76	1.57	2.09	2.68	2.41	7.49	4.69	0.21	5.12	3.12	0.77	0.6	4.35	3.61	3.15	1.42	2.65	3.84	1.91
FvH4_1g07071	gene11407		Tetratricopeptide repeat (TPR)-like superfamily protein	4.49	2.99	5.1	4.75	5.44	4.29	3.48	1.44	5.38	4.46	5.74	2.83	4.55	3.89	1.95	1.5	2.34	4	3.58	2.27	1.68	2.47	1.05	0.22	1	0.28	0.33	3.14	2.05	2.37	2.33	1.84	7.01	3.39	0.03	3.83	2.45	0.74	0.57	4.96	4.55	3.36	2.57	2.18	3.43	1.09
FvH4_1g07080	gene11408		HSP20-like chaperones superfamily protein	4.51	2.01	3.49	4.42	2.07	3.57	0.9	0.66	2.19	2.49	1.95	2.27	7.86	8.28	11.8	7.23	15.07	8.91	8.41	14.12	8.82	7.64	8.62	5.5	11.21	6.71	0.34	1.4	10.94	8.44	14.63	14.38	2.71	12.54	0	7.06	7.74	3.24	4.86	4.84	2.39	6.61	5.54	10.33	2.06	0.58
FvH4_1g07090	gene11409	NDL1	N-MYC downregulated-like 1	21.71	17.51	23.38	23.15	28.88	21.87	24.4	112.04	21.09	21.79	27.21	28.29	60.57	43.48	39.84	27.44	28.32	58.43	39.31	39.81	34.06	28.91	24.38	10.31	27.01	10.7	5.64	9.87	5.85	15.36	12.02	13.38	32.6	34.51	1029.55	31.09	19.76	24.63	56.57	38.96	30.11	31.18	29.4	20.38	30.4	10.18
FvH4_1g07100	gene11410		Pyridoxal phosphate phosphatase-related protein	53.46	50.62	40.88	24.23	23.87	15.75	12.09	12.84	35.94	38.01	31.86	32.32	43.73	43.16	28.35	20.59	19.29	30.15	31.57	21.96	19.29	16.07	20.37	11.33	24.61	14.26	29	16.03	14.6	12.64	9.73	9.85	26.26	34.6	4.21	37.24	13.5	17.05	23.88	19.9	23.38	20.4	12.61	8.7	36.67	24.31
FvH4_1g07110	gene11411		Mitochondrial substrate carrier family protein	8.17	5.97	5.17	6.03	12.01	8.71	6.78	2.23	6.22	6.92	7	6	5.62	3.96	3.29	3.47	5.32	4.16	5.63	4.73	3.23	4.54	2.7	4.24	3.19	5.07	0.75	2.08	1.03	7.14	5.51	4.92	5.15	10.81	0.03	10.64	6.47	6.84	24.67	8.59	7.2	6.96	6.87	6.72	4.83	16.87
FvH4_1g07120	gene11412	CRK10,RLK4	cysteine-rich RLK (RECEPTOR-like protein kinase) 10	1.01	1.4	1.84	1.72	3.94	3.11	3.86	2.54	1.91	1.91	2.84	2.36	2.7	1.79	1.05	0.93	1.72	2.19	2.9	1.89	1.18	1.52	1.66	1.04	1.46	1.13	0.37	1.52	0.95	2.1	3.27	5.59	5.02	3.05	0.54	2.91	4.4	4.33	39.85	5.68	3.9	3.9	3.89	6.95	7.05	26.19
FvH4_1g07130	gene11413		Tetratricopeptide repeat (TPR)-like superfamily protein	6.37	7.98	10.37	12.41	8.61	7.66	8.67	2.42	11.81	11.98	9.28	6.7	6.96	5.27	4.46	3.6	4.41	5.71	5.4	4.2	3.49	3.95	3.22	6.8	3.12	7.07	4.68	5.44	2.4	12.06	10.29	7.82	9.69	7.66	0.02	9.33	5.31	1.74	1.95	5.88	6.75	3.53	3.66	4.14	2.99	1.72
FvH4_1g07140	gene11414	ATSERAT1;1,SAT-52,SAT5,SERAT1;1	serine acetyltransferase 1;1	24.68	31.89	23.79	25.46	16.75	19.4	22.42	26.81	17.71	15.52	15.11	27.7	34.73	45.71	53.65	69.25	66.84	32.98	49.98	52.96	62.55	58.87	62.62	56.56	65.98	59.92	11.63	13.36	10.77	26.37	33.92	27.38	24.18	22.59	0.54	27.84	40.75	20.27	29.65	21.09	30.04	25.32	29.33	37.71	27.39	24.56
FvH4_1g07150	gene11415	ATET2,ET2	effector of transcription2	71.97	9.48	31.37	3.76	13.28	16.36	14.56	1.55	15.62	9.28	12	3.82	32.82	8.76	2.85	2.11	0.98	17.15	19.35	9.46	3.98	2.44	1.14	0.16	1.51	0.35	0.07	4.43	0.88	1.29	0.47	0.36	11.32	3.11	0.04	3.28	4.45	1.49	0.98	2.82	3.69	1.97	1.47	0.85	14.18	0.87
FvH4_1g07151	gene11416	ATET2,ET2	effector of transcription2	6.45	2.82	3.94	4.09	5.68	4.23	8.24	6.52	4.63	3.89	3.97	2.2	3.69	2.97	3.65	4.04	5.35	3.7	10.51	9.19	11.11	13.5	3.64	3.38	3.93	4.85	0.68	3.34	0.5	3.78	1.41	1.13	4.67	1.85	1.16	3.06	3.31	1.66	13.57	2.14	2.33	2.51	2.91	3.8	4.93	1.7
FvH4_1g07160	gene11417		Protein kinase protein with adenine nucleotide alpha hydrolases-like domain	10.35	8.14	7.7	20.29	16.74	13.1	33.67	4.41	7.29	5.01	7.97	7.16	12.76	16.09	12.83	12.21	13.88	8.31	35.43	18.19	17.56	24.24	8.09	13.3	11.42	13.15	0.79	4.37	4.6	6.85	15.69	17.5	5.39	3.16	0.01	7.32	4.23	1.7	72.26	4.26	6.65	7.48	7.36	8.95	14.98	9.13
FvH4_1g07161	gene11418			0	0.02	0.02	0	0	0	0	0	0	0	0	0.08	0	0	0	0	0	0	0	0	0	0	0.03	0	0	0	0	0	0	0.1	0.15	0.18	1.28	0	0	0	0	0	2.51	0	0	0.11	0.09	0	0.42	0.7
FvH4_1g07170	gene11419		myb-like transcription factor family protein	0.48	0.84	1.79	0.27	1.49	0.03	1.08	0.03	2.35	0.3	0.2	1.06	1.05	0.82	0.79	0.28	0.3	0.61	0.38	0.07	0.13	0.03	0.33	0.36	0.54	0.28	0	0	0	5.07	3.81	2.88	28.57	0.2	0	1.57	11.37	0.08	47.96	0.51	0.96	2.53	1.87	0.58	25.05	17.03
FvH4_1g07180	gene11420	ATKEA4,KEA4	K+ efflux antiporter 4	18.49	11.54	14.36	22.76	31.02	25.21	19.8	22.08	14.17	15.75	22.6	10.77	19.56	8.29	4.67	4.96	5.08	16.6	9.82	7.12	6.97	8.03	7.33	3.02	6.51	3.22	8.02	17.48	18.85	9.45	7.55	11.96	12.12	19.85	19.3	19.45	3.11	6.42	5.95	21.34	20.3	16.26	14.67	12.85	8.73	4.92
FvH4_1g07181	gene11421	ACO1,ATACO1	ACC oxidase 1	0.84	0.26	0.47	0.38	2.54	0.12	0.23	0.34	0.39	0.24	0.32	6.1	31.95	0.96	12.99	32.89	32.12	13.37	0.59	0.64	0.29	1.57	30.18	0.68	35.36	3	0.37	5.93	6.37	10.17	12.31	39.3	0.55	1.55	0.03	0.32	0.94	20.5	28.45	2.53	0.23	8.21	16.57	34.06	29.11	88.79
FvH4_1g07200	gene35308			0.57	0.8	0.83	1.11	0.78	0.71	0.66	0.17	0.88	0.81	0.68	0.42	0.87	0.36	0.33	0.19	0.24	1.04	0.45	0.18	0.2	0.3	0.3	0.13	0.31	0.12	0.82	0.81	0.13	0.54	0.19	0.18	0.42	0.61	0	0.52	0.29	0.15	0.08	0.53	0.39	0.17	0.3	0.19	0.31	0.22
FvH4_1g07201	gene38855			0	0	0	0.04	0	0	0	0	0	0	0.07	0	0	0	0	0	0	0	0	0	0	0	0	0.06	0	0	0	0	0	0	0	0	0	0	0	0	0	0	0.14	0	0	0.3	0.08	0.1	0	0
FvH4_1g07190	gene11424	ACO1,ATACO1	ACC oxidase 1	0.05	0	0	0.1	0	0	0	0	0	0.02	0	0.02	0	0	0	0	0	0	0	0	0	0.02	0	0.03	0	0.01	0	0.04	0	0.12	1.06	0.69	0	0	0	0	0.09	0.05	0.03	0.07	0.14	0.14	0.41	0.07	0	0.03
FvH4_1g07210	gene11425	TET2	tetraspanin2	7.06	10.97	20.92	35.95	20.09	26.7	24.14	9.87	11.57	12.67	11.77	55.63	103.79	70.32	45.28	42.9	41.08	80.63	67.02	71.53	60.38	64.73	84.04	51.54	66.09	61.66	4.52	1.78	9	170.3	97.07	95.28	42.22	121.92	0.04	83.59	18.88	8.62	20.65	103.42	106.09	93.04	70.99	50.1	70.39	12.66
FvH4_1g07220	gene11426		S-adenosyl-L-methionine-dependent methyltransferases superfamily protein	7.04	6.74	7.35	9.15	5.3	2.79	4.12	4.86	8.67	5.78	8.26	7.56	11.86	14.71	12.01	7.47	14.11	9.91	19.81	11.74	8.76	8.26	9.16	6.23	13.25	8.41	2.01	6.61	7.79	7.6	8.27	6.12	14.73	15.8	0.06	16.7	43.16	4.64	5.78	20.68	14.9	10.22	9.33	10.27	10.67	5.41
FvH4_1g07230	gene11427	AT-CDA1,CDA1,DESZ	cytidine deaminase 1	14.13	26.48	20.24	20.45	23.66	20.15	38.7	48.72	18.94	25.77	18.94	42.99	38.82	63.91	33.67	26.8	27.18	46.42	105.77	47.05	45.1	29.69	34.86	12.55	38.62	16.89	9.13	7.69	1.96	41.18	46.01	70.95	18.54	52.29	12.86	57.73	48.94	30.79	153.58	76.24	94.63	56.14	62.53	47.53	32.68	52.84
FvH4_1g07231	gene11428	ATET2,ET2	effector of transcription2	1.49	0.93	1.15	2.33	1.67	2.13	2.66	1.75	1.69	1.39	1.42	2.2	4.58	1.84	0.38	0.41	0.65	3.68	2.26	1.4	1.16	1.31	1.11	0.56	0.67	0.53	0.11	1.37	0.33	2.8	2.11	2.45	3.07	4.9	0	4.62	3.08	2.63	10.6	5.15	3.81	3.43	2.61	1.9	2.1	4.52
FvH4_1g07240	gene35309	EMB2752	embryo defective 2752	41.1	43.13	37.51	26.19	26.03	32.7	32.75	30.78	30.91	23.88	24.67	61.24	29.75	32.7	42.37	48.49	51.37	27.97	31.11	36.79	40.02	41.33	60.63	80.62	69.85	89.29	25.53	27.53	23.66	59.05	79.67	71.91	23.01	34.22	0.31	54.43	34.77	41.57	34.68	24.99	41.4	42.37	57.34	65.07	41.09	34.04
FvH4_1g07250	gene35310			21.02	14.42	19.22	15.3	11.35	14.39	13.24	7.82	17.03	13.18	15.32	7.78	14.55	10.44	9.22	9.04	9.45	12.61	11.37	10.49	10.68	10.11	6.15	4.27	6.53	5.98	5.07	17.47	8.15	12.89	23.16	18.48	13.74	4.74	0.03	9.54	8.61	7	5.69	6.96	10.07	7.67	8.03	9.3	10.08	6.72
FvH4_1g07260	gene35311	ATSUS4,SUS4	sucrose synthase 4	0.12	0.21	0.28	0.05	0.87	1.37	34.5	0.9	0.01	0.06	0.07	0.85	0.08	0.08	0.07	0.04	0.05	0.24	0.12	0.1	0.08	0.05	0	0	0.02	0	0.02	0.06	0	0.1	0.05	0.11	0.03	0.03	0.19	0.04	0.17	0.03	0.04	0.05	0.31	0.16	0.12	0.05	0.02	0.03
FvH4_1g07270	gene11430	ACHT2	atypical CYS HIS rich thioredoxin 2	24.23	22.21	29.66	20.39	36	35.38	31.79	27.5	28.5	26.81	30.69	26.24	30.94	23.99	23.26	22.41	22.01	29.1	27.64	27.77	25.9	22.25	18.28	8.34	17.76	10.16	8.14	17.88	11.75	24.43	23.39	23.37	71.95	23.77	12.46	23.63	103.71	50.25	33.22	22.64	26.22	25.98	26.85	32.86	19.71	13.49
FvH4_1g07280	gene11431		Alkaline-phosphatase-like family protein	24.59	27.52	28.65	35.39	73.28	30.43	91.88	17.3	29.26	35.01	33.95	42.28	34.58	33.93	20.38	23.88	17.5	29.13	37.02	34.1	35.14	39.55	30.53	19.02	23.99	16.3	15.3	27.96	24.12	55.01	57.52	41.76	35.36	52.39	0.19	53.62	13.36	47.48	20.36	49.39	123.07	191.31	205.18	207.18	26.93	16.51
FvH4_1g07290	gene11432	EER5	proteasome family protein	84.84	45.02	78.64	100.35	109.29	90.35	103.8	54.14	96.91	74.95	120.06	56.23	77.33	52.47	48.08	51.71	50.46	63.42	62	51.15	52.25	51.89	39.69	28.77	42.11	40.4	18.46	50.58	32.81	62.57	83.13	72.86	84.2	89.75	12.5	97.94	57.52	62.12	54.43	86.6	123.32	129.74	143.71	137.5	86.38	54.18
FvH4_1g07300	gene11433		Transducin family protein / WD-40 repeat family protein	132.55	60.41	81.9	105.91	56.3	71.12	90.41	36.07	93.68	84.64	77.42	42.71	64.8	66.25	53.3	55.27	52.53	89.32	92.26	58.24	58.8	61.86	43.08	31.9	41.55	39.63	75.25	93.63	32.11	73.86	48.82	32.84	66.2	53.16	0.53	55.82	39.09	23.05	22.26	56.05	46.82	31.99	26.75	35.22	64.73	50.69
FvH4_1g07301	gene38856			2.63	2.15	2.31	0.04	0	0	0	0.09	0	0.05	0.08	0	0	0	0	0	0	0	0	0	0	0	0	0	0	0	0	0	0	0	0	0	0	0	0	0	0	0	0	0	0	0	0	0	0.19	0.05
FvH4_1g07310	gene38857			2.13	1.99	1.76	0	0	0	0	0	0	0	0	0	0	0	0	0	0	0	0	0	0	0	0	0	0	0	0	0	0	0	0	0	0	0	0	0	0	0	0	0	0	0	0	0	0.16	0.06
FvH4_1g07320	gene38858			8.92	9.48	9	11.1	14.42	9.14	8.33	5.68	11.47	13.08	12.09	6.32	4.77	4	2.7	2.44	2.98	2.8	2.69	2.23	2.42	2.03	1.92	1.66	1.94	2.06	6.77	7.44	1.31	7.78	5.7	3.75	7.1	7.73	7.8	8.13	4.01	1.61	2.27	6.12	4.93	5.52	5	4.42	7.03	4.24
FvH4_1g07340	gene38859			32.73	22.41	27.07	13.3	18.38	18.62	18.41	23.33	16.58	11.81	16.6	11.84	24.73	22.03	20.59	17.29	20.55	26.49	26.73	23.32	23.11	21.22	17.9	21.37	20	28.89	5.88	6.83	7.79	21.86	35.16	31.93	25.97	17.58	3.8	20.53	19.34	25.05	22.45	15.69	16.73	20.4	23.98	24.72	65.97	35.94
FvH4_1g07350	gene38860			1.25	1.29	1.01	0	0	0	0	0	0	0	0	0	0	0	0	0	0	0	0	0	0	0	0	0	0	0	0	0	0	0	0	0	0	0	0	0	0	0	0	0	0	0	0	0	0.11	0.04
FvH4_1g07351	gene12621	ATCNGC1,CNGC1	cyclic nucleotide gated channel 1	0	0	0	0	0.33	0	0	0	0	0	0.04	0	0	0	0	0	0	0	0	0	0	0	0	0	0	0	0	0	0	0	0	0	0	0	0	0	0	0	0	0	0	0	0	0	0	0
FvH4_1g07360	gene12622		Polynucleotidyl transferase, ribonuclease H-like superfamily protein	0	0	0	0	6.61	0.14	0	0	0	0	0.07	0	0	0	0	0	0	0	0	0	0	0	0	0	0	0	0	0	0	0	0	0.04	0	0	0	0	0.2	0	0	0.08	0	0	0	0	0.01	0
FvH4_1g07370	gene35312			0.95	0.85	0.86	1.98	3.25	2.92	1.62	5.02	1.39	1.17	2.18	0.94	0.99	1.25	1	1.02	1.77	0.65	1.18	0.88	0.76	1.18	1.15	0.67	1.06	0.91	0	3.05	1.94	0.96	2.79	2.1	13.9	1.16	2.49	0.96	13.78	3.62	1.32	2.73	2.25	1.41	1.52	2.09	0.65	0.25
FvH4_1g07380	gene35313			21.58	13.59	19.03	23.98	14.42	13.6	15.32	33	19.19	22.38	13.5	11.92	7.91	6.39	3.12	4.38	4.44	8.29	4.05	4.27	5.04	5.38	6.5	10.89	7.07	10.82	12.27	13.3	6.51	21.16	18.7	17.07	12.83	59.12	23.27	26.59	5.17	14.36	18.17	51.5	16.98	16.54	16.22	18.86	12.41	23.01
FvH4_1g07390	gene12624	CGA1,GATA22	cytokinin-responsive gata factor 1	0.05	11.5	2.82	0.75	1.76	0.24	0.1	0	3.09	5.13	4.85	0.82	0.03	0.12	0	0	0	0.03	0.14	0	0	0.02	0	0	0	0	2.23	44.14	8.5	0.11	0.31	0.46	109.18	0.05	0	0.07	65.12	0.25	0.86	0.36	0.46	0.46	1.09	1.45	0.03	0
FvH4_1g07400	gene12625	ATGER3,GER3,GLP3,GLP3A,GLP3B	germin 3	0	0	0	0.08	0	0	0	0	0	0	0	3.49	0.34	0.14	0	0	0	0.09	0.04	0	0	0	0	0	0	0	0	0	0	1.91	0.13	0	0	21.99	0	8.7	0.06	0.39	2.22	0.71	0.21	0.07	0	0	0	0
FvH4_1g07401	gene12626	BGAL12	beta-galactosidase 12	5	7.33	10.09	3.67	62.76	63.69	214.3	26.5	8.01	6.82	7.91	40.73	7.21	7.05	3.89	17.22	2.69	3.48	31.81	47.46	106.05	6.78	2.56	1.01	3.85	1.14	3.01	4.05	1.62	81.84	203.18	227.36	5.73	8.62	0.37	42.72	329.32	100.6	914.44	91.07	296.94	654.41	669.41	231.81	75.01	32.93
FvH4_1g07410	gene12627	BGAL12	beta-galactosidase 12	5.03	4.35	7.61	9.74	11.8	10.66	20.23	48.48	8.61	7.93	12.86	9.21	11.7	10.72	3.92	3.73	2.53	8.9	9.85	5.66	4.58	4.1	6.92	2.72	5.85	2.73	1.14	6.44	4.04	151.1	117.98	260.85	18.17	12.92	0.14	37.76	7.69	10.83	29.51	7.85	14.65	12.54	9.9	15.65	12.03	4.34
FvH4_1g07420	gene12628			4.45	4.68	5.87	5.14	4.54	4	4.73	3.61	6.27	6.44	5.07	3.91	3.41	2.68	1.78	1.76	1.57	3.69	1.96	1.99	1.78	1.51	1.65	1.26	1.8	1.23	2.79	4.28	1.74	6.5	5.9	10.95	3.51	4.32	1.41	4.62	4.68	2.44	3.48	5.43	2.88	2.37	2.51	2	3.1	2.72
FvH4_1g07430	gene12629			9.18	7.66	8.19	12.02	22.45	3.72	11.94	3.28	6.09	10.29	4.03	10.24	1.9	3.15	1.22	1.46	0.71	1.85	5.88	1.46	0.78	0.91	3.15	1.88	3.35	1.37	3.83	1.66	0.34	4.77	6.03	4.14	0.44	54.91	0	11.87	7.87	0.77	4.35	41.86	14.93	10.01	14.21	16.76	4.03	9.06
FvH4_1g07431	gene12630			0.24	0	0.02	0	0	0	0	0	0	0	0.09	0	0	0.13	0	0	0	0	0	0	0	0	0.07	0.03	0.08	0.04	0	0	0	0.33	0.08	0	0	0.38	0	0.22	0	0	0	1.85	0.69	0.37	0.37	0.63	0.05	0.01
FvH4_1g07432	gene12631	ATTIM17-2,TIM17,TIM17-2	translocase inner membrane subunit 17-2	4.57	1.26	2.5	2.43	12.89	5.32	10.05	3.67	1.46	1.76	1.32	3.13	1.92	2.62	4.09	3.55	2.13	1.79	2.14	2.52	1.59	2.37	2.87	0.94	3.18	0.87	0.38	0.18	0.2	1.49	1.89	1.48	0.28	34.44	0	3.88	0	0.52	0.3	58.81	13.4	6.73	6.6	5.91	0.9	1.31
FvH4_1g07433	gene38861		Protein kinase family protein with leucine-rich repeat domain	0	0.06	0	0	0.2	0	0.19	0.09	0.05	0	0	0	0.08	0	0	0	0	0	0	0	0	0.05	0	0.03	0.04	0	0	0	0.1	0.1	0.07	0.18	0.29	0.2	0	0.13	0.21	0	1.53	0.24	0.07	0.11	0	0	0.1	0.19
FvH4_1g07450	gene12633		Protein kinase family protein with leucine-rich repeat domain	0.13	0.17	0.17	0.14	0.18	0.06	0.11	0.11	0.12	0.13	0.17	0.3	0.1	0.05	0	0.01	0	0.04	0.06	0.01	0	0.01	0.01	0.02	0	0	0	0.13	0.03	0.04	0.03	0.04	0.5	0.56	0	0.08	0.21	0.02	1.53	1.02	0.08	0.11	0.11	0.09	29.72	18.04
FvH4_1g07460	gene12634	AtTMN7,TMN7	transmembrane nine 7	0.01	0.01	0.03	0.59	0.17	0.28	0.1	1.33	0.01	0.07	0.28	0.38	0.01	0.01	0	0	0	0	0	0	0	0	0	0	0	0	0.04	0.09	0.14	0	0	0.01	0	0.06	0	0.01	0.64	0.05	0.13	0.2	0.02	0	0	0.02	7.32	1.28
FvH4_1g07470	gene12636	AtTMN7,TMN7	transmembrane nine 7	3.8	0.29	0.5	0.77	0.18	0.15	0.29	0.02	0.73	0.73	0.12	0.27	0.05	0.07	0.03	0.01	0	0.14	0.04	0.01	0	0	0	0.01	0	0.01	0.05	0.07	0	0.04	0	0.03	1.75	4.27	0	0.19	0.7	0.04	0.02	3.09	0.47	0.09	0.05	0.09	2.09	0.17
FvH4_1g07480	gene12637	AtTMN7,TMN7	transmembrane nine 7	4.21	1.25	2.2	0.48	0.61	0.44	0.3	0.15	2.71	1.25	2.02	1.54	4.29	3.9	1	0.7	0.53	2.21	4.01	1.17	0.48	0.36	0.89	0.03	1.25	0.03	0.05	0.19	0.14	0.62	0.22	0.09	11.05	0.88	0	1.25	1.63	0.2	0.47	2.34	2.76	1.76	0.49	0.71	2.4	4.41
FvH4_1g07490	gene38862			11.12	2.86	4.53	0.66	1.06	0.5	0.32	0	2.65	1.78	2.04	1.57	7.14	5.31	1.2	0.64	0.62	2.59	6.48	0.12	1	0.46	1.71	0.27	2.57	0.12	0.45	0.16	0	0.52	0.38	0	11.28	0.7	0	1.81	1.44	0.23	1.06	2.61	3.24	2.85	0.43	0.78	3.24	7.02
FvH4_1g07500	gene12638	ACG1,ATMSI4,FVE,MSI4,NFC04,NFC4	Transducin family protein / WD-40 repeat family protein	187.02	225.6	249.43	289.77	119.12	100.21	74.87	30.83	310.81	333.39	300.84	141.55	115.36	94.36	59.94	47.99	44.35	101.69	70.54	55.29	45.56	45.67	41.85	27.9	36.58	29.05	247.14	256.24	105.95	94.34	85.82	54.44	121.18	191.69	0.12	127.37	43.82	19.51	15.62	155.72	98.67	74.4	79.02	70.54	66.93	31.03
FvH4_1g07510	gene12639			525.47	444.93	379.71	420.43	244.34	308.64	297.74	260.12	375.11	357.32	368.44	343.33	417.64	412.26	363.54	357.71	311.23	381.57	381.28	306.26	297.81	269.68	348.48	333.16	395.74	414.37	423.73	453.59	212.76	374.84	388.77	210.59	387.63	510.28	8.42	599.73	149.84	175.91	147.77	325.34	359.76	232.04	200.09	204.98	313.25	304.66
FvH4_1g07520	gene12640		Transducin/WD40 repeat-like superfamily protein	37.82	34.5	42.4	35.63	42.98	42.29	37.36	47.93	41.32	34.92	41.64	23.99	36.57	29.94	22.87	25.06	22.73	27.58	33.29	22.65	24.77	25.48	19.43	18.39	23.86	23.59	16.58	27.19	15.83	24.45	29.92	31.48	35.81	32.99	20.79	38.48	31.17	21.32	25.53	28.7	29.14	27.64	28.39	32.01	35.19	17.46
FvH4_1g07530	gene12641		Protein kinase superfamily protein	7.77	13.08	25.29	19.62	26.46	35.64	36.45	25.98	25.18	20.75	34.53	34.14	40.16	34.21	21.32	21.97	17.18	48.82	57.6	46.6	43.76	41.75	15.1	3.09	10.5	2.62	1.79	11.48	30.58	72.12	68.09	67.31	53.85	39.28	0.07	82.15	17.64	15.22	24.47	55.61	173.21	257.99	248.62	149.82	20.22	30.08
FvH4_1g07540	gene12642		CwfJ-like family protein / zinc finger (CCCH-type) family protein	17.4	15.86	18.93	20.54	11.93	11.93	9.66	8.97	25.06	21.57	23	12.6	12.04	12.74	9.52	7.78	8.06	13.03	11.44	9.56	9.17	9.86	6.19	5.27	5.44	5.23	9.33	13.92	5.48	13.94	9.49	9.45	15.77	19.38	0.05	23.61	9.78	5.21	6.71	14.24	12.95	10.84	9.52	11.48	10.92	7.91
FvH4_1g07560	gene12643			33.94	51.02	26.12	14.73	10.35	3.52	3	1.7	28.34	21.91	26.96	69.2	36.18	42.73	27.61	12.96	7.87	33.34	24.76	23.98	13.12	10.15	16.58	2.73	19.36	2.74	4.62	8.05	3.17	130.71	31.17	12.35	155.52	216.88	0	312.65	1.57	8.6	3.09	78.58	66.9	41.47	18.53	14.85	0.89	1.01
FvH4_1g07570	gene12644			0	0	0	0	0	0	0	0.08	0	0	0.07	0.36	0	0.05	0	0	0	0	0	0	0	0	0	0	0	0	0	0	0	0.18	0	0	0	6.27	0	0.97	0	0.17	0	0.28	0	0	0	0	0	0
FvH4_1g07580	gene12645	NSF	AAA-type ATPase family protein	0	0.01	0	0.11	11.6	0.77	0.18	0.1	0.12	0.13	0.07	0.17	0.06	0.06	0.04	0.02	0.06	0.05	0.03	0.01	0.01	0.08	0.06	0.01	0.02	0.01	0.02	0.15	0	0.02	0	0.05	0.08	0.04	0	0.03	0.04	0.02	0.03	0.06	0.01	0.1	0.09	0.02	0	0
FvH4_1g07590	gene12646	LBD22	LOB domain-containing protein 22	0	0	0	1.22	1.54	0.44	0.06	0	0	0	0.15	0.1	0	0	0	0	0	0	0	0	0	0	0	0.02	0	0	0.17	0	0	1.05	0.39	0	0	0.13	0	1.11	0	0.56	0	0.1	0	0	0.05	0	0	0
FvH4_1g07600	gene12647		Translation initiation factor SUI1 family protein	89.38	82.47	89.98	84.24	47.69	59.15	73.5	80.9	79.96	76.88	80.91	61.19	78.19	94.16	107.91	129.78	101.36	95.22	102.71	107.73	109.27	106.66	112.2	108.36	118.28	119.23	84.77	84.1	41.63	72.39	67.28	68.06	54.55	56.11	11.08	76.62	49.56	50.18	63.78	48.58	63.21	52.64	53.13	61.79	77.75	72.12
FvH4_1g07610	gene12648	ATCKX2,CKX2	cytokinin oxidase 2	0.1	0	0.05	0.06	1.5	3.38	5.59	0.39	0.09	0.02	0.12	0.21	0.16	0.01	0.02	0.02	0	0.04	0.1	0	0	0	0	0.02	0.01	0	12.39	0.05	0	39.65	6.17	3.71	0.16	0.63	0.04	3.76	0.38	0	40.59	0.12	0.22	2.62	0.74	0.37	1.55	5.38
FvH4_1g07620	gene12649	ATCKX3,CKX3	cytokinin oxidase 3	3.59	4.14	6.39	6.68	0.82	0.51	2.31	44.58	2.49	10.79	24.05	10.96	0.87	2.46	0.53	0.03	0.07	0.56	1.43	0.02	0.01	0.05	0.65	0.05	0.78	0.05	0.74	0.36	0.09	8.53	10.28	8.47	0.92	19.43	44.53	11.2	1.89	16.3	475.77	17.21	19.08	15.31	17.04	16.03	0.55	1.38
FvH4_1g07630	gene12650			0	0	0.02	0	0.15	0.05	0	1.2	0	0	0	0	0	0	0	0	0	0	0	0	0.03	0	0	0	0	0	0	0	0	0.05	0.22	0	0	0	0.65	0	0	0	0.04	0	0	0	0	0	0	0
FvH4_1g07640	gene12651		CRS1 / YhbY (CRM) domain-containing protein	8.35	5.24	10.66	10.65	8.38	8.65	7.13	3.13	13.55	12	10.96	6.85	12.16	12.69	8.73	7.42	6.65	10.85	14.16	11.23	8.47	7.41	3.27	1.5	2.43	1.68	0.5	9.51	3.84	9.28	9.68	6.2	10.43	8.02	0.01	10.44	5.31	3.03	6.24	8.01	10.45	8.12	7.62	8.54	4.36	2.74
FvH4_1g07650	gene12652		alpha/beta-Hydrolases superfamily protein	5.96	10.59	11.23	11.57	6.2	16.93	12.69	22.71	11.89	10.12	12.6	12.08	8.22	8.72	4.99	8.04	8.72	7.15	10.17	7.51	6.48	10.06	10.97	22.97	9.54	22.67	3.76	6.88	5.04	43.97	72.45	55.49	4.66	22.97	0.11	38.57	9.41	13.19	30.37	9.26	8.98	7.1	13.61	15.17	12.78	19.31
FvH4_1g07660	gene38863	AMR1	ascorbic acid mannose pathway regulator 1	0.57	0.03	0.06	0.27	2.42	3.55	1.35	1.01	0.03	0.01	0.07	0.06	0.19	0.07	0.04	0	0	0.18	0.04	0.02	0.02	0.03	0.01	0.02	0	0	0	0.03	0.52	0.03	0.02	0.05	0.03	0.14	0	0.11	0.06	0	0	0.14	0.36	0.22	0.29	0.1	0.23	0.02
FvH4_1g07670	gene12655		alpha/beta-Hydrolases superfamily protein	19.94	3.26	4.33	3.18	0.43	0.18	1.31	0.48	2.57	3.6	3.53	5.27	20.33	20.57	25.83	10.52	4	19.01	9.56	18.21	12.02	6.87	6.14	0.12	3.92	0.19	0.37	1.4	15.61	1.8	1.11	1.91	6.1	5.31	0	4.23	1.03	1.14	3.96	9.85	14.5	10.52	6.38	1.84	14.22	1.13
FvH4_1g07671	gene35314		alpha/beta-Hydrolases superfamily protein	33.15	19.61	26.75	6.86	4.58	5.04	4.77	4.83	16.52	18.17	17.09	12.21	10.22	8.25	6.5	7.05	10.37	8.81	8.51	9.04	10.24	14.01	9.39	8.43	8.35	9.39	1.39	1.83	4.29	3.06	3.86	4.4	12.47	5.94	0	5.42	5.17	4.87	4.61	9.48	9.3	7.36	4.89	9.09	14.83	5.63
FvH4_1g07680	gene35315		alpha/beta-Hydrolases superfamily protein	3.78	1.93	1.29	1.81	1	0.47	0.76	0.15	1.65	0.95	3.23	0.81	1.46	0.39	0.38	0.1	0	1.03	0.32	0.47	0.32	0	0.2	0.25	0.12	0.39	0	0.46	3.47	0	0.48	1.88	2.52	1.23	0	1.29	0.34	0.64	1.38	1.17	1.02	0.72	0.69	0.83	3.07	0.34
FvH4_1g07690	gene35316		alpha/beta-Hydrolases superfamily protein	55.95	50.29	49.62	25.13	13.89	17.69	22.87	10.36	30.11	29.21	30.87	24.54	29.98	35.32	42.81	44.13	41.42	30.37	33.77	35.93	35.97	34.41	33.62	26.88	33.64	29.88	25.39	24.01	9.33	17.17	17.18	11.36	34.13	16.17	0.04	19.33	16.73	5.05	7.98	19.48	23.21	17.14	17.25	18.63	29.1	15.63
FvH4_1g07700	gene12656		alpha/beta-Hydrolases superfamily protein	17.86	15.38	21.49	13.79	8.08	13.91	16.5	14.59	21.03	18.75	16.46	10.25	11.5	11.91	12.48	10.41	12.2	10.74	12.11	10.65	8.54	8.55	10.87	12.65	11.05	11.49	9.95	10.67	4.3	11.1	8.01	9.79	15.55	11.74	0.47	13.36	9.76	4.92	3.96	7.34	9.79	6.82	5.66	6.17	9.86	14.58
FvH4_1g07701	gene12657			0	0	0.02	0.02	0.21	0.04	0	0	0.02	0	0	0.02	0	0	0	0	0	0	0	0	0	0	0	0	0	0	0	0	0	0	0	0	0	0	0	0	0	0	0	0	0.03	0	0	0.02	0	0.03
FvH4_1g07710	gene12658		basic helix-loop-helix (bHLH) DNA-binding family protein	0	0	0	0	0.06	0.08	0.07	0	0	0	0.03	0	0	0.02	0	0	0.03	0	0.03	0	0	0	0.01	0.02	0.01	0.05	0	0	0	0.04	0	0	0.19	0.04	0	0	0.76	0.01	2.32	0.06	0.07	0.35	0.05	0.35	0.58	47.41
FvH4_1g07720	gene12659	ftsh4	FTSH protease 4	0	0	0.03	0.01	48.98	1.58	0.09	0	0.02	0.01	0.06	0.05	0	0	0	0	0	0	0	0.02	0	0	0	0	0	0	0	0	0	0.1	0.02	0.04	0.19	0.02	0	0.05	0.23	0	0	0.04	0.02	0.05	0	0.38	0	0.02
FvH4_1g07730	gene12660		recA DNA recombination family protein	23.47	27.46	29.4	23.79	11.22	13.99	16.77	4.54	26.12	26.01	20.18	9.18	13.02	9.22	5.99	7.21	4.63	16.78	8.61	6.62	6.5	6.12	6.01	3.42	6.45	3.25	35.39	26.88	6.03	16.08	7.04	3.91	9.54	13.88	0	10.48	9.35	1.54	2.07	9.14	7.39	4.59	3.24	4.21	11.43	4.66
FvH4_1g07740	gene12661	NAP1;2,NFA02,NFA2	nucleosome assembly protein 1;2	142.71	143.96	176.25	289.96	110.42	146.52	153.19	90.22	222.76	210.77	195.01	137.68	205.95	180.04	161.34	162.8	167.15	225.81	141.28	144.44	145.31	163.73	158.09	104.12	138.22	140.33	104.86	192.64	66.73	173.68	91.08	74.92	126.43	145.27	8.25	133.69	105.8	50.21	60.36	166.65	148.75	112.03	83.81	93.19	218.85	172.38
FvH4_1g07750	gene12662		Ribosomal protein S16 family protein	95	102.29	101	120.7	67.34	66.94	83.94	38.22	112.14	114.89	100.31	67.34	74.29	62.06	53.94	53.07	52.75	82.92	52.29	49.73	55.22	49.52	41.55	39.81	41.26	55.01	88.04	71.58	12.18	62.6	50.67	31.62	64.3	69.4	0.07	68.27	33.48	23.86	15.71	51.74	43.39	23.78	19.11	26.03	49.48	39.87
FvH4_1g07770	gene12663	emb1789	CCCH-type zinc finger family protein	9.23	5.76	8.63	10.55	10.24	9.29	10.56	7.96	11.09	9.65	10.54	6.14	9.87	5.38	2.6	2.59	3.11	9.9	5.06	3.9	3.49	4.22	2.42	1.23	1.68	1.03	0.58	5.83	2.57	5.92	5.32	3.62	11.06	6.21	0.24	6.96	4.38	4.69	2.78	7.71	6.84	4.65	4.47	5.21	7.24	4.05
FvH4_1g07760	gene38864		NB-ARC domain-containing disease resistance protein	2.44	1.16	1.75	1.84	1.84	1.86	1.24	2.16	1.35	1.49	1.69	1.44	3.35	1.59	1.72	1.3	0.41	1.97	1.25	1.6	1.5	1	1.18	0.21	0.98	0.21	0.08	0.48	0.3	1.07	1.19	1.15	1.59	1.68	0.01	2.41	1.14	0.97	0.85	1.56	1.64	1.14	0.98	0.74	18.62	7.13
FvH4_1g07790	gene12666		Survival protein SurE-like phosphatase/nucleotidase	18.59	5.38	6	4.38	5.05	3.99	2.88	1.55	3.19	6.09	30.79	25.39	46.86	24.32	8.97	3.07	1.26	24.96	6.9	10.15	3.78	3.35	2.02	0.45	1.27	0.74	0.3	1.74	0.84	1.22	0.64	0.61	14.6	11.09	0.02	7.39	1.11	13.06	2.44	71.71	44.11	5.73	2.38	1.84	12.29	3.97
FvH4_1g07800	gene12667	ATHSFA2,HSFA2	heat shock transcription factor A2	11.57	6.91	5.34	11.15	12.94	6.27	4.31	16.83	9.24	8.88	6.53	21.47	8.62	9.94	17.62	16.3	13.92	3.07	4.43	10.82	8.13	9.44	7.28	9.46	8.39	12.29	0.29	1.84	30.18	17.74	22.25	27.04	0.86	16.98	0.05	23.96	9.38	8.6	3.32	10.91	14.38	21.27	29.96	13.7	6.89	4.34
FvH4_1g07810	gene12668		Ankyrin repeat family protein / BTB/POZ domain-containing protein	0.16	0.03	0.03	0.06	0.04	0.08	0	0.08	0.02	0.02	0.03	0.1	0.05	0.01	0.07	0	0	0.05	0	0.03	0.01	0.06	0	0.01	0.01	0	0	0.02	0.17	0.02	0.28	6.79	0.02	0.2	0.02	0.08	0.2	0.07	0.06	0.45	3.04	2.8	2.23	0.18	0.01	0
FvH4_1g07820	gene12669			1.84	2.09	4.61	10.08	30.4	30.23	34.91	66.93	5.57	4.66	8.16	23.26	13.63	8.33	10.09	9.28	9.18	13.63	9.61	16.75	15.52	15.77	11.41	6.17	10.19	6.72	0.17	2.71	3.39	35.68	38.52	87.72	6.4	14.47	58.09	28.17	18.17	289.67	214.97	15.44	41.29	55.43	50.69	45.7	9.76	18.79
FvH4_1g07821	gene12670			0	0	0.02	0.15	0.12	0.57	0.44	0.66	0.06	0.05	0	0.13	0.39	0.07	0.09	0.15	0.17	0	0.08	0.25	0.31	0.06	0.04	0.37	0.17	0	0	0.22	0.12	0.6	0.7	1.15	0	0.08	2.14	0.23	0	0.08	0.27	0.09	0.08	0.66	0.4	0.4	0.01	0.01
FvH4_1g07830	gene12671	EDA39	calmodulin-binding family protein	1.78	1.09	1.1	1.45	0.76	1.4	2.1	0.28	1.91	2.76	0.42	1.9	0.51	0.17	0.09	0.11	0.09	0.28	0.09	0.19	0.05	0.11	0.06	0.33	0.05	0.22	0.21	0.28	0.16	0.31	0.52	0.3	3.16	5.54	0	1.05	5.54	0.29	5.89	12.39	1.54	1.85	2.34	3.13	3.75	31.9
FvH4_1g07850	gene12672	CHAL,EPFL6	allergen-related	82.65	16.33	29.45	1.69	0.81	0.48	0.28	0.09	37.93	13.42	5.56	1.77	0	0	0.15	0	0	0	0.2	0.14	0.06	0.05	0	0	0.04	0	9.15	0.83	0.2	0.1	0	0	0.57	0	0	0.39	0	0.07	0.08	0.47	0.14	0	0.17	0.17	0.07	0.63
FvH4_1g07860	gene12673	CK1,CKL1	casein kinase 1	69.63	61	81.6	111.22	100.42	93.95	101.11	121.75	98.16	94.6	119.96	80.61	99.6	92.08	86.26	71.45	70.53	89.89	86.91	78.17	73.85	74.88	62	45.73	59.79	49.26	31.79	67.94	27.95	83.05	83.51	71.56	106.39	98.71	36.36	103.92	55.39	100.34	104.82	96.24	97.06	89.98	87.48	81.54	104.13	83.47
FvH4_1g07870	gene12674		P-loop containing nucleoside triphosphate hydrolases superfamily protein	0.01	0.02	0.02	0.04	31.51	3.68	1.74	0.19	0.05	0.08	0.11	0.05	0.02	0	0.02	0	0.01	0.02	0	0	0	0	0	0	0	0	0	0	0	0.08	0.04	0.02	0.02	0.03	0	0.07	0.04	0	0	0.02	0.01	0	0.03	0	0.01	0.01
FvH4_1g07880	gene12675			2.13	2.12	1.83	13.03	7.94	5.85	4.43	4	3.2	4.3	6.67	2.04	0.44	1.25	1.52	1.48	2.9	0.38	0.76	0.49	0.53	0.58	2.46	2.73	1.62	4.61	0.35	1.59	0.07	1.65	2.11	0.66	5.43	3.94	0	3.53	1.14	2.23	2.09	0.76	1.28	0.83	0.57	0.73	0.12	0.02
FvH4_1g07881	gene12676		FBD, F-box and Leucine Rich Repeat domains containing protein	0.02	0.03	0	0	5.07	0.82	0.62	0.36	0	0	0.03	0.03	0	0	0	0	0	0.03	0	0	0	0	0	0	0	0.01	0	0	0.04	0	0	0	0.03	0	0.03	0.05	0.04	0	0	0.03	0	0	0.03	0.06	0.01	0
FvH4_1g07890	gene12677		P-loop containing nucleoside triphosphate hydrolases superfamily protein	0.11	0.2	0.04	0	0.1	0	0	0	0	0	0	0.08	0.33	0	0	0	0.07	0.08	0	0	0	0	0	0	0.04	0	0	0	0.2	0	0	0	0.39	0	0	0.2	0.11	0	0	0	0	0	0	0	0.02	0
FvH4_1g07900	gene35317		Protein of unknown function (DUF3511)	43.54	27.81	27.77	12.65	9.44	11.39	21.37	23.77	22.15	20.18	20.36	14.5	39.12	38.72	60.09	62.48	40.8	38.09	29.39	42.68	51.18	45.12	48.78	15.01	46.17	24.19	26.67	26.4	13.72	17.2	17.13	9.19	35.75	20.06	0.32	16.87	3.11	5.27	2.28	24.66	14.89	10.39	5.4	4.44	18.12	3.17
FvH4_1g07910	gene12678	ABX45,AS11,ATDGAT,DGAT1,RDS1,TAG1	membrane bound O-acyl transferase (MBOAT) family protein	15.9	14.5	20.42	27.39	23.5	21.56	22.74	26.34	26.66	27.42	31.87	21.04	20.26	13.24	8.06	7.76	7.59	23.6	15.46	12.57	13.19	17.58	13.29	10.43	10.87	14.51	10.42	19.98	17.82	25.32	19.5	14.36	24.7	40.78	3.59	22.29	5.15	12.27	9.1	24.71	14.59	20.01	20.14	21.17	16.46	8.35
FvH4_1g07920	gene12679	EIF4A-2	eif4a-2	104.71	177.88	168.2	132.15	143.72	142.45	127.05	108.75	141.78	147.22	127.55	81.06	62.23	69.07	76.3	66.68	60.15	66.63	54.67	56.89	54.2	59.39	58.76	56.94	60.82	57.45	258.82	140.05	27.69	82.14	44.75	30.05	45.67	79.78	9.06	61.51	23.53	40.82	34.09	57.27	42.02	38.68	43.55	46.07	61.41	54.07
FvH4_1g07921	gene12680	AtTHO6,DWA1,THO6	DWD (DDB1-binding WD40 protein) hypersensitive to ABA 1	36.47	39.95	37.81	31.84	27.47	23.43	33.68	27.16	41.52	36.75	41.69	21.53	26.82	21.91	20.59	18.72	20.09	25.95	18.11	19.54	16.95	21.33	17.58	14.16	19.79	16.08	34.57	33.05	15.76	29.46	22.17	15.24	32.68	35.28	2.16	28.46	10.55	16.51	15.79	27.41	22.68	20.21	16.66	14.77	20.76	11.66
FvH4_1g07930	gene12681	ATNMT1,NMT1	myristoyl-CoA:protein N-myristoyltransferase	113.61	116.71	118.76	130.77	114.55	96.46	109.37	109.03	123.2	130.21	126.15	101.71	96.76	96.3	93.99	95.61	93.47	94.05	93.91	87.48	94.9	92.23	94.26	73.61	86.4	71.87	166.15	209.47	94.02	93.95	99.54	67.27	100.52	98.62	6.38	95.06	64.7	65.6	66.97	95.44	91.96	76.06	65.28	64.61	111.15	80.68
FvH4_1g07940	gene12682		Homeodomain-like/winged-helix DNA-binding family protein	18.25	14.87	20.71	48.61	40.16	49.59	29.78	17.33	31.81	32.97	33.46	23.73	22.22	25.17	23.87	21.7	26.08	22.68	20.57	22.9	23.2	25.44	22.19	22.82	20.43	19.82	8.14	15.27	5.33	21.69	22.62	18.27	21.46	22.59	0.18	24.28	30.35	21.93	22.93	24.15	21.16	18.48	22.31	23.52	25.46	36.43
FvH4_1g07950	gene12683	LUT2	Lycopene beta/epsilon cyclase protein	2.07	5.15	7.16	11.91	180.82	349.58	94.63	61.07	5.31	4	5.1	86.24	4.38	1.63	1.37	1.05	3.54	2.69	3.8	2.92	2.93	3.28	3.61	4.01	4.48	4.57	1.89	3.5	0.19	1.54	3.11	4.66	20.48	0.99	0.09	0.76	54.04	17.74	4.99	6	9.01	10.88	13.86	12.5	1.4	0.04
FvH4_1g07960	gene12684		UDP-Glycosyltransferase superfamily protein	2.05	0.97	3.11	11.63	55.61	46.34	3.8	2.45	3.05	10.52	21.29	38.67	44.55	113.47	113.84	47.91	52.04	45.62	28.48	34.82	12.13	15.18	41.86	77.02	26.75	59.83	0.68	0.09	0.02	13.94	4.08	1.17	14.61	15.21	0.02	29.11	2.97	10.53	2.17	52.31	59.58	51.87	44.02	7.48	53.54	8.68
FvH4_1g07970	gene12685		U-box domain-containing protein kinase family protein	5.99	4	7.13	8.34	9.42	9.11	9.95	6.49	11.04	9.29	10.65	11.08	14.02	14.26	15.47	12.8	16.75	13.4	14.14	14.47	12.91	15.9	13.32	11.92	11.7	13.64	0.17	2.08	1.03	12.83	10.8	8.76	14.57	13.94	0.05	16.75	8.24	8.97	13.64	15.21	10.46	9.83	11.12	10.13	14.48	14.24
FvH4_1g07980	gene12686		Lactoylglutathione lyase / glyoxalase I family protein	14.51	13.77	15.39	9.19	14.85	17.52	10.69	5.13	14.8	18.57	13.94	10.77	14.43	9.79	7.48	7.24	19.43	11.67	11.33	10.66	11.4	14.89	14.43	9.5	13.49	13.32	1.41	1.02	2.97	10.51	9.11	8.46	48.5	22.55	1.41	13.23	240.75	8.77	16.03	29.7	14.62	28.14	33.02	60.12	9.59	2.93
FvH4_1g07981	gene12687			111.25	66.97	117.99	255.94	27.1	100.55	34.49	6.18	178.89	289.96	6.14	230.33	29.47	14.06	7.93	3.49	4.17	95.44	43.26	83.92	2.18	5.27	40.42	93.19	26.72	41.36	8.45	6.61	4.82	25.08	19.59	15.73	12.46	817.27	0.16	230.49	91.51	33.99	30.66	1109.62	376.66	215.78	187.74	137.1	4.92	8.57
FvH4_1g07990	gene12688		AGC (cAMP-dependent, cGMP-dependent and protein kinase C) kinase family protein	14.41	13.16	21.55	23.29	19.96	21.38	13.56	55.61	27.75	26.98	31.77	14.77	17.04	11.93	11.05	8.26	8.02	13.83	14.97	10.39	8.78	8.35	6.64	4.46	5.81	4.61	3.73	9.46	5.48	13.11	10.09	11.54	6.91	16.32	122.63	15.93	25.63	25.77	32.35	13.65	12.46	11.65	14.33	13.95	15.36	9.93
FvH4_1g08000	gene12690			16.35	11.21	19.7	24.28	24.43	23.45	25.86	26.34	27.39	25.71	28.48	21.02	22.72	22.62	18.58	14.36	17.9	20.06	24.11	20.53	18.46	20.94	9.62	5.19	7.76	4.78	1.34	16.87	7.87	22.35	19.82	19.74	27.55	21.08	4.09	22.39	14.62	21.36	27.78	27.61	24.51	25.44	26.17	26.17	20.3	12.9
FvH4_1g08010	gene12691	HAB1	homology to ABI1	2.66	5.56	7.84	10.16	26.7	13.06	10.71	2.94	4.5	2.88	3.77	5.92	6.3	6.52	8.42	5.59	4.47	4.77	6.1	8.84	6.41	9.88	4.71	3.19	4.59	4.84	0.17	2.52	0.89	10.12	31.02	76.41	6.93	2.36	0.17	3.79	18.3	41.46	213.54	4.91	7.03	11.16	25.97	24.82	17.8	16.18
FvH4_1g08020	gene12692	ATMKK2,MK1,MKK2	MAP kinase kinase 2	68.8	44.05	52.26	47.52	49	41.04	30.8	19.86	67.12	57.52	62.03	35.52	58.9	67.03	88.3	77.85	69.03	57.11	66.56	69.2	66.47	61.74	69.2	32.88	62.5	32.44	21.7	31.65	11.96	23.76	32.67	21.22	89.72	60.88	0.12	40.71	47.16	23.83	83.55	59.74	50.01	48.26	51.69	52.55	119.9	171.51
FvH4_1g08040	gene12693		Tetratricopeptide repeat (TPR)-like superfamily protein	11.76	12.3	15.41	20.49	11.46	9.12	11.7	5.73	20.87	18.37	11.72	9.51	7.77	5.57	4.19	2.54	2.66	7.91	4.3	4.6	3.47	3.48	2.49	1.51	2.72	1.61	12.07	10.22	2.11	6.27	3.71	2.92	7.25	15.26	2.74	9.42	2.43	2.95	7.3	11.89	6.37	4.19	4.07	4.2	3.54	3.06
FvH4_1g08030	gene12694	ATCFIM-25,CFIM-25	homolog of CFIM-25	19.02	6.87	3.18	4.72	1.85	4.35	3.19	1.32	1.73	1.57	2.72	2.8	1.92	1	1.13	1.51	0.94	1.2	2.19	3.9	2.51	1.78	1.26	1.03	0.74	1.36	1.98	1.58	13.38	11.31	16.19	22.1	8.02	4.45	0.05	8.3	10.2	3.48	16.69	33.53	167.15	388.37	484.99	397.92	48.04	34.99
FvH4_1g08050	gene12695		Ribosomal protein L18ae family	15.75	12.6	15.82	23.88	47.37	44.77	84.93	27.3	20.66	19	24.45	30.23	27.93	27.33	40.01	35.53	49.36	27.76	27.69	38.93	34.08	40.97	34.18	68.45	34.56	81.66	7.14	11.85	8.78	73.06	72.93	65.59	29.93	39.38	0.51	69.9	29.77	42.08	54.82	32.51	54.98	96.57	136.16	134.61	62.66	67.9
FvH4_1g08060	gene12696		zinc ion binding	26.3	17.69	29.88	66.03	18.95	25.27	23.93	9.14	64.48	55.25	39.59	15.87	29.06	30.75	20.56	19.28	18.84	32.14	21.96	15.37	18.53	17.19	19.03	7.78	20.64	8.94	9.63	39.79	3.87	32.04	15.71	5.99	22.83	16.2	0.03	18.68	13.64	3.16	2.62	19.52	17.62	10.35	6.18	5.32	33.12	25.04
FvH4_1g08061	gene12697			11.96	14.54	12.42	39.11	11.59	7.89	10.57	8.6	20.99	22.31	15.27	16.15	9.86	11.37	11.06	11.1	14.59	11.48	7.68	8.7	7.39	9.85	19.17	18.4	20.78	22.77	20.81	12.07	3.07	18.04	17.78	14.92	18.16	17.94	0.23	21.62	15.08	11.38	18.13	11.89	12.59	14.5	20.75	18.28	11.87	13.38
FvH4_1g08070	gene12698	ATSAT32,SAT32	interferon-related developmental regulator family protein / IFRD protein family	0	0	0.01	0.38	9.41	0.63	0.14	0.05	0.06	0.03	0	0.05	0.04	0	0.02	0	0	0	0	0	0	0	0	0	0	0	0	0	0	0	0.07	0.04	0.02	0.03	0.08	0.03	0.08	0	0.02	0.02	0	0.03	0	0	0	0
FvH4_1g08080	gene12699		hydroxyproline-rich glycoprotein family protein	0.35	0.62	0.54	1.08	1.22	3.61	4.52	0.19	0.6	0.38	0.27	0.74	3.93	5.35	2.77	1.63	1.44	3.44	5.26	2.91	1.53	1.13	2.66	0.09	4.25	0.22	0.12	1.14	0.05	9.83	11.84	5.08	6.86	1.72	0	5.44	0.53	0.32	1.28	0.4	1.75	1.29	3.14	1.43	8.65	1.55
FvH4_1g08090	gene12700	ATXIK,XI-17,XIK	Myosin family protein with Dil domain	26.96	13.16	24.25	32.11	42.96	39.87	43.26	27.24	31.36	26.12	35.01	30.53	42.61	48.38	44.75	36.34	60.1	39.58	49.63	59.34	52.24	73.32	20.8	22.31	15.41	23.82	2.41	19.22	12.19	50.49	43.23	37.36	46.55	37.83	1.55	42.52	38.19	59.6	96.05	52.3	62.03	86.52	87.3	67.9	58.64	38.95
FvH4_1g08100	gene12701		F-box family protein	10.32	11.95	15.03	4.19	2.4	6.17	11.1	12.29	8.18	3.12	3.93	4.5	7.67	22.03	29.53	46.4	31.45	3.58	19.89	24.95	36.73	37.56	25.96	12.52	29.77	15.39	28.8	5.46	1.49	20.83	18.4	11.85	1.64	16.63	0.47	33.15	7.73	2.57	5.3	11.44	24.38	31.01	34.86	20.17	22.42	10.66
FvH4_1g08110	gene12702	MTO2,TS	Pyridoxal-5'-phosphate-dependent enzyme family protein	41.78	58.41	42.15	58.46	30.76	31.07	42.28	31.07	37.5	43.67	29.46	42.01	31.93	43.94	43.88	44.71	46.59	39.02	40.52	34.11	36.8	40.57	37.17	25.47	42.04	32.37	88.05	63.75	28.89	28.82	27.64	23.85	26.74	37.87	0.51	32.08	141.35	12.75	20.49	37.61	33.85	37.51	43.84	37.22	24.44	35.26
FvH4_1g08120	gene12703			64	54.04	63.63	63.42	61.16	63.09	61.86	83.39	62.41	68.09	74.34	58.09	38.5	24.66	14.93	18.27	19.53	33.34	32.47	31.63	33.3	41.68	30.62	40.84	28.28	41.28	45.66	52.27	41.1	60.8	87.29	80.84	41.16	54.65	96.64	51.81	42.98	55.47	61.43	48.68	52.51	62.21	69.94	62.99	50.59	34.89
FvH4_1g08130	gene12704			12.49	10.84	14.95	18.61	15.47	12.52	17.38	17.12	20.67	18.41	17.02	13.5	11.73	12.65	11.12	9.64	9.79	10.21	10.88	11.46	11.35	11.98	4.67	2.96	4.02	2.67	2.83	15.41	7.09	14.69	12.99	10.68	14.12	11.15	7.96	12.77	6.6	9	10.34	13.37	15.78	21.19	25	20.75	12.49	10.12
FvH4_1g08131	gene12705			0	0	0.05	0.1	0.24	0.11	0	0	0	0	0	0	0	0	0	0	0	0	0	0	0	0	0	0	0	0	0	0	0	0	0.09	0	0.11	0	0	0	0	0	0	0	0	0	0	0	0	0
FvH4_1g08132	gene12706			0.05	0	0.02	0.07	11.99	2.65	0.55	0.22	0.06	0.02	0	0	0.06	0	0	0	0	0.06	0.03	0.03	0.03	0.04	0	0.01	0.01	0	0	0.04	0.08	0.04	0	0.04	0.34	0	0	0.03	0	0	0	0	0	0	0	0	0	0
FvH4_1g08140	gene12707		Ankyrin repeat family protein	12	11.19	13.18	12.04	11.01	12.11	12.38	6.77	16.41	18.74	14.94	13.64	14.49	10.62	8.49	9.06	8.85	13.91	15.07	15.2	12.3	15.61	11.2	9.01	10.1	8.74	3.93	6.94	2.95	9.96	9.72	7.16	17.32	20.81	0.04	15.6	13.72	8.97	13.91	26.14	15.16	12.17	11.98	14.56	17.57	17.12
FvH4_1g08141	gene35318	AL5	alfin-like 5	307.78	419.64	337.62	411.68	173.42	147.3	67.49	25.61	510.15	601.72	504.16	288.96	183.56	117.66	84.35	74.05	89.31	135.69	104.86	100.91	77.91	71.5	68.35	54.88	55.93	59.03	242.63	212.48	56	100.05	99.61	78.97	190.76	266.73	0.12	140.61	142.36	101.3	78.78	245.55	144.25	121.35	136.37	147.11	86.88	42.11
FvH4_1g08150	gene35319	WAV2	alpha/beta-Hydrolases superfamily protein	66.86	77.68	85.08	86.81	89.15	75.88	73.64	61.18	92.46	97.79	92.84	69.56	74.67	53.53	36.31	44.1	34.22	62.82	69.63	52.99	50.78	57.48	77.63	83.14	76.51	89.36	72.24	69.51	22.76	67.24	61.28	33.69	61.53	61.69	5.76	60.32	37.9	33.97	39.18	73.63	80.67	56.93	53.56	50.62	55.33	46.06
FvH4_1g08160	gene12709	ATHAP2C,HAP2C,NF-YA3	nuclear factor Y, subunit A3	74.86	28.78	158.97	76.66	77.32	36.19	18.83	2.27	185.29	113.37	53.72	6.95	51.64	110.02	19.64	12.76	14.69	35.44	142.66	40.12	33.96	23.49	17.59	1.05	19.09	1.13	202.95	362.28	150.87	40.72	79.44	40.48	85.03	18.21	0.2	14.25	14.66	9.46	57.77	26.35	33.51	56.69	69.76	32.15	69.22	51.11
FvH4_1g08161	gene12711		F-box associated ubiquitination effector family protein	0	0.04	0	0	7.38	1.62	0.05	0.09	0	0	0	0	0	0	0	0	0	0.04	0.07	0.04	0	0	0	0	0	0	0	0	0	0	0	0.04	0	0.03	0	0	0	0	0	0	0	0	0	0	0	0
FvH4_1g08170	gene12712		F-box protein-related	0.01	0	0.03	0.03	5.32	0.21	0.11	5.22	0.06	0.01	0.05	0.06	0.32	0.2	0.05	0.13	0.24	0.46	0.34	0.52	0.22	0.2	0.12	0.04	0.31	0.01	0.08	0.03	0	0.12	0.07	0	0.03	0.1	0.82	0.24	0.03	0	0.02	0.02	0	0.07	0.08	0.02	0.2	0.03
FvH4_1g08180	gene12713	ATPDAT,PDAT,PDAT1	phospholipid:diacylglycerol acyltransferase	14	12.14	17.12	52.23	35.31	32.61	28.48	34.51	22.86	23.08	29.2	29.05	23.27	17.79	9.46	9.34	11.5	22.63	18.7	16.47	15.37	15.72	16.4	14.06	14.76	17.09	4.37	16.6	10.74	11.68	12.89	8.06	29.44	23.1	16.65	17.15	24.69	19.31	20.38	26.38	27.94	30.6	37.84	33.93	17.48	13.36
FvH4_1g08190	gene12714	ATBRXL4,BRX-LIKE4,BRXL4	BREVIS RADIX-like 4	20.95	15.04	13.3	10.11	25.16	26.77	16.49	35.27	14.64	24.62	36.16	29.43	21.59	11.79	10.5	7.15	4.74	23.19	13.59	11.91	7.27	7.26	5.18	2.1	4.96	2.02	3.48	6.82	2.91	9.46	4.35	1.95	11.21	15.76	40.9	16.78	5.85	14.62	9.3	20.71	22.25	22.32	24.8	25.66	12.97	13
FvH4_1g08200	gene12715			0.09	0.06	0.08	0.06	19.88	1.1	4.69	3.05	0.07	0.06	0.17	0.13	0.06	0.04	0.16	0	0	0	0	0	0	0	0	0	0	0	0	0	0.07	0.65	0.79	1.19	0.07	0.19	1.69	0.09	0	0.09	0.16	0.06	0	0.24	0.3	0.16	0	0.02
FvH4_1g08210	gene38865			0.04	0	0	0.04	0.32	0.41	1.17	1.66	0	0	0.17	0.16	0	0.06	0	0	0	0	0	0	0	0	0	0	0	0	0	0	0	0.53	0.54	0.83	0	0	1.11	0	0	0	0.24	0.25	0	0.12	0.09	0	0	0
FvH4_1g08220	gene12716			0	0	0	0.02	2.26	5.01	3.58	6.3	0	0	0.03	0.03	0.03	0.02	0.03	0	0.03	0.03	0.03	0.03	0.07	0.02	0	0	0	0.01	0	0.07	0	0.42	0.08	0	0	0	2.93	0.08	0.04	0.08	1.17	0	0.03	0	0.06	0	0	0.04
FvH4_1g08221	gene12717			0	0	0	0	0.07	0.06	0	0.06	0	0	0.05	0.05	0	0	0	0	0	0	0	0	0	0	0	0	0	0	0	0	0	0	0	0	0	0	0.05	0	0	0	0	0	0	0	0	0	0	0
FvH4_1g08222	gene12718			0	0	0	0	0.52	0.31	0.1	0.03	0	0	0.02	0	0	0	0	0	0	0	0	0	0	0	0	0	0	0	0	0	0	0	0	0	0	0.02	0	0	0	0	0	0	0	0	0	0	0	0
FvH4_1g08223	gene12720			0	0	0	0.76	0.27	0.87	1.06	1.05	0.01	0.04	0.02	0.03	0.02	0.01	0	0	0	0.02	0.02	0	0	0.04	0.01	0.01	0	0.02	0.09	0.04	0	0	0.04	0.04	0.02	0	0.04	0.06	0.02	0.05	0.02	0.04	0	0	0.02	0	0	0
FvH4_1g08230	gene12721			16.97	10.36	7.89	1.96	2.59	0.6	0.32	0.42	3.61	8.43	3.37	4.4	7.46	5.48	4.97	1.64	1.68	6.11	6.95	10.73	7.78	6.91	1.92	0.15	1.78	0.05	0.59	0.42	0.84	0.21	0.18	0.03	2.47	4.32	0	2.67	0.73	0.48	0.19	6.8	9.91	3.79	2.33	0.9	3.87	1.64
FvH4_1g08240	gene12722	VPS2.1	SNF7 family protein	53.41	40.29	54.56	137.11	126.53	156.48	139.16	128.93	90.45	101.66	85.23	93.05	86.84	98.27	123.1	135.9	127.23	93.19	119.39	145.07	124.81	137.75	117.3	194.93	107.51	202.81	7.62	30.5	23.32	118.27	119.67	121.98	92.36	221.2	46.45	131.45	82.12	160.38	200.66	173.92	140.73	131.92	138.21	166.07	120.84	123.56
FvH4_1g08250	gene12723		RING/U-box superfamily protein	0.3	0.4	0.32	0.9	0.07	0.93	0.42	0.12	0.95	0.4	0.15	0.78	0.63	3.61	4.65	5	7.89	1.73	14.81	6.13	7.43	8.91	7.72	34.07	8.73	19.65	0.08	0	0.19	0.13	0.57	0.34	0.56	3.63	0.1	1.9	5.71	0.21	1.48	5.63	2.55	0.99	0.81	0.66	15.16	8.62
FvH4_1g08251	gene12724			0	0	0	0.03	12.81	0.41	0.07	0	0	0	0	0	0	0	0	0	0	0	0	0	0	0	0	0	0	0	0	0	0	0	0	0.06	0	0	0	0	0	0	0	0	0	0	0	0	0	0
FvH4_1g08260	gene12726	ATMSL10,MSL10	mechanosensitive channel of small conductance-like 10	6.38	3.55	6.68	4.86	4.23	3.22	4.17	3.24	7.84	8.49	10.58	5.91	8.04	7.01	3.98	4.39	4.53	6.78	7.85	5.65	6.13	7.89	6.91	5.82	6.69	5.32	0.32	2.17	1.48	1.54	1.2	1.68	10.29	4.8	0.01	3.07	10.47	2.47	4.93	8.78	6.06	4.34	3.88	4.98	16.01	30.05
FvH4_1g08261	gene12728	ATRPA1A,ATRPA70A,RPA1A,RPA70A	replication protein A 1A	12.02	12.83	14.39	18.39	13.97	11.59	11.83	7.6	19	17.91	14.56	11.05	9.26	8.18	7.53	6.3	7.29	8.53	6.8	6.05	7.55	6.94	4.27	3.76	3.76	3.58	8.49	12.21	6.94	7.55	7.44	6.99	13.25	8.81	0.2	9.02	9.45	6.21	8.98	10.11	7.96	9.09	10.68	10.58	5.96	4.09
FvH4_1g08270	gene12727	PSBX	photosystem II subunit X	56.53	125.51	113.15	36.11	88.54	47.35	26.51	4.74	64.3	48.35	61.13	39.42	61.09	43.14	52.55	47.38	109.76	50.73	87.71	103.92	85.74	100.04	67.88	15.6	84.24	22.74	13.59	14.89	4.21	9.52	6.97	3.85	553.19	15.08	0.17	19.74	1290.71	13.93	12.07	45	101.92	135.8	128	114.85	10.77	0.29
FvH4_1g08280	gene12729		Mitochondrial transcription termination factor family protein	23.84	25.71	32.41	17.53	24.46	33.82	28.57	17.91	22.6	20.71	25.09	14.75	18.97	14.87	11.53	10.43	9.7	16.7	15.6	12.84	11.66	12.26	11.8	10.95	12.01	11.14	11.45	17.02	12.21	16.51	15.99	13.68	16.25	14.16	1.69	20.16	5.74	11.96	18.95	12.8	16.34	14.91	17.81	18.27	14.91	12.51
FvH4_1g08281	gene12730	CPR30	F-box and associated interaction domains-containing protein	6.7	9.95	10.32	9.87	12.35	11.42	7.89	4.29	12.04	10.88	10.29	6.55	6.33	7.22	6.49	4.46	5.63	5.93	4.94	4.8	4.21	4.8	3.05	1.23	3.16	1.56	3.44	4.11	3.04	5.5	3.22	1.98	6.58	6.53	0.22	8.58	1.59	2.71	3.19	5.56	5.1	5.54	5.29	4.61	4.27	2.08
FvH4_1g08290	gene12731	ACL5	S-adenosyl-L-methionine-dependent methyltransferases superfamily protein	0.99	0.21	0.24	0.75	1.74	14.01	9.02	0.09	0.27	0.09	0.18	0.59	1.68	1.44	0.31	0.15	0.24	2.32	2.4	0.52	0.71	0.25	0.08	0.01	0.33	0.05	28.27	5.99	0.54	85.24	367.5	151.87	0.1	0.27	0	1.1	0.17	0	0.18	0.21	0.23	9.94	41.39	3.93	0.01	0
FvH4_1g08300	gene12732		Ribosomal protein S3 family protein	1350.57	1565.51	1277.31	894.98	356.91	426.24	473.02	303.46	784.85	743.56	641.48	444.62	517.2	514.25	403.09	381.16	356.78	503.89	432.64	332.23	339.47	321.84	427.44	328.36	448.86	363.81	1826.8	1133.88	224.37	397.76	290.91	182.32	405.4	491.33	1.4	460.58	327.47	173.38	153.5	466.18	435.24	235.24	177.66	163.4	572.07	668.1
FvH4_1g08310	gene38866	FRS5	FAR1-related sequence 5	0.06	0.18	0.62	0.15	4.55	5.81	2.83	0.7	0.1	0.04	0.06	0.52	1.12	1.58	3.09	3.82	2.04	3.93	7.52	7.46	8.85	6.23	0	0.06	1.92	0.04	0.05	0	0.01	0.49	0.33	0.33	0.89	0.14	0.02	1.18	3.33	0.13	0.82	0.84	2.41	4.76	6.68	4.1	8.13	1.33
FvH4_1g08320	gene12733	ELF4-L3	ELF4-like 3	73.63	38.5	26.7	51.69	128.98	126.13	64.68	42.47	24.14	19.49	19.72	28.98	84.57	113.21	64.23	51.82	36.52	125.64	266.03	118.11	128.48	77.16	45.98	12.44	56.38	13.89	63.35	26.85	6.63	16.06	22.57	10.16	57.75	37.97	15.3	38.53	99.51	3.11	8.75	10.38	36.43	46.19	30.78	37.87	114.94	24.9
FvH4_1g08340	gene12734	ACBP,ACBP6	acyl-CoA-binding protein 6	0	0	0	0.1	0.12	0.23	0	0	0	0.05	0	0.05	0.1	1.36	0.84	0.23	0	0.29	5.74	0.78	0.7	0.06	0.04	0	0.34	0	0	0	0	0	0	0	0	0.08	0	0.16	0.13	0.24	0	0	0.08	0.13	0.2	0	1.2	0.03
FvH4_1g08350	gene35320		Stress responsive alpha-beta barrel domain protein	102.76	128.12	113.96	85.54	58.81	55.94	64.68	23.72	116.46	111.9	82.98	103.96	113.37	149.64	137.82	118.07	105.68	106.38	112.74	97.73	79.94	78.37	88.08	35.93	99.66	45.71	178.08	133.69	32.8	114.14	77.03	32.67	84.72	87.06	2.4	83.96	47.38	14.04	7.01	83.12	78.84	46.22	31.16	36.72	53.87	36.75
FvH4_1g08360	gene12735		Stress responsive alpha-beta barrel domain protein	26.51	18.1	9.54	8.46	25.08	19.21	9.45	5.4	5.63	5.87	7.59	21.33	15.29	28	71.29	50.32	32.75	22.39	45.11	53.56	39.55	27.3	26.03	15.2	33.58	16.66	4.24	6.83	3.52	2.78	3.11	5.76	46.22	8.12	0.32	7.72	66.26	7.56	8.8	6.45	9.92	7.38	6.55	4.33	67.03	26.79
FvH4_1g08370	gene12736	ATMYB5,MYB5	myb domain protein 5	0.06	0.06	0	0.34	2.85	7.13	2.89	0.09	0.36	0.04	0.11	0.3	0	0.03	0	0	0	0.04	0.03	0	0	0	0	0	0	0	0	6.73	3.24	0.19	0.1	0.12	28.37	0	0.04	0.03	57.2	0	0.07	0.22	0.06	0.1	0.12	0.39	0	0
FvH4_1g08390	gene12738	ATMYB123,ATTT2,MYB123,TT2	Duplicated homeodomain-like superfamily protein	2.18	0.15	0.61	0.05	0.17	0.04	0.15	0	0.41	0.4	0.29	1.14	7.18	17.81	5.84	2.65	1.52	11.23	14.11	8.88	4.01	2.32	3.47	0.2	2.65	0.08	0.63	0.23	0.04	78.11	31.87	10.78	0.62	15.34	0	117.57	0.04	10.15	3.27	0.61	2.03	2.01	2.14	0.8	5.97	14.25
FvH4_1g08410	gene12470	CYP72A15	cytochrome P450, family 72, subfamily A, polypeptide 15	0.33	0.04	0.16	0.13	0.32	0.47	0.54	1.08	0.23	0.14	0.38	0.32	0.69	0.4	0.35	0.24	0.51	0.5	0.57	0.38	0.34	0.31	0.49	0.29	0.82	0.42	0.16	0.36	0.19	29.6	34.76	20.01	0.28	3.14	0.41	10.73	19.4	0.52	1.07	0.87	0.99	1.76	2.81	0.97	107.78	3.47
FvH4_1g08400	gene12471		RNA polymerase III RPC4	10.84	1.68	3.82	6.85	6.6	13.6	18.83	33.44	4.82	3.5	5.75	3.71	12.82	14.48	11.72	13.43	12.92	14.01	17.57	10.07	12.41	11.3	11.68	11.27	14.01	15.19	2.57	4.02	3.37	11.11	8.49	6.16	8.69	4.21	6.63	8.1	10.51	5.82	8.78	7.87	15.55	14.47	12.07	11.34	11.99	15.73
FvH4_1g08420	gene12472		TATA-binding related factor (TRF) of subunit 20 of Mediator complex	44.78	45.33	50.08	43.72	32.74	30.06	33.25	31.54	43.94	42.18	43.46	30.14	29.38	27.45	27.34	28.97	27.97	27.03	30.68	32.58	35.32	32.04	34.02	30.53	30.38	33.4	38.33	41.54	24.18	25.17	29.57	27.23	24.44	32.34	0.28	35.88	19.7	24.53	21.28	23.96	28.23	20.97	19.93	22.98	32.68	22.02
FvH4_1g08430	gene12473	ELF8,VIP6	binding	23.69	14.84	27.36	42.9	43.35	42.05	38.82	57.76	42.08	37.15	44.18	24.39	29.97	34.68	33.26	25.76	24.87	27.75	32.28	32.23	32.23	29.18	14.14	9.8	12.62	8.92	2.55	29.71	14.43	36.2	36.45	30.04	31.16	29.56	31.36	34.09	15.9	26.75	22.41	32.57	32.75	32.88	34.92	31.58	27.48	17.97
FvH4_1g08440	gene12474	AtGRF5,GRF5	growth-regulating factor 5	66.39	38.69	38.12	32.85	16.96	20.8	8.63	0.98	41.57	37.46	52.29	48.94	57.22	24.24	11.71	6.18	0.79	26.79	10.02	2.81	1.52	0.13	0.89	0	1.52	0	34.67	81.74	59.99	7.14	17.89	7.66	34.72	51.58	0	36.95	1.82	7.86	2.04	72.45	64.15	23.17	13.67	9.06	4.6	0.84
FvH4_1g08450	gene12475		DENN (AEX-3) domain-containing protein	13.42	9.85	17.89	20.06	36.25	26.69	29.45	30.51	18.94	18.94	28.09	24.03	17.17	18.03	14.26	17.13	14.67	14.03	28.19	19.98	22.12	21.56	11.28	8.1	10.6	8.08	7.61	26.57	23.27	37.03	39.3	32.36	31.24	36.38	3.87	36.34	77.12	49.88	70.68	51.68	42.06	41.59	39.27	42.44	47.59	64.87
FvH4_1g08451	gene12476	DDE1,OPR3	oxophytodienoate-reductase 3	0.97	0.53	1.75	2.77	4.57	2.9	0.82	0.48	1.09	1.12	2.54	2.69	6.78	4.24	1.18	1.32	2.06	5.79	5.21	2.14	2.13	2.31	3.04	0.34	4.02	0.94	0.1	0.07	0.07	0.15	1.08	1.81	22.81	3.49	0	2.07	1.15	3.51	1.4	4.9	4.73	2.02	0.98	0.75	1.72	0.85
FvH4_1g08452	gene38867	DDE1,OPR3	oxophytodienoate-reductase 3	1.07	1.88	3.83	3.69	8.68	4.28	2.03	0.9	1.69	1.44	4.82	3.87	11.42	5.78	2.33	1.2	2.92	11.17	9.06	3.75	3.61	3.51	4.6	0.77	8.7	1.5	0	0.36	0	0.91	1.94	2.89	37.38	8.62	0	4.81	1.61	4.89	2.81	8.45	8.31	4.68	2.21	1.24	2.98	1.34
FvH4_1g08453	gene12477	DDE1,OPR3	oxophytodienoate-reductase 3	0.03	0.01	0.03	0.03	0.03	0	0.03	0	0.02	0	0.03	0	0.03	0.02	0	0	0	0.03	0.04	0	0.02	0	0	0.03	0	0	0	0	0	0.13	0	0	0	0.07	0	0.04	0.03	0	0.02	0.08	0.04	0.04	0	0.04	0.29	11.22
FvH4_1g08454	gene12478	DDE1,OPR3	oxophytodienoate-reductase 3	0.12	0.21	0.16	0.01	0.1	0	0.03	0	0.08	0.03	0	0.06	0	0	0.02	0.04	0.02	0	0	0.02	0	0.05	0.03	0.05	0.06	0.08	0.34	0	0	1.51	0.07	0	0.28	0.27	0	0.02	2.68	0.02	12.15	0.16	0.02	0.04	0.03	0.31	20.38	506.36
FvH4_1g08455	gene38868			0.16	0.04	0.07	0.03	0.06	0.06	0.64	0.06	0	0.06	0.05	0.02	0.1	0	0	0	0	0	0.04	0.04	0	0.07	0	0	0.04	0	0	0	0.06	0.06	0.09	0.11	0.06	0.09	0.57	0.08	0.07	0	0.14	0.1	0.04	0.35	0.32	0.25	0.17	0.12
FvH4_1g08490	gene38869	DDE1,OPR3	oxophytodienoate-reductase 3	0.13	0.15	0.12	0	0.04	0	0.25	0.04	0.02	0.02	0.12	0.07	0	0	0	0	0	0	0.03	0	0.03	0	0.02	0	0	0.03	0	0	0	0.04	0	0.17	0	0.08	0.1	0.1	0.04	0.08	0.06	0	0	0.09	0.13	0.24	0.12	0.59
FvH4_1g08510	gene35323	DDE1,OPR3	oxophytodienoate-reductase 3	74.89	52.89	54.13	27.31	42.24	30.71	42.27	36.33	37.6	44.79	61.67	49.71	62.7	86.89	95.04	82.36	79.86	51.46	77.85	69.73	60.41	56.93	79.48	44.67	111.51	55.58	12.59	5.51	3.1	42.64	45.61	22.67	45.31	106.01	18.61	67.58	9.89	10.23	13.16	147.21	49.15	45.07	41.79	42.56	32.3	33.46
FvH4_1g08530	gene12482	BG5	beta-1,3-glucanase 5	0	0	0	0	0	0	0	6.77	0	0	0	0.04	0.03	0.11	0.11	0	0	0	0.02	0	0	0.02	0	0	0	0	4.48	0.14	0	43.81	0.16	0.13	0.04	1.92	8.59	58.29	0	0	0.14	0.47	3.42	3.43	0.25	0.02	0	0
FvH4_1g08531	gene12483	ATGER3,GER3,GLP3,GLP3A,GLP3B	germin 3	6.1	22.09	8.42	6.07	10.92	1.39	0.28	0	10.03	5.4	4.07	9.08	0.05	1.17	0.09	0	0	1.04	1.38	0.09	0	0.64	0	0	0.02	0	7.17	105.48	1.33	3.14	1.02	0.21	2863.41	11.31	0	0.55	336.04	1.22	2.81	10.85	5.83	7.61	2.11	0.41	0.23	0
FvH4_1g08540	gene12484	ATGER3,GER3,GLP3,GLP3A,GLP3B	germin 3	0.01	0.16	0.12	0.45	1.39	0.06	0.03	0	1.13	0.25	0.26	0.11	0	0.23	0	0	0	0.18	0.4	0	0	0.17	0.01	0.01	0	0.01	0.21	2.74	0.03	0.55	0	0.06	652.5	0.68	0	0.02	32.15	0.06	30.29	0	0	0	0.08	0.09	0.52	274.91
FvH4_1g08541	gene12486	ATGER3,GER3,GLP3,GLP3A,GLP3B	germin 3	0.28	2.36	1.14	2.49	0.74	1.26	11.97	0.27	2.91	0.62	0.17	0.16	0.23	0	0.06	0.14	0	0	0.05	0	0.05	0.15	1.77	0.56	0.69	0.29	1.5	0.34	1.46	1.75	6.2	8.62	2.37	1.23	0	0.57	0	1.38	0.28	14.48	79.12	358.35	699.51	541.09	6.66	7.76
FvH4_1g08542	gene12487			0	0	0	0	10.36	0.43	0.1	0	0.05	0.05	0.18	0	0	0	0	0	0	0	0	0	0	0	0	0	0	0	0	0	0	0	0	0	0	0	0	0	0	0	0	0	0	0	0.57	0	0	0
FvH4_1g08543	gene12488			0.05	0.17	0.27	0.11	0.13	0	0	0	0	0.06	0	0.05	0	0	0	0	0	0	0	0	0	0	0	0.04	0	0	0.32	0	0	0	0	0	0	0	0	0	0	0	0	0	0	0	0	0.21	0.12	0
FvH4_1g08550	gene12489	ATGER3,GER3,GLP3,GLP3A,GLP3B	germin 3	0.25	1.53	0.55	43.4	2.17	0.06	0.05	0.05	0.42	0.32	0.33	0.36	0.57	0	0.05	0.15	0	0.05	0.04	0	0.04	0.06	0.12	0.02	0	0.16	0.54	0.16	0.59	0.47	1.82	6.44	37.68	0.16	0	0.04	0	0.58	0.18	1.08	15.38	42.91	58.03	231.53	0.01	0.04
FvH4_1g08570	gene12490	ATGER3,GER3,GLP3,GLP3A,GLP3B	germin 3	0.5	2.31	0.64	0.98	1.26	0.23	0.05	0.05	1.1	0.18	0.23	9.78	0.43	0.42	0.09	0	0	0.14	0.08	0	0	0.03	0.18	0.16	0.38	0.08	2.75	0.16	0.42	1.42	1.56	4.26	14.32	1.68	0	1.86	0	1.7	0.81	67.77	137.87	219.96	203.65	168.88	0.02	0
FvH4_1g08580	gene12491		Mob1/phocein family protein	1.03	4.77	3.75	6.69	7.3	9.92	7.92	140.05	2.75	2.42	2.34	3.96	2.54	2.09	2.23	2.67	1.13	2.34	2.94	6.08	4.87	4.35	5.35	3.37	2.41	3.58	14.93	25.26	35.4	37.68	33.67	35.9	3.07	6.68	1514.12	19.59	85.27	4.42	70.1	4.21	9.84	13.45	14.89	15.88	28.18	14.61
FvH4_1g08590	gene12492		O-fucosyltransferase family protein	18.71	12.53	17.94	24.22	21.31	21.71	19.18	20.65	20.18	20.71	24.56	19.1	33.71	32.22	15.68	15.43	14	34.4	37.85	22.48	22.79	23.46	21.3	14.92	21.87	15.98	3.09	18.54	12.12	14.16	13.19	18.41	21.15	14.14	1.09	18.78	11.82	14.89	19.55	25.48	23.9	17.11	13.29	13.45	14.21	18.48
FvH4_1g08600	gene12493			15.19	11.4	16.29	23.08	29.35	24.98	18.96	13.46	21.97	20.95	22	15.11	14.38	12.43	8.56	6.43	7.3	12.78	10.38	9.68	8.87	9.31	4.49	3.79	4.28	4.46	3.25	13.86	9.38	15.09	14.01	11.73	17.56	19.09	13.55	15.49	12.1	11.26	10.52	19.69	15.49	13.46	12	11.68	11.17	7.81
FvH4_1g08610	gene12494		Ankyrin repeat family protein	32.91	12.99	21.8	7.18	5.85	4.29	2.82	0.94	11.98	9.22	11.95	5.33	36.23	16.99	7.99	9.25	4.1	31.66	20.86	22.73	14.62	16	5.99	1.82	4.58	1.36	2.77	4.25	4.73	7.61	4.46	1.88	13.6	7.4	0	11.06	2.57	0.91	1.25	5.05	5.77	3.62	2.5	2.12	11.39	3.39
FvH4_1g08620	gene12495		Acyl-CoA N-acyltransferases (NAT) superfamily protein	7.41	4.96	8.05	7.83	29.54	8.14	12.19	207.69	7.76	6.31	8.56	6.51	10.26	6.49	4.55	3.75	4.62	11.69	8.67	8.61	7.95	10.07	4.3	5.4	4.17	7.4	1.2	5.11	7.02	13.42	13.81	21.04	13.26	6.45	2135.17	8.72	54.82	15.09	123.96	6.78	6.5	9.34	10.63	15.94	15.17	19.48
FvH4_1g08630	gene12497	ORG4	OBP3-responsive gene 4	25.8	15.74	20.58	19.03	16.65	19.04	18.65	10.73	19.05	18.4	22.12	17.31	20.65	17.59	27.8	30.77	23.88	16.91	20.45	33.59	37.91	30.4	9.53	9	17.27	12.5	6.27	14.75	10.59	12.98	15.26	10.73	29.22	21.79	0.19	18.24	24.24	10.83	10.28	36.52	34.42	22.42	15.69	16.48	18.09	12.76
FvH4_1g08631	gene12498			0.02	0.02	0	0	0	0.04	0.12	0	0	0.02	0.07	0.03	0	0	0	0	0.03	0	0.03	0.03	0	0	0.01	0	0	0.01	3.42	1.11	0.04	22.43	76.19	5.03	0	0.42	0	2.77	0.64	0.06	0	0.03	0	1.06	6.55	0.52	0.01	0.01
FvH4_1g08640	gene12499			37.73	60.64	34.68	28.88	68.78	50.39	61.1	20.22	28.78	29.91	23.91	20.63	15.83	13.53	22.28	19.23	15.79	14.05	23.52	36.7	34.13	29	10.21	7.54	13	10.61	19.89	12.04	10.23	13.35	16.44	10.02	17.62	15.3	0.48	13.2	95.45	37.04	33.71	19.36	25.33	34.87	43.32	31.14	70.9	59.46
FvH4_1g08650	gene12500		tubulin-tyrosine ligases;tubulin-tyrosine ligases	17.84	12.85	16.09	20.9	21.56	14.48	15.26	6.52	22.6	18.35	20.15	9.93	17.28	15.7	11.53	8.21	9.07	15.85	13.27	10.23	9.89	12.01	5.08	4.42	6.14	5.61	5.58	25.14	9.44	14.71	11.14	5.5	19.08	14.77	0.02	13.15	7.22	3.35	1.76	18.83	17.42	18.64	18.9	14.46	12.95	12.16
FvH4_1g08660	gene12501		ARM repeat superfamily protein	6.87	4.45	4.39	5.2	4.02	3.1	2.88	0.57	4.09	4.04	4.53	2.83	3.24	2.35	0.94	0.63	0.38	2.88	1.26	0.79	0.42	0.42	0.31	0.15	0.48	0.21	1.78	6.02	2.89	2.8	4.26	2.43	8.79	7.62	0.02	2.71	0.98	0.97	0.6	16.37	4.3	2.35	1.24	1	6.63	5.24
FvH4_1g08670	gene12502		ARM repeat superfamily protein	13.14	6.07	9.2	5.94	4.5	4.45	2.71	2.74	10.13	10.83	14.24	7.44	13.4	6.5	3.15	2.04	2.34	9.13	6.82	3.35	3.2	2.86	2.73	0.35	2.25	0.61	0.21	2.9	1.31	3.1	2.53	0.98	13.33	11.21	0.04	7.68	2.57	3.25	2.43	15.66	8.54	5.18	4.89	3.23	6.74	3.18
FvH4_1g08680	gene38870			0	0.05	0	0	0.07	0	0.12	0.65	0	0	0	0.05	0	0	0	0	0.05	0	0.04	0.05	0.04	0.03	0.04	0	0.02	0.22	0	0	0	0	0	0	0	0	0.05	0	0	0	0	0.1	0	0.07	0.05	0.07	0.02	0
FvH4_1g08681	gene12503			0	0	0	0	0	0	0	1.78	0	0	0	0	0	0	0	0	0	0.07	0	0	0.05	0.22	0	0.05	0.18	0	0	0	0	0	0.06	0	0.08	0	0	0	0	0	0	0	0	0	0.14	0	0.02	0.03
FvH4_1g08690	gene35325	FIP1	FRIGIDA interacting protein 1	24.83	17.24	21.98	23.5	23.51	21.91	19.97	21.11	21.82	21.64	29.93	16.05	24.77	14.48	7.72	10.17	8.84	19.85	17.54	14.62	16.11	16.53	13.21	10.74	14.42	11.57	12.26	18.19	17.25	26.17	80.38	23.68	21.59	31.51	0.37	28.39	13.72	14.27	13.02	20.19	22.7	22.41	25.62	18.19	20.49	11.97
FvH4_1g08691	gene35326		ARM repeat superfamily protein	6.33	9.24	8.95	15.79	14.42	12.24	13.13	9.41	9.03	10.97	9.88	5.22	5.09	4.51	3.05	3.11	1.59	5.52	4.13	2.92	2.7	3.06	1.68	1.66	1.9	1.52	2.15	7.18	2.05	6.57	5.74	6.02	4.28	6.66	0.25	7.14	0.46	16.27	5.62	4.68	3.69	2.14	1.9	2.48	1.84	1.19
FvH4_1g08700	gene12505	AALP,ALP,SAG2	aleurain-like protease	20.68	11.8	20.09	14.5	12.37	18.3	13.41	11.81	16.31	15.28	25.42	9.18	17.24	7.45	3.23	4	3.31	16.19	11.02	6.75	6.04	5.52	5.29	2.97	5.89	5.15	3.22	9.51	5.07	9.56	22.35	6.06	21.28	15.72	0.31	17	4.52	14.44	6.93	10.75	12.24	9.61	8.37	8.47	13.76	7.22
FvH4_1g08701	gene38871			9	4.22	6.7	6.52	6.3	8.19	6.87	6	7.28	8.77	8.97	4.51	8.22	4.29	1.79	2.55	2.67	6.6	4.33	3.41	3.63	3	2.14	1.52	1.99	1.53	0.53	4.09	1.38	3.31	6.16	2.54	8.42	5.31	0.67	5.21	1.57	5.93	2.94	4.91	5.23	2.72	3.9	2.56	5.2	2.54
FvH4_1g08720	gene12506			0	0	0	0.04	0	0	0	1.96	0	0	0	0	0.15	0.08	0.12	0.53	0.7	0.57	0.85	1.2	3.05	3.47	1.26	1.2	0.99	1.55	0.24	0.02	0	0.93	0.6	0.14	0	0	0	0.08	0.02	0	0.02	0	0	0.08	0.08	0	0	0
FvH4_1g08730	gene12507		ARM repeat superfamily protein	42.49	41.64	53.09	78.98	62.01	57.01	58.2	61.93	74.11	72.55	70.9	44.83	38.9	41.76	32.7	25.74	26.01	32.19	33.6	31.14	25.71	29.85	20.31	13.89	19.84	15.19	17.84	55.43	26.11	48.42	52.96	46.68	37.72	42.02	8.54	46.37	19.69	42.67	25.5	38.79	37.41	33.02	36.19	38.09	12.22	10.73
FvH4_1g08740	gene12508			0.12	0.15	16.55	126.26	0.73	0.31	0.33	0.77	15.49	24.86	16.15	0.71	0	0.02	0	0	0	0	0	0	0	0	0	0.01	0	0	2.42	0.07	0.04	0.11	0	0	0.24	0.22	0	0.02	0	0	0.03	0	0	0.04	0.03	0	0	0
FvH4_1g08750	gene12510		ARM repeat superfamily protein	1.09	0.73	1.37	5.63	1.87	1.67	3.37	5.41	1.02	1.56	1.15	1.15	0.37	0.4	0.3	0.28	0.2	0.61	0.35	0.2	0.25	0.07	0.38	0.44	0.15	0.46	0.5	0.58	0.41	3.01	4.16	2.66	0.2	2.07	0.3	1.69	0.19	3.82	0.61	0.27	0.33	0.28	0.55	0.28	0.27	0.14
FvH4_1g08760	gene12511		Cysteine proteinases superfamily protein	174.83	166.53	150.96	143.93	248.76	220.67	297.24	346.01	152.3	157.78	289.97	646.92	336.9	319	312.62	452.94	647.89	437.2	432.37	584.69	624.93	1038.49	794.42	1263.06	883.61	1304.24	134.82	68.81	8.26	538.41	989.47	373.58	581.89	580.12	5.04	409.51	541.17	1223.69	1477.41	319.44	402.32	613.2	794.27	1170.42	743.36	756.28
FvH4_1g08761	gene38872		TTF-type zinc finger protein with HAT dimerisation domain	0	0.01	0.01	0	0	0	0	0	0	0	0	0	0	0	0	0	0	0	0	0	0	0	0	0	0	0	0	0	0	0	0	0	0	0	0	0	0	0	0	0	0	0	0	0	0	0
FvH4_1g08770	gene12512		Protein kinase superfamily protein	1.29	0.4	0.23	4.47	15.29	5.87	6.15	4.7	0.41	0.19	0.02	2.45	0.3	0.32	0.06	0.02	0	0.34	0.28	0.08	0	0.03	0.04	0.27	0.09	0.4	0.1	0.02	0	9.5	2.05	0.33	4.36	44.88	0.02	12.7	9.88	13.06	35.16	3.32	1.37	1.21	0.54	1.62	57.46	85.98
FvH4_1g08780	gene12513	CYP75B1,D501,TT7	Cytochrome P450 superfamily protein	0	0.02	0.01	0.03	0.05	0.05	0.02	0	0.06	0.01	0.08	0.25	0.06	0	0	0	0	0	0	0	0	0	0	0	0	0	0	0	0	0	0	0	3.93	0	0	0	0.05	0	0	0.08	0.02	0	0	0	0.09	0
FvH4_1g08790	gene12514	CYP75B1,D501,TT7	Cytochrome P450 superfamily protein	2.01	2.93	1.86	1.64	0.25	0	0	0.02	1.84	0.15	0.35	2.67	0.16	0.06	0	0	0	0.02	0.1	0	0	0.05	0	0	0	0	0	0	0	0	0.04	0.02	24.24	0.05	0.32	0.03	5.88	56.05	50.43	0.06	0	0	0.08	0.12	21.43	2.3
FvH4_1g08830	gene12515	CYP75B1,D501,TT7	Cytochrome P450 superfamily protein	0.01	0	0	0	0	0.05	0.09	0.05	0.02	0	0	0.01	0	0	0	0	0	0	0	0	0	0	0	0	0	0	0	0.07	0.05	0	0	0	0	0.08	0	0.02	0.33	0.02	0	0	0.02	0	0	0	20.71	3.52
FvH4_1g08831	gene12516			0.21	0.24	0.19	0.27	0.66	0.06	0	0.06	0.49	0.17	0.1	0.32	0	0	0	0	0	0.1	0	0.05	0	0	0	0.02	0	0	0	0	0	0.06	0.05	0	0.49	0.92	0.26	0.55	0.34	0	0	0.31	0.27	0	0.05	0	0	0.17
FvH4_1g08840	gene12517		Subtilase family protein	81.53	97.67	90.5	113.32	180.97	55.56	34.31	9.83	94.97	138.84	99.71	252.88	251.68	192.84	124.59	201.05	163.01	237.24	263.78	522.63	611.1	422.65	199.65	249.73	145.46	218.26	46.74	71.79	11.53	72.56	101	86	95.33	205.85	0.15	119.78	101.6	37	18.57	339.1	314.71	281.66	230.42	105.97	77.12	10.6
FvH4_1g08850	gene12518			29.45	40.06	11.31	11.8	8.95	3.62	0.95	0.13	9.3	12.43	32.29	14.5	3.5	2.22	1	0.69	0.07	0.59	0.21	0.16	0.09	0.02	0.36	0.09	0.44	0.03	20.33	15.01	3.6	1.77	2.05	0.29	15	7.88	0.04	1.43	1.94	1.61	0.96	20.55	10.52	2.91	3.26	1.71	1.62	0.16
FvH4_1g08870	gene12519		Protein of unknown function (DUF567)	0.05	0.68	1.37	2.61	0.19	0.06	0.97	0.92	5.98	0.06	0.05	0.23	0.15	0.18	0	0.04	0	0.15	0.12	0.04	0.16	0.07	0.18	2.43	0.11	1.98	0	0.11	0	11.34	7.48	25.37	0.35	0.46	0.1	8.43	0.32	0.16	271.67	0.1	0.43	0.61	0.62	2.09	0.85	23.17
FvH4_1g08880	gene12520	ATCCX4,CCX4	cation calcium exchanger 4	26.06	24.99	26.08	23.33	38.19	33.94	27.72	46.29	24.17	28.12	32	32.81	25.29	17.93	10.76	11.02	10.65	19.45	21.46	16.46	14.19	18.86	12.2	8.91	12.23	9.55	11.93	13.9	13.98	25.75	21.05	22.38	26.75	42.4	86.81	38.75	21.13	33.94	30.54	30.72	32.4	28.36	28.77	29.92	21.1	13.74
FvH4_1g08890	gene12521	ALDH7B4	aldehyde dehydrogenase 7B4	69.15	86.19	110.99	207.43	247.4	290.22	294.08	548.6	140.97	128.28	162.76	310.32	112.93	195.61	252.11	291.93	346.98	107.59	243.51	249.92	299.41	331.96	250.91	327.68	253.7	359.04	40.76	91.21	130.35	449.29	577.26	587.39	63.51	90.28	9.86	249.13	156.9	578.7	709.67	145.34	240.01	280.79	316.31	377.24	151.94	156.46
FvH4_1g08900	gene12522		Protein of unknown function (DUF1677)	0.41	3.02	1.83	1.49	8.28	21.25	5.81	0.86	2.88	5.05	6.65	8.97	0.54	1.78	0.19	0.26	1.02	0.2	1.92	0.12	0.38	2.01	2.11	2.86	2.13	5.23	8.24	2.18	4.04	12.19	5.29	4.42	5.21	27.27	0.07	27.66	5.15	0.55	6.91	7.71	7.54	4.32	2.73	2.22	0.12	0.13
FvH4_1g08910	gene12523	ATSSL4,SSL4	strictosidine synthase-like 4	0.35	6.99	3.77	8.56	35.53	24.56	15.39	0.35	5.48	2.43	1.57	4.43	0.18	0.54	0	0.02	0.05	0.07	1.54	0.04	0.12	5.85	0.18	2.14	0.16	2.22	0.12	0.18	3.22	6.46	0.58	0.47	16.48	0.97	0.03	3.63	30.24	0.31	18.91	0.3	0.18	0.56	0.32	1.86	0.04	1.3
FvH4_1g08920	gene12524	ATRECQ3,RecQl3	DEAD/DEAH box RNA helicase family protein	14.05	7.9	14.61	18.96	21.15	19.16	15.91	13.29	21.31	16.65	23.02	8.69	14.03	8.61	5.6	4.27	4.42	11.65	8.57	6.41	5.71	5.87	3.59	2.28	3.58	3.98	1.15	9.55	5.77	12.54	12.84	10.9	17.77	14.67	1.71	17.41	8.85	5.95	6.53	13.07	13.11	11.3	11.35	9.01	7.95	6.14
FvH4_1g08930	gene12525	COBL1	COBRA-like protein 1 precursor	0	0	0	0	0.66	7.85	17.26	10.5	0.01	0	0.04	0.05	0.07	0	0	0	0	0.02	0.05	0	0	0	0.02	0.01	0.02	0	1.6	0.02	0	8.06	1.82	0.07	0.03	0.13	0.11	1.28	0.03	0	0.1	0.02	0.06	0.38	0.25	0.08	0.01	0.05
FvH4_1g08940	gene12526		NagB/RpiA/CoA transferase-like superfamily protein	192.53	190	178.25	206.41	227.31	188.79	158.67	98.56	186.03	196.53	209.18	151.85	156.1	253.91	258.24	221.9	205.22	151.91	260.31	208.62	178.79	199.29	226.86	255.95	238.62	268.41	133.98	212.28	141.97	414.29	590.04	708.15	126.19	191.59	0.9	251.08	56.63	46.93	57.52	130.29	155.57	143.39	166.92	252.36	151.89	151.27
FvH4_1g08950	gene12527	TBL16	TRICHOME BIREFRINGENCE-LIKE 16	12.44	10.53	14.79	21.73	14.99	24.34	16.94	28.64	19.39	19.76	20.66	11.06	17.18	12.28	7.61	7.92	8.12	16.41	14.2	11.37	12.26	13	16.38	13.29	14.84	16.06	9.44	25.99	17.82	33.98	64.15	79.61	15.68	9.91	2.18	16.78	4.41	6.32	5.72	14.03	17.12	15.72	20.1	24.59	7.99	4.39
FvH4_1g08960	gene35327		inter-alpha-trypsin inhibitor heavy chain-related	16.56	10.37	12.2	33.89	42.89	21.17	17.19	87.99	13.41	11.84	14.97	6.58	7.29	4.68	4.36	3.44	3.04	5.04	4	4.5	3.1	5.34	3.25	2.85	2.61	2.79	8.41	16.18	3.93	25.83	20.52	31.49	5.7	10.5	577.88	13.37	4.76	2	29.45	6.69	6.53	7.16	8.37	7.88	9.78	13.58
FvH4_1g08970	gene35328		Protein of unknown function (DUF300)	2.48	0.68	1.01	1.69	1.09	0.98	3.41	19.84	1.45	1.18	1.3	1.3	4.02	2.47	2.07	1.81	2.77	0.76	0.79	0.82	0.77	1.37	3.09	1.87	2.71	2.6	0.48	3.03	20.98	10.34	24.75	34.4	1	1.92	2.61	5.54	1.92	0.72	1.61	2.38	4.27	5.2	7.35	9.93	0.84	0.12
FvH4_1g08980	gene12530	MTHFR2	methylenetetrahydrofolate reductase 2	0.05	0.3	0.24	3.06	10.01	4.85	5.08	2.13	2.08	2.4	1.78	3.31	3.07	5.94	7.01	6.36	5.68	4.53	5.26	6.04	6.03	6.72	4.14	1.34	3.67	1.5	1.17	1.54	0.38	1.93	1.88	1.26	4	1.56	0.18	2.36	1.33	1.99	0.69	4.81	11.62	16.5	19.52	9.81	0.7	0.39
FvH4_1g08990	gene12531		PLC-like phosphodiesterases superfamily protein	0	0	0	9.04	33.05	0.32	1.44	0.08	0.27	0.44	0.06	0.28	0	0	0	0	0	0	0	0	0	0	0	0	0	0	0	0	0.08	0.16	0.06	0.07	0.08	0.28	0	0	0	0	0.31	0.52	0.11	0	0.07	0	0	0
FvH4_1g09000	gene12532			0	0	0	0	0	0.2	1.57	0.13	0	0	0.03	0.07	0	0	0	0	0	0	0	0	0	0	0	0	0	0	0	0	0	0	0	0	0.03	0	0	0	0	0	0	0	0	0	0	0	0	0
FvH4_1g09010	gene12533		Small nuclear ribonucleoprotein family protein	92.52	70.9	88.98	72.58	73.12	67.47	61.66	35.7	82.87	73.25	85.21	47.14	60.86	41.58	36.15	31.7	26.5	53.08	38.97	36.03	34.05	29.37	25.86	28.5	25.24	38.03	82.32	80.52	25.14	47.45	49.22	52.56	68.43	59.18	0.24	63.35	46.45	39.65	38.56	51.12	49.05	53.1	52.06	50.61	57.76	44.05
FvH4_1g09020	gene12534			151.4	130.64	132.72	81.2	86.52	91.17	115.87	114.85	137.51	123.84	155.56	152.09	180.07	189.01	211.89	217.56	223.55	161.78	177.51	219.33	208.05	221.29	207.11	184.87	257.99	211.93	82.84	90.28	35.21	99.94	94.96	93.08	181.85	161.66	0.83	162.47	42.39	141.97	103.19	141.32	197.44	211.07	169.29	127.26	150.43	133.52
FvH4_1g09021	gene12535	CPR30	F-box and associated interaction domains-containing protein	0.03	0	0	0.48	5.43	1.98	1.58	1.01	0.04	0.03	0.15	0.21	0	0	0	0	0.03	0	0	0	0	0.02	0.03	0.16	0.01	0.29	0	0	0	0.63	0.8	1.23	0	0	0.19	0.28	0.04	0.81	0.51	0	0.03	0.04	0.03	0.09	0.01	0.02
FvH4_1g09030	gene12536		Leucine-rich repeat protein kinase family protein	0	0.02	0.02	0	0.94	0.35	0.2	52.88	0.08	0.02	0.01	0	0.01	0.03	0	0	0	0.01	0.04	0.07	0.04	0.03	0	0	0	0	0	0	0	0	0.01	0	0	0.07	275.52	0.05	0.17	0.08	9.57	0	0.04	0.02	0.09	0	0.01	0
FvH4_1g09040	gene12537	LHCA2*1,LHCA6	photosystem I light harvesting complex gene 6	0.56	0.42	1.98	1.03	11.37	3.96	52.15	1.65	1.17	0.58	0.53	1.63	0.12	0.37	0.15	0.21	0.28	0.11	0.09	0.07	0	0.13	0.11	0.01	0.51	0.02	0	0	0	0.1	0.04	0.08	30.55	1.82	0.08	0.44	53.13	0.38	0.18	4.49	3.65	4.79	7.96	7.11	0.34	0.02
FvH4_1g09050	gene12538		Pectin lyase-like superfamily protein	31.9	34.32	36.6	46.22	45.81	42.99	159.61	48.62	40.93	40.64	44.97	43.5	30.5	22.82	16.44	18.29	18.9	28.99	30.64	32.64	31.86	36.98	27.25	31.72	26.89	31.06	19.54	30.03	21.56	40.99	47.83	39.77	36.23	42.41	1.06	42	23.86	44.36	30.43	48.91	151.48	295.12	359.54	218.28	59.22	28.01
FvH4_1g09070	gene12541	JAZ1,TIFY10A	jasmonate-zim-domain protein 1	107.26	107.32	87.5	90.51	338.89	140.41	189.18	24.97	89.65	91.66	62.13	63.17	24.53	58.56	88.25	46.28	34.5	22.87	79.01	67.36	68.2	45.02	72.01	21.45	77.72	28.96	38.76	54.82	46.9	41.14	66.6	60.52	205.95	325.24	0.19	51.13	81.94	91.23	90.11	429.33	86.99	91.15	123.11	91.34	37.23	277.54
FvH4_1g09080	gene12909	UBP1B	oligouridylate binding protein 1B	118.08	110.6	129.62	179.9	196.35	159.38	146.12	90.54	206.14	209.95	191.74	109.5	98.09	94.1	76.54	73.53	67.67	92.89	87.41	78.37	85.35	71.11	57.61	28.15	56.25	32.55	72.06	124.85	43.14	67.71	68.97	54.37	122.73	105.9	43.48	68.72	85.97	253.48	196.06	110.85	82.93	81.14	87.13	87.12	71.93	60.2
FvH4_1g09090	gene12910		Protein of unknown function (DUF581)	54.38	18.58	50.27	6.38	4.48	7.54	11.6	16.35	18.54	16.62	35.05	33.33	93.1	67.73	23.12	19.02	14.98	124.93	150.62	75.3	65.3	82.25	21.23	29.18	22.6	50.12	0.2	0.24	0.15	7.52	6.21	41.34	62.72	25.32	0.21	25.38	4.9	140.59	116.52	28.66	57.45	28.23	21.46	28.03	25.43	19.29
FvH4_1g09100	gene12911	AtHip1,HIP1	HSP70-interacting protein 1	0	0	0.07	0	0.18	0	0	0	0	0	0	0	0	0.21	0	0	0	0	0.12	0	0	0	14.37	1.97	0	2.7	0	0	0	0	0	0	0.17	0.12	0	0	0	0	0	0	0	0	0	0	0	0
FvH4_1g09110	gene12913		disease resistance protein (TIR-NBS-LRR class), putative	16.24	6.84	15.19	5.72	6.02	7.98	3.02	4.95	12.33	12.96	11.62	7.33	25.12	13.11	6.73	5.65	4.59	20.18	14.95	13.38	7.41	8.59	2.8	1.9	4.65	1.84	0.16	1.52	1.14	5.08	5.66	8.04	11.57	8.5	0.68	6.33	4.5	4.37	6.07	18.38	12.11	8.49	7.96	9.63	8.3	3.35
FvH4_1g09120	gene12914	BGAL7	beta-galactosidase 7	0.01	0.02	0.05	0.04	225.39	647.83	404.1	5.82	0.1	0.01	0.02	0.03	0.04	0.07	0.04	0.08	0.02	0.05	0.05	0.23	0.15	0.1	0	0.03	0.03	0.02	0	0.01	0.03	0.02	0.12	0.26	0.06	0.12	0.59	0.03	0.29	0.01	0.06	0.16	0.1	0.22	0.32	0.23	0.04	0.02
FvH4_1g09130	gene12915			41.17	54.07	48.56	49.82	40.52	40.84	46.98	50.97	60.14	58.08	59.81	42.71	31.09	23.58	16.51	16.35	15.85	22.91	19.44	23.81	22.12	18.22	20.88	20.02	21.56	24.43	71.4	69.9	43.47	33.79	43.95	29.71	47.73	44.06	5.53	36.16	35.1	46.78	30.73	33.43	34.61	34.39	29.76	25.62	42.91	28.85
FvH4_1g09140	gene12916		P-loop containing nucleoside triphosphate hydrolases superfamily protein	10.3	9.54	12.74	20.57	11.28	14.92	15.85	19.91	18.73	16.56	14.32	9.5	12.89	13.94	9.93	11.47	11.74	14.75	12.59	8.36	10.59	13.43	10.41	10.39	8.96	10.84	9.01	14.47	4.81	14.06	10.08	8.63	10.97	10.43	30.69	13.83	12.15	8.34	7.47	10.11	10.05	6.26	6.17	8.63	12.69	10.69
FvH4_1g09150	gene12917	ARF11,ARF19,IAA22	auxin response factor 19	12.64	6.06	10.75	8.17	7.12	9.36	12.36	14.71	14.81	14.39	14.44	26.14	31.4	30.26	25.3	24.99	30.75	17.8	35.13	34.62	44.79	51.57	16.64	9.27	8.28	7.4	1.13	5.11	2.83	25.27	15.26	22.16	28.44	21.63	0.34	29.08	24.99	147.36	80.91	20.76	25.09	28.07	32.69	34.43	26.23	15.84
FvH4_1g09160	gene12918	ATCPN21,CHCPN10,CPN10,CPN20,CPN21	chaperonin 20	275.67	318.51	311.99	330.35	179.33	186.57	216.39	89.7	307.22	269.2	229.42	172.69	198.84	218.19	256.83	233.35	286.88	256.86	184.93	195.26	185.01	168.15	178.23	148.93	207.98	181.29	551.29	528.71	111.47	140.19	123.01	78.24	336.62	160.98	0.37	123.54	402.44	46.41	35.24	172.87	149.6	119.76	108.13	132.09	143.78	118.79
FvH4_1g09180	gene12919		Integrase-type DNA-binding superfamily protein	121.08	26.48	26.77	42.83	9.38	15.85	14.12	7.9	20.19	34.49	1.01	166.64	14.93	6.69	6.7	2.06	2.47	36.42	57.73	40.73	0.82	1.4	62.9	70.18	76.6	31.79	2.34	0.49	0.35	5.38	6.64	3.59	0.22	355.65	0.05	68.99	8.74	16.34	2.36	614.87	211.11	96.87	114.31	100.78	0.11	0.4
FvH4_1g09190	gene12920	BGAL7	beta-galactosidase 7	0	0.07	0.02	0.12	64.5	230.67	155.75	3.52	0.04	0.02	0.13	0.14	0.12	0.02	0.04	0.04	0.03	0.05	0.11	0.21	0.13	0.11	0.02	0.08	0.02	0	0	0.03	0	0.11	0.12	0.46	0.29	0.22	0.12	0.17	0.1	0.34	0.28	0.1	0.45	1.22	1.68	2.28	0.09	0.07
FvH4_1g09200	gene12921	ATKAS2,FAB1,KAS2	fatty acid biosynthesis 1	47.75	28.6	43.5	38.16	33.28	58.88	47.48	23.72	52.45	40.5	47.67	23.98	33.03	26.44	20.72	18.47	17.72	31.35	29.32	21.55	19.78	20.32	17.23	61.63	12.82	76.49	42.17	171.59	113.73	41.08	68.63	54.14	43.48	33.52	0.15	29.79	34.2	17.08	12.15	36.66	36.43	27.36	29.93	41.31	36.25	33.5
FvH4_1g09210	gene12922		ARM repeat superfamily protein	50.79	31.23	44.55	69.44	57.78	49.19	56.36	48.27	70.39	69.53	68.38	39.93	46.51	48.78	36.53	36.45	43.23	47.32	52.1	43.94	45.46	48.57	27.56	10.74	23.38	12.99	8.24	48.84	11.49	53.16	41.43	25.91	41.6	44.31	2.53	52.47	33.17	18.33	17.44	67.6	54.69	57.02	56.94	49.43	75.72	35.14
FvH4_1g09220	gene12923		Plant invertase/pectin methylesterase inhibitor superfamily protein	32.35	80.14	40.28	82.18	125.03	93.75	55.83	4.27	75.06	116.55	81.49	136.5	242.49	434.91	346.37	320.39	135.63	300.04	199.06	603.98	472.91	240.71	325.12	6.01	222.38	11.44	43.63	37.07	4.43	8.79	9.67	1.85	282.47	92.1	0.05	58.36	4.66	7.51	1.8	72.44	59.9	39.79	33.55	5.98	11.41	1.01
FvH4_1g09230	gene12924			0.8	1.03	0.94	2.32	4.47	6.45	3.52	26.01	0.74	3	4.31	9.49	5.63	5.32	5.05	4.68	3.2	11.02	3.64	5.81	4.03	1.17	6.65	0.34	4.49	0.3	0.92	11.04	21.42	11.92	15.51	25.4	15.82	0.74	6.09	11.06	7.32	2.66	14.39	6.09	18.04	16.87	17.56	14.53	12.3	18.09
FvH4_1g09240	gene12925	FMO1	flavin-dependent monooxygenase 1	0.05	0.02	0.05	0.03	0.13	0.09	0.11	0	0.05	0.03	0.08	0	0.14	0.04	0.02	0	0	0.04	0.03	0	0	0	0	0.01	0	0.02	0	0.02	0.02	0.12	0.02	0.06	0.14	0.13	0	0.06	0.05	0	0	0.04	0.03	0.03	0.02	0	0.37	186.8
FvH4_1g09250	gene12926	ATPRX,Q	Thioredoxin superfamily protein	34.45	34.73	47.69	31.08	37.81	38.41	22.24	2.37	43.08	36.41	50.44	23.82	51.78	61.07	78.93	48.03	46.52	45.75	73.18	68.8	42.09	21.14	27.73	6.05	28.01	8.17	8.37	25.29	32.78	7.81	7.81	11.11	130.47	46.39	0.05	46.37	128.49	7.02	2.9	42.13	40.89	22.96	18.29	17.72	3.68	0.58
FvH4_1g09251	gene35329		BED zinc finger ;hAT family dimerisation domain	13.51	11.07	13.44	8.36	8.92	10.29	5.01	8	8.69	7.38	11.37	6.97	7.19	2.21	1.6	2.41	2.6	4.37	2.37	0.89	2.32	2.89	3.96	1.58	2.5	1.97	0.36	2.97	2.52	4.88	8.07	3.05	20.36	9.43	0.23	10.45	3.18	4	3.5	7.83	7.79	4.73	6.03	5.1	12.18	4.98
FvH4_1g09260	gene12927			100.07	105.91	75.96	50.55	41.97	50.36	47.57	21.59	53.75	66.66	67.55	40.24	69.32	72.44	53.28	49.61	19.31	60.57	90.94	55.55	63.53	25.68	29.61	21.16	30.16	23.77	62.65	38.09	11.63	27.45	23.82	19.48	43.59	58.81	0.1	50.42	47.04	15.66	12.51	39.48	38.51	19.98	19.01	25.75	69.72	39.3
FvH4_1g09270	gene12928		Riboflavin synthase-like superfamily protein	0.08	0.02	0.08	28.33	47.77	0.34	1.21	0.09	0.31	0.58	0.18	0.09	0.13	0.06	0.07	0.15	0.06	0.07	0.05	0.1	0.02	0.02	0.17	0.09	0.18	0.04	0.05	0	7.51	16.67	10.49	2.6	0.15	0.48	0	3.19	0.29	0.08	0.07	6.04	32.11	54.01	50.34	19.91	3.92	0.44
FvH4_1g09280	gene12929		SAUR-like auxin-responsive protein family	0	0.13	0.72	0	1.12	2.82	25.26	527.27	0.29	0.16	0.1	0.39	0.2	0.4	0.19	0.15	0.04	0.1	0.44	0.65	0.24	0.29	1.1	0.51	0.11	0.56	3.16	4.6	17.27	25.33	9.12	12.03	1.81	0.46	3743.72	4.52	2.23	3.07	89.68	0.05	0.85	1.81	2.24	3.24	9.61	1.44
FvH4_1g09290	gene12930		Pectin lyase-like superfamily protein	0.1	0.04	0.01	0	0.24	0.78	6.57	10.18	0.05	0.06	0.11	0.92	0.05	0.02	0.05	0	0.02	0.03	0	0.02	0	0.02	0.2	0.08	0.16	0.01	0.04	0.6	0	0.24	9.84	2.14	0	0.37	5.97	0.13	0	2.23	5.11	0.08	0	0	2	0.4	0	0
FvH4_1g09300	gene12931		SAUR-like auxin-responsive protein family	116.12	13.67	6.12	1.59	3.09	1.07	1.97	0.56	4.35	3.48	12.33	27.74	5.81	8.76	2.17	1.44	72.15	0.8	1.59	0.29	0	0.11	45.83	1422.56	4.29	1389.69	1.31	1.41	0.1	1.63	0.82	1.24	4.75	5.15	0	15.62	6.53	584.44	256.23	20.88	51.04	21.01	10.31	7.88	25.82	3.09
FvH4_1g09310	gene12932		alpha/beta-Hydrolases superfamily protein	7.34	4.25	6.87	6.98	8.68	7.85	10.5	13.08	7.09	8.65	9.03	6.22	8.63	12.1	6.6	6.67	9.81	9.9	14.74	7.13	7.35	9.77	5.2	16.74	2.98	11.22	0.56	6.93	5.21	6.38	5.82	8.86	9.99	5.25	8.47	7.56	10.91	6.55	5.47	8.49	10.22	11.63	12.27	13.03	3.16	1
FvH4_1g09320	gene12933		Plant invertase/pectin methylesterase inhibitor superfamily	1.2	0.85	1.04	1.44	1.34	0.95	1.02	0.51	0.84	0.74	0.86	0.25	0.71	0.32	0	0	0	0.26	0.29	0.16	0.14	0.12	0.07	0.07	0.04	0	0	0.82	0.11	0.99	0.65	0.19	0.53	1.12	0	1.44	0.11	0.22	0.08	1.13	0.84	0.48	0.18	0.31	0.19	0.12
FvH4_1g09330	gene38873	ANAC087	Arabidopsis NAC domain containing protein 87	14.92	8.92	20.29	9.59	18.8	5.77	6.05	3.05	21.15	11.71	18.81	5.3	22.37	4.25	1.03	0.6	0.24	10.88	4.27	1.62	1.29	0.91	0.65	0.2	0.95	0.31	5.82	12.39	2.23	5.52	4.59	2.54	8.74	11.81	0.03	11.43	2.2	2.81	3.69	5.32	7.34	4.5	3.39	3.1	8.09	4.02
FvH4_1g09331	gene12935		F-box/RNI-like/FBD-like domains-containing protein	0	0	0	0	8.8	7.66	2.43	2.39	0.03	0	0	0.03	0.04	0	0	0	0	0	0	0	0	0	0.02	0	0	0.02	0	0	0	0.03	0	0.02	0	0	0.11	0.02	0	0.24	0.57	0	0	0	0	0.01	0	0
FvH4_1g09332	gene12936	ATHMA1,HMA1	heavy metal atpase 1	0	0	0	0	0	0	0	0	0	0	0	0	0	0	0	0	0	0	0	0	0	0	0.81	0	0	0.46	0	0	0	0	0	0	0	0	0	0	0	0	0	0	0	0	0	0	0	0
FvH4_1g09350	gene12938		Subtilisin-like serine endopeptidase family protein	0	0.3	0.03	0	0.08	0	0	0	0.04	0	0	0.09	0.26	0.52	0.68	0.15	0	0.19	0.26	0.17	0.16	0	0	0	0.09	0	0	0	0	0	0	0	0.08	0	0	0	0	0.05	0.18	0	0.06	0	0	0	0.36	0
FvH4_1g09360	gene12940	ATSUS4,SUS4	sucrose synthase 4	367.63	365.23	313.12	271.91	265.4	181.96	465.38	161.86	374.54	434.05	729.35	758.55	633.92	942.41	1313.52	731.19	439.93	712.03	572.31	618.57	523.52	241.25	194.52	33.38	250.14	30.18	552.49	452.42	45.34	772.62	587.63	272.94	546.4	575.68	0.76	685.99	119.25	257.8	139.84	1124.77	2840.41	3724.26	2003.55	493.6	513.73	465.24
FvH4_1g09370	gene12941		Late embryogenesis abundant (LEA) hydroxyproline-rich glycoprotein family	0	0	0	0.05	0.3	0.57	0.16	0	0.03	0.03	0.05	0.65	0	0	0	0	0	0.05	0	0.04	0	0	0.02	0	0	0	0.15	0	0	0.12	0.09	0.05	0.17	0.12	0	0.04	0	0	0	0.05	0.2	0.19	0.3	0.13	0.06	0.08
FvH4_1g09380	gene12943	ATNACK2,NACK2,TES	ATP binding microtubule motor family protein	12.51	8.13	13.52	19.33	13.73	7.32	9.43	3.92	23.83	20.24	20.36	7.68	7.05	2.8	1.03	0.69	0.42	3.96	1.17	1.08	0.57	0.45	0.19	0.1	0.33	0.12	2.99	15.85	4.56	10.55	7.68	3.26	10.35	8.78	1.51	5.55	1.66	1.55	1.13	8.71	5.87	4.78	4.39	2.3	4.41	2.48
FvH4_1g09390	gene12944	ATTIF3K1,EIF3K,TIF3K1	eukaryotic translation initiation factor 3K	231.22	237.31	241.97	262.11	112.44	130.33	174.05	113.39	211.76	205.52	215.08	139.29	166.19	188.84	181.06	172.65	159.51	175.9	148.9	136.76	142.09	142.83	181.85	159.91	196.85	180.02	447.9	291.72	66.38	174.39	137.78	94.16	117.5	154.39	0.88	158.15	79.59	70.83	71.96	138.83	148.15	102.32	86.2	90.06	122.07	132.17
FvH4_1g09400	gene12945		Phosphoinositide phosphatase family protein	27.25	17.92	26.41	39.18	42.4	49.08	59.57	83.97	34.5	33.12	36.86	40.77	48.05	59.15	60.25	45.76	65.54	40.8	64.32	63.28	63.55	71.42	40.33	28.31	41.5	28.31	4.62	24.02	11.71	41.4	40.31	49.02	56.96	33.95	54.55	41.6	34.51	95.25	266.61	45.47	56.48	61.35	60.97	54.92	41.27	33.07
FvH4_1g09410	gene35331	CYCA1;1	Cyclin A1;1	0	0	0	0	3.09	0	0	0	0.02	0.02	0	0.03	0	0	0	0.03	0	0	0	0	0	0	0	0	0	0	0	0	0	0	0	0	0	0	0	0	0.09	0	0.32	0	0	0	0	0	0.02	0
FvH4_1g09420	gene12947		RING/U-box superfamily protein	0	0	0.02	0.03	0.63	3.47	4.7	0.61	0.02	0.02	0	0.06	0	0	0	0	0	0	0	0	0	0	0	0	0	0.01	0	0	0	0.04	0	0	0	0	0	0.05	0	0	0.44	0	0	0	0	0.02	0.02	0.01
FvH4_1g09430	gene12948	GLIP5	GDSL-motif lipase 5	0.01	0	0.1	0.07	0.06	0.15	0.96	0.06	0.02	0	0.07	0.14	0.08	0	0	0.02	0	0	0.02	0	0	0	0.02	0	0.01	0	0.04	0.03	0	0.35	0.05	0	0.09	0.09	0	0.04	0.07	0	20.18	0.05	0.02	0	0	0.09	0.08	0.06
FvH4_1g09440	gene12949	SMU2	RED family protein	22.17	14.42	25.14	42.75	31.19	34.02	31.26	24.75	39.43	35.03	38.48	21.79	26.8	23.64	20.29	15.76	18.4	21.59	21.91	19.73	18.8	17.76	11.96	13.86	11.05	13.77	2.07	20.09	8.25	25.47	28.41	25.13	30.48	22.75	3.72	25.73	22	28.23	40.69	23.04	22.9	20.98	22.65	22.98	19.9	18.46
FvH4_1g09450	gene12950		RING/FYVE/PHD-type zinc finger family protein	18.93	23.22	22.42	24.06	46.2	36.27	34.81	33.4	26.17	27.27	31.9	28.93	23.02	19.22	22.66	21.63	26.06	18.1	27.58	29.47	27.38	32.04	18.37	18.98	18.28	19.02	10.38	12.78	11.36	32.21	38.52	39.38	28.98	28.94	9.19	29.47	32.1	39.08	70.83	22.56	27.46	39.14	52.56	51.75	29.35	21.29
FvH4_1g09451	gene12951		RING/U-box superfamily protein	0	0.03	0.01	0.03	7.26	11.08	9.39	1.31	0	0	0.05	0.05	0	0	0	0	0	0	0	0	0	0	0.01	0	0	0.01	0	0	0	0.1	0	0	0	0	0.03	0.04	0	0	0	0	0	0	0	0.02	0	0
FvH4_1g09452	gene12952		RING/U-box superfamily protein	0	0	0	0.01	3.57	0.62	0.07	0.02	0	0	0.06	0.06	0	0	0	0	0	0	0	0	0	0	0	0	0	0.01	0	0	0	0	0	0	0.02	0	0	0	0.1	0	0	0	0	0	0	0	0.13	0.09
FvH4_1g09453	gene12953		C2 calcium/lipid-binding plant phosphoribosyltransferase family protein	12.8	14.8	19.03	15.16	7.8	6.19	0.94	0.09	28.85	27.89	21.23	12.96	9.36	2.67	0.8	0.17	0.14	3.77	0.87	0.77	0.36	0.32	0.15	0.02	0.05	0.03	15.82	25.17	2.7	2.48	3.52	0.23	12.06	15.68	0	6.28	0.6	0.9	0.06	14.28	5.39	0.62	0.68	0.33	7.76	2.08
FvH4_1g09454	gene12954		RING/U-box superfamily protein	5.02	6.43	7.93	10.43	8.9	6.63	6.91	3.31	11.61	9.1	8.03	5.05	6.17	7.65	5.62	5.67	4.9	5.41	6.16	7.07	5.87	5.96	3.43	1.98	3.79	2.47	1.46	1.41	1.61	6.68	5.73	4.19	3.88	7.47	0.03	8.04	1.75	2.47	0.8	5.44	6.59	6.34	5.93	4.06	3.73	1.2
FvH4_1g09490	gene12955		RING/U-box superfamily protein	0	0	0.01	1.76	1.53	4.64	7.57	3.77	0	0	0.03	0.04	0.03	0.02	0.03	0	0	0	0	0	0.02	0	0	0	0	0	0.05	0	0	1.06	0.27	0.06	0.03	0.12	0.77	0.43	0	0.02	0	0	0.03	0.24	0.06	0.02	0	0
FvH4_1g09500	gene12956		RING/U-box superfamily protein	0	0.04	0.02	0.06	0.19	1.22	2.82	0.52	0.09	0.02	0.04	0.02	0	0	0	0	0	0	0	0	0	0	0	0	0	0	0.06	0.04	0	0	0	0	0	0	0.11	0	0	0.03	0	0	0	0	0	0	14.94	14.95
FvH4_1g09510	gene12957		RING/U-box superfamily protein	0	0	0	0	8.85	23.71	2.41	0.13	0	0	0	0.02	0	0	0	0	0	0	0	0	0	0	0	0	0	0	0	0	0	0	0	0	0	0	0	0	0	0	0	0	0	0	0	0	0.02	0
FvH4_1g09511	gene35332		RING/U-box superfamily protein	0	0	0	0.02	0.57	1.33	5.19	1.04	0	0	0	0.02	0	0	0.03	0	0	0	0	0	0	0	0	0	0	0	0.06	0	0	1.26	0.1	0	0	0.03	0	0.85	0	0	0	0	0	0.09	0	0	0	0
FvH4_1g09520	gene35333	LRL3	LJRHL1-like 3	0.01	0.09	0.02	0.14	0.11	0.11	38.7	5.26	0.08	0.26	0.69	0.08	0.27	0.26	0.25	0.34	0.12	0.15	0.54	0.62	0.69	0.56	0.3	0.14	0.24	0.16	4.3	0.15	0.17	9.69	1.86	0.07	0.26	0.07	0.07	0.18	0.06	0.04	0.13	0.61	1.03	1.24	0.64	0.43	0.17	0.03
FvH4_1g09530	gene12959	FAB1B	phosphatidylinositol-4-phosphate 5-kinase family protein	16.97	16.41	24.7	26.36	38.99	43.06	42.69	38.54	25.35	22.83	29.41	23.38	31.93	37.85	26.92	22.36	27.28	34.51	44.68	31.85	30.18	37.21	16.44	7.68	13.34	6.95	4	28.46	23.88	25.36	24.57	29.49	33.87	24.26	8.17	30.87	34.81	36.33	42.28	25.89	33.48	35.45	34.7	33.1	21.65	13.65
FvH4_1g09540	gene12960		sec34-like family protein	23.17	15.3	24.86	43.39	35.68	35.94	39.15	47.06	42.68	39.83	47.67	28.64	39.45	45.96	38.77	29.19	26.96	35.3	37.99	32.91	28.49	27.17	20.68	13.6	17.99	13.93	3.96	29.1	9.15	27.2	26.78	14.99	45.88	36.76	0.81	35.76	12.13	18.03	14.86	39.56	40.98	30.17	23.23	14.87	27.46	24.47
FvH4_1g09550	gene12961	ATRAD51,RAD51	RAS associated with diabetes protein 51	18.21	20.19	24.18	34.18	38.91	18.15	23.18	13.8	31.41	32.09	32.76	18.92	17.14	15.87	12.61	11.18	9.11	16.99	15.28	13.15	11.9	10.83	10.31	7.65	9.93	9.29	18.23	29.41	12.18	18.12	16.76	12.11	26.02	28.04	0.96	23.91	19.05	10.55	8.83	16.53	14.65	10.64	9.16	9.34	20.53	10.29
FvH4_1g09560	gene12962		Plant invertase/pectin methylesterase inhibitor superfamily	0.02	0.28	0.22	0.44	0.43	0.09	16.12	0.11	0.92	0.17	0.22	0.14	0.21	5.36	1.79	0.32	0.08	0.19	24.47	3.61	1.5	0.35	0.92	0.29	0.6	0.28	0.06	4.05	0.38	0.12	1.75	0.48	1.44	0	0	0	0.07	0.31	0.07	0.17	2.18	17.96	33.57	20.95	0	0
FvH4_1g09570	gene12963			0	0	0	0.05	0	0	0	0	0	0	0	0	0	0	0	0	0	0	0	0	0	0	0	0	0	0	0	0	0	0	0	0	0	0	0	0	0	0	0	0	0	0	0	0	0	0
FvH4_1g09571	gene12964		Plant invertase/pectin methylesterase inhibitor superfamily	10.82	7.38	12.42	8	5.68	6.36	9.27	312.91	11.86	8.27	8.94	5.27	11.96	5.51	1.62	1.12	1.41	8.44	6.68	3.26	1.75	1.79	1.68	0.77	1.24	0.85	2.64	6.18	4.15	5.66	6.48	4.34	9.15	7.91	3283.41	10.79	6.47	5.26	154.07	6.78	8.4	5.22	4.2	3.4	3.86	2.31
FvH4_1g09580	gene12965		Plant invertase/pectin methylesterase inhibitor superfamily	29.7	13.28	27.79	19.12	17.06	31.48	21.06	3.23	19.06	14.25	11.48	23.18	118.73	63.23	60.09	46.73	27.92	192.79	75.39	118.26	98.76	53.78	39.21	2.22	40.32	2.85	11.21	55.16	80.6	3.65	37.82	27.09	27.77	31.81	0.02	15.36	10.06	1.8	0.81	11.19	10.16	5.93	4.41	4.9	3.97	0.51
FvH4_1g09610	gene12966	ATPME44,PME44	pectin methylesterase 44	9.25	25.24	16.49	30.5	17.12	19.38	56.46	19.5	25.77	15.43	16.53	178.58	17.61	30.33	36.17	25.19	22.54	28.2	12.15	28.12	20.63	22.23	29.77	68.73	35.29	71.48	126.01	130.22	90.22	983.65	276.54	269.05	26.36	429.79	0.26	1047.01	219.91	37.76	14.74	671.46	1120.64	933.79	393.14	127.02	16.75	1.31
FvH4_1g09620	gene38874	atofp11,OFP11	ovate family protein 11	11.92	19.75	23.18	10.42	27.17	12.48	15.17	25.24	8.16	3.2	2.02	11.21	21.55	2.92	6.68	6.46	13.27	11.97	13.45	14.55	13.85	16.4	12.04	13.67	18.71	13.03	2.21	8.27	5.84	24.88	32.16	23.73	3.93	13.91	1.95	29.4	43.78	16.75	46.99	10.04	12.06	21.78	26.97	34.52	32.51	24.4
FvH4_1g09630	gene12967			50.6	47.93	45.71	20.23	18.54	19.54	17.73	21.51	26.14	23.54	33.9	25.02	46.63	33.35	27.3	23.26	23.99	39.43	39.05	30.99	33.79	31.12	32.17	12.57	36.31	15.85	28.19	20.54	11.64	27.84	28.89	18.38	32.41	40.25	9.1	44.09	29.08	28.03	24.07	26.56	27.4	27.04	27.7	24.48	44.99	17.97
FvH4_1g09640	gene12969	LKR,LKR/SDH,SDH	lysine-ketoglutarate reductase/saccharopine dehydrogenase bifunctional enzyme	7.93	9.83	35.22	51.46	135.1	53.61	79.76	193.56	48.52	17.6	20.38	46.81	11.68	18.79	44.44	95.3	160.23	4.44	47.94	82.9	145.4	153.84	69.72	255.52	76.82	271.67	2.5	32.35	33.69	240.45	250.12	245.77	1.86	28.35	1.13	104.98	90.19	92.85	381.35	10.62	25.61	54.15	78.07	107.79	58.94	19.16
FvH4_1g09650	gene35334		Haloacid dehalogenase-like hydrolase (HAD) superfamily protein	28.94	24.93	30.44	26.97	26.2	32.94	34.64	65	35.1	33.99	33.36	22.7	26.72	17.02	13.67	13.79	15.32	18.95	15.4	14.62	13.37	13.42	14.24	15.2	13.87	15.51	24.25	27.44	5.33	25.02	18.01	19.13	17.47	25.01	48.82	26.2	18.06	28.8	24.93	25.39	24.5	20.38	19.1	20.51	12.8	8.09
FvH4_1g09660	gene35335		O-Glycosyl hydrolases family 17 protein	0.13	0.17	0.17	0.19	0.87	0.61	0.3	0.3	0	0.01	0.04	0.32	3.26	2.01	1.78	2.97	0.42	3.42	4.55	7.42	4.11	4.12	1.12	0.73	1.07	0.81	0.26	0.05	0	1.52	0.45	0.07	1.5	0.53	0.1	1.47	0.71	0.21	0.13	0.64	1.1	0.86	0.34	0.19	3.26	1
FvH4_1g09661	gene12971			0.01	0.01	0.04	0.13	1.86	1.85	1.31	0.88	0.02	0	0.03	0.04	0.03	0	0.03	0.02	0	0.05	0.04	0.02	0	0.04	0.03	0.05	0.11	0.02	0	0.06	0	0.07	0.02	0.06	0	0.05	0.19	0.15	0	0	0	0.03	0.19	0.07	0.08	0.06	0	0
FvH4_1g09670	gene12973	ATMIN7,BEN1	HOPM interactor 7	36.8	20.2	37.67	46.61	43.22	42.52	54.37	70.58	43.39	38.7	53.22	34.07	51.8	49.31	40.36	26.92	29.04	43.9	43.82	43.63	37.33	40.25	17.38	8.39	12.17	8.29	4.5	43.35	12.69	46.18	31.64	23.37	60.49	46.1	2.57	52.96	16.74	28.46	23.84	65.79	61.62	54.69	41.66	29.7	48.98	28.44
FvH4_1g09671	gene38875		RING/U-box superfamily protein	19.2	17.95	26.64	28.19	69.92	39.67	46.06	28.21	27.93	32.82	28.74	41.85	28.76	13.04	12.75	12.09	11.73	24.45	17.51	15.96	13.96	15.12	14.05	47.2	13.89	33.2	4.53	8.71	4.31	38.89	43.23	70.72	21.16	29.53	0.57	27.42	45.98	20.76	14.1	63.1	38.4	52.02	68	30.84	28.17	14.32
FvH4_1g09680	gene12974		Ankyrin repeat family protein	21.96	16.46	26.53	29.86	28.13	27.99	38.18	30.03	31.22	25.8	33.69	23.9	29.15	32	48.31	47.42	44.4	23.27	41.92	42.31	44.31	41.05	38.37	37.09	40.74	39.73	10.08	38.4	23.51	23.56	31.49	26.81	23.45	25.88	3.19	28.72	15.58	25.55	27.85	23.96	34.61	30.77	26.59	27.39	45.16	36.12
FvH4_1g09690	gene12975	JAZ12,TIFY3B	jasmonate-zim-domain protein 12	170.95	200.16	234.75	220.29	150.32	120.06	398.62	124.88	349.38	348.9	309.05	372.67	188.23	182.87	163.5	130.36	175.91	141.1	121.9	143.09	113	101.7	212.49	107.03	307.19	116.21	140.09	137.17	89.29	160.95	187.35	149.19	236.63	352.8	0.66	185.52	78.5	248.21	383.07	491.55	359.84	266.64	228.73	219.05	221.36	433.1
FvH4_1g09691	gene38876		hAT dimerisation domain-containing protein	9.24	3.38	6.64	4.17	5.16	4.04	12.68	2.51	6.89	4.55	7.82	4.71	7.18	4.58	2.63	1.85	2.57	5.62	3.67	3.36	1.86	3.14	1.14	0.71	0.82	0.44	0	3.37	1.7	3.34	2.45	1.91	7.07	6.61	0	4.2	2.11	2.33	1.99	15.4	5.31	6.05	4.55	5.5	4.95	2.67
FvH4_1g09700	gene12977	ATPP7,PP7	serine/threonine phosphatase 7	9.95	4.43	8.39	6.71	7.57	6.65	16.03	3.89	10.3	7.86	12.35	6.75	11.48	7.83	4.25	3.13	3.18	8.91	6.25	5.5	3.48	4.16	2.68	1.1	2.34	1.04	0.3	6.11	3.47	5.24	4.59	2.8	11.15	11.75	0.02	7.98	2.84	3.99	3.66	23.05	7.88	8.57	7.57	8.33	7.33	3.38
FvH4_1g09701	gene38877			16	4.78	11.29	9.79	8.55	10.69	22.69	4.46	17.07	11.97	19.12	11.51	17.62	10.28	5.85	4.52	3.53	13.73	10.94	7.81	5.68	6.39	4.61	2.11	4.27	2.43	0.42	5.68	2.85	8.21	5.53	4.02	15.55	18.63	0	14.9	3.18	5.49	6.16	30.46	11.54	9.46	8.56	12.12	12.19	5.61
FvH4_1g09702	gene38878			0	0	0	0	0	0	0	0	0	0	0	0	0	0	0	0	0	0	0	0	0	0	0	0	0	0	0	0	0	0	0	0	0	0	0	0	0	0	0	0	0	0	0	0	0	0
FvH4_1g09703	gene38879			0	0	0	0	0	0	0	0	0	0	0	0.01	0	0	0	0	0	0	0	0	0	0	0	0	0	0	0	0	0	0	0	0	0	0	0	0	0	0	0	0	0	0	0	0	0	0
FvH4_1g09704	gene38880			0	0	0	0	0	0	0	0	0	0	0	0.01	0	0	0	0	0	0	0	0	0	0	0	0	0	0	0	0	0	0	0	0	0	0	0	0	0	0	0	0	0	0	0	0	0	0
FvH4_1g09705	gene38881			0	0	0	0	0	0	0	0	0	0	0	0	0	0	0	0	0	0	0	0	0	0	0	0	0	0	0	0	0	0	0	0	0	0	0	0	0	0	0	0	0	0	0	0	0	0
FvH4_1g09706	gene38882			0	0	0	0	0.04	0	0	0	0	0	0	0	0	0	0	0	0	0	0	0	0	0	0	0	0	0	0	0	0	0	0	0	0	0	0	0	0	0	0	0	0	0	0	0	0	0
FvH4_1g09707	gene38883			0	0	0	0	0	0	0	0	0	0	0	0	0	0	0	0	0	0	0	0	0	0	0	0	0	0	0	0	0	0	0	0	0	0	0	0	0	0	0	0	0	0	0	0	0	0
FvH4_1g09708	gene38884			0	0	0	0	0	0	0	0	0	0	0	0	0	0	0	0	0	0	0	0	0	0	0	0	0	0	0	0	0	0	0	0	0	0	0	0	0	0	0	0	0	0	0	0	0	0
FvH4_1g09709	gene38885			0	0	0	0	0	0	0	0	0	0	0	0	0	0	0	0	0	0	0	0	0	0	0	0	0	0	0	0	0	0	0	0	0	0	0	0	0	0	0	0	0	0	0	0	0	0
FvH4_1g09710	gene38886		DNA/RNA polymerases superfamily protein	0	0	0	0	0	0	0	0	0	0	0.01	0	0	0	0	0	0	0	0	0	0	0	0	0	0	0	0	0	0	0	0	0	0	0	0	0	0	0	0	0	0	0	0	0	0	0
FvH4_1g09711	gene38887			0	0	0	0	0	0	0	0	0	0	0.06	0.01	0	0	0	0	0	0	0	0.02	0	0	0	0	0	0	0	0	0	0	0	0	0	0	0	0	0	0	0	0	0	0	0	0	0	0
FvH4_1g09712	gene35187			0	0	0	0	0	0	0	0	0	0	0.01	0.01	0	0	0	0	0	0	0	0	0.01	0	0	0	0	0	0	0	0	0	0	0	0	0	0	0	0	0	0	0	0	0	0	0	0	0
FvH4_1g09713	gene35188			0	0	0	0	0	0	0	0	0	0	0	0.01	0	0	0	0	0	0	0	0	0	0	0	0	0	0	0	0	0	0	0	0	0	0	0	0	0	0	0	0	0	0	0	0	0	0
FvH4_1g09714	gene35189			0	0	0	0	0	0	0	0	0	0	0.03	0	0	0	0	0	0	0	0	0	0	0	0	0	0	0	0	0	0	0	0	0	0	0	0	0	0	0	0	0	0	0	0	0	0	0
FvH4_1g09715	gene35190			0	0	0	0	0	0	0	0	0	0	0.01	0.01	0	0	0	0	0	0	0	0	0	0	0	0	0	0	0	0	0	0	0	0	0	0	0	0	0.01	0	0	0	0	0	0	0	0	0
FvH4_1g09716	gene38888	DXR,PDE129	1-deoxy-D-xylulose 5-phosphate reductoisomerase	11.81	5.27	7.69	1.51	1.34	1.12	0.79	0.94	1.96	1.73	2.32	0.97	2.32	1.55	1.43	0.67	0.61	1.83	2.09	1.54	1.5	1.41	1.21	0.76	1.37	1.2	0.1	0.65	0.31	1.48	1.71	0.89	2.9	1.37	0	2.03	1.13	1.06	1.3	1.72	1.61	1.28	0.84	1.93	10.73	5.29
FvH4_1g09717	gene38889	DXR,PDE129	1-deoxy-D-xylulose 5-phosphate reductoisomerase	20.26	11.31	13.22	4.18	3.93	4.3	4.56	4.44	4.34	3.86	5.82	2.79	10.6	3	3.07	1.24	2.33	8.37	4.05	3.72	2.48	1.97	2.73	2.33	3.27	3.8	0.4	3.44	0.31	3.56	5.1	3.25	8.27	5.96	0	7.06	2.09	3.73	2.59	2.94	4.91	2.71	2.83	5.66	10.67	4.76
FvH4_1g09718	gene35336		RNA-dependent RNA polymerase family protein	3.76	1.27	0.75	0.24	0.29	0.41	0.13	0.13	0.2	0.25	0.11	0.21	0	0.08	0	0	0	0	0	0	0	0.08	0.04	0	0	0	0.18	0.13	0	0	0.1	0.12	0.14	0.1	0	0.37	0	0.28	0	0.11	0	0.16	0	0.16	0.22	0.09
FvH4_1g09720	gene38890			26.02	12.75	27.9	20.9	13.27	14.9	13.99	15.78	22.37	13.56	20.97	7.34	16.64	6.14	4.56	3.46	3.65	16.98	9.92	6.33	6.62	6.28	6.99	5.07	6.57	7.32	2.25	13.15	3.99	11.95	16.95	12.64	25.76	17.24	5.04	18.08	5.94	11.91	8.24	9.94	11.58	11.85	13.36	12.94	37.6	14.28
FvH4_1g09730	gene38891			36.35	18.01	30.71	9.15	9.98	9.53	7.14	7.17	10.12	7.39	11.86	7.23	12.38	3.53	1.46	1.14	1.32	10.09	4.21	2.82	3.17	3.07	3.84	1.61	4.7	3.75	1.15	6.19	2.27	4.77	7.29	4.75	13.25	9.62	0.43	8.7	4.58	10.28	8.53	7.12	5.55	4.89	4.66	5.43	33.37	14
FvH4_1g09740	gene38892		Protein of unknown function (DUF1278)	0	0	0.16	0.21	0.21	0.49	0.09	0.28	0.14	0.09	0.4	0.23	0.08	0	0	0	0	0.16	0.07	0	0	0	0.03	0	0	0	0	0.38	0.2	0	0.45	0.09	0.39	0.34	0.25	0.46	0.21	0.2	0.23	0.24	0.07	0	0	0.17	0.01	0
FvH4_1g09750	gene35337		ARID/BRIGHT DNA-binding domain-containing protein	20.61	15.29	23.14	36.8	26	23.78	19.28	11.94	32.35	34.02	32.97	17.5	17.94	16.99	11.97	10.77	11.42	18.49	15.1	13.71	12.01	12.42	8.09	7.35	8.51	8.86	4.61	11.63	5.94	16.71	15.52	14.52	19	25.13	6.42	21.8	8.62	8.72	7.58	21.28	17.18	12.9	14.1	13.99	10.62	7.49
FvH4_1g09751	gene12983	FRS5	FAR1-related sequence 5	9.5	5.94	9.48	11.48	11.52	9.42	8.18	4.46	12.74	11.9	11.44	7.38	13.15	8.98	7.33	5.73	7.49	12.51	9.57	7.57	7.05	7.6	5.5	2.45	5.11	2.47	1.15	6.39	2.77	7.21	6.74	5.3	10.16	9.54	0.13	11.72	6.16	4.66	4.58	8.62	8.13	6.52	5	4.54	5.69	3.06
FvH4_1g09760	gene12984		diacylglycerol acyltransferase family	16.38	15.55	27.24	28.73	63.24	105.9	108.38	90.5	33.95	31.12	44.63	89.34	19.31	21.7	17.64	22.01	24.25	17.78	28.35	29.23	29.64	31.49	36.91	68.9	31.75	76.11	10.84	28.68	156.14	73.01	66.83	61.59	26.68	102.35	1.83	82.27	32.65	172.63	62.73	33.89	40.45	32.69	32.99	34.65	30.68	46.13
FvH4_1g09770	gene12985	MSP2	microspore-specific promoter 2	0	0	0.03	0.42	8.64	4.97	6.63	1.93	0.07	0.03	1.52	3.14	0	0.05	0	0	0	0	0	0	0	0	0	0.07	0	0.08	0	0.14	0	0.08	0.74	0.07	0	0.78	0.06	0.1	2.73	3.83	0.06	0	0.11	0.17	0	0	1.26	0.16
FvH4_1g09790	gene12987			14.77	9.89	13.36	16.05	18.72	33.07	19.69	16.78	17.66	16.66	20.1	21.63	37.1	34.7	47.44	43.62	40.85	26.54	31.31	46.34	45.12	36.29	32.42	21.7	34.97	25.16	4.31	4.74	4.24	18.45	15.19	10.98	36.28	23.23	0.04	24.64	74.9	15.88	12.24	19.04	20.39	23.78	25.16	42.25	17.21	7.1
FvH4_1g09800	gene12988	SLP2	subtilisin-like serine protease 2	7.57	6.36	10.28	12.08	8.53	8.94	7.76	5.78	10.53	7.87	13.18	10.4	37.46	21.96	14.02	15.02	12.4	41.47	30.27	31.43	36.51	28.52	13.55	10.52	13.19	12.73	1.43	6.42	1.28	10.16	7.31	6.18	9.72	10.93	0	15.1	4.91	6.38	1.77	13.39	13.87	7.51	4.69	5.38	24.84	4.58
FvH4_1g09810	gene12989			58.41	61.44	51.44	72.45	59.47	53.39	51.29	44.29	50.08	56.95	68.89	61.97	48.14	41.43	44.48	47.37	54.98	41.09	38.68	43.9	45.51	46.83	34.64	57.81	39.65	61.57	22.44	19.71	12.12	47.88	44.98	46.41	62.92	58.71	125.81	50.47	74.04	74.66	132.61	47.95	43.88	46.84	41.88	53.8	50.57	44.66
FvH4_1g09820	gene12990		Concanavalin A-like lectin protein kinase family protein	0.23	0.23	0.2	2.28	0.49	0.65	0.63	0.93	0.38	0.7	0.18	3.29	0.17	0.28	0.14	0.04	0.17	0.01	0.06	0.11	0.03	0.15	0.22	0.21	0.18	0.12	2.13	1.99	0.54	4.66	2.19	1.6	4.75	8.87	0.01	4	38.41	2.12	3.67	51.86	13.56	8.79	6.03	3.34	35.03	51.9
FvH4_1g09830	gene12991		2-oxoglutarate (2OG) and Fe(II)-dependent oxygenase superfamily protein	18.31	8.49	20.18	7.19	14.1	27.9	20.18	74.43	17.56	17.31	18.86	16.77	5.8	13.05	62.05	84.3	166.24	9.85	18.9	90.22	82.14	169.3	132.07	226.34	136.9	295.03	34.21	42.71	4.4	427.35	813.09	1262.92	15.28	11.92	0.1	74.33	2.3	10.29	42.23	7.88	11.84	23.22	59.36	113.18	13.27	7.05
FvH4_1g09831	gene12992	KCBP,PKCBP,ZWI	kinesin-like calmodulin-binding protein (ZWICHEL)	33.87	22.83	50.56	45.37	54.02	55.79	38.88	75.14	80.74	79.33	103.04	49.38	44.35	39.33	35.73	26.98	23.97	38	37.51	33.83	26.21	29.01	13.92	9.16	12.47	10.39	2.64	28.2	8.66	22.78	20.69	20.36	51.56	26.66	63.94	28.85	10.88	64.25	31.27	100.69	91.97	68.97	57.35	32.04	30.52	12.46
FvH4_1g09832	gene38893	CRK8	cysteine-rich RLK (RECEPTOR-like protein kinase) 8	0	0	0	0	0	0	0	0	0	0	0	0	0	0	0	0	0	0	0	0	0	0	0	0	0	0	0	0	0	0	0	0	0	0	0	0	0	0	0	0	0	0	0	0	0	0
FvH4_1g09840	gene12994			0.06	0	0	0	0	0	0	0	0	0	0	0.22	0	0	0	0	0	0	0	0	0	0	0	0	0	0	0	0	0	0	0	0	0	0	0	0	0	0	0.11	0	0	0	0	0	0	0
FvH4_1g09850	gene12995			0	0	0	0	0	0	0	0	0	0	0	0	0	0	0	0	0	0	0	0	0	0	0	0	0	0	0	0	0	0	0	0	0	0	0	0	0	0	0	0	0	0	0	0	0	0
FvH4_1g09860	gene12996		Phospholipid/glycerol acyltransferase family protein	14.95	13.9	15.54	16.1	12.7	14.25	11.56	12.3	16.4	13.73	15.83	10.28	10.73	6.12	4.61	5.8	6.15	10.33	6.17	5.52	5.41	5.98	4.79	6.24	7.03	5.81	9.49	12	3.97	11.37	9.24	5.61	13.66	14.88	0.09	16.93	6.3	6.1	5.63	11.38	10.08	7.66	7.39	6.03	9.51	7.28
FvH4_1g09870	gene12997		Transmembrane proteins 14C	96.06	99.46	102.18	98.34	58.68	67.3	68.22	63.27	90.96	90.73	87.99	68.45	60.32	64.39	61.84	56.99	65.71	58.52	59.03	63.62	55.62	58.89	78.11	81.03	78.24	85.56	121.35	127.33	62.51	53.35	75.17	64.4	51.09	72.11	0.79	69.54	57.83	36.64	37.77	53.24	55.9	40.13	43.78	60.48	57.93	59.66
FvH4_1g09890	gene12998		6-phosphogluconate dehydrogenase family protein	5.04	2.8	3.62	3.71	4.08	3.44	2.74	1.17	4.07	3.45	4.22	2.24	2.46	2.52	1.59	0.86	1.9	2.8	2.69	1.37	1.73	2.54	1.96	0.92	1.05	0.95	1.02	1.95	0.2	2.6	1.67	0.69	4.3	3.23	0	4.07	0.93	0.53	0.36	3.33	2.51	1.95	0.89	1.06	2.95	0.71
FvH4_1g09900	gene12999		Protein of unknown function (DUF604)	0	0.12	0.07	0.65	2.57	0.1	0.05	0.02	1.5	0.16	0.3	0.01	0	0.02	0	0	0	0.04	0	0	0	0	0	0	0	0	0	0	0	0.03	0	0.02	6.41	0.02	0.02	0	0	0.03	0.08	0	0	0	0	0	0	0
FvH4_1g09930	gene38894		RING/U-box superfamily protein	0	0	0	0	0	0	0	0	0.02	0	0	0.01	0	0	0	0	0	0	0	0	0.02	0	0	0	0	0	0	0.03	0	0	0.02	0.03	0	0	0	0	0	0	0	0	0.02	0	0	0	0.01	0
FvH4_1g09940	gene13000	ATPP7,PP7	serine/threonine phosphatase 7	26.3	23.67	33.94	29.55	38.35	51.54	30.68	32.99	33.75	30.64	38.64	32.07	44.52	47.24	44.16	33.74	32.23	46.92	53.22	55.43	51.81	49.43	33.17	24.73	33.84	26.08	12.28	23.2	5.28	33.2	22.29	18.37	32.7	30.51	0.27	37.81	31.39	60.98	56.3	27.39	32.48	27.56	21.94	22.97	48.76	39.95
FvH4_1g09950	gene13001			0	0	0	0.09	0.84	0.89	0.1	0	0.05	0	0.08	0.31	0.08	0.24	0	0.13	0	0	0.47	0.29	0.07	0.16	0.06	0.63	0.04	0.45	0	0	0	2.58	0.68	0.99	0.3	0.49	0	6.05	3	9.47	58.58	0.16	0.43	0.68	0.43	1.22	14.85	56.68
FvH4_1g09960	gene13002	ATNTRA,NTR2,NTRA	NADPH-dependent thioredoxin reductase A	75.69	93.18	87.06	143.65	115.47	169.26	106.59	99.16	104.42	121.8	102.34	127.22	92.27	109.58	85.36	82.18	85.23	99.45	96.44	85.89	92.34	91.29	100.93	85.78	89.72	81.36	136.1	102.88	16.96	95.55	70.47	63.27	90.45	127.44	5.05	110.22	90.4	117.5	169.85	106.72	87.04	61.26	67.85	80.15	80.21	92.83
FvH4_1g09970	gene38895			6.32	8.4	9.35	5.3	11.41	44.07	7.8	10.89	4.9	3.76	4.97	3.38	6.6	4.42	3.74	7.18	10.8	3.32	4.49	4.77	6.61	10.25	9.64	7.86	9.77	9.78	1.36	1.84	1.19	6.08	9.01	4.52	8.96	5.9	1.29	4.65	7.27	4.05	6.34	6.8	6.84	8.1	7.48	10.78	7.33	2.97
FvH4_1g09980	gene13004	HMG1,HMGR1	hydroxy methylglutaryl CoA reductase 1	7.63	10.67	19.63	42.73	31.32	109.49	15.49	93.96	30	13.72	27.44	31.18	13.16	25.99	30.83	21.03	41.46	8.6	7.21	12.55	8.38	20.38	52.37	91.78	61.56	91.88	15.06	13.26	5.68	1.32	1.08	8.33	54.73	116.71	38.34	20.18	9.73	14.43	3.85	10.62	2.99	0.78	0.39	1.37	28.39	9.16
FvH4_1g09981	gene13005		MuDR family transposase	0	0	0	0	0	0	0	0.13	0	0	0.01	0.01	0	0	0	0	0	0	0	0	0	0	0	0	0	0	0	0	0	0	0	0	0	0	1.66	0	0	0	0.18	0	0	0	0	0	0	0
FvH4_1g09982	gene38896			0	0	0	0	0	0	0	0.12	0	0	0	0	0	0	0	0	0	0	0	0	0	0	0	0	0	0	0	0	0	0	0	0	0	0	1.26	0	0	0	0.15	0	0	0	0	0	0	0
FvH4_1g09990	gene35338		RNA-binding (RRM/RBD/RNP motifs) family protein	46.85	37.19	46.97	33.59	45.45	37.7	28.52	30.2	40.93	41.96	56.49	42.36	58.05	41.63	41.16	46.92	50.01	50.66	57.56	59.98	57.72	79.09	43.71	41.41	32.62	43.14	13.93	26.84	19.92	32.65	36.81	38.07	40.76	41.98	0.54	38.14	39.83	38.11	63.88	45.06	49.58	48.37	51.13	63.27	74.56	30.51
FvH4_1g10000	gene35339			13.84	14.31	18.78	21.89	25.75	20.37	19.38	20.67	23.29	22.33	22.48	16.39	14.57	15.87	17.89	14.57	13.56	13.23	18.95	17.37	15.69	16.36	7	3.66	5.4	3.13	3.45	17.93	9.89	17.35	15.53	12.14	18.17	16.8	1.25	20.79	8.5	10.58	9.89	16.06	18.43	17.29	17.99	12.83	12.74	7.87
FvH4_1g10010	gene13007		RNA polymerase I specific transcription initiation factor RRN3 protein	88.37	90.99	93.19	112.59	96.02	74.15	75.31	51.77	126	117.93	110.02	73.51	90.61	97.41	83.28	96.42	101.51	90.57	97.23	87.73	104.71	109.76	76.35	49.53	94.24	64.96	85.49	84.95	27.91	79.4	63.65	57.98	79.26	78.46	0.7	72.73	96.49	47.44	61.74	114.09	83.12	81.73	72.55	71.58	117.11	85.77
FvH4_1g10020	gene13008			0	0	0	0.02	0	0	0	25.47	0	0	0	0	0	0	0	0	0	0	0	0	0	0	0	0	0	0	0	0	0	0.05	0	0	0	0.03	10.47	0	0	0	0	0	0	0	0	0	0	0
FvH4_1g10030	gene13009		F-box family protein	1.35	0.26	0.59	0.06	0.09	0.3	1.4	6.14	0.01	0.05	1.14	2.19	0	2.25	0.57	0.07	0.43	0.04	2.26	0	0.02	0.06	7.74	3.04	0.03	5.93	0.41	0.03	0.06	1.97	0.86	0.48	0	0.42	2.18	1.12	0	0.04	1.33	0.02	0.1	0.19	0.07	0.08	0.01	0.02
FvH4_1g10040	gene13010	RNS3	ribonuclease 3	0	0	0	0.05	0	0.05	0	0.05	0	0	0.09	4.81	0.18	0.29	0	0	0	0	0.29	0	0.04	0	0	0	0	0	0.64	1.37	0	484.29	27.25	3.9	0	29.96	0	651.47	0	0.54	0.08	0.52	5.42	5.71	1.37	0.15	0	0
FvH4_1g10041	gene13011			0	0	0	0.03	0.13	0.06	0.06	0	0	0	0.05	0	0	0	0	0	0	0.1	0	0.04	0	0.1	0	0	0	0	0.08	0	0	0.19	0	0	0	0	0	0.2	0	0	0	0	0	0	0	0	0	0
FvH4_1g10042	gene13012			0	0	0	0	0.11	0	0	0	0	0	0.09	0.04	0	0	0	0	0	0	0	0	0	0	0	0	0	0	0	0	0	0.55	0	0	0	0	0	0.5	0	0	0.08	0	0	0	0	0	0	0
FvH4_1g10043	gene38897			0	0	0	0	0	0	0	0.04	0	0	0	0	0	0	0	0	0	0	0	0	0	0	0	0	0	0	0	0	0	0	0	0	0	0	0	0	0	0	0	0	0	0	0	0	0	0
FvH4_1g10044	gene38898		DNA/RNA polymerases superfamily protein	0	0	0	0	0	0	0	0	0	0	0	0	0	0	0	0	0	0	0	0	0	0	0	0	0	0	0	0	0	0	0	0	0	0	0	0	0	0	0	0	0	0	0	0	0	0
FvH4_1g10045	gene38899		Polynucleotidyl transferase, ribonuclease H-like superfamily protein	0	0	0	0	0	0	0.09	0	0	0	0	0	0	0	0	0	0	0	0	0	0	0	0	0	0	0	0	0	0	0	0	0	0	0	0	0	0	0	0	0	0	0	0	0	0	0
FvH4_1g10046	gene38900		Gag-Pol-related retrotransposon family protein	0	0	0	0	0	0	0	0	0	0	0.04	0	0	0	0	0	0	0	0	0	0	0	0	0	0	0	0	0	0	0	0	0	0	0	0	0	0	0	0	0	0	0	0	0	0	0
FvH4_1g10050	gene13013		F-box family protein	0.01	0	0.02	0	0.03	0.05	0.05	0.21	0	0	0.09	0.07	0	0.13	0.02	0	0.02	0	0.11	0	0	0	0.27	0.08	0	0.17	0	0	0	0	0	0	0	0	0.05	0	0	0	0.02	0	0	0	0	0.02	0	0
FvH4_1g10051	gene13014			0	0	0	0	0	0	0	0.26	0	0	0	0.04	0	0	0	0	0	0	0	0	0	0	0	0	0	0	0	0	0	0	0	0	0	0	0	0	0	0	0	0	0	0	0	0	0.05	0
FvH4_1g10070	gene13015	PIRL4	plant intracellular ras group-related LRR 4	17.85	15.7	17.63	25.21	22.91	16.52	27.5	13.85	18.89	23.86	26.38	25.91	18.4	16.6	16.59	12.14	14.67	14.57	13.81	13.37	12.36	12.16	15.58	12.55	12.41	12.87	4.63	12.98	10.3	11.27	10.72	10.3	21.65	20.77	0.11	17.08	10.49	17.79	10.08	22.08	19.42	15.21	12.61	10.3	15.82	9.94
FvH4_1g10080	gene13016		Homeodomain-like transcriptional regulator	0	0	0	0	0.06	0.05	0.05	0	0	0	0.04	0.06	0.05	0	0	0	0	0	0	0	0	0	0	0	0	0	7.57	0	0	11.58	1.02	0.2	0	0.15	0	1.42	0	0	0	0	0.04	0.73	0.19	0.03	0	0
FvH4_1g10090	gene13017		myb-like transcription factor family protein	0	0	0	0	0.04	0	0	0	0	0	0	0	0	0	0.03	0	0	0	0	0.03	0.02	0	0	0	0	0	12.36	0.32	0	20.05	14.74	0.96	0	0	0	0.59	0	0	0	0	0	1.58	1.39	0.04	0	0
FvH4_1g10100	gene13018			0	0	0	0	0	0	0	0	0	0	0	0	0	0	0	0	0	0	0	0.03	0	0	0	0	0	0	14.53	0.31	0	38.39	15.41	0.18	0	0	0	0.46	0	0	0	0	0	3.15	2.15	0.12	0	0
FvH4_1g10101	gene13019			0	0	0	0	0.05	0	0	0	0	0	0	0	0	0	0	0	0	0	0	0	0	0	0	0	0	0	0.59	0.09	0	1.07	0.97	0.04	0	0	0	0.3	0	0	0	0	0.11	0.17	0.47	0.46	0.01	0
FvH4_1g10110	gene35340	TMT3	tonoplast monosaccharide transporter3	0	0	0	0.01	0.25	2.97	1	181.09	0.01	0.04	0.03	0.08	0	0	0	0	0	0	0	0	0	0	0	0	0	0	0.04	0	0	0.47	0.09	0.07	0	0.03	3.69	0.45	0	0	0.36	0	0.02	0.07	0.07	0.02	0	0
FvH4_1g10120	gene35341	TMT3	tonoplast monosaccharide transporter3	0.4	0.11	0.03	0.09	0.09	0.09	4.24	20.46	0.06	0	0.03	0.13	0.01	0.01	0	0	0	0.01	0.02	0.04	0	0.01	0.01	0.01	0	0.01	4.53	4.08	0.18	18.35	8.04	3.65	0.15	0.24	0.01	1.11	0.15	0.02	0.31	1.45	6.01	17.6	13.13	3.39	0.04	3.66
FvH4_1g10130	gene13021		GTP binding	28.05	19	26.23	35.65	30.18	31.98	34.18	36.74	32.9	27.66	33.42	26.87	34.24	24.92	29.51	30.7	32.16	31.15	33.18	31.77	35.18	33.12	27.31	24.3	28.23	24.38	4.8	15.85	9.67	30.8	35.98	27.8	37.75	31.18	0.5	37.88	23.64	24.35	24.25	25.77	31.74	31.32	30.47	32.94	31.59	24.49
FvH4_1g10140	gene13022		RING/U-box superfamily protein	34.3	53.74	96.06	27.35	109.26	46.82	28.77	28.95	72.52	69.85	65.35	127.13	33.65	51.97	29	19.49	11.14	25	129.64	33.66	23.31	22.65	23.15	7.02	22.84	9.1	9.63	14.3	11.32	34.21	68.32	83.38	63.73	31.27	0.25	29.6	80.22	25.82	133.47	24.11	37.19	41.88	77.31	62.41	20.46	26.86
FvH4_1g10150	gene13023	ATMLO8,MLO8	Seven transmembrane MLO family protein	4.72	5.13	9.77	20.34	48.73	16.04	23.8	17.45	18.81	24.18	25.37	32.13	11.32	9.21	5.78	5.7	5.7	10.63	14.06	11.84	11.47	18.57	13.63	11.95	10.85	11.82	2.78	2.85	3.88	31.79	32.92	19.69	18.37	78.81	0.1	31.65	18.62	28.18	31.21	64.64	26.89	31.43	30.09	35.4	41.91	41.79
FvH4_1g10160	gene13024			89.13	70.75	74.94	81.54	135.53	87.12	67.02	47.66	84.75	73.06	106.85	129.59	88.83	106.95	127.94	130.34	131.41	76.59	119.86	133.31	122.44	122.06	117.21	129.05	112.76	133.28	96.86	288.82	224.27	160.19	256.84	160.39	96.94	105.98	0.18	126.83	146.47	79.79	53.29	74.87	116.3	124.48	126.78	166.69	100.12	73.79
FvH4_1g10180	gene13025		Auxin efflux carrier family protein	5.19	0.26	1.92	4.32	16.89	21.93	9.95	44.93	0.86	2.48	9.34	22.42	69.5	13.51	3.4	2.65	3.42	20.35	2.6	4	3.31	21.41	9.85	31.77	9.56	33.36	2.1	0.58	0.18	171.78	93.62	72.16	5.26	81.58	49.64	130.31	16.8	3.78	44.32	38.01	62.51	23.53	8.44	8.85	6.6	147.3
FvH4_1g10170	gene13026	EMB2763	ribonuclease II family protein	21.83	16.74	28.08	36.51	26.4	30.95	35.41	21.55	34.78	29.64	29.26	18.57	22.42	24.7	18.49	14.71	17.79	23.23	20.41	18.37	16.7	21.73	11.02	6.28	8.86	5.91	6.58	22.89	6.22	21.58	14.4	11.75	23.47	21.1	0.58	23.12	16.83	12.96	10.88	26.8	23.35	19.15	16.41	19.31	23.84	15.46
FvH4_1g10190	gene13027	ATIRE1-2,IRE1-2,IRE1A	Endoribonuclease/protein kinase IRE1-like	21.65	18.07	27.57	34.97	54.46	33.72	28.68	23.2	34.62	32.89	37.94	31.2	24.16	18.37	10.74	12.75	8.65	22.6	26.73	20.62	24.57	24.64	15.23	9.75	13.55	9.63	4.05	17.55	14.83	30.3	37.98	32.81	31.37	44.49	0.85	36.29	29.34	28.88	42.19	42.23	29.2	33.85	34.46	27.86	33.52	35.7
FvH4_1g10191	gene35342	ATGLR3.3,GLR3.3	glutamate receptor 3.3	18.8	8.24	19.01	8.76	16.52	15.97	9.52	1.32	17.17	11.58	17.8	8.66	18.31	3.45	2.11	1.39	1.17	35.75	15.47	17.67	12.7	12.06	2.93	0.36	2.51	0.28	0.34	0.61	0.21	6.92	3.48	2.1	31.53	13.39	0.01	13.73	21.47	1.23	1.07	11.65	11.59	5.96	3.63	6.47	10.9	7.43
FvH4_1g10192	gene35343	ATGLR3.5,GLR3.5,GLR6	glutamate receptor 3.5	0.39	2.37	0.42	1.71	8.39	11.22	9.63	0.52	0.93	2.3	4.7	10.47	0.06	0.06	0	0	0.01	0	0.03	0	0.01	0	0	0	0.01	0.01	0	0.01	0	0.08	0	0	4.06	1.96	0	0.6	0.7	0.94	0.16	3.21	0.12	0.18	0.07	0	0	0.02
FvH4_1g10210	gene35345	ATGLR3.6,GLR3.6	glutamate receptor 3.6	0.01	0.12	0.03	0.03	0.11	0.03	0.04	0.03	0.01	0.01	0.18	1.21	0.57	1.59	0.74	0.36	0.22	1.93	5.56	2.88	1.07	2.24	0.53	0.03	0.26	0.08	0	0.01	0.01	0.33	0.06	0	0.18	0	0.12	0.01	0.09	0	0.06	0.06	0.1	0.07	0.07	0.08	0.33	2.25
FvH4_1g10220	gene13029		Protein phosphatase 2C family protein	16.55	17.75	15.42	10.31	4.47	5.8	3.81	123.93	12.89	10.95	9.16	6.81	14.73	12.06	7.66	4.38	4.84	13.89	7.7	6.05	3.84	3.31	10.84	3.97	10.12	4.86	3.86	2.75	1.62	1.22	1.59	1.02	3.01	6.22	30.64	3.63	4.16	1.87	2.63	6.36	6.39	4.92	3.99	2.96	10.61	4.49
FvH4_1g10230	gene13030	MRPL11	mitochondrial ribosomal protein L11	73.14	70.99	62.48	54.74	21.91	27.63	35.4	13.51	55.1	54.94	37.34	42.8	43.57	39.76	27.48	30.62	30.09	43.75	34.91	24.62	28.8	27.4	22.69	33.54	23.91	37	77.88	62.22	18.16	25.74	35.55	27.82	39.11	42.01	0.06	35.65	22.47	11.89	16.22	33.6	26.54	12.18	15.25	17.17	26.3	19.54
FvH4_1g10240	gene13031		Transmembrane amino acid transporter family protein	24.24	28.26	31.64	35.55	23.07	19.9	45.08	20.5	35.28	40.29	16.38	52.19	35.66	26.29	12.76	13.39	12.05	59.51	47.05	35.11	35.24	45.25	34.12	37.27	21.87	36	14.93	14.04	11.49	27.55	20.41	19.76	17.42	91.29	0.24	34.1	43.77	68.49	97.16	149.01	56.56	72.94	64.68	66.91	41.91	52.08
FvH4_1g10250	gene13032		Protein kinase superfamily protein	30.95	20.53	29.99	41.75	45.28	46.97	84.16	130.72	34.29	30.45	38.52	34.17	59.06	40.92	27.5	24.21	28.34	57.51	55.32	38.24	34.14	35.35	33.03	31.12	27.65	32.91	6.89	21.01	15.39	41.71	48.59	47.07	49.98	41.57	158.3	47.18	36.94	46.36	73.73	42.21	65.84	89.8	99.71	78.85	51.52	45.72
FvH4_1g10260	gene13033			13.91	17.59	18.35	23.93	58.42	45.63	51.69	50.39	19.47	21.97	28.94	36.07	37.47	36.62	40.94	36.95	37.5	45.57	54.97	42.11	40.22	40.51	36.15	39.47	38.88	40.31	4.43	11.58	15.52	39.51	49.71	43.04	30	27.14	20.06	40.39	33.36	59.65	79.06	31.87	47.92	61.58	61.34	50.72	42.12	33.56
FvH4_1g10270	gene13034	ATMLH3,MLH3	MUTL protein homolog 3	8.81	4.08	7.55	5.8	18.24	11.9	11.75	17.53	8.47	4.92	10.43	5.62	10.61	8.15	4.66	3.99	3.97	10.82	10.62	7.42	7.12	8.34	2.58	1.34	1.97	1.62	0.4	4.65	6.67	10.23	11.09	13.1	12.83	7.6	7.29	10.86	13.74	12.82	17.74	9.32	9.18	11.37	13.59	11.21	16.21	8.37
FvH4_1g10271	gene35346		phosphatidylinositolglycan-related	28.59	25.1	30.04	22.12	22.22	24.51	22.45	16.57	27.47	27.55	30.49	20.52	23.93	17.48	11.79	11.48	10.02	18.99	20.81	16.54	13.89	12.57	11.62	8.96	12.63	10.77	14.77	16.85	12.17	12.08	12.11	10.45	18.72	16.51	0.78	15.56	8.83	11.88	7.62	25.93	31.41	27.71	17.87	13.5	15.85	10.06
FvH4_1g10280	gene13035	ATWOX13,HB-4,WOX13	WUSCHEL related homeobox 13	13.92	21.53	23.14	32.38	21.95	17.18	15.58	3.11	30.14	19.17	24.85	17.39	25.65	39.99	28.57	26.88	20.01	16.78	69.56	30.57	26.42	18.49	14.43	16.55	15.09	27.12	0.98	2.33	0.85	8.44	7.49	3.61	22.68	13.24	0.11	14.58	14.8	6.69	29.32	36.81	32.75	31.47	16.64	7.41	42.63	37.46
FvH4_1g10290	gene13036			2.15	2.41	5.42	5.69	4.63	5.38	11.3	20.77	7.49	5.5	7.86	11.46	18.47	11.75	7.62	4.03	3.68	21.55	14.05	9.77	7.11	9.24	5.21	15.93	3.16	15.41	0.18	2.66	0.43	6.58	5.72	5.38	11.73	6.88	0.12	7.67	9.89	28.86	70.04	20.26	13.06	9.91	6.77	6.93	10.6	4.63
FvH4_1g10300	gene13037	DDM2,DMT01,DMT1,MET1,MET2,METI	methyltransferase 1	11.91	11.61	18.32	34.25	12.89	8.14	15.28	5.35	30.05	31.48	17.96	10.99	7.81	6.02	5.16	4.42	5.25	9.42	4.24	6.1	5.04	4.86	1.64	2.29	2.12	2.16	7.71	29.64	7.89	9.11	6.5	3.62	9.59	9.97	2.15	7.46	3.76	2.64	1.48	9.69	5.71	4.81	5.21	4.55	3.85	4.59
FvH4_1g10310	gene13038		Transducin/WD40 repeat-like superfamily protein	5.14	1.78	3.03	4.19	3.81	2.47	3.93	5.94	5.51	5.66	14.26	6.09	4.12	2.55	1.96	1.58	1.28	2.69	1.9	2.7	1.74	3.14	1.13	7.26	0.87	8.58	0.62	6.31	1.06	59.54	81.04	40.97	5.28	13.14	3.12	29.45	9.95	16.65	17.68	8.71	6.38	10.31	20.95	12.86	6.56	2.8
FvH4_1g10320	gene13039		F-box family protein with a domain of unknown function (DUF295)	0	0.04	0.12	0.06	4.83	7.29	4.56	7.32	0.19	0.01	0	0.05	0.05	0.02	0	0	0	0	0	0	0	0	0	0	0	0	0.08	0	0	0.52	0.55	0.17	0.03	0.02	70.28	0.06	0	0.04	1.4	0.03	0.02	0	0.05	0.02	0	0
FvH4_1g10321	gene13040		F-box family protein with a domain of unknown function (DUF295)	0.26	0.26	0.25	0.12	1.43	0.69	0.41	0.43	0.19	0.21	0.27	0.15	0.1	0.07	0.01	0	0	0.12	0.1	0.07	0.01	0.02	0.01	0.01	0.01	0.02	0.02	0.14	0.05	0.33	0.69	0.2	0.23	0.17	0.49	0.28	0.14	0.03	0.08	0.2	0.07	0.11	0.09	0.08	0.03	0.03
FvH4_1g10330	gene13042		Expressed protein	16.43	17.24	15.63	15.38	18.1	21.29	25.47	20.35	17.47	15.5	20.87	13.35	14.98	11.83	6.64	6.65	7.51	11.22	8.78	5.84	4.96	4.7	14.69	8.09	9.93	9.61	22.61	30.72	18.69	13.29	12.6	7.4	18.81	10.65	0.86	9.92	17.45	5.51	4.56	10.85	9.86	8.15	6.96	6.22	17.41	11.51
FvH4_1g10340	gene13043	HMGB3,NFD03,NFD3	high mobility group B3	909.27	919.89	1178.69	1168.77	767.44	788.77	912.12	611.49	1274.72	1169.38	1190.36	667.84	687.26	462.59	320.88	351.42	277.47	521.93	359.87	333.15	343.93	372.08	347.56	370.52	297.17	465.4	223.19	466.39	119.05	542.97	366.29	492.58	730.8	1055.79	254.31	793.17	210.9	466.98	712.83	535.82	514.41	245.63	242.74	665.57	517.7	433.52
FvH4_1g10350	gene13044			67.93	66.89	70.65	55.35	51.98	52.61	52.14	51.24	63.91	57.88	60.36	49.93	47.41	27.23	20.54	22.62	21.62	36.89	29.11	25.86	26.75	28.83	29.99	36.29	31.49	41.26	46.13	40.67	23.64	42.4	44.65	41.57	50.83	62.08	13.89	60.19	35.05	47.81	36.45	44.8	43.32	38.54	41.52	39.22	43.28	34.89
FvH4_1g10351	gene13045			0	0.04	0	0	27.68	2.22	0.32	0	0.02	0	0.08	0	0	0	0	0	0	0	0	0	0	0	0	0	0	0	0	0	0	0	0	0	0	0	0	0	0	0	0	0	0	0	0	0	0	0
FvH4_1g10352	gene38901		MuDR family transposase	0	0	0	0	0	0	0	0	0	0	0	0	0	0	0	0	0	0	0	0	0	0	0	0	0	0	0	0	0	0	0	0	0	0	0	0	0	0	0	0	0	0	0	0	0	0
FvH4_1g10353	gene38902			0	0	0	0	0	0	0	0	0	0	0	0	0	0	0	0	0	0	0	0	0	0	0	0	0	0	0	0	0	0	0	0	0	0	0	0	0	0	0	0	0	0	0	0	0	0
FvH4_1g10354	gene13046		DNAse I-like superfamily protein	0	0	0	0	0	0	0	0	0	0	0	0	0	0	0	0	0	0	0	0	0	0	0	0	0	0	0	0	0	0	0	0	0	0	0	0	0	0	0	0	0	0	0	0	0	0
FvH4_1g10360	gene35191	ATH9,TH9,TRX,H9	thioredoxin H-type 9	0	0	0	0.07	0.04	0.04	0	0.04	0	0	0	0	0.03	0	0	0	0	0	0	0	0	0.02	0.01	0.02	0.01	0.01	0	0.04	0	0	0	0	0	0	0	0	0.04	0	0	0	0.03	0	0	0.02	0	0
FvH4_1g10370	gene13047			21.33	11.41	17.11	10.23	11.5	11.74	10.08	12.86	13.24	10.92	15.44	11.02	13.39	7.26	4.39	4.49	4.98	11.2	10.33	5.49	4.63	7.7	14.72	12.75	8.16	22.53	2.4	7.5	5.76	8.81	10.9	9.49	16.28	13.61	0.09	13.55	8.57	12.22	11.53	7.7	10.07	9.04	6.87	10.3	14.9	7.21
FvH4_1g10380	gene35347		Ankyrin repeat family protein	0.05	0.04	0.03	6.03	4.39	0.11	0.09	0.11	0.09	0.09	0.09	0.13	0.3	0.12	0.09	0.06	0.16	0.34	0.05	0.03	0.03	0.05	0.33	2.7	0.17	3.79	0.08	0.04	0.06	0.67	0.87	0.09	1.49	3.33	0.05	0.5	1.5	0.08	0.23	6.9	1.65	5.1	4.94	3.75	0.02	1.03
FvH4_1g10390	gene13048		Ankyrin repeat family protein	0.06	0.04	0.07	0.01	0.34	0.3	2.15	0.08	0.07	0.04	0	0.13	1.24	1.36	0.37	0.26	0.51	1.4	4.53	1.13	1.11	3.22	5.5	2.03	1.63	4.51	0	0.02	0.02	0.07	0.13	0.57	1.51	2.21	0	0.13	0.67	0.04	0.03	10.93	0.71	1.49	1.37	0.65	0.11	2.26
FvH4_1g10400	gene13049		Ankyrin repeat family protein	3.53	2	1.29	7.57	2.95	2.34	2.43	0.09	1.74	6.6	0.18	4.48	0.86	0.18	0.07	0.05	0.05	1	0.1	0.24	0.02	0.08	1.02	8.12	0.39	8	0.02	0.16	0.11	2.37	0.88	0.37	12.56	140.93	0.05	15.14	0.99	0.35	2.44	74.79	6.17	5.8	3.86	3.08	0.13	0.23
FvH4_1g10401	gene13050		Ankyrin repeat family protein	0.2	0.02	0.08	0.16	0.95	0.93	1.22	1.65	0.07	0.14	0	0.1	0	0	0	0.02	0	0.03	0.03	0.03	0.05	0	0	0.02	0	0.01	0.7	0.32	0.04	0.74	0.2	0.1	0.04	0.68	0.31	0.35	0.04	0.03	0.15	0.09	0	0.21	0.06	0.11	0.05	0.03
FvH4_1g10402	gene38903		Ankyrin repeat family protein	0.07	0.01	0.05	0.02	0.77	0.05	0.09	0.22	0	0.02	0	0	0	0	0	0	0	0.04	0.03	0	0	0	0	0	0	0	0	0	0	0	0	0	0	0.13	0	0	0	0	0	0.04	0	0	0	0.03	0	0.01
FvH4_1g10430	gene13052		Ankyrin repeat family protein	0.09	0.03	0.03	0.61	1.86	8.23	0.29	1.78	0.02	0.09	0.02	0.14	0.2	0.07	0.06	0.01	0.01	0.17	0.02	0.01	0.03	0.01	0.05	0.7	0.03	1.7	0.02	0	0	0.08	0.08	0.01	3.67	3.61	0.1	0.52	0	0.03	0.29	3.35	0.76	1.31	0.85	1.48	0.02	0.2
FvH4_1g10440	gene13053		RNA-binding (RRM/RBD/RNP motifs) family protein	37.37	36.31	38.78	57.86	51.69	54.18	49.4	39.87	53.85	51.67	46.04	41.2	45.41	42.23	39.47	47.58	41.43	45.44	40.92	41.13	40.49	39.27	44.1	35.31	44.23	40.19	25.49	31.53	14.8	46.07	45.34	35.95	43.57	61.54	7.42	50.18	52	44.21	60.18	47.94	39.11	43.64	47.19	47.93	43.83	40.17
FvH4_1g10450	gene13054	AthREP,REP	Rab escort protein	34.31	32.7	38.02	51.83	44.02	59.21	55.11	46.14	47.1	42.54	51.45	37.65	37.33	44.02	53.34	46.86	54.99	36.74	42.61	48.37	48.45	60.23	45.66	32.23	38.69	32.98	21	37.96	28.09	41.48	43.94	37.74	37.45	45.22	0.62	44.57	23.31	35.17	39.53	40.71	42.14	45.13	43.98	45.22	47.15	40.97
FvH4_1g10460	gene13055		RWP-RK domain-containing protein	24	23.98	40.91	34.08	12.69	18.22	25.09	45.22	44.99	31.91	29.6	10.4	21.06	14.74	11.31	9.09	7.77	16.15	8.65	8.78	7.2	5.54	7.56	2.61	8.22	3.51	129.76	188.93	156.67	45.84	76.34	42.98	2.82	18.4	0.03	13.89	1.51	4.29	1.58	10.73	8.62	9.61	12.54	14.9	6.13	1.86
FvH4_1g10461	gene35192			0	0	0	0.21	0.02	0.02	0	1.51	0	0	0.02	0	0	0	0	0	0	0	0	0	0	0	0	0	0	0	0.02	0	0	0.17	0.37	0.18	0	0	3.39	0.01	0	0	0.15	0	0	0.04	0.05	0	0	0
FvH4_1g10470	gene35348		Protein kinase superfamily protein	15.57	8.03	11	16.57	12.67	21.8	11.74	17.29	13.96	12.77	14.53	17.31	22.79	18.29	13.93	11.75	18.34	22.49	22.47	15.7	16.33	17.26	18.88	25.46	16.29	22.48	1.72	4.16	2.67	13.69	14.12	13.02	21.01	37.66	0.05	20.33	20.86	15.92	45.62	32.54	16.45	14.4	13.06	20.06	51.23	34.33
FvH4_1g10471	gene35349		Undecaprenyl pyrophosphate synthetase family protein	1.67	1.55	2.02	2.79	11.44	51.33	2.45	1.23	2.77	2.47	2.77	0.74	1.48	1.1	0.42	0.59	0.66	0.93	0.73	0.34	0.65	0.58	0.7	0.18	0.99	0.15	0.92	0.88	0.31	0.85	1.1	0.18	0.91	1.52	0.06	1.35	0.71	0.16	0.39	1.7	1.03	0.45	0.65	0.44	1.81	0.28
FvH4_1g10480	gene35350		Undecaprenyl pyrophosphate synthetase family protein	0.01	0	0.01	0.01	0	0.06	0.03	0.03	0	0	0	0	0	0.33	0.2	0.08	0.21	0.03	0.54	0.16	0.09	0.12	0.2	0.23	0.2	0.07	0.17	5.91	0.1	0.53	83.74	1.31	0.1	0.04	0	0.15	4.9	0.09	0.18	0	0.07	0.29	21.4	0.3	0.09	0.15
FvH4_1g10490	gene13058	ATSAC1B,ATSAC6,IBS2,SACIB	Phosphoinositide phosphatase family protein	24.33	20.72	27.77	49.45	34.27	36.73	60.43	293.76	33.25	33.9	46.14	31.53	33.86	33.49	32.86	29.09	26.39	30.58	31.09	31.23	31.01	30	21.65	19.13	18.34	21.1	11.13	31.51	13.22	32.27	26.71	26.48	36.93	39.7	44.62	41.38	18.18	42.98	28.27	37.9	44.17	38.3	35.3	30.63	31.42	24.67
FvH4_1g10500	gene13057		Disease resistance-responsive (dirigent-like protein) family protein	3.53	2.98	2.72	1.77	2.19	1.81	1.99	1	3.56	4.74	5.08	4.21	4.84	26.51	17.69	12.17	15.52	7.25	24.09	24.96	16.87	19.87	28.74	17.82	28.15	13.84	36.03	1.63	1.22	73.42	15.43	4.67	56.16	9.03	1.64	53.85	14.08	58.9	9.3	1.65	6.01	13.52	4.83	6.26	7.44	108.22
FvH4_1g10501	gene13059	DSK2	ubiquitin family protein	62.4	62.55	78.9	96.36	76.18	57.75	54.12	34.45	102.97	110.5	127.59	68.21	95.14	107.18	128.16	96.43	105.87	94.6	118.35	116.65	96.49	114	60.96	41.72	49.79	44.44	24.28	54.72	30.88	62.26	52.33	36.78	78.04	83.53	0.13	76.75	16.34	22.79	18.91	72.62	64.47	60.36	49.46	50.32	72.84	31.7
FvH4_1g10510	gene13060		Polynucleotide adenylyltransferase family protein	13.72	9.59	17.38	30.68	16.86	24.69	24.33	24.15	26.64	24.72	25.64	14	20.72	16.66	9.72	9.85	7.81	20.55	14.84	9.28	10.47	10.07	8.53	5.22	7.14	5.11	2.62	21.56	5.12	13.79	12.72	12.69	17.21	14.19	3.5	16.94	14.66	13.28	12.98	18.28	18.21	11.75	11.56	13.15	17.21	15.08
FvH4_1g10520	gene13063	CYCB2;3	Cyclin B2;3	46.47	34.15	42.35	51.28	20.42	14.53	4.88	0.3	62.67	58.25	69.79	22.57	23.37	7.42	2.87	0.92	0.4	12.3	2.64	3	1.34	1.76	0.67	0.17	0.22	0.05	29.12	55.23	3.27	9.64	7.78	0.59	29.13	32.72	0.02	15.92	1.93	4.11	0.27	26.33	16.18	2.9	1.36	1.11	17.33	8.45
FvH4_1g10521	gene35352	ATGRIP,GRIP	Golgi-localized GRIP domain-containing protein	14.78	7.3	12.82	24.41	23.32	17.96	17.43	28.17	21.93	17.12	25.48	15.8	22.7	27.57	22.66	17.2	21.4	21.52	25.47	23.91	22.36	22.81	15.93	10.37	12.31	8.33	0.89	10.64	4	17.61	16.04	15.83	24.54	18.74	15.39	21.33	13.15	17.31	16.43	24.78	24.73	22.38	20.13	16.58	29.02	17.49
FvH4_1g10530	gene35351	PSAT	phosphoserine aminotransferase	64	85.2	68.66	141.54	93.98	73.78	132.31	91.99	88.59	98.54	76.8	133.97	116.79	159.65	153.69	122.99	151.53	109.48	77.42	106.55	87.61	112.69	93.25	34.71	62.85	45.27	184.9	192.92	40.05	46.13	30.68	21.63	115.4	83.18	4	57.26	26.77	515.83	117.14	122.98	167.44	160.87	110.51	66.26	48.32	217.16
FvH4_1g10540	gene35353	ATSERAT3;2,SERAT3;2	serine acetyltransferase 3;2	11.86	15.24	15.07	16.08	16.96	17.06	13.91	22.64	16.47	19.43	21.35	9.93	16.7	11.5	6.13	6.11	8.46	18.05	10.96	7.28	5.68	7.57	7.86	5.44	8.76	6.99	46.88	38.4	19.6	35.48	84.63	31.37	9.83	11.95	9.03	13.38	26.94	7.45	8.63	13.05	13.12	11.75	22.02	12.5	8.72	4.28
FvH4_1g10550	gene13065	IDH-III	isocitrate dehydrogenase III	0	0.15	0.11	2.76	4.95	14.03	28.64	96.14	0.96	1.07	1.02	0.86	0.88	0.81	0.52	0.66	0.93	1.4	0.85	1.12	0.64	1.37	3.08	1.48	1.88	1.93	6.5	3.15	1.86	5.29	3.62	1.23	0.82	1.11	2.31	3	0.64	1.38	1.33	0.76	0.69	0.68	0.68	0.71	2.35	0.89
FvH4_1g10560	gene13066		AMP-dependent synthetase and ligase family protein	1.75	5.04	3.36	4.38	6.2	5.22	5	2.09	2.04	1.51	1.49	3.08	1.24	2.76	2.39	3.51	8.92	1.09	4.84	2.03	3.98	5.97	5.12	5.71	5.34	4.56	1.85	16.81	10.41	8.01	8.11	3.66	2.86	4.5	0.1	4.5	18.1	0.33	0.84	3.66	2.67	2.73	2.62	4.94	8.85	4.12
FvH4_1g10570	gene35354	SSL5,YLS2	Calcium-dependent phosphotriesterase superfamily protein	21.34	28.63	19.48	17.17	16.58	9.53	8.91	4.11	27.78	23.1	26.56	21.23	5.27	3.03	1.92	1.67	3.28	4.07	3.26	1.73	2.39	2.53	4.11	2.07	3.94	2.24	4.24	11.02	4.42	5.93	10.1	4.23	33.68	20.48	1.7	7.81	36.27	10.7	6.25	9.58	5.22	3.31	2.39	2.86	63.42	23.7
FvH4_1g10571	gene13067	ATSSL4,SSL4	strictosidine synthase-like 4	0.11	0.24	0.17	0.03	0.04	0	0.04	0	0.2	0	0	0.05	0	0.02	0	0	0	0	0.03	0	0	0	0	0	0	0	0	0.04	0.04	0	0	0	1.06	0	0	0	0.04	0	0.03	0.13	0	0	0	0	0.04	0.02
FvH4_1g10572	gene35355	SSL5,YLS2	Calcium-dependent phosphotriesterase superfamily protein	0.14	2.17	0.34	0.37	0.63	0.06	4.58	1.65	1.47	0.03	0.08	4.95	0	0.08	0	0	0	0	0.13	0	0	0	0.12	0.03	0	0.03	0.59	0.51	1.11	0.32	0	0	0.87	0.07	0.11	0.04	63.66	11.56	36.66	0.13	0.04	0.04	0.08	0.09	4.75	0.41
FvH4_1g10580	gene35356	AAE1	acyl activating enzyme 1	0	0.03	0.01	0.02	0.43	0.15	0.83	0.15	0.01	0.01	0.12	0.08	0.27	0.17	0.21	0.04	0.15	0.32	0.03	0.11	0.01	0.07	0.62	0.28	0.22	0.1	0	0	0	0.02	0.02	0	9.75	0.05	0	0.01	0.91	0.04	0.39	0.16	0.14	0.2	0.22	0.19	18.62	37.09
FvH4_1g10581	gene13069		AMP-dependent synthetase and ligase family protein	0	0	0.04	0	0.18	0	0.16	0	0.09	0	0	0.07	0.29	0	0.14	0.11	0	0.28	0	0	0	0	0.48	0.05	0.13	0	0	0	0	0	0	0	4.95	0	0.29	0	0.37	0	0.82	0	0.12	0.2	0	0	14.83	40.58
FvH4_1g10590	gene13070		AMP-dependent synthetase and ligase family protein	0	0	0	0	0	0	0	0	0	0	0	0	0.06	0	0	0	0	0.12	0	0	0	0	0.02	0.07	0	0	0	0	0	0	0	0	0.6	0	0	0	0	0	0.18	0	0	0	0	0.09	0.38	0.39
FvH4_1g10640	gene38904	ATHCHIB,B-CHI,CHI-B,HCHIB,PR-3,PR3	basic chitinase	1.38	0.34	0.14	1.07	2.64	0.5	0.65	0.53	1.56	3.39	10.07	3.57	1.17	0.38	0.5	0.11	1.08	2.67	0.15	0.42	0	0.12	3.85	0.54	1.38	0.5	0.07	0	0	1.3	0.13	0.07	37.61	0.49	0.02	0.07	0.65	18.52	5.47	3.12	2.7	1.16	1.04	1.08	0.75	221.63
FvH4_1g10641	gene38905	ATHCHIB,B-CHI,CHI-B,HCHIB,PR-3,PR3	basic chitinase	0	0	0	0	0	0	0	0	0	0	0	0	0	0	0	0	0	0	0	0	0	0	0	0	0	0	0	0	0	0	0	0	0	0	0	0	0	0	0	0	0	0	0	0	0	0
FvH4_1g10642	gene38906	ATHCHIB,B-CHI,CHI-B,HCHIB,PR-3,PR3	basic chitinase	0	0	0	0	0	0	0	0	0	0	0	0	0	0	0	0	0	0	0	0	0	0	0	0	0	0	0	0	0	0	0	0	0	0	0	0	0	0	0	0	0	0	0	0	0	0
FvH4_1g10643	gene38907	ATHCHIB,B-CHI,CHI-B,HCHIB,PR-3,PR3	basic chitinase	0	0	0	0	0	0	0	0	0	0	0	0	0	0	0	0	0	0	0	0	0	0	0	0	0	0	0	0	0	0	0	0	0	0	0	0	0	0	0	0	0	0	0	0	0	0
FvH4_1g10650	gene38908	ATHCHIB,B-CHI,CHI-B,HCHIB,PR-3,PR3	basic chitinase	0	0	0	0	0	0	0	0	0	0	0	0	0	0	0	0	0	0	0	0	0	0	0	0	0	0	0	0	0	0	0	0	0	0	0	0	0	0	0	0	0	0	0	0	0	0
FvH4_1g10660	gene38909	ATHCHIB,B-CHI,CHI-B,HCHIB,PR-3,PR3	basic chitinase	0	0.04	0.03	0.2	0.11	0	0.03	0	0.34	0.1	0.03	0.03	0.03	0	0	0	0	0.06	0.02	0	0	0	0	0	0	0	0	0	0	0	0	0.07	3.17	0	0	0	0.5	0.02	4.26	0	0	0.04	0.03	0	0	0
FvH4_1g10661	gene13072	ATHCHIB,B-CHI,CHI-B,HCHIB,PR-3,PR3	basic chitinase	4.97	0.8	0.68	2.7	12.57	0.45	1.75	1.44	1.42	2.38	4.75	5.13	4.16	3.71	2.61	1.82	15.26	3.32	2.94	3.51	1.42	0.91	56.51	95.29	9.21	33.24	0.1	0.14	3.89	1.44	0.14	0.37	279.61	4.12	1.23	1.32	36.41	1.77	213.44	96.56	17.67	13	5.72	3.49	3.06	670.61
FvH4_1g10670	gene38910			16.35	14.04	12.62	12.24	12.48	12.35	14.11	3.73	9.58	12.28	11.84	8.33	11.36	8.4	5.39	3.85	4.33	15.8	7.9	7.12	5.55	5.67	4.15	2.66	6.24	3.45	16.62	8.22	2.42	5.64	4.13	2.47	6.92	7.08	0.49	11.55	5.44	2.1	1.53	7.01	5.97	2.87	2.68	2.6	6.78	3.48
FvH4_1g10671	gene38911		Tetratricopeptide repeat (TPR)-like superfamily protein	8.65	8.37	8.84	11.05	6.37	7.92	9.16	3.28	9.48	10.76	10.74	5.87	7.89	5.98	4.34	3.35	3.57	8.61	5.46	3.52	4.73	4.44	2.83	1.24	2.52	1.56	5.48	7.62	1.83	5.77	3.07	1.7	6.04	5.42	0.07	4.79	3.07	1.21	1.26	6.08	4.89	2.65	1.9	2.63	4.49	2.75
FvH4_1g10680	gene13074		Arabidopsis protein of unknown function (DUF241)	0	0.02	0	0	0.04	0.04	0	0	0	0	0	0	0	0	0	0	0	0	0	0	0	0	0	0	0	0	0	0	0	0	0	0	0	0	0	0	0.09	0	0	0	0	0	0	0	0.01	0.01
FvH4_1g10690	gene13076		Arabidopsis protein of unknown function (DUF241)	0	0.03	0.09	0.02	0	0	0	0	0.02	0	0	0.02	0	0	0	0	0	0	0	0	0	0	0	0	0	0	0	0	0	0	0	0	0	0	0	0	0.64	0.17	0	0	0	0	0	0	2.37	0.19
FvH4_1g10710	gene13077		Arabidopsis protein of unknown function (DUF241)	0	1.87	1.58	13.69	2.93	0.08	0.04	0	2.08	0.04	0.07	7.15	0.04	0	0	0	0	0	0.03	0	0	0	0	0	0.03	0	0	0	0.09	0.18	0	0	0	0.09	0	0.46	2.23	0.37	6.83	0	0.09	0	0	0.05	2.76	0.14
FvH4_1g10720	gene13078		Arabidopsis protein of unknown function (DUF241)	10.21	1.47	1.99	3.52	5.75	5.47	5.41	0.18	0.72	0.71	3.66	1.54	6.04	4.78	7.2	7.39	7.09	3.79	4.36	6.94	4.37	4.45	5.63	5.09	7.37	9.62	6.69	2.81	5.92	2.2	1.43	1.99	0.84	2.37	0	3.25	3.48	1.3	0.09	0.66	0.72	0.74	0.27	1.26	4.85	1.57
FvH4_1g10730	gene13079		Regulator of Vps4 activity in the MVB pathway protein	0	0.02	0.02	0.13	0.04	0.04	0	0	0	0	0.07	0	0	0	0	0	0	0	0	0	0	0	0	0	0	0.01	0	0.08	0.04	0.04	0	0	0	0	0	0.03	0	0	0	0.03	0	0	0	0	0	0.01
FvH4_1g10740	gene13080		Regulator of Vps4 activity in the MVB pathway protein	72.03	52.59	65.21	82.96	46.78	26.35	20.03	2.04	94.96	94.53	119.31	49.41	55.27	22.7	14.78	16.67	10.31	35.9	16.32	13.53	15.18	13.09	14.71	6.58	16.42	9.33	27.08	68.32	20.39	11.23	32.85	12.54	53.26	64.13	0	33.31	11.95	5.82	0.6	60.95	32.01	9.01	8.47	9.13	19.4	7.27
FvH4_1g10750	gene13081		Ribosomal protein S30 family protein	1175.53	1192.19	997.92	1143.09	363.49	484.89	541.4	268.89	1247.38	1151.04	832.57	604.04	809.49	761.07	638.56	705.16	677.8	786.12	602.43	536.26	580.52	573.08	608.21	768.25	596.04	940.98	1848.21	1450.67	180.9	609.71	458.64	225.81	698.84	788.55	1.31	805.87	383.2	199.26	281.18	689.5	579.19	237.73	203.32	222.55	732.24	789.81
FvH4_1g10760	gene38912		Protein of unknown function (DUF2921)	0	0	0	0	0	0.07	0	0.07	0	0	0	0	0	0	0.06	0	0	0	0	0	0	0	0	0	0	0	0	0	0	0	0	0	0	0	0	0	0	0	0	0	0	0	0	0	0	0
FvH4_1g10770	gene13082		Transmembrane amino acid transporter family protein	12.55	9.74	7.39	12.37	8.85	7.35	20.87	19.35	36.17	23.42	1.32	19.72	2.65	2.44	1.71	0.37	0.54	1.38	1.82	0.1	0.29	0.49	2.99	9.64	2.95	9.55	1.94	1.57	1.99	12.61	4.26	8.18	32.58	281.3	0.2	33.73	34.89	127.07	882.24	525.93	45.38	102.38	105.58	189.96	34.27	372.08
FvH4_1g10780	gene13083		DHHC-type zinc finger family protein	22.82	15.08	20.76	21.12	19.35	19.61	23.8	36.59	26.76	23.89	30.9	19.77	23.87	20.66	12.09	13.94	13.88	25.41	23.34	19.08	21.56	25.46	19.39	28.46	17.94	28.18	19.69	26.33	13.74	21.61	22.83	15.35	28.8	22.68	2.12	21.78	13.51	24.51	23.19	25.65	25.08	20.06	17.76	15.52	33.62	24.01
FvH4_1g10790	gene13084		GDSL-like Lipase/Acylhydrolase superfamily protein	0	0	0	0	0.63	0.06	0.14	111.37	0	0	0	0.01	0	0.04	0	0	0	0	0.1	0	0	0	0	0	0	0	0.08	0.03	0	5.35	8.15	2.69	0.03	0	0.3	0.63	0.06	0.06	15.73	0	0	0.14	0.59	0.14	0	0
FvH4_1g10791	gene13085		GDSL-like Lipase/Acylhydrolase superfamily protein	0	0	0	0	0.04	0	0	0	0	0	0.03	0.01	0	0	0	0	0	0	0	0	0	0	0	0	0	0	0	0	0	0	0	0	0	0	0	0	0	0	0	0	0	0	0	0	0	0
FvH4_1g10800	gene38913		GDSL-like Lipase/Acylhydrolase superfamily protein	0	0	0	0	0.07	0	0	0	0.02	0	0	0.03	0	0	0	0	0	0	0	0	0	0	0	0	0	0	0	0	0	0	0	0	0	0	0	0	0	0	0	0	0	0	0	0	0	0.35
FvH4_1g10810	gene13086	AMR1	ascorbic acid mannose pathway regulator 1	45.69	39.53	37.21	29.97	38.82	26.3	24.82	22.5	38.87	35.56	39.67	40.88	33.84	31.15	35.87	28.57	37.76	27.88	32.59	34.78	31.57	39.45	32.04	27.75	31.74	32.69	10.23	15.18	6.85	31.1	31.51	20.46	64.6	50.46	0.28	41.54	44.87	23.75	72.89	65.28	33.95	43.58	43.89	41.09	28.89	84.63
FvH4_1g10830	gene38914		Protein of unknown function (DUF295)	0.01	0	0	0	0.04	0	0	0	0	0	0	0.01	0	0.02	0	0.05	0	0	0.05	0.14	0.15	0.04	0	0.02	0.01	0	0	0.04	0	0.08	0	0.1	0	0	0	0	0.16	0	0.06	0	0	0	0	0	0	0
FvH4_1g10840	gene13088	AMR1	ascorbic acid mannose pathway regulator 1	1.7	1.2	1.19	0.3	0.23	0.44	0.45	1.15	0.64	0.7	0.87	0.69	3.13	4.73	2.99	2.78	3.48	1.23	2.07	1.64	1.65	1.14	3.16	0.4	2.68	0.44	1.85	4.63	2.55	1.08	2.37	1.89	0.22	0.42	0.08	0.43	0.03	0.32	0.25	0.41	0.49	0.29	0.35	0.35	6.6	3.51
FvH4_1g10850	gene13089		F-box family protein with a domain of unknown function (DUF295)	1.66	0.74	0.85	0.67	1.25	1.24	1.69	4.09	0.77	0.45	0.92	0.84	1.35	1.35	2.24	2.28	2.31	0.67	1.88	2.12	1.9	2.68	1.88	1.83	1.86	2.15	0.69	0.35	0.54	1.93	1.5	1.52	0.48	1.17	2.25	2.33	0.95	1.13	0.41	0.5	0.81	0.76	0.34	1.01	1.2	1
FvH4_1g10851	gene38915		TTF-type zinc finger protein with HAT dimerisation domain	2.9	1.05	1.8	1.47	2.28	3.05	3.31	3.74	1.89	1.41	1.56	1.22	2.16	2.16	2.16	1.64	2.18	1.3	2.46	1.86	2.02	1.93	1.59	1.46	1.6	1.59	0.1	1.54	0.67	2.38	1.7	1.41	1.23	1.36	2.23	2.75	0.83	0.94	1.05	0.86	1.54	1.03	0.91	0.63	1.89	1.6
FvH4_1g10860	gene13091		F-box family protein with a domain of unknown function (DUF295)	9.41	7.13	5.78	4.66	3.5	4.27	7.41	7.5	3.56	3.21	4.39	5.85	3.88	3.88	8.23	10.75	35.04	4.21	7.17	16.52	14.1	27.63	15.03	10.1	12.73	7.73	2.06	3.44	0.49	16.47	19.64	24.34	5.37	7.59	0	12.41	14.59	18.82	23.55	1.83	3.52	5.95	7.77	12.93	21.08	5.8
FvH4_1g10880	gene14508		F-box family protein with a domain of unknown function (DUF295)	2.04	2.36	2.06	1.61	1.33	1.16	0.96	0.72	1.18	1.16	2.53	3.56	2.31	2.24	2.82	1.55	1.73	1.77	1.58	1.08	0.82	0.95	2.05	2.74	1.83	2.12	0.46	0.24	0.13	5.26	2.37	3.37	2.99	7.19	0	4.17	3.76	11.92	54.25	2.84	1.71	2.32	2.2	5.06	4.47	1.2
FvH4_1g10900	gene14510			18.13	20.83	20.68	13.69	12.94	13.98	11.49	3.93	22.23	17.9	20.38	10.9	20.26	7.19	4.74	4.38	4	20.96	12.97	9.21	8.89	9.33	7.45	2.02	7.1	3.08	18.24	20.11	11.26	10.96	12.25	6.32	34.67	20.33	0.09	16.72	32.38	3.49	2.94	12.82	11.91	8.26	5.16	6.1	21.72	4.3
FvH4_1g10910	gene14511		SEC14 cytosolic factor family protein / phosphoglyceride transfer family protein	8.09	28.96	13.69	28.17	46.14	36.76	65.45	52.09	13.37	16.91	30.18	17.36	9.62	5.16	8.04	3.29	1.69	7.82	15.3	10.86	5.36	5.92	7.71	3.53	4.68	2.33	83.73	185.98	129.68	39.58	18.09	38.76	7.86	50.96	17.01	31.11	53.58	132.51	1276.06	16.79	10.5	8.54	11.38	85.69	31.55	69.77
FvH4_1g10920	gene14513		NAD(P)H dehydrogenase (quinone)s	18.84	17.15	20.61	21.13	24.3	27.56	27.18	19.33	20.69	19.58	23.19	16.96	15.36	10.75	11.73	12.72	11.94	13.46	15.24	14.06	15.45	15.55	11.5	10.03	12.92	12.59	12.67	15.48	7.91	17.8	16.47	16.33	29.52	20.33	2.32	22.95	61.08	13.57	21.27	16.49	19.84	19.36	23.66	31.5	18.59	12.25
FvH4_1g10930	gene14514	ATSEN1,DIN1,SEN1	Rhodanese/Cell cycle control phosphatase superfamily protein	32.36	67.43	42.17	19.48	48.02	26.44	117.21	10.58	27.45	10.95	15.87	39.78	0.55	1.86	1.77	3.53	2.19	0.58	6.36	5.8	22.08	7.36	0.52	0.66	3.3	1.24	26.91	161.56	134.26	161.66	141.56	103.15	20.24	5.09	0.55	13.02	1280.46	4.94	110.96	6.85	35.78	114.57	174.17	131.01	15.9	22.16
FvH4_1g10931	gene14515		F-box family protein with a domain of unknown function (DUF295)	0.01	0	0.02	0.05	6.74	3.67	0.57	0.02	0.01	0	0	0.05	0.02	0	0	0	0	0	0	0	0	0.01	0	0.01	0	0	0	0	0.03	0	0	0	0	0	0	0	1.75	0	0.04	0	0	0	0.02	0.02	0.01	0.01
FvH4_1g10950	gene14516	IQD20	IQ-domain 20	0.04	0.18	0.28	0.26	0.45	0.34	0.99	0.25	0.21	0.2	0	0.6	0.07	0	0.07	0	0	0.07	0.12	0.06	0	0	0	0.05	0.03	0	0.23	0	0	0.18	0.13	0.23	3.33	0.12	0	0.52	1.48	0.17	0.07	0.57	0.37	0.39	0.22	0.05	3.91	0.02
FvH4_1g10940	gene14517		ACT-like protein tyrosine kinase family protein	42.47	27.98	49.46	43.63	59.25	42.95	51.08	53.28	59.86	48.24	57.95	37.8	45.45	43.46	60.52	83.19	55.15	39.41	77.89	82.61	110.15	79.69	32.09	18.64	37.98	27.42	8.94	50.01	47.91	50.02	48.84	61.17	34.37	35.63	1.43	45.97	73.15	34.26	46.24	35.33	51.74	63.3	76.32	64.41	97.46	51.36
FvH4_1g10970	gene14518	AMT2,AMT2;1,ATAMT2	ammonium transporter 2	0.09	0.3	0.22	0.42	0.79	0.44	0.35	0.47	0.19	0.16	0.17	0.14	0.13	0.09	0.12	0.17	0	0.17	0.16	0.1	0.19	0.19	0.23	0.11	0.06	0.1	0.24	0.17	0.03	9.68	5.74	4.74	0.08	0.4	0.13	1.97	0.17	0.02	0.21	0.11	0.19	0.41	0.67	0.14	0.02	0
FvH4_1g10980	gene14519		Wound-responsive family protein	20.32	11.2	17.66	27.7	177.69	76.46	36.77	22.54	26.56	26.27	33.18	23.66	25.77	20.25	22.34	17.74	15.7	20.41	23.72	22.17	21.72	18.08	13.62	8.81	15.05	10.33	2.67	13.55	7.35	21.1	26.16	21.85	27.87	26.58	2.58	25.16	12.5	18.39	22.42	25.02	27.81	32.09	37.87	28.58	23.63	10.8
FvH4_1g10990	gene14520	AKRP,EMB16,EMB2036	ankyrin repeat protein	19.21	19.85	26.53	25.09	16.93	12.55	11.62	8.9	28.68	26.84	26.43	12.55	16.07	13.3	10.1	9.72	10.15	13.78	12.45	10.74	9.59	10.69	9.95	8.7	10.31	9.16	7.23	14.32	4.31	12.29	12.02	7.07	19.34	16.68	0.59	15.71	22.6	5.37	4.95	13.64	12.4	8.93	6.89	8.82	11.01	5.28
FvH4_1g10991	gene14521		RNA-binding (RRM/RBD/RNP motifs) family protein	89.56	82.71	80.24	96.07	66.18	64.57	49.29	39.48	116.73	101.44	103.92	64.19	68.02	53.52	47.28	32.45	39.65	66.83	42.26	41.16	35.41	31.43	38.78	27.34	33.56	53.76	91.29	77.88	29.26	63.39	54.59	38.27	82.71	75.23	8.59	59.95	46.15	45.08	41	64.94	45.47	47.84	45.93	43.56	59.47	43.91
FvH4_1g11000	gene14522	ATPLDDELTA,PLDDELTA	phospholipase D delta	61.7	64.55	94.86	112.59	124.67	255.45	231.7	60.77	120.67	110.86	93.95	89.25	65.08	67.35	54.6	46.08	38.71	46.2	49.62	58.97	49.1	50.55	35.83	14.75	33.56	14.96	30.34	70.49	43.15	92.71	81	61.74	83.62	120.47	11.64	103.18	72.02	19.57	18.27	97.05	96.28	103.84	96.63	66.17	81.06	15.85
FvH4_1g11001	gene14523			0	0	0	0	0	0	0	0	0	0	0.07	0	0	0.06	0	0	0	0	0	0	0	0	0	0	0	0	0	0	0	0.66	0.14	0.17	0	3.39	0	10.37	0	0	0	0	0.07	0	0	0	0.02	0
FvH4_1g11002	gene14524			0.01	0.03	0.03	0	0	0	0	0.16	0	0	0	0	0	0	0	0	0	0	0	0	0	0	0	0	0	0	0	0	0	0.06	0	0	0	0	0	0.26	0	0	0	0	0	0	0	0	0	0
FvH4_1g11003	gene14525			0	0	0	0	0	0	0	0	0	0	0	0.11	0	0.06	0	0	0	0	0.06	0	0	0	0	0	0	0	0.13	0	0	0.59	0	0	0	3.89	0	2.42	0	0	0	0.15	0.07	0	0	0	0	0
FvH4_1g11004	gene14528			0	0	0	0	0	0	0	0	0	0	0	0.06	0.06	0	0	0	0	0	0	0	0	0	0	0	0	0.03	0.68	0	0	2.12	0.11	0.07	0	3.33	0	21.51	0	0	0	0	0.1	0.25	0	0	0	0
FvH4_1g11020	gene14529	ATPLDDELTA,PLDDELTA	phospholipase D delta	0.34	0.15	0.67	0.42	0.11	0.41	0.23	8.57	0.3	0.12	0.24	1.22	9.37	10.08	6.35	6.46	3	19.74	28.7	46.61	30.81	46.11	10.81	2.16	4.58	1.86	0.09	0.2	0	0.89	1.68	0.1	20.37	0.26	4.61	0.53	2.56	2.91	1.6	3.84	5.16	4.36	3.83	1.9	5.85	0.34
FvH4_1g11030	gene14530			0	0	0	0	0	0	0	0	0	0	0	0	0	0	0.51	0	0	0	0.06	0	0	0.05	0	0	0	0	2.11	0.27	0	161.8	0.7	0.17	0	0.26	0.23	102.83	0	0	0.22	0.15	10.87	10.31	1.12	0.11	0	0
FvH4_1g11040	gene14531			0.21	0	0.13	0.19	0.45	0.79	3.1	4087.89	0.46	0.27	0.06	0.17	0.24	0.31	0.4	0	0	0.06	0.24	0.21	0.05	0	0	0	0	0	0.29	0.07	0	0.07	0	0	0	0.55	3806.27	0.68	0.23	0.88	32.67	0.12	1.18	0.33	1.06	0.08	0	0
FvH4_1g11050	gene14532			0.05	0.03	0.14	0	0.22	0.07	0.79	420.4	0.41	0	0	0	0.17	0	0.05	0	0	0	0.14	0.15	0	0	0	0	0	0	0.28	0	0	0	0.1	0.06	0	0.24	1734.09	0.19	0.22	0.93	9.06	0.06	0.2	0.16	0.24	0.08	0	0.03
FvH4_1g11060	gene14533			0	0	0	0	0.92	0.22	0.16	6.32	0.08	0.03	0.04	0.41	0	0	0	0	0	0	0	0	0	0	0.02	0	0	0	0	0	0.06	0.34	0.29	0.05	0	0.08	2.54	0.52	1.65	6.74	21.14	0.36	0.04	0	0.09	0.13	0.94	8.89
FvH4_1g11070	gene14535	NRPB1,RNA_POL_II_LS,RNA_POL_II_LSRNA_POL_II_LS,RPB1	RNA polymerase II large subunit	33.38	25.93	38.61	54.71	51.04	39.17	36.05	29.61	48.41	45.3	44.34	33.9	30	29.25	23.38	19.41	20.79	22.73	26.93	24.91	23.27	25.96	9.23	3.81	6.66	3.26	5.32	30.05	20.5	27.66	21.71	20.93	31.21	28.32	7.34	26.77	25.1	22.54	18.29	37.47	33.2	30.23	28.25	28.11	31.61	18.29
FvH4_1g11071	gene14536			19.04	9.62	9.1	38.46	7.46	11.7	11.96	3.09	21.24	42.91	2.69	95.96	18.6	10.75	7.29	4.18	5.61	32.78	16.47	21.25	3.61	5.58	26.11	105.17	20.45	126.96	3.69	0.88	0.67	8.4	7.55	8.27	12.84	253.25	0.93	53.42	30.2	31.01	60.79	211.98	53.04	49.93	56.13	51.66	9.02	59.89
FvH4_1g11080	gene14537			15.76	11.68	12.7	30.79	29.47	15.5	19.29	6.8	16.03	36.74	75.8	80.72	78.19	263.05	217.91	140.55	187.41	101.68	78.3	123.06	81.39	97.82	179.51	192.91	163.18	213.88	5.17	2.2	1.26	36.68	25.34	8.51	67.77	70.42	0.12	87.65	7.09	49.2	36.77	60.04	41.1	23.16	14.51	18.15	41.13	76.93
FvH4_1g11081	gene14538			0	0.27	0	0	0	0	0	6.62	0	0	0	0	0	0	0	0	0	0	0	0	0	0	0	0	0	0	0	0	0	0	0	0	0	0.46	0.22	0.7	0	0	0	0.11	0	0	0	0	0	0
FvH4_1g11090	gene14539		SecY protein transport family protein	0	0.14	0.07	0	0.09	0	0	7.78	0.04	0.04	0	0	0	0	0	0	0	0	0	0	0	0	0	0	0	0	0	0	0	0.26	0.06	0	0	0.12	0.21	0.23	0	0	0.13	0.07	0	0	0.15	0	0	0
FvH4_1g11100	gene14540		2-oxoglutarate (2OG) and Fe(II)-dependent oxygenase superfamily protein	42.06	35.23	41.33	69.28	61.75	60.99	91.18	151.23	48.91	60.36	55.64	101.21	68.17	65.65	53.87	72.19	64.57	76.4	83.92	86.03	100.25	105.39	123.94	121.32	121.83	118.49	24.96	57.33	33.64	70.64	61.65	61.6	61.41	108.4	5.79	85.34	40.46	174.65	99.29	86.9	80.33	81.18	65.41	68.62	59.95	73.55
FvH4_1g11110	gene14541	ACO1	aconitase 1	75.15	93.69	113.22	190.66	200.77	156.19	170.65	189.02	136.17	113.19	131.56	132.43	92.33	234.77	230.02	206.31	169.46	89.18	275.64	203.51	205.87	134.31	128.43	68.54	100.68	65.34	50.22	163.38	221.21	132.07	168.31	189.47	78.63	101.04	3.86	119.27	77.22	77.28	92.62	104.93	163.15	183.56	162.64	104.43	118.43	124.64
FvH4_1g11120	gene14542		RING/U-box superfamily protein	16.1	12.35	12.05	15.82	29.09	17.65	28.2	149.26	13.78	17.4	25.96	23.25	11.37	7.08	7.85	12.71	12.6	11.32	7.3	12.99	22.51	35.81	22.83	52.04	25.89	57.74	4.96	4.05	8.81	33.72	25	36.29	41.85	38.44	216.93	28.73	37.27	24.86	33.55	20.91	75.76	186.72	262.99	323.99	26.51	60.58
FvH4_1g11130	gene14543	THE1	protein kinase family protein	0	0	0	0.02	0.06	0.42	0.28	0	0	0	0.02	0.01	0	0	0	0	0	0	0	0	0	0.01	0	0.07	0	0.03	0	0.05	0.03	3.95	6.04	10.63	0.03	0.06	0	0.04	0	0.02	0	0.02	0.08	0.06	0.52	0.2	0.02	0.04
FvH4_1g11140	gene14544		Protein of unknown function (DUF630 and DUF632)	43.92	32.21	29.19	29.15	12.14	8.54	3.53	0.42	33.33	40.13	37.35	14.27	20.88	19.29	11.89	3.92	4.98	33.03	11.87	13.42	7.74	4.77	2.13	0.3	2.5	0.37	2.71	11.06	3.78	4.98	4.71	1.29	9.18	12.46	0	8.61	1.23	1.02	0.14	11.36	7.77	4.6	2.68	1.36	2.03	0.14
FvH4_1g11150	gene35357		Protein phosphatase 2C family protein	97.4	81.35	76.04	75.33	57.77	87.8	71.71	58.47	64.22	79.48	95.65	101.8	97.17	101.28	82.05	70.81	53.42	89.48	112.99	77.98	67.97	60.23	60.56	28.82	68.35	44.08	27.84	46.54	27.14	71.11	90.96	91.57	60.07	92.57	0.33	99.83	62.07	213.5	139.98	73.83	83.58	67.61	63.17	94.84	110.23	49.97
FvH4_1g11160	gene38916		RNA-binding KH domain-containing protein	0.12	0.04	0.17	1.34	9.71	1.79	0.41	0.15	0.03	0.07	0.04	1.57	0.09	0.03	0	0.03	0	0.39	0.14	0.08	0	0	0.1	0.32	0.08	0.54	0	0	0	0.05	0.04	0	0	1.04	0.49	0.86	0	2.36	0.63	0.7	0.61	0.54	0.23	0.28	0.15	0.12
FvH4_1g11170	gene14546		early-responsive to dehydration stress protein (ERD4)	10.1	12.02	11.91	13.83	15.02	13.34	12.82	9.86	12.87	13.31	12.73	14.18	11.53	8.49	3.73	3.53	4.26	10.96	8.68	6.73	7.55	9.2	5.32	3.16	4.96	3.29	7.13	10.72	9.77	12.95	12.19	11.47	10.89	11.92	3.78	11.5	7.28	13.12	12.88	10.07	10.03	11.3	13.11	12.96	7.55	4.92
FvH4_1g11180	gene14547			0	0	0	5.45	0.3	0	1.03	176.97	0.04	0	0	0.06	0	0	0	0.05	0	0.06	0	0	0	0	0	0	0	0	0	0	0	0	0	0	0	0	4.33	0	0	0.14	0.11	0	0	0	0	0	0	0
FvH4_1g11181	gene35359		Eukaryotic aspartyl protease family protein	3.63	2.49	3.92	4.8	10.11	3.02	5.24	6	4.89	5.39	5.59	3.51	2.24	1.12	0.82	0.77	1	1.87	1.36	1.42	1.05	1.81	1.58	1.05	1.31	1.28	1.02	3.2	1.19	11.58	10.86	9.87	1.64	7.05	0	8.47	1.11	2.28	1.23	3.3	4.57	6.74	10.04	14.38	2.14	0.9
FvH4_1g11190	gene35360		Eukaryotic aspartyl protease family protein	6.58	3.53	4.55	9.03	21.14	26.48	64.16	29.03	5.73	5.34	5.54	12.01	12.19	11.43	12.29	15.35	17.91	15.11	16.52	18.49	21.57	32.67	28.03	46.19	29.79	46.61	1.45	1.61	3	85.88	74.35	52.24	16.96	54.63	0.55	53.59	20.04	21.12	54.64	146.04	57.5	77.49	76.03	106.08	37.82	55.78
FvH4_1g11200	gene14549			15.29	9.88	16.22	46.69	20.67	24.17	27.77	16.27	31.7	28.14	25.41	14.97	20.61	23.58	18.91	19.1	21.32	22.56	20.87	17.19	18.7	21.09	13.92	8.19	11.22	8.61	2.75	21.36	4.38	21.45	13.48	9.58	19.6	13.06	0.41	17.97	9.15	8.92	7.09	21.12	18.27	12.05	7.74	10.04	23.2	16.04
FvH4_1g11210	gene14550		TCP-1/cpn60 chaperonin family protein	142.72	146.35	164.2	216.15	71.6	80.04	104.62	71.12	204.39	196.46	186.34	94.72	102.3	120.25	105.1	89.68	81.74	107.05	89.69	79.37	79.36	84.05	67.82	52.88	57.38	57.65	115.7	222.32	82.2	84.88	84.16	57.21	85.57	93.07	0.73	70.66	56.07	33.83	34.31	95.33	87.35	52.96	43.5	50.56	101.64	92.56
FvH4_1g11220	gene14551		Peroxidase superfamily protein	0.43	0.11	0.45	0.57	0.24	1.03	7.32	0.66	0.49	0.55	0.78	3.33	1.61	1.1	0.79	1.43	0.23	0.63	1.23	2.45	0.97	1.27	2.27	0.54	1.73	0.35	14.66	3.11	2.84	297.29	320.91	1754.19	0.84	14.62	0	116.11	8.66	2.21	3.83	103.59	488.13	751.81	352.56	79.43	84.44	11.87
FvH4_1g11230	gene14552		Putative methyltransferase family protein	5.48	4.9	6.6	4	1.87	3.89	4.89	7.47	5.95	5.76	5.52	2.99	4.97	5.34	6.04	5.72	5.47	3.44	4.25	4.17	4.1	4.23	6.37	3.9	7.74	4.61	11.17	5.17	1.95	5.2	2.94	1.23	3.98	4.36	0.35	4.66	5.56	0.81	0.21	2.83	4.56	2.61	3.06	4.08	3.35	1.37
FvH4_1g11240	gene14553			72.84	79.03	75.13	36.18	34.01	32.73	29.71	8.47	55.86	45.58	48.86	26.04	43.78	29.45	26.91	31.22	31.84	33.51	39.9	33.63	35.41	32.67	29.48	19.59	32.97	25.6	33.12	24.2	9.76	17.43	18.67	12.79	69.85	34.13	0.03	30.53	52.32	4.32	5.24	25.43	29.07	23.48	25.15	28.58	33.64	8.7
FvH4_1g11250	gene14554	PIP2;7,PIP3,PIP3A,SIMIP	plasma membrane intrinsic protein 3	0	0	0	0.11	0	0	0.04	0	0	0	0	0.08	0	0.03	0	0	0	0	0.12	0	0	0.05	0.04	0.01	0	0	0.4	0	0	1.11	0.16	0.08	0.08	2.5	0	1.16	0.14	0	0.03	0.18	0	0	0.04	0.03	0.03	0
FvH4_1g11260	gene14555		winged-helix DNA-binding transcription factor family protein	35.87	27.83	39.26	78.88	77.23	68.75	67.79	82.57	57.1	53.14	56.62	43.32	43.71	49.39	47.92	41.81	43.97	47.27	49.19	39.75	37.44	41.18	35.29	26.27	33.15	31.14	19.83	45.77	23.51	54.12	47.94	39.42	43.17	46.44	82.27	54.68	20.59	40.98	34.74	48.77	49.23	41.06	41.41	31.93	40.7	38.14
FvH4_1g11270	gene14556	atbzip14,FD,FD-1	Basic-leucine zipper (bZIP) transcription factor family protein	142.06	83.63	26.03	2.46	0.57	0.63	0.09	0	3.73	2.59	0.77	0.12	0.53	1.53	0.25	0.26	0.07	0.18	1.04	0.86	0.27	0.05	0.25	0	0.11	0.02	0.06	0	0	0	0	0	0.36	0	0	0.03	0	0.52	0.04	0.18	0.23	0.61	1.2	0.08	0	0
FvH4_1g11280	gene38917		RING/U-box superfamily protein	1.28	0.7	0.37	0.13	0.11	0.3	0.19	0	0.64	0.32	0	0.2	0.25	0.12	0	0.13	0	0.08	0.07	0.07	0.07	0.11	0.31	0	0.18	0	8.58	0.67	0.31	5.72	10.21	5.1	4.37	0.91	0	2.58	0.11	0.54	0.08	26.16	280.73	360.43	369.86	88.49	9.58	2.42
FvH4_1g11290	gene14557			47.23	45.37	42.2	30.5	19.19	21.56	18.44	20.84	46.09	44.21	33.84	24.19	28.95	26.59	27.6	31.45	27.61	26.3	26.58	28.88	30.1	29.23	25.9	25.73	25.13	37.18	34.4	28.59	12.63	21.87	25.52	18.9	35.8	29.93	0.53	35.38	10.96	12.91	11	18.02	20.19	19.27	19.89	17.08	22.14	12.84
FvH4_1g11300	gene35361	ASK1,ATSKP1,SKP1,SKP1A,UIP1	S phase kinase-associated protein 1	882.23	1069.54	816.57	608.46	721.16	619.34	586.11	560.88	601.08	635.37	663.05	630.01	558.11	660.38	874.07	918.79	842.13	472.92	711	705.06	706.15	695.55	878.24	894.87	927.8	949.14	558.83	498.2	289.47	521.84	689.56	608.1	476.02	552.98	104.12	535.74	486.72	778.46	884.5	483.36	615.96	677.68	815.68	760.65	604.42	435.16
FvH4_1g11310	gene14558	MCA1	PLAC8 family protein	57.8	32.8	49.12	34.91	34.47	30.7	36.68	18.36	51.65	51.31	74.94	73.55	90.94	87.19	54.54	38.51	23.56	47.06	79.01	52.22	43.88	30.07	26.83	17.54	34.55	22.69	6.17	53.52	77.55	41.82	57.52	41.2	68.36	96.84	0.12	79.79	25.35	91.87	26.25	110.12	145.98	157.21	141.68	87.32	32.4	10.2
FvH4_1g11320	gene14559		F-box family protein	53.23	38.67	48.05	41.83	35.76	30.37	27.91	24.48	48.81	55.52	59.17	32.02	37.7	20.29	16.24	16.25	15.49	36.52	18.51	16.16	19.2	18.64	16.8	16.59	16.24	17.28	21.73	29.66	11.49	16.41	14.8	12.51	46.02	34.2	7.81	23.56	26.3	28.94	25.03	36.73	26.37	20.59	19.69	18.95	20.82	17.43
FvH4_1g11330	gene14560		GDSL-like Lipase/Acylhydrolase superfamily protein	0	0.04	0.06	0.06	0.13	1.01	69.54	99.4	0.07	0.08	0.12	116.5	0.05	0.05	0.13	0.01	0.02	0.02	0	0.02	0	0.01	0.01	0.01	0.02	0	0.03	0	0.02	0.28	0.16	0.91	3.57	0.42	0.14	0.89	0.04	7.9	0.15	1.88	3.04	1.07	0.47	0.06	0.01	0.03
FvH4_1g11340	gene14561		GDSL-like Lipase/Acylhydrolase superfamily protein	0.09	0.69	0.65	1.22	1.92	0.03	0.1	0.1	2.87	0.67	0.42	0.11	0	0	0	0	0	0	0	0	0	0	0	0	0	0	0	0	0	0	0	0	1.39	0	0	0	0	0	0	0	0	0.04	0	0	0	0
FvH4_1g11341	gene14562		GDSL-like Lipase/Acylhydrolase superfamily protein	0.01	0.06	0.07	0.9	0.74	0.03	0.16	0.23	0.94	0.15	0.3	0.04	0	0.02	0	0	0	0.03	0	0	0	0	0.03	0	0	0	0	0	0	0.03	0.03	0.03	0.66	0	0	0	0.4	0.18	0.9	0	0.02	0	0.03	0.02	0.01	0.02
FvH4_1g11342	gene38918		GDSL-like Lipase/Acylhydrolase superfamily protein	2.04	1.01	1.52	2.16	4.45	1.79	1.35	1.91	2.97	2.31	5.43	14.02	6.53	4.45	2.32	1.25	1.95	5.79	5.49	3.24	1.59	1.83	1.03	0.5	1.04	0.74	0.1	3.53	2.84	1.7	4.22	3.52	12.8	1.26	0.23	2.17	9.85	2.3	1.91	3.78	4.39	5.5	5.16	3.83	1	1.38
FvH4_1g11350	gene14564		Small GTP-binding protein	13.59	16.68	18.4	13.04	21.01	11.94	11.58	7.88	15.37	15.13	16.23	10.95	19.47	19.88	18.26	16.19	23.14	19.03	24.96	19.85	18.05	22.36	14.71	6.79	15.27	5.96	5.36	13.62	5.88	9.75	9.94	7.51	28.7	9.07	0.68	11.73	48.12	7.82	6.68	11.67	16.17	12.31	11.35	15.49	11.35	5.23
FvH4_1g11351	gene14565	ATCNGC9,CNGC9	cyclic nucleotide gated channel 9	0	0	0	0.02	0	0	0	0	0	0	0.03	0.03	0	0	0	0	0	0	0	0	0	0	0	0	0	0	0	0	0	0	0	0	0	0	0	0	0	0	0	0	0	0	0	0.02	0	0
FvH4_1g11370	gene14566	ATCNGC1,CNGC1	cyclic nucleotide gated channel 1	0	0	0	1.15	0.52	0.16	0.08	0	0.04	0.34	2.07	1.44	0	0	0	0	0	0	0	0	0	0	0	0	0	0	0	0	0	0.09	0	0	0.41	0	0	0	0	0.17	0	1.35	1.59	0	0	0	0.26	0
FvH4_1g11390	gene14567		GDSL-like Lipase/Acylhydrolase superfamily protein	0	0.24	0.08	0.56	0.31	0.13	0.16	0.03	1.16	4.07	14.19	2.98	0.93	0.54	0.15	0.06	0	0.29	0.18	0	0	0.25	0.11	0.03	0.02	0.01	0.17	0	0.03	0	0.02	0	180.57	0.23	0	0	1.58	0.68	0.69	0.61	0.14	0.04	0.06	0.02	0	0
FvH4_1g11391	gene35362		SWIM zinc finger family protein	6.73	6.3	8.44	13.3	7.58	9.61	11.24	5.61	11.41	11.22	10.66	6.92	7.88	6.93	5.78	4.98	6.79	8.85	7.29	6.04	6.34	7.62	4.81	3.49	4.82	3.78	5.16	7.05	2.22	5.87	4.96	4.05	9.86	5.47	0.04	8.03	10.52	4.05	5.07	6.35	6.16	5.32	4.82	7.2	6.95	5.15
FvH4_1g11392	gene35363		Heavy metal transport/detoxification superfamily protein	4.08	0.55	0.81	1.36	1.19	1.24	0.76	0.65	1.2	1.88	1.15	2.72	1.23	0.31	0.36	0.36	3.58	1.61	0.84	0.96	1.13	5.24	2.69	1.3	2.65	2.13	0	0.16	1.06	3.29	1.55	3.5	1.91	3.22	0	4.37	3.96	1.49	3.53	3.3	1.74	1.09	0.88	0.86	0.46	0.43
FvH4_1g11400	gene14569			36.42	28.72	41.17	62.49	39.2	36.15	33.17	27.18	54.43	56.08	40.13	33.7	22.43	16.17	9.89	9.32	9.91	20.06	16.81	10.89	9.21	9.88	15.2	17.74	11.66	12.24	9.56	24.19	7.66	18.77	14.48	13.51	18.89	44.77	27.63	40.15	28.16	20.84	23.28	55.1	38.83	17.84	15.99	18.25	17	9.51
FvH4_1g11410	gene14570	VPS35A,ZIP3	VPS35 homolog A	45.83	31.06	51.68	72.99	65.15	62.91	64.22	46.43	70.98	67.33	82.76	52.09	53.05	66.59	63.99	52.46	52.14	51.95	70.37	62.99	56.81	62.29	37.6	28.87	33.24	30.84	11.79	76.03	56.66	60.77	72.1	68.73	66.55	59.29	0.25	65.62	33.41	48.94	56.88	58.7	65.21	65.06	69.94	72.04	61.68	50.94
FvH4_1g11420	gene35364	ARAC1,ATGP2,ATRAC1,ATROP3,ROP3	Arabidopsis RAC-like 1	264.2	277.23	256.25	231.56	240.94	228.63	322.55	488.76	235.72	246.35	303.09	226.13	189.37	167.36	134.18	126.09	113.55	182.37	151.63	148.56	136.36	131.16	125.87	109.67	125.68	122.9	269.82	170.57	58.84	242.61	163.96	166.94	199.79	245.1	375.76	260.76	117.67	183.9	141.91	245.34	294.49	303.27	243.89	168.07	187.85	106.1
FvH4_1g11430	gene35365		3-dehydroquinate synthase, putative	70.39	72.56	81.65	156.21	123.82	117.04	150.22	79.48	88.18	127.16	185.79	287.06	134.06	248.93	246.07	162.97	160.69	168.37	131.03	155.72	132.88	125.59	143.02	70.51	143.74	72.71	45.03	59.83	42.68	136.05	75.02	60.68	222.84	159.89	0.32	189.76	75.67	99.45	72.46	283.06	368.59	341.98	287.17	180.66	113.86	113.45
FvH4_1g11431	gene38919		DnaJ domain ;Myb-like DNA-binding domain	0	0.01	0.08	1.32	4.9	3.15	2.47	1.03	0.11	1.48	1.9	4.31	0.02	0.16	0.06	0	0	0	0.02	0	0	0	0	0	0	0	0.1	0	0	0.08	0	0.02	0.31	0.05	0	0.18	0.03	2.07	0.08	2.66	4.99	1.22	0.25	0.07	0.01	0.01
FvH4_1g11440	gene14572			0	0	0.03	0	0	0	0	12.17	0	0	0	0.02	0	0	0	0	0	0	0	0	0	0	4.22	1.29	0	2.21	1.02	0	0.07	1.12	0.34	0.17	0	0	6.08	0.04	0	0	0.05	0	0	0	0.16	0	0	0
FvH4_1g11450	gene14573		DnaJ domain ;Myb-like DNA-binding domain	0	0	0	0	1.66	0.05	0	0	0	0	0	0.04	0	0	0	0	0	0	0	0	0	0	0	0	0	0	0	0	0	0	0	0	0	0	0	0	0	0	0	0	0.02	0	0	0	0	0
FvH4_1g11460	gene14574			0	0	0	0.04	0	0	0	0	0	0	0	0.04	0	0	0	0	0	0	0	0	0	0	0	0	0	0	0	0	0	0	0	0.69	0	0	0	0	0	0	0	0	0	0.11	0	0	0	0
FvH4_1g11470	gene35366	ATRAD17,RAD17	RADIATION SENSITIVE 17	9.16	5.01	9.48	12.23	10.98	11.81	13.09	7.34	13.04	11.07	16.76	6.32	8.78	7.03	5.87	5.29	5.26	9	8.41	7.07	7.22	7.41	4.24	4.37	4.45	5.47	1.3	7.3	2.81	6.84	8.29	6.89	13.63	9.84	0	11.39	5.22	4.33	4.05	8.66	9.33	6.98	7.23	7.53	7.92	2.91
FvH4_1g11471	gene35367			5.58	5.33	5.61	6.13	6.65	8.32	5.49	4.7	7.47	7.38	7.64	5.36	6.9	5.7	5.12	4.59	5.88	6.14	6.3	7.13	6.93	6.7	5.53	3.72	5.46	4.5	1.23	2.8	1.84	8.69	8.25	8.86	7.51	8.48	0.15	9.45	5.08	3.47	5.1	4.51	4.49	5.15	5.14	6.62	7.12	4.64
FvH4_1g11472	gene14576	HSP21	heat shock protein 21	0	0.31	0.22	0.69	0.16	0.05	0.05	0.67	0.59	0.32	0.24	0.08	0.04	0	0.04	0	0	0	0	0	0	0.03	0.06	0	0	0.02	8.21	4.52	0.21	0.67	0.75	0.22	0.05	0.94	0.12	0.84	0	0.03	0.04	0.08	0.14	0.11	0.13	0.35	0	0
FvH4_1g11480	gene14577		Protein of unknown function (DUF630) ;Protein of unknown function (DUF632)	25.07	39.95	62.52	40.65	31.41	18	5.79	0.65	85.51	76.12	54.86	23.13	23.28	14.22	5.86	2.37	0.95	12.36	6.01	4.65	2.49	0.99	0.95	0.14	1.08	0.22	12.05	41.4	38.24	4.85	10.69	11.35	21.29	31.49	0	18.25	2.88	2.2	0.33	30.13	18.83	5.89	3.35	4.45	6.9	1.04
FvH4_1g11490	gene14580	APX3	ascorbate peroxidase 3	0.4	0.46	1.75	1.12	2.52	4.04	7.53	0.84	1.45	1.16	1.36	1.37	14.28	14.29	12.72	20.47	5.17	16.39	30.88	41.67	25.74	24.98	7.26	3.46	6	4.78	0.06	0.16	0.44	4.78	1.85	0.42	7.75	1.73	0	2.75	3.97	0.51	0.17	2.51	2.85	2.52	2.03	0.64	12.31	8.51
FvH4_1g11491	gene14579	APX3	ascorbate peroxidase 3	13.93	46.01	28.05	18.35	20.69	20.61	18.33	16.26	33.15	23.19	22.54	11.49	18.04	16.09	22.18	28.79	43.22	12.85	20.32	23.07	26.15	28.09	39.2	20.57	52.84	21.99	51.47	78.6	23.59	7.6	13.06	20.23	52.29	7.45	2.35	4.84	233.33	4.72	4.38	22.09	30.89	48.51	62.59	91.15	14.79	11.26
FvH4_1g11500	gene14581		Tetratricopeptide repeat (TPR)-like superfamily protein	73.8	76.13	98.68	99.98	42.25	25.9	8.51	1.06	158.45	160.66	140.72	63.02	43.47	12.5	4.41	1.46	0.47	19.39	3.56	3.94	1.65	2.09	0.67	0.09	0.34	0.13	29.74	91.45	7.21	17.91	13.13	1.11	44.02	73.64	0.02	32.82	2.38	6.18	0.43	66.37	32.66	4.43	2.5	1.02	14.6	6.97
FvH4_1g11501	gene35368		BED zinc finger ;hAT family dimerisation domain	0	0	0	0	0	0	0	0.18	0	0	0	0	0	0	0	0	0	0	0	0	0	0	0	0	0	0	0	0	0	0	0.58	0	0	0	2.14	0	0	0	0.15	0	0	0	0.11	0	0	0
FvH4_1g11510	gene14582			45.85	88.94	59.27	50.17	40.81	47.14	40.94	50.38	68.88	55.95	61.45	57.76	42.02	36.34	44.28	66.15	61.62	36.38	43.88	54.94	85.14	66.22	66.06	57.76	63.81	75.51	65.63	57.38	39.43	51.92	63.94	52.85	68.75	67.57	16.12	64.7	70.1	48.94	49.15	45.17	43.37	37.51	37.19	48.68	102.65	62.21
FvH4_1g11520	gene35369	PAD2	proteasome alpha subunit D2	336.24	409.45	351.36	343.59	209.85	233.01	232.96	143.69	307.77	309.25	316.05	238.49	204.93	213.04	209.71	192.08	173.64	181.3	179.59	173.51	157.65	147.41	150.59	243.32	147.86	279	328.04	281.48	80.13	178.74	163.88	133.33	198.78	235.87	4.28	195.47	186.07	147.6	139.59	189.93	182.75	128.1	128.41	129.23	245.32	241.85
FvH4_1g11530	gene35370	AHK1,ATHK1,HK1	histidine kinase 1	0.06	0.25	0.94	2.93	12.38	26.56	22.34	1.94	0.23	0.07	0.16	0.31	11.36	6.83	5.3	8.66	11.88	11.64	19.71	23.84	30.25	41.86	8.92	4.31	7.87	2.94	0	0.03	0.03	0.33	0.13	0.84	3.47	0.09	0.33	1.54	7.81	2.43	10.86	0.55	1.31	1.25	1.03	1.02	29.73	36.18
FvH4_1g11540	gene14584	ERD7	Senescence/dehydration-associated protein-related	5.11	4.37	6.17	7.99	11.88	7.52	15.49	23.58	6.82	13.17	7.08	10.92	2.84	2.68	3.53	3.74	8.19	2.71	2.46	8.67	5.56	12.27	7.49	21.36	5.4	27.38	6.9	14.09	4.54	11.49	8.25	9.68	11.76	35.4	41.94	16.5	9.48	11.12	57.38	36.44	15.3	18.5	18.31	16.77	16.99	9.98
FvH4_1g11550	gene14585		Glycosyl hydrolase family 38 protein	0.02	0	0	0.05	0.05	0.07	0.34	0.09	0.03	0.02	0.11	0.26	0.05	0.02	0.02	0.03	0.01	0.08	0.05	0.09	0.03	0.06	0.01	0.01	0	0.01	0.06	0.33	0.13	8.54	4.06	0.46	0.31	0.89	0	9.74	0.05	0.06	0.06	0.08	0.22	0.59	0.52	0.04	0.29	0.05
FvH4_1g11560	gene14586			0	0	0	0	0.29	0.16	0.08	0.39	0	0.03	0.02	0	0	0	0	0	0	0	0	0	0	0	0	0	0	0.01	0	0	0	0	0	0	0	0	0.07	0.02	0	0	0	0	0	0	0	0	0.03	0
FvH4_1g11570	gene14587		disease resistance protein (TIR-NBS-LRR class), putative	12.18	5.54	8.1	7.23	5.59	8.2	4.72	4.26	11.96	12.04	7.53	10.83	12.3	8.5	4.63	4.3	4.35	10.11	9.18	6.82	4.9	6.49	5.93	8.53	4.19	5.43	0.37	3.75	3.93	7.33	9.08	8.48	14.04	53.23	0.08	24.54	8.18	11.66	19.43	47.65	15.96	13.69	13.49	12.6	9.7	8.59
FvH4_1g11580	gene14588		disease resistance protein (TIR-NBS-LRR class), putative	0.33	0.3	0.24	0.09	0.2	0.14	0.09	0.07	0.22	0.18	0.41	0.09	0.48	0.32	0.21	0.18	0.21	0.49	1	0.29	0.17	0.16	0.07	0.01	0.26	0.01	0.03	0.14	0.01	0.39	0.35	0.56	0.28	0.04	0	0.23	0.03	0.03	0.06	0.14	0.23	0.12	0.06	0.28	0.16	0.1
FvH4_1g11590	gene35371	ATPPME1,PPME1	Pectin lyase-like superfamily protein	0.09	0.07	0.79	0.13	1.53	3.51	7.44	2107.47	0.91	0.2	0.56	0.42	0.66	1.18	0.37	0.02	0	0.3	1.05	0.39	0.13	0.25	0.11	0.01	0.06	0.15	0.49	0.25	0	0.17	0.4	0	0.2	0.3	5776.39	1.49	0.28	2.65	172.32	0.24	1.3	0.45	1.76	0.15	0.07	0.01
FvH4_1g11600	gene35372		Glycosyl hydrolase family 38 protein	1.09	0.79	1.49	1.73	12.78	26.4	36.96	7.54	1.41	4.45	21.48	85.78	13.98	12.3	7.21	6.71	3.76	9.5	12.08	9.39	8.53	8.18	7.49	2.76	5.6	4.02	0.65	0.28	0.15	13.59	5.95	1.23	1.6	1.64	1.86	11.39	0.84	4.41	2.22	1.53	2.03	1.23	1.15	0.96	5.17	2.73
FvH4_1g11610	gene14590			35.73	27.59	35.26	20.83	21.96	14.86	13.72	33.21	21.31	26.06	21.12	25.5	23.09	17.84	16.04	20.99	12.91	15.61	14.13	16.17	16.17	9.24	13.25	7.78	11.69	6.9	6.06	7.55	1.73	12.54	10.79	11.8	21.68	17.47	48.01	17.26	10.73	13.06	8.59	16.73	17.72	15.09	13.95	12.86	3.42	0.56
FvH4_1g11620	gene35373	ATMCB1,MBP1,MCB1,RPN10	regulatory particle non-ATPase 10	91.92	102.29	119.5	192.48	117.06	119.99	121.47	95.91	181.4	170.1	160.24	103.09	87.35	102.28	104.03	79.36	94.54	86.61	75.31	87.89	73.53	79.3	72.97	82.7	67.72	81.87	107.55	171.22	58.74	108.1	91.88	69.14	106.09	97.93	10.45	86.4	71.02	84.07	71.56	95.49	87.94	79.74	80.94	77.97	94.93	79.59
FvH4_1g11630	gene14592	ATMLO4,MLO4	Seven transmembrane MLO family protein	3.76	4.64	4.87	14.9	12.35	13.04	8.35	15.11	7.58	7.18	17.77	7.9	8.06	13.07	12.62	14.55	12.67	8.07	14	18.04	16.61	16.79	20.5	9	19.84	13.38	0.34	2.57	4.06	12.68	7.78	6.49	5.44	13.63	0.36	13.42	4.45	23.5	13.02	7.76	10.68	9.13	6.28	5.39	9.43	12.43
FvH4_1g11640	gene35374	STR18	sulfurtransferase 18	61.32	49.26	62.55	45.99	85.64	52.02	67	54.13	52.45	34.45	70.33	58.66	47.74	49.8	101.48	125.62	129.63	39.04	56.3	109.76	103.83	130.52	62.97	144.77	68.79	159.21	1.48	5.93	3.53	60.74	63.36	152.37	81.22	33.69	2.97	39.37	66.42	32.74	78.67	45.45	75.01	74.24	75.79	132.07	112.97	68.41
FvH4_1g11650	gene35375	ATRMR1,RMR1	receptor homology region transmembrane domain ring H2 motif protein 1	18.17	16.64	22.57	19.08	25.23	19.61	19.05	17.92	20.95	21.49	23.17	11.15	13.59	11.7	8.13	10.39	10.62	10.27	20.34	16.07	19.44	20.2	13.66	20.03	13.28	22.6	3.54	7.51	8.17	6.92	6.45	8.75	18.2	7	0.03	7.15	18.23	7.36	12.99	6.22	8.84	9.23	10.42	13.4	30.36	20.49
FvH4_1g11660	gene14594		S-adenosyl-L-methionine-dependent methyltransferases superfamily protein	8.17	7.64	9.73	10.42	9.08	10.46	10.09	10.51	13.73	10.12	11.92	5.86	10.62	10.16	7.44	7.88	8.01	11.58	14.19	8.72	10.77	8.43	8.61	9.5	8.09	11.68	10.13	10.99	3.13	9.04	7.65	7.7	13.31	6.48	0.12	8.23	15.21	5.79	9.58	6.59	5.86	5.06	5.46	8.59	15.72	12.85
FvH4_1g11670	gene38920			0	0	0	0	0	0	0	0	0	0	0	0	0	0	0	0	0	0	0	0	0	0	0	0	0	0	0	0	0	0	0	0	0	0	0	0	0	0	0	0	0	0	0	0	0	0
FvH4_1g11671	gene14597			0.01	0	0.01	0	2.02	0.31	0.11	0.35	0.02	0.01	0.02	0.02	0	0	0	0	0	0	0	0	0	0	0.03	0.01	0	0.01	0	0	0	0.02	0	0	0	0.05	0.06	0.08	0.03	0	0	0	0.02	0	0	0	0.02	0.01
FvH4_1g11680	gene38921		Eukaryotic aspartyl protease family protein	0	0	0.03	0	0	0	0	0	0.04	0.1	0	0.03	0	0	0	0	0.05	0	0	0	0	0.04	0	0	0	0.03	0	0	0	0	0	0	0	0	0	0	0	0	0	0	0	0	0	0	0.02	0
FvH4_1g11690	gene14598	ATOPT7,OPT7	oligopeptide transporter 7	4.33	4.02	4.82	3	2.84	3.24	6.98	8.14	4.7	3.38	3.64	4.22	3.99	2.81	2.3	2.78	3.26	1.98	2.86	1.93	2.42	4.62	6.55	2.4	5.26	3.43	1.47	0.61	0.15	7.16	6.66	9.49	6.87	6.54	0.1	7.35	33.08	6.57	13.88	3.78	4.85	6.18	5.31	8.5	20.51	10.51
FvH4_1g11700	gene14599		Major facilitator superfamily protein	0	0	0	0	0.02	0.07	0.15	23.41	0.01	0	0.07	0.01	0	0	0	0	0	0.02	0.03	0	0.01	0	0	0	0.01	0	0	0	0	0.12	0.05	0.16	0.02	0.02	2.36	0.03	8.35	0.14	0.14	0	0.02	0	0	0	1	0.33
FvH4_1g11701	gene14600		S-adenosyl-L-methionine-dependent methyltransferases superfamily protein	14.06	8.69	14.81	12.46	13.27	11.44	10	13.52	19.92	16.16	17.11	9.95	11.84	7.43	4.88	4.84	4.52	9.3	8.46	6.91	5.22	6.01	5.11	4.65	4.42	5.5	3.88	9.44	3.6	11.32	9.88	7.6	10.4	15.24	0.27	16.11	11.87	6.71	5.05	8.42	10.39	8.04	6.53	7.42	12.45	7.04
FvH4_1g11710	gene14601		Pathogenesis-related thaumatin superfamily protein	0.29	0.27	0.66	3.72	37.79	11.53	17.94	72.15	0.39	0.09	0.16	2.53	3.06	2.85	2.59	3.48	1.14	4.67	10.51	10.44	9.78	11.92	4.18	7.53	3.63	9.42	2.37	0.64	0.53	66.31	107.65	58.89	5.96	1.71	0.17	13.43	7.58	23.62	45.19	10.1	47.98	77.28	73.07	28.95	10.29	0.63
FvH4_1g11720	gene14602		Pathogenesis-related thaumatin superfamily protein	0	0.14	0.22	0.32	1.35	0.25	56.24	14.28	0.1	0.11	0.77	2.55	0	0.18	0.1	0.03	0.18	0.03	0.17	0.03	0.05	0.07	0.36	18.5	0.12	27.32	0.33	0.2	0.04	17.79	32.87	37.27	0.61	2.34	0.07	6.74	2.71	7.96	193.47	0.2	0.59	1.82	4.87	18.67	6.35	1.28
FvH4_1g11721	gene14603	CSDP1	cold shock domain protein 1	97.26	139.53	123.34	185.2	58.66	100.65	102.06	69.56	114.49	109.85	59.4	87.57	65.85	80.95	82.73	91.83	89.25	64.47	60.78	62.39	66.1	84.59	102.66	90.41	86.33	114.55	137.22	87.16	23.59	75.6	78.6	47.38	54.47	85.88	2.68	80.87	39.04	67.42	77.01	84.06	88.61	43.07	51.8	61.32	69.95	64.23
FvH4_1g11730	gene14604	ATLFNR1,FNR1	ferredoxin-NADP(+)-oxidoreductase 1	25.77	39.72	43.86	30.74	72.22	79.38	71.53	8.55	39.85	42.97	65.7	42.96	44.06	53.25	79.11	72.14	132.52	47.47	73.39	82.29	69.77	94.96	94.56	68.73	91.76	74.15	3.37	10.54	3.35	22.4	23.19	15.39	260.57	19.18	0.28	19.95	987.03	298.98	48.11	51.31	70.33	105.19	122.22	180.36	7.32	1.07
FvH4_1g11750	gene14605	ARO2	armadillo repeat only 2	21.54	20.58	24.74	54.16	41.01	72.77	84.05	36.58	43.68	73.7	25.22	47.66	13.46	12.44	12.28	11.71	15.98	10.5	9.7	11.67	8.52	11.52	11.91	14.23	9.51	12.3	10.32	14.52	5.23	19.97	21.47	13.62	26.73	80.84	1.45	35.51	12.05	533.56	157.33	110.75	93.92	115.78	114.06	50.89	17.37	16.01
FvH4_1g11760	gene14606		Chaperone DnaJ-domain superfamily protein	0.3	4.88	3.26	2.43	16.23	24.23	85.37	40.66	2.78	1.17	0.52	27.97	2.79	8.76	3.09	2.65	1.36	1.74	10.56	2.39	4.17	3.41	5.12	3.84	2.15	5.4	1.7	1.07	0.74	39.91	56.14	51.67	15.25	10.42	1.8	16.87	531.01	593.84	409.25	7.82	17.39	38.07	75.84	61.44	192.45	33.14
FvH4_1g11761	gene14607		endonuclease/exonuclease/phosphatase family protein	3.12	4.37	4.93	5.35	5.75	5.87	5.44	5.51	5.68	4.77	5.11	3.85	3.72	4.07	2.75	2.39	1.99	3.69	3.49	3	2.5	2.32	2.69	2.22	2.18	1.98	1.25	4.26	1.95	4.13	3.17	3.36	5.29	3.79	2.32	4.81	4.4	7.38	6.15	4.13	4.24	3.92	3.82	3.52	6.21	3.29
FvH4_1g11770	gene14608	bHLH121	basic helix-loop-helix (bHLH) DNA-binding superfamily protein	11.68	16.99	16.5	12.94	15.69	13.25	15.26	13.68	16.89	15.94	16.84	11.58	10.63	8.81	8.25	6.13	6.95	8.62	9.56	8.83	8.26	6.85	5.18	5.63	5.8	6.35	4.01	7.75	5.45	11.55	11.14	11.29	8.35	9.94	0.35	12.72	5.69	14.76	11.64	9.07	10.44	8.5	10.2	10.22	12.14	5.72
FvH4_1g11780	gene14609	CPK28	calcium-dependent protein kinase 28	37.68	18.87	26.17	52.88	47.46	51.38	51.11	69.74	46.93	52.91	31.99	39.97	33.37	41.15	55.94	58.24	62.03	30.98	66.46	67.65	65.87	69.94	54.96	45.39	62.14	46.49	4.27	17.4	12.94	53.99	42.6	41.64	38.8	205.11	191.98	79.9	55.23	46.8	76.85	178.39	69.65	72.32	69.19	77.97	74.54	96.17
FvH4_1g11790	gene35193			0	0	0	0	0	0	0	0	0	0	0	0.04	0	0	0.39	0	0	0	0	0	0	0	0.06	0.12	0.46	0.07	0	0	0	0	0	0	0	0	0	0	0	0	0.15	0	0	0	0.08	0.11	0.31	0.25
FvH4_1g11800	gene14610	ATCNGC1,CNGC1	cyclic nucleotide gated channel 1	0	0.05	0.01	0.06	0.54	0.31	0.34	0.06	0.03	0	0.25	0.55	0.23	0.14	0.25	0.08	0.09	0.06	0.03	0.24	0.03	0.03	0.08	0.02	0.64	0.01	0.03	0	0	0.1	0.04	0	0.08	0.01	0	0.03	0.19	1.84	1.42	0.58	0.84	0.6	0.63	0.67	29.63	6.26
FvH4_1g11810	gene14611	F3'H,F3H,TT6	flavanone 3-hydroxylase	54.57	19.8	57.51	100.81	421.91	1237.99	446.66	21.92	48.04	78.6	195.84	227.39	417.87	2073.61	1251.46	356.9	184.17	706.87	447.13	416.34	121.24	63.38	364.49	154.86	312.5	297.76	20.58	7.12	14.71	1538.42	757.34	311.26	218.09	411.21	0.37	1826.41	35	209	113.08	85.88	149.73	233.52	380.13	506.99	273.22	1001.31
FvH4_1g11830	gene38922	GASA1	GAST1 protein homolog 1	0	0	0	0.15	0	0.11	0	0	0.17	0.21	0.28	0.18	0.39	0.07	0.27	0.15	0.09	0	0.08	0.17	0.46	0.19	0.04	0.15	0.25	0	0	0	0	0	0	0	9.94	0	0.1	0	0.37	0	0	0.09	0.08	0.13	0	0	44.23	1.47
FvH4_1g11840	gene14613		Chalcone-flavanone isomerase family protein	44.7	35.52	53.49	66.68	26.51	12.82	14.66	30	110.24	93.13	71.86	31.34	23.78	7.39	2.96	1.9	0.55	13.25	2.95	4.33	2.34	2.27	0.67	0.13	0.5	0.1	19.18	69.35	3.52	15.15	16.02	0.67	30.64	44.27	0.11	17.56	1.51	2.83	0.2	28.46	16.84	2.43	2.9	0.97	28.26	12.66
FvH4_1g11850	gene14614		Protein of unknown function (DUF506)	3.38	4.58	2.79	1.2	12.13	9.82	22.49	6.71	0.84	0.65	0.49	2.75	2	5.32	0.54	0.41	0.28	0.87	17.7	1.09	1.69	0.67	1.04	0.11	1.25	0.13	0.36	0.15	0	2.64	4.16	1	0.3	0.83	0.1	0.98	4.21	4.34	6.87	1.87	6.31	37.8	77.17	18.5	61.89	84.05
FvH4_1g11860	gene14616		Phosphatidylinositol 3- and 4-kinase family protein with FAT domain	61.3	38.47	55.59	45.3	62.66	57.06	56.73	47.11	60.64	48.5	55.52	34.31	46.45	35.52	20.53	15.92	20.2	36.14	38.76	28.1	26.1	37.31	7.5	5.11	5.76	5.34	6.18	43.22	25.12	58.14	46.7	43.62	54.44	37.8	0.62	44.73	33.8	26.95	24.54	56.05	48.51	54.93	58.68	58.92	42.38	19.77
FvH4_1g11870	gene14617		Plant protein of unknown function (DUF827)	0.02	0	0.09	0.05	0	0.17	5.61	0.87	0.06	0.03	0	2.75	0.71	0.93	1.3	1.66	0.67	0.46	2.14	3.89	2.44	1.86	0.54	11.83	0.58	5.56	0.6	0.05	0.12	31.31	12.94	20.38	2.73	0.36	0	3.2	0.79	0.61	0.31	5.04	14.6	15.88	14.16	11.84	6.75	1.38
FvH4_1g11880	gene14618			0.08	0.02	0	0.04	0	0.09	0	0	0	0	0.49	1.12	0	0	0	0	0	0	0	0	0	0	0	0.03	0	0	0	0	0	0	0	0	0.77	0	0	0	1.68	3.52	0.14	0	0	0	0	0	7.16	0.87
FvH4_1g11890	gene14619			0	0	0	0	12.69	15.01	1.17	0	0	0	0.05	0.05	0	0	0	0	0	0	0	0	0	0	0	0.04	0	0	0	0	0	1.59	0.65	0.06	0	0	0	0	0.07	0.08	0	0	0	0	0	0.04	0	0
FvH4_1g11900	gene14620		Transducin/WD40 repeat-like superfamily protein	10.15	8.75	10.63	12	14.06	11.12	11.46	9.38	12.42	12.48	14.1	8.64	7.8	4.91	4.19	3.36	4.54	6.62	5.97	5.19	4.48	5.36	3.66	3.63	3.46	4.83	4.13	5.84	4.42	12.03	9.82	8.78	12.43	11.34	3.35	10.53	10.48	6.48	10.33	7.98	8.03	8.07	9.58	10.48	8.45	7.18
FvH4_1g11910	gene14621	PGA6,WUS,WUS1	Homeodomain-like superfamily protein	9.73	14.74	1.85	20.52	26.9	45.1	94.36	5.77	0.28	0.3	7.74	1.32	0.21	2.53	14.66	16.7	12	0.03	0.84	3.35	4	9.6	8.62	2.67	12.03	4.11	0.28	0.28	0.09	0.09	0.06	0.04	0.04	0.43	0.07	0.03	0.04	0.03	0	0.1	0.12	0.09	0.14	0.86	0	0
FvH4_1g11920	gene14622		2-oxoglutarate (2OG) and Fe(II)-dependent oxygenase superfamily protein	16.4	18.82	21.61	33.67	30.05	30.52	39.53	41.64	24.58	22.68	21.87	27.56	27.2	30.88	34.54	37.67	45.01	26.64	31.55	34.26	39	48.15	26.98	21.79	27.97	22.49	10.9	30.76	17.12	25.21	25.44	18.81	32.25	25.58	4.58	27.95	24.3	31.83	33.79	32	32.95	35.74	38	34.33	33.73	25.39
FvH4_1g11930	gene14624		zinc finger (Ran-binding) family protein	14.04	9.7	12.08	23.03	29.04	27.28	20.75	14.13	12.46	8.9	13.15	7.96	12.99	12.05	11.98	13.66	14.06	12.23	14.6	12.35	14.52	14.67	14.31	9.91	18.3	12.34	6.43	11.12	4.43	15.21	24.71	12.9	17.09	14.81	0.46	17.44	16.89	4.97	6.44	12.4	13.56	10.6	12.26	11.77	28.79	11.35
FvH4_1g11940	gene14623			18.41	31.2	29.92	14.65	29.85	32.62	40.38	4.65	28.13	26.18	21.52	20.53	22.81	24.24	26.68	28.95	35.75	20.75	27.09	28.09	28.68	27.01	25.11	9.98	34.54	10.92	9.24	4.52	1.8	10.4	8.88	5.78	52.4	11.34	0.12	16.73	65.85	3.27	4.31	16.67	22.65	20.33	20.17	25.28	6.23	0.91
FvH4_1g11950	gene14858	AtGH9B5,GH9B5	glycosyl hydrolase 9B5	9.64	3.03	2.53	0.89	0.16	0.09	0.16	0.02	1.91	1.61	4.2	0.89	0.22	0.21	0	0	0.03	0.02	0	0.05	0	0.01	0	0	0.02	0	0	0.1	0	0	0	0	0.19	0.84	0	0.04	0.16	0.07	0	0.92	0.28	0.05	0.02	0	0	0
FvH4_1g11960	gene14859			58.4	46.45	66.76	77.74	131.22	111.13	103	58.84	80.95	85.53	107.81	96.91	52.18	69.04	80.66	72.98	69.3	66.67	78.58	95.25	84.5	94.17	79.73	95.41	75.44	88.04	34.34	89.23	18.95	76.89	68.31	70.52	55.03	44.58	76.34	63.32	50.39	97.85	122.99	64.87	85.01	83.84	67.4	63.27	102.91	91.5
FvH4_1g11970	gene14860	GAS41,TAF14B	YEATS family protein	28.06	30.99	32.12	32.41	30.7	26.16	22	17.39	41.21	38.84	40.94	29.91	31.52	33.86	32.03	24.77	26.45	33.78	30.55	31.62	27.16	26.87	19.67	16.73	23.09	17.6	14.12	22.04	7.9	23.93	21.78	17.29	33.27	44.59	0.3	36.43	20.97	17.42	60.53	33.01	28.5	26.48	26.04	24.75	28.14	19.49
FvH4_1g11971	gene14861			1.53	0.88	0.34	1.03	1.3	0.67	0.43	0.97	0.83	0.88	0.73	0.96	0.75	0.41	0	0	0.17	0.27	0.3	0.16	0.22	0.25	0.28	0.96	0.08	1.41	0.3	0.86	0.58	1.16	1.19	1.43	0.67	1.34	0.19	0.91	1.45	12.74	49.62	1.47	0.96	1.02	1.36	0.72	0.28	0.46
FvH4_1g11980	gene14862		SAUR-like auxin-responsive protein family	0	0	0.07	0	0.12	0	0	0	0	0	0	0.64	10.13	10.11	2.77	0.7	3.33	3.91	8.74	1.6	1.02	3.55	3.05	32.07	1.16	38.74	0	0	0	0.34	0.33	0.4	0.22	0	0.92	0.07	27.16	21.4	270.97	0.45	0	0.12	0.09	0.06	0.04	0.08
FvH4_1g11990	gene14863		Zinc finger C-x8-C-x5-C-x3-H type family protein	12.36	7.41	10.64	31.33	21.79	20.06	27.08	22.4	16.45	20.7	8.61	16.79	8.85	7.21	5.54	4.68	5.47	8.33	8.21	6.69	4.61	5.39	5.47	7.19	4.39	5.48	1.5	4.83	2.84	9.86	10.05	9.53	5.24	28.78	7.4	13.5	28.83	14.29	29.8	44.68	14.94	17.39	16.93	9.69	19.27	23.03
FvH4_1g12010	gene14864	GMD2,MUR1,MUR_1	NAD(P)-binding Rossmann-fold superfamily protein	80.44	97.47	76.36	121.74	38.77	47.37	55.18	97.11	81.14	119.11	46.76	76.35	90.94	139.85	185.89	136.88	116.68	88.28	62.92	91.27	71.82	57.93	166.85	45.61	140.17	65.24	69.85	72.08	13.48	35.78	25.04	15.52	86.6	130.64	5.87	71.79	37.83	9.14	12.05	100.59	56.46	18.57	12.17	10.41	47.11	66.91
FvH4_1g12000	gene14865			33.38	27.44	29.37	27.71	34.12	28.19	21.69	18.15	36.3	34.48	35.91	25.82	27.59	23.82	26.68	24.38	24.46	24.34	22.28	22.75	20.43	20.57	23.25	23.13	26.65	28	12.21	20.82	15.17	20.21	36.66	27.81	24.9	32.5	0.53	31.53	20.59	15.71	17.37	19.74	21.33	20.61	28.31	29.41	24.22	13.94
FvH4_1g12020	gene35376		RNA-binding (RRM/RBD/RNP motifs) family protein	15.8	10.22	15.21	19.43	18.52	16.75	18.27	11.34	18.41	17.09	18.22	11.94	16.25	14.06	11.11	8.28	9.79	12.44	13.17	11.59	9.58	11.07	4.87	2.87	4.23	3.2	3.19	13.07	7.51	12.4	10.48	9.4	21.45	11.93	0.06	13.19	10.38	5.37	8.77	15.43	13.03	11.33	11.09	13.12	14.99	9.95
FvH4_1g12030	gene35377	HIS1-3	histone H1-3	728.53	462.16	562.53	289.72	62.69	57.5	44.27	62.97	770.43	717.98	715.71	448.27	403.11	282.13	284.24	238.22	177.83	304.76	345.43	370.46	352.22	242.78	160.29	95.33	151.49	106.76	51.3	62.23	178.58	84.63	125.41	261.91	574.01	125.1	6.74	97.73	240.3	91.48	161.64	223.32	193.82	267.72	314.05	605.57	323.15	44.71
FvH4_1g12040	gene14867	SKIP6	SKP1 interacting partner 6	0	0	0	0	0	0	0	0	0	0	0	0	0	0	0	0	0	0	0	0	0	0	0	0	0	0	0	0	0	0	0	0	0	0	0	0	0	0	0	0	0	0	0	0	0	0
FvH4_1g12050	gene14869	ANAC037,VND1	vascular related NAC-domain protein 1	0.16	0.74	1.6	0.57	0.71	0.63	1.86	3.67	1.02	1.96	4.76	6.04	2.85	1.94	1.51	1.44	0.92	3.92	3.5	3.76	2.27	3.08	1.38	0.46	1.06	0.4	0.04	0.68	0.56	1.56	0.51	0.82	4.74	1.31	0.06	2.35	2.27	0.38	0.61	1.57	1.96	2.24	1.53	3.07	2.57	1.25
FvH4_1g12060	gene14870	AVA-P4	vacuolar H+-pumping ATPase 16 kDa proteolipid subunit 4	205.85	200.71	215.83	219.12	184.43	194.64	242.13	246.34	199.27	261.22	215.68	348.16	212.46	188.03	195.95	262.45	252.76	194.29	235.01	261.52	291.48	317.53	444.95	838.91	416.92	952.03	160.3	47.48	7.39	380.49	295.38	162.05	322.08	406.67	20.08	388.95	258.6	536.52	352.29	300.02	412.21	367.05	351.26	333.6	378.1	343.32
FvH4_1g12070	gene14871		ATP binding microtubule motor family protein	17.54	11.5	16.23	31.36	32.85	39.29	26.39	33.47	26.07	39.9	67.5	54.15	45.38	44.22	34.49	16.05	11.01	33.19	15.98	25.74	14	5.19	3.12	1.68	9.44	0.89	0.65	9.07	3.83	37.95	29.78	8.91	63.05	75.93	30.43	80.59	5.84	18.86	6.32	91.61	118.35	128.74	88.51	26.87	9.66	1.75
FvH4_1g12090	gene14872		Lactoylglutathione lyase / glyoxalase I family protein	22.77	6.48	100.44	414.6	325.04	138.36	54.39	8.54	18.33	142.51	499.31	2118.76	101.94	202.91	143.33	165.19	144.06	27.55	24.89	46.29	26.84	17.87	169.17	294.46	227.16	133.45	112.83	21.28	27.35	135.7	208.04	168.18	1676.22	200.04	1.73	144.15	4.55	1218.92	683.15	5870.82	6723.11	9946.48	10054.6	7136.27	0.82	0.35
FvH4_1g12100	gene14873		Pentatricopeptide repeat (PPR-like) superfamily protein	5.47	3.21	5.86	7.52	6.88	5.81	5.55	8.72	5.73	5.51	5.67	3.85	8.48	4.62	3.57	3.16	3.72	6.16	5.94	4.61	3.83	3.94	1.95	1	1.53	1.09	0.78	4.19	1.94	3.15	3.33	2.83	4.12	3.89	8.78	5.3	2.75	4.33	2.2	4.37	5.58	3.54	2.62	2.4	1.79	1.03
FvH4_1g12101	gene14874			0.07	0.26	0.72	0.88	0.98	1.54	1.48	0	0.84	1.29	1.89	0.54	0.65	0.28	0.12	0.2	0	0	0.32	0	0.21	0	0	0	0	0	0	0	0	0	0	0	0.46	0.43	0	0.1	0	0	0	0.25	0.66	0	0.13	0.18	0.08	0
FvH4_1g12110	gene14875		B-box type zinc finger family protein	74.98	66.63	79.39	50.78	33.22	86.93	18.46	6.16	48.1	61.04	82.14	53.4	212.57	80.76	83.43	84.19	78.55	158.45	188.96	150.27	133.04	98.26	70.03	20.7	61.55	16.57	20	17.88	7.52	21.61	30.62	25.19	48.49	48.45	0.14	70.44	72.53	161.06	85.81	36.76	92.54	52.73	45.1	37.71	50.92	12.71
FvH4_1g12120	gene14876		Serine carboxypeptidase S28 family protein	58.48	63.51	72.54	70.87	53.8	54.93	63.74	65.95	89.97	92.78	97.11	78.06	59.59	55.07	35.97	44.66	37.18	54.05	77.58	68.37	73.75	81.65	80.07	67.69	68.15	65.18	30.08	62.44	65.37	102.75	122.85	104.17	63.35	73.38	0.47	72.75	69.63	135.04	127.75	54.98	76.6	113.66	136.65	148.42	68.89	66.03
FvH4_1g12130	gene14877		P-loop containing nucleoside triphosphate hydrolases superfamily protein	0.23	0.23	0.34	0.19	0.49	0.49	0.73	0.85	0.17	0.11	0.36	0.3	0.14	0.2	0.02	0.08	0.04	0.22	0.25	0.09	0.05	0.04	0.19	0.09	0.05	0.09	0.03	0.43	0.31	0.23	0.26	0.2	0.54	0.28	0.1	0.45	1.49	0.2	0.6	0.32	0.51	0.22	0.19	0.3	2.51	0.29
FvH4_1g12131	gene14878		P-loop containing nucleoside triphosphate hydrolases superfamily protein	0.2	0.06	0.06	0.05	24.71	18.69	6.49	0.67	0.08	0.02	0.08	0.1	0.12	0.01	0	0	0	0.08	0	0	0	0	0	0.01	0.01	0	0.03	0.09	0.12	0.22	0.07	0.07	0.24	0.05	0.02	0.08	0.08	0.21	0.25	0.1	0.19	0.05	0.14	0.18	0.07	0.09
FvH4_1g12132	gene14879			0.19	0	0.13	0.53	0	0.11	0.1	0	0.16	0	0	0.21	0	0.07	0	0	0	0.09	0	0.08	0	0	0.03	0	0	0.08	0	0.11	0	0.11	0	0.1	1.19	0.08	0	0.07	0.12	0	0	0.18	0.23	0	0.09	0.32	0	0.06
FvH4_1g12133	gene14880		P-loop containing nucleoside triphosphate hydrolases superfamily protein	0.01	0.01	0.02	0.02	42.25	30.85	10.24	3.02	0.11	0.07	0.1	0.09	0.06	0	0.02	0.03	0	0.08	0.02	0.05	0.02	0	0.03	0.08	0.01	0.03	0.06	0	0.05	0.08	0.04	0.15	0.07	0.08	0.14	0.05	0	0.13	0.15	0.04	0.14	0.05	0.02	0.16	0.03	0.05
FvH4_1g12134	gene14881		P-loop containing nucleoside triphosphate hydrolases superfamily protein	0	0	0	0	12.11	6.86	2.33	0.15	0.01	0	0	0	0	0	0	0	0	0	0	0	0	0	0	0	0	0	0	0	0	0	0	0	0	0	2.26	0	0	0	0.02	0	0	0	0	0	0	0
FvH4_1g12150	gene14882		P-loop containing nucleoside triphosphate hydrolases superfamily protein	0.2	0.03	0.14	0.03	21.18	41.33	13.45	0.12	0.1	0.06	0.04	0.16	0.04	0.08	0.02	0.02	0.04	0.14	0.02	0	0.02	0	0.05	0.02	0.01	0	0.84	0.07	0	1.3	0.99	0	0.2	0.09	0	0.03	0.03	0.12	0.06	0.08	0.07	0.26	0.3	0.03	0.02	0
FvH4_1g12151	gene35378		Protein of unknown function (DUF3353)	18.05	20.05	28.11	28.12	16.01	23.42	21.67	14.24	30.74	27.38	26.24	17.52	19.48	16.43	12.5	12.4	13.85	23.04	13.28	10.85	9.91	11.81	17.55	16.48	15.64	18.67	35.51	37.63	10.33	15.21	12.59	8.53	26.71	17.34	0.18	16.7	28.66	9.28	7.47	17.35	14.37	9.51	9.27	11.44	12.16	16.64
FvH4_1g12160	gene35379			33.78	27.97	42.33	49.82	80.81	70.9	93.2	97.94	51.55	45.45	71	52.26	48.54	38	47.67	43.76	50.07	40.2	56.44	63.21	51.89	70.09	29.91	45.59	25.41	54.38	7.9	22.83	38.38	122.07	132.6	111.5	57.59	53.64	21.51	71.57	44.44	165.04	195.34	39.11	66.05	96.67	114.52	105.59	59.97	35.57
FvH4_1g12170	gene14885		DNA binding;zinc ion binding;nucleic acid binding;nucleic acid binding	20.39	13.25	24.13	31.28	51.3	26.47	29.96	26.06	31.03	29.71	31.85	31.88	27.14	26.65	17.77	13.69	13.7	23.11	27.2	19.46	15.52	16.61	6.58	3.97	5.47	4.18	2.31	22.44	10.33	14.7	11.27	10.2	27.75	19.2	1.86	18.73	17.69	34.72	45.58	39.64	26.7	24.49	25.32	21.98	26.35	23.92
FvH4_1g12180	gene14886		Protein of unknown function (DUF726)	22.7	16.43	27.31	35.51	24.99	28.45	34.92	37.82	31.78	27.57	37.09	25.04	26.52	23	22.1	21.33	21.77	23.07	21.69	21.13	20.42	22.14	8.68	23.69	15.55	23.29	9.13	28.57	12.73	33.21	30.68	25.72	28.65	33.85	8.41	33.27	24.73	49.26	33.69	29.74	30.38	29.34	29.06	28	16.56	11.81
FvH4_1g12190	gene14887			48.99	50.13	56.34	79.28	80.18	85.01	76.73	124.31	64.92	68.61	88.52	74.51	79.92	96.3	115.46	117.05	109.31	75.56	93.79	105.73	106.91	99.18	109.1	86.35	111.11	91.32	38.59	85.79	49.32	84.89	91.25	84.32	74.17	76.37	23.72	83.66	55.52	46.79	55.67	61.33	77.55	88.32	93.66	93.02	71.83	54.17
FvH4_1g12191	gene38923			4.72	6.13	5.25	9.21	7.24	6.2	12.54	22.65	10.97	9.3	10.66	7.29	5.75	7.06	9.44	10.14	7.49	6.57	6.72	7.62	6.65	8.02	5.48	8.85	4.64	11.43	1.39	5	1.83	5.56	7.78	8.14	8.71	7.85	10.83	6	9.9	13.34	23.99	7.81	9.1	9.81	8.9	10.07	8.86	8.04
FvH4_1g12200	gene14888		Protein of unknown function (DUF1640)	21.81	20.77	23.05	24.43	45.61	26.13	38.33	82.26	30.07	29.95	35.7	18.78	18.71	17.29	20.8	19.84	16.85	18.44	18.21	19.08	18.84	17.67	14.64	26.29	15.25	33.16	11.37	22.56	9.76	21.65	25.17	27.77	21.15	22.57	60.83	16.52	18.71	33.17	68.19	21.34	21.17	24.59	25.87	27.94	21.89	20.27
FvH4_1g12210	gene14889	CYP84A1,FAH1	ferulic acid 5-hydroxylase 1	0.26	1.97	1.66	2.21	3.96	0.71	0.84	7.32	4.45	1.18	0.71	1.27	0.43	0.07	0.06	0.15	0.39	0.62	0.02	0.02	0.03	0.1	0.56	0.32	0.44	0.22	0.06	0	0.07	0	0.07	0.24	25.44	0.17	0.24	0	6.5	55.98	36.3	0.21	1.42	9.75	20.45	29.48	50.78	53.34
FvH4_1g12211	gene14890			0	0.07	0.13	0.45	0.43	0.41	3.12	4.55	0.45	0.73	4.06	7.43	1.41	2.23	0.97	0.82	0.3	1.78	3.87	3.59	1.97	1.21	0.58	0	0.33	0.02	0.2	0	0	1.22	0.19	0.05	9.99	0.5	0	2.55	4.83	0.34	0.12	14.6	17.5	7.12	0.84	0.09	1.64	0.09
FvH4_1g12220	gene14891	GATA5	GATA transcription factor 5	239.96	338.39	264.06	216.78	152.43	135.8	141.58	99.53	216.53	298.01	221.27	204.26	82.97	29.93	7.98	7.08	9.42	67.89	21.29	10.72	7.63	9.18	9.75	12.43	8.51	12.14	97.62	95.36	29.04	77.01	75.36	62.21	175.31	217.93	2.57	124.95	38.49	185.01	153.81	193.36	130.67	105.23	112.29	123.73	31.73	24.12
FvH4_1g12240	gene14893	EDA23,GSO2	Leucine-rich repeat transmembrane protein kinase	1.78	1.77	2.76	1.42	0.95	0.45	0.96	0.87	1.18	1.13	3.7	2.91	1.32	0.96	0.26	0.16	0.15	2.18	0.68	0.51	0.23	0.34	0.11	0	0.11	0	0.03	0.89	0.36	0.13	0.22	0.22	16.43	0.3	0	0.28	0.4	0.71	2.9	3.68	4.16	1.51	0.71	1.17	2.74	8.4
FvH4_1g12241	gene14894		Leucine-rich repeat (LRR) family protein	32.63	35.64	58.76	29.23	15.64	7.39	5.65	4.29	56.01	52.35	39.19	39.54	28.65	15.97	9.6	10.68	7.54	17.9	6.54	11.67	11.07	12.92	8.35	0.53	5.29	0.83	13.92	77.85	23.94	5.52	8.27	6.52	47.3	20.76	0	11.39	7.91	3.34	1.81	32.4	39.7	24.05	10.66	8.68	18.54	3.15
[truncated: 32,568 more rows]
