# Supplementary material for: Updated annotation of the wild strawberry Fragaria vesca V4 genome
Source: Hortic Res. 2019 May 1;6:61. doi: 10.1038/s41438-019-0142-6 (PMC6491553; doi:10.1038/s41438-019-0142-6)
Supplement: Supplementary file 7 — Dataset 7 [file 41438_2019_142_MOESM7_ESM.xlsx]

## Sheet: annotation
Table S7. Annotated miRNAs in F.vesca.
Chromosome		Category	Start	End		Strand		ID
Fvb1	miRso	precursor	4771878	4772009	.	-	.	ID=miRN46;Count=29847;
Fvb1	miRso	mature-5p	4771964	4771984	.	-	.	ID=miRN46-5p;Parent=miRN46;Count=439;Seq=TATTGGCAGACTTGAAGCATT
Fvb1	miRso	mature-3p	4771903	4771924	.	-	.	ID=miRN46-3p;Parent=miRN46;Count=27329;Seq=TGCTTCAAGTCTGGCCAATACT
Fvb1	miRso	precursor	6858412	6858532	.	-	.	ID=miRN61;Count=218;
Fvb1	miRso	mature-5p	6858486	6858507	.	-	.	ID=miRN61-5p;Parent=miRN61;Count=5;Seq=CAATTAACTGCACTAGAGAAGA
Fvb1	miRso	mature-3p	6858437	6858457	.	-	.	ID=miRN61-3p;Parent=miRN61;Count=208;Seq=TTTTCCAGTGCAGTTAGTTGT
Fvb2	miRso	precursor	29106085	29106219	.	+	.	ID=miR156e;Count=63369;
Fvb2	miRso	mature-5p	29106110	29106130	.	+	.	ID=miR156e-5p;Parent=miR156e;Count=62933;Seq=TTGACAGAAGAGAGTGAGCAC
Fvb2	miRso	mature-3p	29106173	29106194	.	+	.	ID=miR156e-3p;Parent=miR156e;Count=427;Seq=GCTCATTTCTCTTTCTGTCACT
Fvb2	miRso	precursor	6727381	6727507	.	-	.	ID=miRN50;Count=1279;
Fvb2	miRso	mature-5p	6727463	6727482	.	-	.	ID=miRN50-5p;Parent=miRN50;Count=114;Seq=TAGTGTTTCAGCTTGACAAG
Fvb2	miRso	mature-3p	6727406	6727426	.	-	.	ID=miRN50-3p;Parent=miRN50;Count=1156;Seq=TGTCAATCTGGATCACTATTC
Fvb2	miRso	precursor	18791457	18791590	.	-	.	ID=miR167a;Count=7229;
Fvb2	miRso	mature-5p	18791546	18791565	.	-	.	ID=miR167a-5p;Parent=miR167a;Count=7142;Seq=TGAAGCTGCCAGCATGATCT
Fvb2	miRso	mature-3p	18791482	18791501	.	-	.	ID=miR167a-3p;Parent=miR167a;Count=87;Seq=GATCATGTGGCAACTTCACC
Fvb2	miRso	precursor	18794941	18795083	.	-	.	ID=miR167b;Count=7165;
Fvb2	miRso	mature-5p	18795039	18795058	.	-	.	ID=miR167b-5p;Parent=miR167b;Count=7127;Seq=TGAAGCTGCCAGCATGATCT
Fvb2	miRso	mature-3p	18794966	18794987	.	-	.	ID=miR167b-3p;Parent=miR167b;Count=15;Seq=GGTCATGCTCTGACAGCCTCAC
Fvb2	miRso	precursor	26155286	26155422	.	-	.	ID=miRN34;Count=775;
Fvb2	miRso	mature-5p	26155378	26155397	.	-	.	ID=miRN34-5p;Parent=miRN34;Count=730;Seq=TCAAACATCACTGCAGCTGT
Fvb2	miRso	mature-3p	26155311	26155331	.	-	.	ID=miRN34-3p;Parent=miRN34;Count=29;Seq=TAGTGATGTTTAGAGTTCAGC
Fvb3	miRso	precursor	2103295	2103445	.	+	.	ID=miR397;Count=375;
Fvb3	miRso	mature-5p	2103320	2103340	.	+	.	ID=miR397-5p;Parent=miR397;Count=320;Seq=ATTGAGTGCAGCGTTGATGAA
Fvb3	miRso	mature-3p	2103400	2103420	.	+	.	ID=miR397-3p;Parent=miR397;Count=54;Seq=CATCAACGCTGCACCCAATTA
Fvb3	miRso	precursor	9028010	9028179	.	+	.	ID=miRN12;Count=370;
Fvb3	miRso	mature-5p	9028022	9028042	.	+	.	ID=miRN12-5p;Parent=miRN12;Count=1;Seq=TGAAATTCCGTCTAACTCGGA
Fvb3	miRso	mature-3p	9028149	9028169	.	+	.	ID=miRN12-3p;Parent=miRN12;Count=333;Seq=CAAATTGGACGGAATTTTAGC
Fvb3	miRso	precursor	9913577	9913708	.	+	.	ID=miRN47;Count=1033;
Fvb3	miRso	mature-5p	9913602	9913622	.	+	.	ID=miRN47-5p;Parent=miRN47;Count=80;Seq=CAAAATTGGCCACCTCCCAAT
Fvb3	miRso	mature-3p	9913663	9913683	.	+	.	ID=miRN47-3p;Parent=miRN47;Count=953;Seq=TGGGATTGGGCGAATTTTGGT
Fvb3	miRso	precursor	9916829	9916961	.	+	.	ID=miRN43;Count=7053;
Fvb3	miRso	mature-5p	9916854	9916874	.	+	.	ID=miRN43-5p;Parent=miRN43;Count=40;Seq=TTCGTCACATTCCAGTTCAAA
Fvb3	miRso	mature-3p	9916916	9916936	.	+	.	ID=miRN43-3p;Parent=miRN43;Count=5282;Seq=TGAATTGGGATTTGGCGAATT
Fvb3	miRso	precursor	14721219	14721346	.	+	.	ID=miRN55;Count=1283;
Fvb3	miRso	mature-3p	14721316	14721336	.	+	.	ID=miRN55-3p;Parent=miRN55;Count=1283;Seq=TTGAGGGGCTTAACGATTACC
Fvb3	miRso	precursor	30786549	30786679	.	+	.	ID=miRN40;Count=69;
Fvb3	miRso	mature-5p	30786574	30786595	.	+	.	ID=miRN40-5p;Parent=miRN40;Count=23;Seq=TACTGGTAACAAGAATGAGAGA
Fvb3	miRso	mature-3p	30786634	30786654	.	+	.	ID=miRN40-3p;Parent=miRN40;Count=40;Seq=TCTCTCATTCTTACCGGTAGC
Fvb3	miRso	precursor	35913863	35913998	.	+	.	ID=miR156f;Count=63902;
Fvb3	miRso	mature-5p	35913888	35913908	.	+	.	ID=miR156f-5p;Parent=miR156f;Count=63009;Seq=TTGACAGAAGAGAGTGAGCAC
Fvb3	miRso	mature-3p	35913953	35913973	.	+	.	ID=miR156f-3p;Parent=miR156f;Count=865;Seq=GCTCGCTCTTCTTCTGTCAGC
Fvb3	miRso	precursor	35914395	35914530	.	+	.	ID=miR156g;Count=64188;
Fvb3	miRso	mature-5p	35914420	35914440	.	+	.	ID=miR156g-5p;Parent=miR156g;Count=63009;Seq=TTGACAGAAGAGAGTGAGCAC
Fvb3	miRso	mature-3p	35914484	35914505	.	+	.	ID=miR156g-3p;Parent=miR156g;Count=1170;Seq=TGCTCACTCTTCTTCTGTCAGC
Fvb3	miRso	precursor	36840548	36840683	.	+	.	ID=miRN56;Count=1284;
Fvb3	miRso	mature-3p	36840653	36840673	.	+	.	ID=miRN56-3p;Parent=miRN56;Count=1283;Seq=TTGAGGGGCTTAACGATTACC
Fvb3	miRso	precursor	10648258	10648387	.	-	.	ID=miRN21;Count=16269;
Fvb3	miRso	mature-5p	10648342	10648362	.	-	.	ID=miRN21-5p;Parent=miRN21;Count=16246;Seq=CTAGTCATTGGTCATAGCATC
Fvb3	miRso	mature-3p	10648283	10648303	.	-	.	ID=miRN21-3p;Parent=miRN21;Count=22;Seq=ATGCTATGACAAATGACTAAA
Fvb3	miRso	precursor	15418067	15418180	.	-	.	ID=miRN59;Count=2477;
Fvb3	miRso	mature-5p	15418135	15418155	.	-	.	ID=miRN59-5p;Parent=miRN59;Count=191;Seq=CGGAGGCTTTGAATCACAGTC
Fvb3	miRso	mature-3p	15418092	15418112	.	-	.	ID=miRN59-3p;Parent=miRN59;Count=2286;Seq=TTGTAGTTCAGCGCCTCCGCC
Fvb4	miRso	precursor	19177667	19177842	.	+	.	ID=miRN13;Count=358;
Fvb4	miRso	mature-3p	19177812	19177832	.	+	.	ID=miRN13-3p;Parent=miRN13;Count=333;Seq=CAAATTGGACGGAATTTTAGC
Fvb4	miRso	precursor	1065017	1065135	.	-	.	ID=miR482b;Count=22936;
Fvb4	miRso	mature-5p	1065090	1065110	.	-	.	ID=miR482b-5p;Parent=miR482b;Count=88;Seq=CATGGGAAGTTTGGAAAGAAT
Fvb4	miRso	mature-3p	1065042	1065063	.	-	.	ID=miR482b-3p;Parent=miR482b;Count=22824;Seq=TCTTTCCAATTCCTCCCATGCC
Fvb4	miRso	precursor	2475991	2476135	.	-	.	ID=miR166a;Count=1265133;
Fvb4	miRso	mature-5p	2476090	2476110	.	-	.	ID=miR166a-5p;Parent=miR166a;Count=43;Seq=GGAATGCTGGCTGGTTCGAGA
Fvb4	miRso	mature-3p	2476016	2476036	.	-	.	ID=miR166a-3p;Parent=miR166a;Count=1265088;Seq=TCGGACCAGGCTTCATTCCCC
Fvb4	miRso	precursor	2483991	2484135	.	-	.	ID=miR166b;Count=1265133;
Fvb4	miRso	mature-5p	2484090	2484110	.	-	.	ID=miR166b-5p;Parent=miR166b;Count=43;Seq=GGAATGCTGGCTGGTTCGAGA
Fvb4	miRso	mature-3p	2484016	2484036	.	-	.	ID=miR166b-3p;Parent=miR166b;Count=1265088;Seq=TCGGACCAGGCTTCATTCCCC
Fvb4	miRso	precursor	22634980	22635154	.	-	.	ID=miR396e;Count=2166;
Fvb4	miRso	mature-5p	22635109	22635129	.	-	.	ID=miR396e-5p;Parent=miR396e;Count=2127;Seq=TTCCACAGGCTTTCTTGAACT
Fvb4	miRso	mature-3p	22635005	22635025	.	-	.	ID=miR396e-3p;Parent=miR396e;Count=39;Seq=TTTAAGAAAGTCTGTGGAAGA
Fvb5	miRso	precursor	5400435	5400579	.	+	.	ID=miRN41;Count=22295;
Fvb5	miRso	mature-5p	5400447	5400467	.	+	.	ID=miRN41-5p;Parent=miRN41;Count=1;Seq=TACTCAGTGAGCGTCGAGATC
Fvb5	miRso	mature-3p	5400549	5400569	.	+	.	ID=miRN41-3p;Parent=miRN41;Count=22238;Seq=TCTTGGCGTTACTGTAGCAAA
Fvb5	miRso	precursor	16133291	16133419	.	+	.	ID=miR482a;Count=12049;
Fvb5	miRso	mature-5p	16133316	16133336	.	+	.	ID=miR482a-5p;Parent=miR482a;Count=21;Seq=AGTGGGATGGTCGGCAAGAAA
Fvb5	miRso	mature-3p	16133373	16133394	.	+	.	ID=miR482a-3p;Parent=miR482a;Count=12008;Seq=TCTTGCCGATACCTCCCATTCC
Fvb5	miRso	precursor	8738022	8738122	.	-	.	ID=miRN54;Count=1594;
Fvb5	miRso	mature-5p	8738091	8738112	.	-	.	ID=miRN54-5p;Parent=miRN54;Count=1594;Seq=TTCTTCCTCAGGAACCTCCACC
Fvb6	miRso	precursor	17977721	17977845	.	+	.	ID=miRN57;Count=1294;
Fvb6	miRso	mature-5p	17977732	17977752	.	+	.	ID=miRN57-5p;Parent=miRN57;Count=4;Seq=TGATCGTTAAGTTCCTCAAAC
Fvb6	miRso	mature-3p	17977815	17977835	.	+	.	ID=miRN57-3p;Parent=miRN57;Count=1283;Seq=TTGAGGGGCTTAACGATTACC
Fvb6	miRso	precursor	18319264	18319433	.	+	.	ID=miRN14;Count=370;
Fvb6	miRso	mature-5p	18319276	18319296	.	+	.	ID=miRN14-5p;Parent=miRN14;Count=1;Seq=TGAAATTCCGTCTAACTCGGA
Fvb6	miRso	mature-3p	18319403	18319423	.	+	.	ID=miRN14-3p;Parent=miRN14;Count=333;Seq=CAAATTGGACGGAATTTTAGC
Fvb6	miRso	precursor	33366229	33366358	.	+	.	ID=miR171d;Count=1070;
Fvb6	miRso	mature-5p	33366254	33366274	.	+	.	ID=miR171d-5p;Parent=miR171d;Count=42;Seq=AGGTATTGGCGCGTCTCAATT
Fvb6	miRso	mature-3p	33366313	33366333	.	+	.	ID=miR171d-3p;Parent=miR171d;Count=1021;Seq=TTGAGCCGCGTCAATATCTCC
Fvb6	miRso	precursor	1676264	1676380	.	-	.	ID=miR167c;Count=7308;
Fvb6	miRso	mature-5p	1676336	1676355	.	-	.	ID=miR167c-5p;Parent=miR167c;Count=7143;Seq=TGAAGCTGCCAGCATGATCT
Fvb6	miRso	mature-3p	1676289	1676308	.	-	.	ID=miR167c-3p;Parent=miR167c;Count=155;Seq=GATCATGTGGTAGCTTCACC
Fvb6	miRso	precursor	3488766	3488900	.	-	.	ID=miR482c;Count=9826;
Fvb6	miRso	mature-5p	3488855	3488875	.	-	.	ID=miR482c-5p;Parent=miR482c;Count=100;Seq=AGTGGAGTTCTGGGAAAGAAG
Fvb6	miRso	mature-3p	3488791	3488812	.	-	.	ID=miR482c-3p;Parent=miR482c;Count=9702;Seq=TCTTTCCTAGTCCTGCCATTCC
Fvb7	miRso	precursor	10665263	10665356	.	+	.	ID=miRN63;Count=1067;
Fvb7	miRso	mature-5p	10665273	10665294	.	+	.	ID=miRN63-5p;Parent=miRN63;Count=998;Seq=TTTTTGATGGCTGGAATCCAGT
Fvb7	miRso	mature-3p	10665327	10665347	.	+	.	ID=miRN63-3p;Parent=miRN63;Count=27;Seq=TGGTTCCATCCATCAAAGAAA
Fvb7	miRso	precursor	10666659	10666787	.	+	.	ID=miRN64;Count=840;
Fvb7	miRso	mature-5p	10666669	10666690	.	+	.	ID=miRN64-5p;Parent=miRN64;Count=813;Seq=TTTTTGATGGCTGGAATCCAGT
Fvb7	miRso	mature-3p	10666723	10666743	.	+	.	ID=miRN64-3p;Parent=miRN64;Count=27;Seq=TGGTTCCATCCATCAAAGAAA
Fvb7	miRso	precursor	17912653	17912805	.	+	.	ID=miR172c;Count=537;
Fvb7	miRso	mature-5p	17912678	17912698	.	+	.	ID=miR172c-5p;Parent=miR172c;Count=29;Seq=GGAGCATCTTCAAGATTCACA
Fvb7	miRso	mature-3p	17912760	17912780	.	+	.	ID=miR172c-3p;Parent=miR172c;Count=502;Seq=GGAATCTTGATGATGCTGCAG
Fvb7	miRso	precursor	1636476	1636580	.	-	.	ID=miRN62;Count=168;
Fvb7	miRso	mature-5p	1636535	1636555	.	-	.	ID=miRN62-5p;Parent=miRN62;Count=32;Seq=AGCGCGGATTTGAGCAAAACG
Fvb7	miRso	mature-3p	1636501	1636522	.	-	.	ID=miRN62-3p;Parent=miRN62;Count=136;Seq=TTTTGGTCCGAATCCGAGCTCC
Fvb7	miRso	precursor	18314995	18315129	.	-	.	ID=miRN5;Count=27;
Fvb7	miRso	mature-5p	18315084	18315104	.	-	.	ID=miRN5-5p;Parent=miRN5;Count=25;Seq=AGCAATGACACTTTTGGCATG
Fvb7	miRso	mature-3p	18315020	18315040	.	-	.	ID=miRN5-3p;Parent=miRN5;Count=2;Seq=TGCCAAACGTGCCATTGTTGA
Fvb7	miRso	precursor	18514742	18514876	.	-	.	ID=miRN6;Count=27;
Fvb7	miRso	mature-5p	18514831	18514851	.	-	.	ID=miRN6-5p;Parent=miRN6;Count=25;Seq=AGCAATGACACTTTTGGCATG
Fvb7	miRso	mature-3p	18514767	18514787	.	-	.	ID=miRN6-3p;Parent=miRN6;Count=2;Seq=TGCCAAACGTGCCATTGTTGA
Fvb7	miRso	precursor	19511971	19512090	.	-	.	ID=miRN38;Count=2941;
Fvb7	miRso	mature-5p	19512045	19512065	.	-	.	ID=miRN38-5p;Parent=miRN38;Count=2716;Seq=TCGTCGACATCAAAGGGCACC
Fvb7	miRso	mature-3p	19511996	19512016	.	-	.	ID=miRN38-3p;Parent=miRN38;Count=179;Seq=TGCCCTTTGGTTACGACGACG
Fvb7	miRso	precursor	23206503	23206657	.	-	.	ID=miR171a;Count=564;
Fvb7	miRso	mature-5p	23206611	23206632	.	-	.	ID=miR171a-5p;Parent=miR171a;Count=14;Seq=TGTGATATTGAGTCGGCTCATC
Fvb7	miRso	mature-3p	23206528	23206548	.	-	.	ID=miR171a-3p;Parent=miR171a;Count=550;Seq=CGAGCCGAACCAATATCACTC
Fvb1	miRso	precursor	18195166	18195296	.	+	.	ID=miR408;Count=12444;
Fvb1	miRso	mature-5p	18195191	18195211	.	+	.	ID=miR408-5p;Parent=miR408;Count=720;Seq=GACGAGGTAGAGCATGGATGG
Fvb1	miRso	mature-3p	18195251	18195271	.	+	.	ID=miR408-3p;Parent=miR408;Count=11519;Seq=ATGCACTGCCTCTTCCCTGGC
Fvb2	miRso	precursor	22546934	22547087	.	+	.	ID=miR396a;Count=12223;
Fvb2	miRso	mature-5p	22546959	22546979	.	+	.	ID=miR396a-5p;Parent=miR396a;Count=12042;Seq=TTCCACAGCTTTCTTGAACTG
Fvb2	miRso	mature-3p	22547043	22547062	.	+	.	ID=miR396a-3p;Parent=miR396a;Count=181;Seq=TCCGAGAAAGCTGTGAAAAA
Fvb3	miRso	precursor	19901899	19902097	.	-	.	ID=miRN15;Count=225;
Fvb3	miRso	mature-5p	19902066	19902087	.	-	.	ID=miRN15-5p;Parent=miRN15;Count=212;Seq=CACCCCAACGGACTCCAGTAGC
Fvb5	miRso	precursor	7312932	7313076	.	+	.	ID=miR162;Count=9553;
Fvb5	miRso	mature-5p	7312957	7312977	.	+	.	ID=miR162-5p;Parent=miR162;Count=1;Seq=GGAGGCAGCGGTTCATCGATC
Fvb5	miRso	mature-3p	7313031	7313051	.	+	.	ID=miR162-3p;Parent=miR162;Count=9552;Seq=TCGATAAACCTCTGCATCCAG
Fvb5	miRso	precursor	10807220	10807424	.	+	.	ID=miRN16;Count=220;
Fvb5	miRso	mature-5p	10807230	10807251	.	+	.	ID=miRN16-5p;Parent=miRN16;Count=212;Seq=CACCCCAACGGACTCCAGTAGC
Fvb5	miRso	precursor	16185676	16185820	.	+	.	ID=miR168;Count=14963;
Fvb5	miRso	mature-5p	16185701	16185721	.	+	.	ID=miR168-5p;Parent=miR168;Count=9059;Seq=TCGCTTGGTGCAGGTCGGGAA
Fvb5	miRso	mature-3p	16185775	16185795	.	+	.	ID=miR168-3p;Parent=miR168;Count=5894;Seq=CCCGCCTTGCATCAACTGAAT
Fvb6	miRso	precursor	27851408	27851538	.	+	.	ID=miR164c;Count=341;
Fvb6	miRso	mature-5p	27851433	27851453	.	+	.	ID=miR164c-5p;Parent=miR164c;Count=278;Seq=TGGAGAAGCAGGGCACATGCT
Fvb6	miRso	mature-3p	27851493	27851513	.	+	.	ID=miR164c-3p;Parent=miR164c;Count=58;Seq=CATGTGCTCTAGCTCTCCACC
Fvb1	miRso	precursor	8004689	8004874	.	-	.	ID=miRN60;Count=31;
Fvb1	miRso	mature-5p	8004844	8004864	.	-	.	ID=miRN60-5p;Parent=miRN60;Count=29;Seq=TTTGTTTGGCATGCAGTTGGC
Fvb1	miRso	mature-3p	8004698	8004718	.	-	.	ID=miRN60-3p;Parent=miRN60;Count=1;Seq=CAATTGCATGCTGAACGAACA
Fvb3	miRso	precursor	1822412	1822528	.	-	.	ID=miRN10;Count=72;
Fvb3	miRso	mature-5p	1822498	1822518	.	-	.	ID=miRN10-5p;Parent=miRN10;Count=65;Seq=AGTTTTAATGGGATCGGAGAG
Fvb3	miRso	mature-3p	1822420	1822443	.	-	.	ID=miRN10-3p;Parent=miRN10;Count=3;Seq=CTTACCGATCCCATTAAATTCTTC
Fvb6	miRso	precursor	10160199	10160349	.	-	.	ID=miRN51;Count=105;
Fvb6	miRso	mature-5p	10160318	10160339	.	-	.	ID=miRN51-5p;Parent=miRN51;Count=100;Seq=TGTGGCAGTTGAAGAATTTGAG
Fvb6	miRso	mature-3p	10160232	10160252	.	-	.	ID=miRN51-3p;Parent=miRN51;Count=1;Seq=CAGATTCTTCACTGCCACAAC
Fvb3	miRso	precursor	9914713	9914837	.	+	.	ID=miRN25;Count=606;
Fvb3	miRso	mature-3p	9914807	9914827	.	+	.	ID=miRN25-3p;Parent=miRN25;Count=403;Seq=GAGGGCCGAGATGAATAGATC
Fvb3	miRso	precursor	34589924	34590115	.	+	.	ID=miR319b;Count=107;
Fvb3	miRso	mature-3p	34590086	34590105	.	+	.	ID=miR319b-3p;Parent=miR319b;Count=107;Seq=TTGGACTGAAGGGAGCTCCC
Fvb1	miRso	precursor	1511213	1511361	.	+	.	ID=miR396d;Count=24136;
Fvb1	miRso	mature-5p	1511238	1511258	.	+	.	ID=miR396d-5p;Parent=miR396d;Count=23675;Seq=TTCCACAGCTTTCTTGAACTT
Fvb1	miRso	mature-3p	1511316	1511336	.	+	.	ID=miR396d-3p;Parent=miR396d;Count=408;Seq=GCTCAAGAAAGCTGTGGGACA
Fvb1	miRso	precursor	14222241	14222357	.	+	.	ID=miRN7;Count=115;
Fvb1	miRso	mature-5p	14222266	14222286	.	+	.	ID=miRN7-5p;Parent=miRN7;Count=72;Seq=AGGACCAAGTGGAATTTTACA
Fvb1	miRso	mature-3p	14222311	14222332	.	+	.	ID=miRN7-3p;Parent=miRN7;Count=29;Seq=TAAAACTCCACTTGGTTTCTCC
Fvb1	miRso	precursor	1515896	1516050	.	-	.	ID=miR396b;Count=16759;
Fvb1	miRso	mature-5p	1516005	1516025	.	-	.	ID=miR396b-5p;Parent=miR396b;Count=15937;Seq=TTCCACAGCTTTCTTGAACTG
Fvb1	miRso	mature-3p	1515921	1515941	.	-	.	ID=miR396b-3p;Parent=miR396b;Count=804;Seq=GTTCAATAAAGCTGTGGGAAG
Fvb1	miRso	precursor	9961286	9961416	.	-	.	ID=miRN36;Count=15296;
Fvb1	miRso	mature-5p	9961371	9961391	.	-	.	ID=miRN36-5p;Parent=miRN36;Count=15195;Seq=TCAGGGATTGTTTCATAGACC
Fvb1	miRso	mature-3p	9961311	9961331	.	-	.	ID=miRN36-3p;Parent=miRN36;Count=87;Seq=CTAAGAAACATTCCTTGATGA
Fvb2	miRso	precursor	11399076	11399239	.	+	.	ID=miRN35;Count=368;
Fvb2	miRso	mature-5p	11399101	11399121	.	+	.	ID=miRN35-5p;Parent=miRN35;Count=240;Seq=TCAGAGTTGTAATATATTGAT
Fvb2	miRso	mature-3p	11399194	11399214	.	+	.	ID=miRN35-3p;Parent=miRN35;Count=122;Seq=CAATATGCTACAACTATGAAC
Fvb2	miRso	precursor	18282843	18282971	.	+	.	ID=miR166c;Count=1369533;
Fvb2	miRso	mature-5p	18282868	18282888	.	+	.	ID=miR166c-5p;Parent=miR166c;Count=737;Seq=GGAATGTCGTCTGGTTCGAAA
Fvb2	miRso	mature-3p	18282926	18282946	.	+	.	ID=miR166c-3p;Parent=miR166c;Count=1368786;Seq=TCGGACCAGGCTTCATTCCCC
Fvb2	miRso	precursor	27461246	27461350	.	-	.	ID=miR394;Count=1275;
Fvb2	miRso	mature-5p	27461321	27461340	.	-	.	ID=miR394-5p;Parent=miR394;Count=1158;Seq=TTGGCATTCTGTCCACCTCC
Fvb2	miRso	mature-3p	27461256	27461275	.	-	.	ID=miR394-3p;Parent=miR394;Count=87;Seq=AGGTGGGCATACTGCCAACT
Fvb2	miRso	precursor	28439275	28439447	.	-	.	ID=miRN52;Count=40;
Fvb2	miRso	mature-5p	28439402	28439422	.	-	.	ID=miRN52-5p;Parent=miRN52;Count=35;Seq=TTCATGTATGGCTCAACAGTT
Fvb2	miRso	mature-3p	28439300	28439320	.	-	.	ID=miRN52-3p;Parent=miRN52;Count=4;Seq=AGTTGAGTCTTACATGAATGT
Fvb3	miRso	precursor	3347726	3347850	.	+	.	ID=miR396c;Count=16728;
Fvb3	miRso	mature-5p	3347751	3347771	.	+	.	ID=miR396c-5p;Parent=miR396c;Count=15933;Seq=TTCCACAGCTTTCTTGAACTG
Fvb3	miRso	mature-3p	3347805	3347825	.	+	.	ID=miR396c-3p;Parent=miR396c;Count=794;Seq=GTTCAATAAAGCTGTGGGAAG
Fvb3	miRso	precursor	5969843	5969978	.	+	.	ID=miR156j;Count=268;
Fvb3	miRso	mature-5p	5969868	5969888	.	+	.	ID=miR156j-5p;Parent=miR156j;Count=252;Seq=TTGACGGAAGAGAGCGAGCAC
Fvb3	miRso	mature-3p	5969933	5969953	.	+	.	ID=miR156j-3p;Parent=miR156j;Count=16;Seq=ACTCGTTCTTCTTCCGTCAGC
Fvb3	miRso	precursor	5970621	5970756	.	+	.	ID=miR156h;Count=34124;
Fvb3	miRso	mature-5p	5970646	5970666	.	+	.	ID=miR156h-5p;Parent=miR156h;Count=33821;Seq=TTGACAGAAGAGAGTGAGCAC
Fvb3	miRso	mature-3p	5970710	5970731	.	+	.	ID=miR156h-3p;Parent=miR156h;Count=299;Seq=TGCTCACTCTTCTTCTGTCAGC
Fvb3	miRso	precursor	7712842	7712931	.	+	.	ID=miR7125;Count=41;
Fvb3	miRso	mature-3p	7712901	7712921	.	+	.	ID=miR7125-3p;Parent=miR7125;Count=41;Seq=TGAACTTATTGCAACTAGCTT
Fvb3	miRso	precursor	33696252	33696379	.	+	.	ID=miR390a;Count=3675;
Fvb3	miRso	mature-5p	33696277	33696297	.	+	.	ID=miR390a-5p;Parent=miR390a;Count=3566;Seq=AAGCTCAGGAGGGATAGCGCC
Fvb3	miRso	mature-3p	33696334	33696354	.	+	.	ID=miR390a-3p;Parent=miR390a;Count=92;Seq=CGCTATCTATCCTGGGTTTCA
Fvb4	miRso	precursor	2537846	2537985	.	+	.	ID=miRN39;Count=28572;
Fvb4	miRso	mature-5p	2537871	2537892	.	+	.	ID=miRN39-5p;Parent=miRN39;Count=28472;Seq=TCTATTCAAAGAGATGACTGTT
Fvb4	miRso	mature-3p	2537940	2537960	.	+	.	ID=miRN39-3p;Parent=miRN39;Count=25;Seq=CAGTCTCTCTTTGTATAGACT
Fvb4	miRso	precursor	30721287	30721460	.	-	.	ID=miR156c;Count=525;
Fvb4	miRso	mature-5p	30721416	30721435	.	-	.	ID=miR156c-5p;Parent=miR156c;Count=472;Seq=TGACAGAAGAGAGAGAGTTC
Fvb4	miRso	mature-3p	30721312	30721333	.	-	.	ID=miR156c-3p;Parent=miR156c;Count=37;Seq=ACTCTCTGCTCTATCTGTCAGG
Fvb4	miRso	precursor	30736308	30736443	.	-	.	ID=miR395d;Count=123;
Fvb4	miRso	mature-5p	30736399	30736418	.	-	.	ID=miR395d-5p;Parent=miR395d;Count=24;Seq=GTTCCCCCGAACACTTCATT
Fvb4	miRso	mature-3p	30736333	30736352	.	-	.	ID=miR395d-3p;Parent=miR395d;Count=99;Seq=TGAAGTGTTTGGGGGAACCC
Fvb5	miRso	precursor	2213113	2213260	.	-	.	ID=miRN49;Count=1747;
Fvb5	miRso	mature-5p	2213229	2213250	.	-	.	ID=miRN49-5p;Parent=miRN49;Count=903;Seq=TGGGTGGCAGTAGGATTTCAAT
Fvb5	miRso	mature-3p	2213122	2213141	.	-	.	ID=miRN49-3p;Parent=miRN49;Count=7;Seq=TGGATCTTAAGCTTCCTGTA
Fvb5	miRso	precursor	6153756	6153950	.	-	.	ID=miR166d;Count=1306478;
Fvb5	miRso	mature-5p	6153905	6153925	.	-	.	ID=miR166d-5p;Parent=miR166d;Count=2985;Seq=GGAATGTTGTCTGGCTCGAGG
Fvb5	miRso	mature-3p	6153781	6153801	.	-	.	ID=miR166d-3p;Parent=miR166d;Count=1303489;Seq=TCGGACCAGGCTTCATTCCCC
Fvb5	miRso	precursor	8255288	8255427	.	-	.	ID=miRN4;Count=59;
Fvb5	miRso	mature-5p	8255382	8255402	.	-	.	ID=miRN4-5p;Parent=miRN4;Count=55;Seq=AGAGTTGTGGATGCTATGAAT
Fvb5	miRso	mature-3p	8255313	8255334	.	-	.	ID=miRN4-3p;Parent=miRN4;Count=4;Seq=TCAGAGCATCCACAACCTCTAC
Fvb6	miRso	precursor	5552179	5552290	.	+	.	ID=miRN29;Count=133;
Fvb6	miRso	mature-3p	5552260	5552280	.	+	.	ID=miRN29-3p;Parent=miRN29;Count=133;Seq=TAAGTTAGGATTCTAGTTACC
Fvb6	miRso	precursor	6096906	6097046	.	+	.	ID=miRN30;Count=160;
Fvb6	miRso	mature-5p	6096931	6096952	.	+	.	ID=miRN30-5p;Parent=miRN30;Count=27;Seq=TAACTTGTGATCCTAACTTAAT
Fvb6	miRso	mature-3p	6097001	6097021	.	+	.	ID=miRN30-3p;Parent=miRN30;Count=133;Seq=TAAGTTAGGATTCTAGTTACC
Fvb6	miRso	precursor	33429894	33430020	.	+	.	ID=miR171b;Count=921;
Fvb6	miRso	mature-5p	33429919	33429939	.	+	.	ID=miR171b-5p;Parent=miR171b;Count=40;Seq=TATTGGTCCGGTTCAATAAGA
Fvb6	miRso	mature-3p	33429975	33429995	.	+	.	ID=miR171b-3p;Parent=miR171b;Count=880;Seq=TGATTGAGCCGTGCCAATATC
Fvb6	miRso	precursor	3563739	3563843	.	-	.	ID=miRN24;Count=110;
Fvb6	miRso	mature-5p	3563813	3563833	.	-	.	ID=miRN24-5p;Parent=miRN24;Count=50;Seq=CTGTCAAATCATGCACTCGGC
Fvb6	miRso	mature-3p	3563750	3563770	.	-	.	ID=miRN24-3p;Parent=miRN24;Count=42;Seq=CAGTTGCATGATATGAGAGCA
Fvb6	miRso	precursor	6428293	6428424	.	-	.	ID=miR390b;Count=4144;
Fvb6	miRso	mature-5p	6428379	6428399	.	-	.	ID=miR390b-5p;Parent=miR390b;Count=3566;Seq=AAGCTCAGGAGGGATAGCGCC
Fvb6	miRso	mature-3p	6428318	6428338	.	-	.	ID=miR390b-3p;Parent=miR390b;Count=572;Seq=CGCTATCCATCCTGGGTTTCC
Fvb7	miRso	precursor	14753732	14753923	.	+	.	ID=miR166e;Count=1306482;
Fvb7	miRso	mature-5p	14753757	14753777	.	+	.	ID=miR166e-5p;Parent=miR166e;Count=2991;Seq=GGAATGTTGTCTGGCTCGAGG
Fvb7	miRso	mature-3p	14753878	14753898	.	+	.	ID=miR166e-3p;Parent=miR166e;Count=1303489;Seq=TCGGACCAGGCTTCATTCCCC
Fvb7	miRso	precursor	23401365	23401524	.	+	.	ID=miR166f;Count=1304869;
Fvb7	miRso	mature-5p	23401390	23401410	.	+	.	ID=miR166f-5p;Parent=miR166f;Count=13;Seq=GAATGTTGTTTGGCACGAGGC
Fvb7	miRso	mature-3p	23401479	23401499	.	+	.	ID=miR166f-3p;Parent=miR166f;Count=1304856;Seq=TCGGACCAGGCTTCATTCCCC
Fvb7	miRso	precursor	21715596	21715737	.	-	.	ID=miR393b;Count=1332;
Fvb7	miRso	mature-5p	21715691	21715712	.	-	.	ID=miR393b-5p;Parent=miR393b;Count=1287;Seq=TCCAAAGGGATCGCATTGATCT
Fvb7	miRso	mature-3p	21715621	21715641	.	-	.	ID=miR393b-3p;Parent=miR393b;Count=45;Seq=ATCATGCGATCCCTTCGGAAG
Fvb7	miRso	precursor	23118226	23118335	.	-	.	ID=miR828;Count=41;
Fvb7	miRso	mature-5p	23118305	23118325	.	-	.	ID=miR828-5p;Parent=miR828;Count=41;Seq=TGAGATACTCATTTGAGCAAG
Fvb1	miRso	precursor	85656	85778	.	+	.	ID=miR827;Count=285;
Fvb1	miRso	mature-5p	85681	85701	.	+	.	ID=miR827-5p;Parent=miR827;Count=11;Seq=TTTGTTTATGGTCATCTAGTT
Fvb1	miRso	mature-3p	85733	85753	.	+	.	ID=miR827-3p;Parent=miR827;Count=274;Seq=TTAGATGACCATCAACAAACA
Fvb1	miRso	precursor	561445	561603	.	-	.	ID=miR156d;Count=17438;
Fvb1	miRso	mature-5p	561559	561578	.	-	.	ID=miR156d-5p;Parent=miR156d;Count=17187;Seq=TGACAGAAGAGAGTGAGCTC
Fvb1	miRso	mature-3p	561470	561491	.	-	.	ID=miR156d-3p;Parent=miR156d;Count=244;Seq=GCTCACTTCTCTATCTGTCAGC
Fvb1	miRso	precursor	13899764	13899915	.	-	.	ID=miRN8;Count=3145;
Fvb1	miRso	mature-5p	13899870	13899890	.	-	.	ID=miRN8-5p;Parent=miRN8;Count=2881;Seq=AGGCTTTGTAGAGGATGGAAT
Fvb1	miRso	mature-3p	13899789	13899809	.	-	.	ID=miRN8-3p;Parent=miRN8;Count=259;Seq=TTCATCCTCTGCAAAGTCTCC
Fvb1	miRso	precursor	16450907	16451040	.	-	.	ID=miRN3;Count=21398;
Fvb1	miRso	mature-5p	16450995	16451015	.	-	.	ID=miRN3-5p;Parent=miRN3;Count=17542;Seq=ACGGATATTGCTAGGGTAGAG
Fvb1	miRso	mature-3p	16450932	16450952	.	-	.	ID=miRN3-3p;Parent=miRN3;Count=3113;Seq=TTACCCTTGCAATATCCGTTG
Fvb1	miRso	precursor	17475420	17475556	.	-	.	ID=miR166g;Count=3224;
Fvb1	miRso	mature-5p	17475511	17475531	.	-	.	ID=miR166g-5p;Parent=miR166g;Count=473;Seq=GGTACGTTGTCTGGCTCGAGG
Fvb1	miRso	mature-3p	17475445	17475465	.	-	.	ID=miR166g-3p;Parent=miR166g;Count=2750;Seq=TCGGACCAGGCTTCGTTCCTC
Fvb3	miRso	precursor	6590298	6590425	.	+	.	ID=miR2111a;Count=605;
Fvb3	miRso	mature-5p	6590323	6590342	.	+	.	ID=miR2111a-5p;Parent=miR2111a;Count=592;Seq=TAATCTGCATCCTGAGGTTT
Fvb3	miRso	mature-3p	6590380	6590400	.	+	.	ID=miR2111a-3p;Parent=miR2111a;Count=10;Seq=GCCCTTGGGATGCAGATTACC
Fvb3	miRso	precursor	6872713	6872846	.	+	.	ID=miR160a;Count=1003;
Fvb3	miRso	mature-5p	6872738	6872758	.	+	.	ID=miR160a-5p;Parent=miR160a;Count=859;Seq=TGCCTGGCTCCCTGTATGCCA
Fvb3	miRso	mature-3p	6872801	6872821	.	+	.	ID=miR160a-3p;Parent=miR160a;Count=141;Seq=GCGTACGAGGAGCCAAGCATA
Fvb3	miRso	precursor	20050199	20050317	.	+	.	ID=miRN9;Count=55;
Fvb3	miRso	mature-5p	20050211	20050231	.	+	.	ID=miRN9-5p;Parent=miRN9;Count=3;Seq=CACTGGAGTGGTCTTCCCTTT
Fvb3	miRso	mature-3p	20050287	20050307	.	+	.	ID=miRN9-3p;Parent=miRN9;Count=46;Seq=AGGGATCACAACTCCAGTGCT
Fvb3	miRso	precursor	31544005	31544119	.	+	.	ID=miR172a;Count=104;
Fvb3	miRso	mature-3p	31544089	31544109	.	+	.	ID=miR172a-3p;Parent=miR172a;Count=104;Seq=AGAATCTTGATGATGCTGCAT
Fvb3	miRso	precursor	34589910	34590131	.	+	.	ID=miR319a;Count=3418;
Fvb3	miRso	mature-5p	34589935	34589954	.	+	.	ID=miR319a-5p;Parent=miR319a;Count=24;Seq=AGAGCTTTCTTCAGTCCACT
Fvb3	miRso	mature-3p	34590085	34590106	.	+	.	ID=miR319a-3p;Parent=miR319a;Count=3394;Seq=CTTGGACTGAAGGGAGCTCCCT
Fvb3	miRso	precursor	6588025	6588143	.	-	.	ID=miR2111b;Count=601;
Fvb3	miRso	mature-5p	6588099	6588118	.	-	.	ID=miR2111b-5p;Parent=miR2111b;Count=592;Seq=TAATCTGCATCCTGAGGTTT
Fvb3	miRso	mature-3p	6588050	6588069	.	-	.	ID=miR2111b-3p;Parent=miR2111b;Count=6;Seq=CTCTCAGGTTGCAGATTACC
Fvb4	miRso	precursor	4141039	4141173	.	+	.	ID=miRN19;Count=638;
Fvb4	miRso	mature-5p	4141052	4141072	.	+	.	ID=miRN19-5p;Parent=miRN19;Count=1;Seq=GCGAGATCGATCTTGTCTGAA
Fvb4	miRso	mature-3p	4141143	4141163	.	+	.	ID=miRN19-3p;Parent=miRN19;Count=606;Seq=CAGACAAGATCGATCTCGCCT
Fvb5	miRso	precursor	3067519	3067736	.	-	.	ID=miRN26;Count=212;
Fvb5	miRso	mature-5p	3067691	3067711	.	-	.	ID=miRN26-5p;Parent=miRN26;Count=145;Seq=GGAAGATACGTCAAATGCATC
Fvb5	miRso	mature-3p	3067544	3067564	.	-	.	ID=miRN26-3p;Parent=miRN26;Count=19;Seq=TTCATTTGAGGTATCTTCCTT
Fvb6	miRso	precursor	7785407	7785525	.	+	.	ID=miR2111c;Count=864;
Fvb6	miRso	mature-5p	7785432	7785451	.	+	.	ID=miR2111c-5p;Parent=miR2111c;Count=595;Seq=TAATCTGCATCCTGAGGTTT
Fvb6	miRso	mature-3p	7785480	7785500	.	+	.	ID=miR2111c-3p;Parent=miR2111c;Count=264;Seq=GCCCTTGGGATGCGGATTACC
Fvb6	miRso	precursor	22567643	22567779	.	+	.	ID=miRN27;Count=88;
Fvb6	miRso	mature-5p	22567668	22567688	.	+	.	ID=miRN27-5p;Parent=miRN27;Count=61;Seq=GGGGAATGCTTTGTAGTCTGT
Fvb6	miRso	mature-3p	22567733	22567754	.	+	.	ID=miRN27-3p;Parent=miRN27;Count=27;Seq=AGACTACAAAGCACAGCCTCTT
Fvb6	miRso	precursor	37090202	37090374	.	+	.	ID=miR3627d;Count=3625;
Fvb6	miRso	mature-5p	37090227	37090248	.	+	.	ID=miR3627d-5p;Parent=miR3627d;Count=2979;Seq=TCGCAGGAGAGATGGCACTACC
Fvb6	miRso	mature-3p	37090329	37090349	.	+	.	ID=miR3627d-3p;Parent=miR3627d;Count=633;Seq=TTGTGCCATCCTCCTGTGACA
Fvb6	miRso	precursor	37094246	37094381	.	+	.	ID=miR3627c;Count=37;
Fvb6	miRso	mature-5p	37094271	37094291	.	+	.	ID=miR3627c-5p;Parent=miR3627c;Count=29;Seq=TCGCAGGAGAGATGGAGCTTG
Fvb6	miRso	mature-3p	37094336	37094356	.	+	.	ID=miR3627c-3p;Parent=miR3627c;Count=5;Seq=ATGCTCCACCCTTCTGTGAAA
Fvb6	miRso	precursor	37094462	37094634	.	+	.	ID=miR3627e;Count=3626;
Fvb6	miRso	mature-5p	37094487	37094508	.	+	.	ID=miR3627e-5p;Parent=miR3627e;Count=2979;Seq=TCGCAGGAGAGATGGCACTACC
Fvb6	miRso	mature-3p	37094589	37094609	.	+	.	ID=miR3627e-3p;Parent=miR3627e;Count=633;Seq=TTGTGCCATCCTCCTGTGACA
Fvb6	miRso	precursor	37100108	37100296	.	+	.	ID=miRN45;Count=1054;
Fvb6	miRso	mature-5p	37100133	37100153	.	+	.	ID=miRN45-5p;Parent=miRN45;Count=456;Seq=TGTCGCAGGAGAGATGGCACG
Fvb6	miRso	mature-3p	37100252	37100271	.	+	.	ID=miRN45-3p;Parent=miRN45;Count=590;Seq=TGCCATCCTCTTGTGACAGT
Fvb6	miRso	precursor	37080571	37080726	.	-	.	ID=miR5225;Count=3921;
Fvb6	miRso	mature-5p	37080680	37080701	.	-	.	ID=miR5225-5p;Parent=miR5225;Count=3688;Seq=CTGTCGTAGGAGAGATGGCGCC
Fvb6	miRso	mature-3p	37080596	37080616	.	-	.	ID=miR5225-3p;Parent=miR5225;Count=226;Seq=GTCATCTCTCTTCGACTGAAG
Fvb6	miRso	precursor	37081560	37081690	.	-	.	ID=miR3627g;Count=45;
Fvb6	miRso	mature-5p	37081644	37081665	.	-	.	ID=miR3627g-5p;Parent=miR3627g;Count=37;Seq=TGTCGCAGGAGGGATGGCACTG
Fvb6	miRso	mature-3p	37081585	37081605	.	-	.	ID=miR3627g-3p;Parent=miR3627g;Count=8;Seq=GTGCCATCGCTGTTCGACAAG
Fvb6	miRso	precursor	37086265	37086417	.	-	.	ID=miR3627f;Count=46;
Fvb6	miRso	mature-5p	37086386	37086407	.	-	.	ID=miR3627f-5p;Parent=miR3627f;Count=46;Seq=TGTCGCAAGAGAGATGGCACTG
Fvb6	miRso	precursor	37088802	37088966	.	-	.	ID=miR3627a;Count=812;
Fvb6	miRso	mature-5p	37088920	37088941	.	-	.	ID=miR3627a-5p;Parent=miR3627a;Count=409;Seq=TATGTCGCAGGAGAGATGGTAC
Fvb6	miRso	mature-3p	37088827	37088847	.	-	.	ID=miR3627a-3p;Parent=miR3627a;Count=347;Seq=TCCATCCTCCTGTGACATAGA
Fvb6	miRso	precursor	37092845	37093011	.	-	.	ID=miR3627b;Count=810;
Fvb6	miRso	mature-5p	37092965	37092986	.	-	.	ID=miR3627b-5p;Parent=miR3627b;Count=409;Seq=TATGTCGCAGGAGAGATGGTAC
Fvb6	miRso	mature-3p	37092870	37092890	.	-	.	ID=miR3627b-3p;Parent=miR3627b;Count=347;Seq=TCCATCCTCCTGTGACATAGA
Fvb7	miRso	precursor	13596675	13596924	.	+	.	ID=miR159a;Count=34103;
Fvb7	miRso	mature-5p	13596685	13596705	.	+	.	ID=miR159a-5p;Parent=miR159a;Count=34102;Seq=ATTGGATTGAAGGGAGCTCTC
Fvb7	miRso	precursor	15679569	15679716	.	+	.	ID=miR172b;Count=227;
Fvb7	miRso	mature-5p	15679594	15679614	.	+	.	ID=miR172b-5p;Parent=miR172b;Count=122;Seq=CAGCATCATCCAGATTCACAG
Fvb7	miRso	mature-3p	15679671	15679691	.	+	.	ID=miR172b-3p;Parent=miR172b;Count=104;Seq=AGAATCTTGATGATGCTGCAT
Fvb7	miRso	precursor	18470716	18470825	.	+	.	ID=miR393a;Count=238;
Fvb7	miRso	mature-5p	18470726	18470746	.	+	.	ID=miR393a-5p;Parent=miR393a;Count=103;Seq=TCCAAAGGGATCGCATTGATC
Fvb7	miRso	mature-3p	18470797	18470816	.	+	.	ID=miR393a-3p;Parent=miR393a;Count=40;Seq=TCATGCTATCCCTTTGGATT
Fvb7	miRso	precursor	16206102	16206203	.	-	.	ID=miR160b;Count=878;
Fvb7	miRso	mature-5p	16206173	16206193	.	-	.	ID=miR160b-5p;Parent=miR160b;Count=856;Seq=TGCCTGGCTCCCTGTATGCCA
Fvb7	miRso	mature-3p	16206111	16206131	.	-	.	ID=miR160b-3p;Parent=miR160b;Count=8;Seq=GCGTATGAGGAGCCATGCATA
Fvb1	miRso	precursor	18371511	18371721	.	-	.	ID=miRN17;Count=279;
Fvb1	miRso	mature-5p	18371690	18371711	.	-	.	ID=miRN17-5p;Parent=miRN17;Count=277;Seq=CACCCCAACGGACTCCAGTAGC
Fvb2	miRso	precursor	15098128	15098259	.	+	.	ID=miR535;Count=353;
Fvb2	miRso	mature-5p	15098153	15098173	.	+	.	ID=miR535-5p;Parent=miR535;Count=257;Seq=TTGACGATGAGAGAGAGCACG
Fvb2	miRso	mature-3p	15098214	15098234	.	+	.	ID=miR535-3p;Parent=miR535;Count=95;Seq=GTGCTCCCTCTTCTCATCATA
Fvb2	miRso	precursor	20847551	20847679	.	-	.	ID=miR164a;Count=2716;
Fvb2	miRso	mature-5p	20847634	20847654	.	-	.	ID=miR164a-5p;Parent=miR164a;Count=2576;Seq=TGGAGAAGCAGGGCACGTGCA
Fvb2	miRso	mature-3p	20847576	20847596	.	-	.	ID=miR164a-3p;Parent=miR164a;Count=138;Seq=CACGTGCTCCCCTTCTCCAAC
Fvb2	miRso	precursor	26688831	26688959	.	-	.	ID=miRN2;Count=9980;
Fvb2	miRso	mature-5p	26688914	26688934	.	-	.	ID=miRN2-5p;Parent=miRN2;Count=1028;Seq=TTCGTGATCTGCGAAAGGCTC
Fvb2	miRso	mature-3p	26688856	26688876	.	-	.	ID=miRN2-3p;Parent=miRN2;Count=8930;Seq=ACCTGTCGTAGATCATGAAGA
Fvb3	miRso	precursor	9913151	9913282	.	+	.	ID=miRN48;Count=3760;
Fvb3	miRso	mature-5p	9913176	9913196	.	+	.	ID=miRN48-5p;Parent=miRN48;Count=760;Seq=CACAATTGGCCACCTCCCAAT
Fvb3	miRso	mature-3p	9913237	9913257	.	+	.	ID=miRN48-3p;Parent=miRN48;Count=2995;Seq=TGGGATTTGGCGAATTGTGGT
Fvb3	miRso	precursor	9914722	9914831	.	+	.	ID=miRN53;Count=71621;
Fvb3	miRso	mature-5p	9914747	9914768	.	+	.	ID=miRN53-5p;Parent=miRN53;Count=37245;Seq=TTCGTTCGGATTCCAATTCAAA
Fvb3	miRso	mature-3p	9914786	9914806	.	+	.	ID=miRN53-3p;Parent=miRN53;Count=8606;Seq=TGAATTGGGATTTGTCGAATT
Fvb3	miRso	precursor	24035534	24035663	.	+	.	ID=miR2109;Count=2353;
Fvb3	miRso	mature-5p	24035559	24035580	.	+	.	ID=miR2109-5p;Parent=miR2109;Count=1355;Seq=TGCGAGTGTCTTCACCTCTGAA
Fvb3	miRso	mature-3p	24035619	24035638	.	+	.	ID=miR2109-3p;Parent=miR2109;Count=879;Seq=AGGGCGAATACACTCTCAGA
Fvb3	miRso	precursor	36185652	36185753	.	+	.	ID=miRN18;Count=90;
Fvb3	miRso	mature-3p	36185723	36185743	.	+	.	ID=miRN18-3p;Parent=miRN18;Count=84;Seq=CAGAACAAGATTCTTGGGCCT
Fvb3	miRso	precursor	10648432	10648557	.	-	.	ID=miRN22;Count=5803;
Fvb3	miRso	mature-5p	10648512	10648532	.	-	.	ID=miRN22-5p;Parent=miRN22;Count=14;Seq=TGCTATGATCAATGACTAAAA
Fvb3	miRso	mature-3p	10648457	10648477	.	-	.	ID=miRN22-3p;Parent=miRN22;Count=5788;Seq=CTAGTCATTGGTCATAGCATC
Fvb3	miRso	precursor	10648600	10648728	.	-	.	ID=miRN23;Count=5792;
Fvb3	miRso	mature-5p	10648683	10648703	.	-	.	ID=miRN23-5p;Parent=miRN23;Count=5776;Seq=CTAGTCATTGGTCATAGCATC
Fvb3	miRso	mature-3p	10648625	10648645	.	-	.	ID=miRN23-3p;Parent=miRN23;Count=14;Seq=TGCTATGATCAATGACTAAAA
Fvb3	miRso	precursor	32220555	32220687	.	-	.	ID=miR398a;Count=284693;
Fvb3	miRso	mature-5p	32220642	32220662	.	-	.	ID=miR398a-5p;Parent=miR398a;Count=144;Seq=GGAGCGACCTGAGACCACATG
Fvb3	miRso	mature-3p	32220580	32220600	.	-	.	ID=miR398a-3p;Parent=miR398a;Count=284546;Seq=CGTGTTCTCAGGTCGCCCCTG
Fvb3	miRso	precursor	32220617	32220819	.	-	.	ID=miR398b;Count=284803;
Fvb3	miRso	mature-5p	32220774	32220794	.	-	.	ID=miR398b-5p;Parent=miR398b;Count=284552;Seq=CGTGTTCTCAGGTCGCCCCTG
Fvb3	miRso	mature-3p	32220642	32220662	.	-	.	ID=miR398b-3p;Parent=miR398b;Count=144;Seq=GGAGCGACCTGAGACCACATG
Fvb4	miRso	precursor	30946376	30946508	.	+	.	ID=miRN11;Count=36;
Fvb4	miRso	mature-5p	30946401	30946421	.	+	.	ID=miRN11-5p;Parent=miRN11;Count=5;Seq=AGCTGCTGACTCGTTGGTTCA
Fvb4	miRso	mature-3p	30946463	30946483	.	+	.	ID=miRN11-3p;Parent=miRN11;Count=30;Seq=ATTCAACGATTCAGGAGCCGA
Fvb5	miRso	precursor	9690920	9691138	.	+	.	ID=miR159c;Count=240583;
Fvb5	miRso	mature-5p	9690945	9690965	.	+	.	ID=miR159c-5p;Parent=miR159c;Count=223;Seq=GAGCTCCTTGAAGTCCAATAG
Fvb5	miRso	mature-3p	9691093	9691113	.	+	.	ID=miR159c-3p;Parent=miR159c;Count=229614;Seq=TTTGGATTGAAGGGAGCTCTA
Fvb5	miRso	precursor	12264639	12264837	.	+	.	ID=miRN37;Count=10561;
Fvb5	miRso	mature-5p	12264664	12264683	.	+	.	ID=miRN37-5p;Parent=miRN37;Count=16;Seq=CGGTGACGTGGTGGATGAAT
Fvb5	miRso	mature-3p	12264791	12264812	.	+	.	ID=miRN37-3p;Parent=miRN37;Count=10537;Seq=TCATCCAACACATCATCGGCAT
Fvb6	miRso	precursor	6170041	6170240	.	+	.	ID=miR164b;Count=4463;
Fvb6	miRso	mature-5p	6170066	6170086	.	+	.	ID=miR164b-5p;Parent=miR164b;Count=2586;Seq=TGGAGAAGCAGGGCACGTGCA
Fvb6	miRso	mature-3p	6170195	6170215	.	+	.	ID=miR164b-3p;Parent=miR164b;Count=1820;Seq=CATGTGCCCCCCTTCCCCATC
Fvb6	miRso	precursor	11543280	11543400	.	+	.	ID=miR5290;Count=82944;
Fvb6	miRso	mature-5p	11543305	11543325	.	+	.	ID=miR5290-5p;Parent=miR5290;Count=71097;Seq=TTGGAGAGAGAGTAGACAATG
Fvb6	miRso	mature-3p	11543354	11543375	.	+	.	ID=miR5290-3p;Parent=miR5290;Count=7680;Seq=TTGTCTACTCTCTCTCGAAAGG
Fvb7	miRso	precursor	2462374	2462496	.	+	.	ID=miRN20;Count=304;
Fvb7	miRso	mature-5p	2462386	2462409	.	+	.	ID=miRN20-5p;Parent=miRN20;Count=1;Seq=ACAGGATCTAGTAGGGGTACTCAC
Fvb7	miRso	mature-3p	2462466	2462486	.	+	.	ID=miRN20-3p;Parent=miRN20;Count=297;Seq=CATGACTCGCGCTAGACTTCA
Fvb7	miRso	precursor	13596509	13596730	.	+	.	ID=miR159b;Count=14686;
Fvb7	miRso	mature-5p	13596534	13596555	.	+	.	ID=miR159b-5p;Parent=miR159b;Count=17;Seq=GAGCTTCCTTCGGTCCAAATGC
Fvb7	miRso	mature-3p	13596685	13596705	.	+	.	ID=miR159b-3p;Parent=miR159b;Count=14558;Seq=ATTGGATTGAAGGGAGCTCTC
Fvb1	miRso	precursor	1489069	1489215	.	+	.	ID=miR171c;Count=289;
Fvb1	miRso	mature-5p	1489094	1489114	.	+	.	ID=miR171c-5p;Parent=miR171c;Count=26;Seq=CGATGTTGGTGAGGTTCAATC
Fvb1	miRso	mature-3p	1489170	1489190	.	+	.	ID=miR171c-3p;Parent=miR171c;Count=263;Seq=TTGAGCCGCGCCAATATCACT
Fvb2	miRso	precursor	24135403	24135543	.	-	.	ID=miR156a;Count=14484;
Fvb2	miRso	mature-5p	24135498	24135518	.	-	.	ID=miR156a-5p;Parent=miR156a;Count=84;Seq=AGGTGACAGAAGAGAGTGAGC
Fvb2	miRso	mature-3p	24135428	24135448	.	-	.	ID=miR156a-3p;Parent=miR156a;Count=14384;Seq=GCTCACTCTCTATCTGTCACC
Fvb2	miRso	precursor	24135601	24135741	.	-	.	ID=miR156b;Count=14481;
Fvb2	miRso	mature-5p	24135696	24135716	.	-	.	ID=miR156b-5p;Parent=miR156b;Count=84;Seq=AGGTGACAGAAGAGAGTGAGC
Fvb2	miRso	mature-3p	24135626	24135646	.	-	.	ID=miR156b-3p;Parent=miR156b;Count=14384;Seq=GCTCACTCTCTATCTGTCACC
Fvb3	miRso	precursor	1003846	1003943	.	+	.	ID=miR171e;Count=330;
Fvb3	miRso	mature-5p	1003856	1003876	.	+	.	ID=miR171e-5p;Parent=miR171e;Count=16;Seq=AGATATTGGTGCGGTTCAATC
Fvb3	miRso	mature-3p	1003915	1003935	.	+	.	ID=miR171e-3p;Parent=miR171e;Count=313;Seq=TTGAGCCGTGCCAATATCACA
Fvb3	miRso	precursor	9919295	9919418	.	+	.	ID=miRN42;Count=12975;
Fvb3	miRso	mature-5p	9919320	9919340	.	+	.	ID=miRN42-5p;Parent=miRN42;Count=1947;Seq=TTCGTCAGATTCCAATTCAAA
Fvb3	miRso	mature-3p	9919373	9919393	.	+	.	ID=miRN42-3p;Parent=miRN42;Count=10419;Seq=TGAAGTGGGATTTGGCGAATT
Fvb3	miRso	precursor	35914902	35915036	.	+	.	ID=miR156i;Count=95068;
Fvb3	miRso	mature-5p	35914927	35914947	.	+	.	ID=miR156i-5p;Parent=miR156i;Count=95067;Seq=TTGACAGAAGATAGAGAGCAC
Fvb3	miRso	mature-3p	35914991	35915011	.	+	.	ID=miR156i-3p;Parent=miR156i;Count=1;Seq=GCTCTCTCTTCTTCTGTTATC
Fvb4	miRso	precursor	1431288	1431408	.	+	.	ID=miR167d;Count=3581;
Fvb4	miRso	mature-5p	1431313	1431334	.	+	.	ID=miR167d-5p;Parent=miR167d;Count=3503;Seq=TGAAGCTGCCAGCATGATCTCA
Fvb4	miRso	mature-3p	1431363	1431383	.	+	.	ID=miR167d-3p;Parent=miR167d;Count=78;Seq=AGATCATGTGGTAGTTTCACC
Fvb4	miRso	precursor	6869244	6869366	.	+	.	ID=miRN1;Count=72;
Fvb4	miRso	mature-5p	6869269	6869289	.	+	.	ID=miRN1-5p;Parent=miRN1;Count=11;Seq=TGAGCCAAGGATGACTTGCCT
Fvb4	miRso	mature-3p	6869321	6869341	.	+	.	ID=miRN1-3p;Parent=miRN1;Count=61;Seq=ACAAGTCGTCCTTGGTTCACC
Fvb4	miRso	precursor	30737373	30737556	.	+	.	ID=miR395a;Count=854;
Fvb4	miRso	mature-5p	30737398	30737418	.	+	.	ID=miR395a-5p;Parent=miR395a;Count=8;Seq=GTTCTCCTGAATACTTCATTG
Fvb4	miRso	mature-3p	30737511	30737531	.	+	.	ID=miR395a-3p;Parent=miR395a;Count=843;Seq=CTGAAGTGTTTGGGGGAACTC
Fvb4	miRso	precursor	30743779	30743889	.	+	.	ID=miR395b;Count=836;
Fvb4	miRso	mature-3p	30743859	30743879	.	+	.	ID=miR395b-3p;Parent=miR395b;Count=836;Seq=CTGAAGTGTTTGGGGGAACTC
Fvb4	miRso	precursor	30946344	30946536	.	+	.	ID=miR319c;Count=162;
Fvb4	miRso	mature-3p	30946506	30946526	.	+	.	ID=miR319c-3p;Parent=miR319c;Count=162;Seq=TTGGACTGAAGGGTGCTCCTT
Fvb4	miRso	precursor	25662382	25662591	.	-	.	ID=miRN44;Count=4107;
Fvb4	miRso	mature-5p	25662546	25662566	.	-	.	ID=miRN44-5p;Parent=miRN44;Count=3930;Seq=TGAGGATAAAGAGCTTGTTTT
Fvb4	miRso	mature-3p	25662407	25662428	.	-	.	ID=miRN44-3p;Parent=miRN44;Count=16;Seq=TGACAGGCTCTTCTCTCTCATG
Fvb4	miRso	precursor	30742576	30742700	.	-	.	ID=miR395c;Count=1333;
Fvb4	miRso	mature-5p	30742655	30742675	.	-	.	ID=miR395c-5p;Parent=miR395c;Count=504;Seq=GTTCCCTTGATCACTTCATTG
Fvb4	miRso	mature-3p	30742601	30742621	.	-	.	ID=miR395c-3p;Parent=miR395c;Count=828;Seq=CTGAAGTGTTTGGGGGAACTC
Fvb5	miRso	precursor	2590110	2590277	.	+	.	ID=miR477b;Count=932;
Fvb5	miRso	mature-5p	2590135	2590155	.	+	.	ID=miR477b-5p;Parent=miR477b;Count=881;Seq=ACTCTCCCTCAAGGGCTTCTC
Fvb5	miRso	mature-3p	2590232	2590252	.	+	.	ID=miR477b-3p;Parent=miR477b;Count=50;Seq=TGGAGCCTGCGAGGGGGAATG
Fvb5	miRso	precursor	2590874	2590995	.	+	.	ID=miR477a;Count=34;
Fvb5	miRso	mature-5p	2590899	2590920	.	+	.	ID=miR477a-5p;Parent=miR477a;Count=18;Seq=ACTCTCCCTCAAAGACTTCTAG
Fvb5	miRso	mature-3p	2590951	2590970	.	+	.	ID=miR477a-3p;Parent=miR477a;Count=15;Seq=AGGAGTTTTTGGGGGGAGTT
Fvb5	miRso	precursor	4924511	4924612	.	+	.	ID=miR171f;Count=318;
Fvb5	miRso	mature-5p	4924521	4924541	.	+	.	ID=miR171f-5p;Parent=miR171f;Count=8;Seq=TGATGTTGGAATGGCTCAATC
Fvb5	miRso	mature-3p	4924579	4924599	.	+	.	ID=miR171f-3p;Parent=miR171f;Count=309;Seq=TTGAGCCGTGCCAATATCACA
Fvb5	miRso	precursor	16133015	16133129	.	+	.	ID=miR2118;Count=6238;
Fvb5	miRso	mature-5p	16133040	16133060	.	+	.	ID=miR2118-5p;Parent=miR2118;Count=316;Seq=GATGGGAGGCTAGGGAAGAAA
Fvb5	miRso	mature-3p	16133083	16133104	.	+	.	ID=miR2118-3p;Parent=miR2118;Count=5899;Seq=TCTTTCCTATTCCTCCCATCCC
Fvb6	miRso	precursor	5627216	5627492	.	+	.	ID=miRN33;Count=310;
Fvb6	miRso	mature-5p	5627241	5627261	.	+	.	ID=miRN33-5p;Parent=miRN33;Count=210;Seq=TCAAAATCAGTGTTGTAGATT
Fvb6	miRso	mature-3p	5627447	5627467	.	+	.	ID=miRN33-3p;Parent=miRN33;Count=13;Seq=TCTACAATGCAGACTTTGACC
Fvb6	miRso	precursor	25861415	25861531	.	+	.	ID=miRN31;Count=62;
Fvb6	miRso	mature-5p	25861440	25861461	.	+	.	ID=miRN31-5p;Parent=miRN31;Count=2;Seq=GTGTTGGCCTAGAGAAACCTAA
Fvb6	miRso	mature-3p	25861486	25861506	.	+	.	ID=miRN31-3p;Parent=miRN31;Count=60;Seq=TAGGGGATTCTGGACTTGCCT
Fvb6	miRso	precursor	31135006	31135099	.	+	.	ID=miRN32;Count=64;
Fvb6	miRso	mature-3p	31135069	31135089	.	+	.	ID=miRN32-3p;Parent=miRN32;Count=64;Seq=TAGGGGATTCTGGACTTGCCT
Fvb7	miRso	precursor	17862949	17863079	.	+	.	ID=miRN58;Count=2074;
Fvb7	miRso	mature-5p	17862961	17862982	.	+	.	ID=miRN58-5p;Parent=miRN58;Count=2;Seq=TGGAAAAAGAAAGACCGCAAAG
Fvb7	miRso	mature-3p	17863048	17863069	.	+	.	ID=miRN58-3p;Parent=miRN58;Count=2053;Seq=TTGCGGTCTTGTCTCTTCCAAT
Fvb7	miRso	precursor	14314938	14315096	.	-	.	ID=miR482d;Count=408;
Fvb7	miRso	mature-5p	14315051	14315071	.	-	.	ID=miR482d-5p;Parent=miR482d;Count=36;Seq=GAGATGGGTGGTTGGGAAAGA
Fvb7	miRso	mature-3p	14314963	14314984	.	-	.	ID=miR482d-3p;Parent=miR482d;Count=369;Seq=TTTCCCATGCCACCCATTTCTA
contig_3	miRso	precursor	53312	53585	.	-	.	ID=miRN28;Count=143461;
contig_3	miRso	mature-5p	53539	53560	.	-	.	ID=miRN28-5p;Parent=miRN28;Count=9;Seq=TCCTGGTTGGGGAACTACTCCT
contig_3	miRso	mature-3p	53337	53356	.	-	.	ID=miRN28-3p;Parent=miRN28;Count=143315;Seq=GGTAGTTCGACCGTGGAATT

## Sheet: sequence
miRNA ID	Mature sequence
miR156a	GCTCACTCTCTATCTGTCACC
miR156b	GCTCACTCTCTATCTGTCACC
miR156c	TGACAGAAGAGAGAGAGTTC
miR156d	TGACAGAAGAGAGTGAGCTC
miR156e	TTGACAGAAGAGAGTGAGCAC
miR156f	TTGACAGAAGAGAGTGAGCAC
miR156g	TTGACAGAAGAGAGTGAGCAC
miR156h	TTGACAGAAGAGAGTGAGCAC
miR156i	TTGACAGAAGATAGAGAGCAC
miR156j	TTGACGGAAGAGAGCGAGCAC
miR159a	ATTGGATTGAAGGGAGCTCTC
miR159b	ATTGGATTGAAGGGAGCTCTC
miR159c	TTTGGATTGAAGGGAGCTCTA
miR160a	TGCCTGGCTCCCTGTATGCCA
miR160b	TGCCTGGCTCCCTGTATGCCA
miR162	TCGATAAACCTCTGCATCCAG
miR164a	TGGAGAAGCAGGGCACGTGCA
miR164b	TGGAGAAGCAGGGCACGTGCA
miR164c	TGGAGAAGCAGGGCACATGCT
miR166a	TCGGACCAGGCTTCATTCCCC
miR166b	TCGGACCAGGCTTCATTCCCC
miR166c	TCGGACCAGGCTTCATTCCCC
miR166d	TCGGACCAGGCTTCATTCCCC
miR166e	TCGGACCAGGCTTCATTCCCC
miR166f	TCGGACCAGGCTTCATTCCCC
miR166g	TCGGACCAGGCTTCGTTCCTC
miR167a	TGAAGCTGCCAGCATGATCT
miR167b	TGAAGCTGCCAGCATGATCT
miR167c	TGAAGCTGCCAGCATGATCT
miR167d	TGAAGCTGCCAGCATGATCTCA
miR168	TCGCTTGGTGCAGGTCGGGAA
miR171a	CGAGCCGAACCAATATCACTC
miR171b	TGATTGAGCCGTGCCAATATC
miR171c	TTGAGCCGCGCCAATATCACT
miR171d	TTGAGCCGCGTCAATATCTCC
miR171e	TTGAGCCGTGCCAATATCACA
miR171f	TTGAGCCGTGCCAATATCACA
miR172a	AGAATCTTGATGATGCTGCAT
miR172b	CAGCATCATCCAGATTCACAG
miR172c	GGAATCTTGATGATGCTGCAG
miR2109	TGCGAGTGTCTTCACCTCTGAA
miR2111a	TAATCTGCATCCTGAGGTTT
miR2111b	TAATCTGCATCCTGAGGTTT
miR2111c	TAATCTGCATCCTGAGGTTT
miR2118	TCTTTCCTATTCCTCCCATCCC
miR319a	CTTGGACTGAAGGGAGCTCCCT
miR319b	TTGGACTGAAGGGAGCTCCC
miR319c	TTGGACTGAAGGGTGCTCCTT
miR3627a	TATGTCGCAGGAGAGATGGTAC
miR3627b	TATGTCGCAGGAGAGATGGTAC
miR3627c	TCGCAGGAGAGATGGAGCTTG
miR3627d	TCGCAGGAGAGATGGCACTACC
miR3627e	TCGCAGGAGAGATGGCACTACC
miR3627f	TGTCGCAAGAGAGATGGCACTG
miR3627g	TGTCGCAGGAGGGATGGCACTG
miR390a	AAGCTCAGGAGGGATAGCGCC
miR390b	AAGCTCAGGAGGGATAGCGCC
miR393a	TCCAAAGGGATCGCATTGATC
miR393b	TCCAAAGGGATCGCATTGATCT
miR394	TTGGCATTCTGTCCACCTCC
miR395a	CTGAAGTGTTTGGGGGAACTC
miR395b	CTGAAGTGTTTGGGGGAACTC
miR395c	CTGAAGTGTTTGGGGGAACTC
miR395d	TGAAGTGTTTGGGGGAACCC
miR396a	TTCCACAGCTTTCTTGAACTG
miR396b	TTCCACAGCTTTCTTGAACTG
miR396c	TTCCACAGCTTTCTTGAACTG
miR396d	TTCCACAGCTTTCTTGAACTT
miR396e	TTCCACAGGCTTTCTTGAACT
miR397	ATTGAGTGCAGCGTTGATGAA
miR398a	CGTGTTCTCAGGTCGCCCCTG
miR398b	CGTGTTCTCAGGTCGCCCCTG
miR408	ATGCACTGCCTCTTCCCTGGC
miR477a	ACTCTCCCTCAAAGACTTCTAG
miR477b	ACTCTCCCTCAAGGGCTTCTC
miR482a	TCTTGCCGATACCTCCCATTCC
miR482b	TCTTTCCAATTCCTCCCATGCC
miR482c	TCTTTCCTAGTCCTGCCATTCC
miR482d	TTTCCCATGCCACCCATTTCTA
miR5225	CTGTCGTAGGAGAGATGGCGCC
miR5290	TTGGAGAGAGAGTAGACAATG
miR535	TTGACGATGAGAGAGAGCACG
miR7125	TGAACTTATTGCAACTAGCTT
miR827	TTAGATGACCATCAACAAACA
miR828	TGAGATACTCATTTGAGCAAG
miRN1	ACAAGTCGTCCTTGGTTCACC
miRN2	ACCTGTCGTAGATCATGAAGA
miRN3	ACGGATATTGCTAGGGTAGAG
miRN4	AGAGTTGTGGATGCTATGAAT
miRN5	AGCAATGACACTTTTGGCATG
miRN6	AGCAATGACACTTTTGGCATG
miRN7	AGGACCAAGTGGAATTTTACA
miRN8	AGGCTTTGTAGAGGATGGAAT
miRN9	AGGGATCACAACTCCAGTGCT
miRN10	AGTTTTAATGGGATCGGAGAG
miRN11	ATTCAACGATTCAGGAGCCGA
miRN12	CAAATTGGACGGAATTTTAGC
miRN13	CAAATTGGACGGAATTTTAGC
miRN14	CAAATTGGACGGAATTTTAGC
miRN15	CACCCCAACGGACTCCAGTAGC
miRN16	CACCCCAACGGACTCCAGTAGC
miRN17	CACCCCAACGGACTCCAGTAGC
miRN18	CAGAACAAGATTCTTGGGCCT
miRN19	CAGACAAGATCGATCTCGCCT
miRN20	CATGACTCGCGCTAGACTTCA
miRN21	CTAGTCATTGGTCATAGCATC
miRN22	CTAGTCATTGGTCATAGCATC
miRN23	CTAGTCATTGGTCATAGCATC
miRN24	CTGTCAAATCATGCACTCGGC
miRN25	GAGGGCCGAGATGAATAGATC
miRN26	GGAAGATACGTCAAATGCATC
miRN27	GGGGAATGCTTTGTAGTCTGT
miRN28	GGTAGTTCGACCGTGGAATT
miRN29	TAAGTTAGGATTCTAGTTACC
miRN30	TAAGTTAGGATTCTAGTTACC
miRN31	TAGGGGATTCTGGACTTGCCT
miRN32	TAGGGGATTCTGGACTTGCCT
miRN33	TCAAAATCAGTGTTGTAGATT
miRN34	TCAAACATCACTGCAGCTGT
miRN35	TCAGAGTTGTAATATATTGAT
miRN36	TCAGGGATTGTTTCATAGACC
miRN37	TCATCCAACACATCATCGGCAT
miRN38	TCGTCGACATCAAAGGGCACC
miRN39	TCTATTCAAAGAGATGACTGTT
miRN40	TCTCTCATTCTTACCGGTAGC
miRN41	TCTTGGCGTTACTGTAGCAAA
miRN42	TGAAGTGGGATTTGGCGAATT
miRN43	TGAATTGGGATTTGGCGAATT
miRN44	TGAGGATAAAGAGCTTGTTTT
miRN45	TGCCATCCTCTTGTGACAGT
miRN46	TGCTTCAAGTCTGGCCAATACT
miRN47	TGGGATTGGGCGAATTTTGGT
miRN48	TGGGATTTGGCGAATTGTGGT
miRN49	TGGGTGGCAGTAGGATTTCAAT
miRN50	TGTCAATCTGGATCACTATTC
miRN51	TGTGGCAGTTGAAGAATTTGAG
miRN52	TTCATGTATGGCTCAACAGTT
miRN53	TTCGTTCGGATTCCAATTCAAA
miRN54	TTCTTCCTCAGGAACCTCCACC
miRN55	TTGAGGGGCTTAACGATTACC
miRN56	TTGAGGGGCTTAACGATTACC
miRN57	TTGAGGGGCTTAACGATTACC
miRN58	TTGCGGTCTTGTCTCTTCCAAT
miRN59	TTGTAGTTCAGCGCCTCCGCC
miRN60	TTTGTTTGGCATGCAGTTGGC
miRN61	TTTTCCAGTGCAGTTAGTTGT
miRN62	TTTTGGTCCGAATCCGAGCTCC
miRN63	TTTTTGATGGCTGGAATCCAGT
miRN64	TTTTTGATGGCTGGAATCCAGT
