# Supplementary material for: Updated annotation of the wild strawberry Fragaria vesca V4 genome
Source: Hortic Res. 2019 May 1;6:61. doi: 10.1038/s41438-019-0142-6 (PMC6491553; doi:10.1038/s41438-019-0142-6)
Supplement: Supplementary file 8 — Dataset 8 [file 41438_2019_142_MOESM8_ESM.xlsx]

## Sheet: Known miRNA targets
Table S8. Predicted target genes of miRNAs in F.vesca.
miRNA	Sequence	Target	Align score	Cleavage site	DegradomeCategory	Symbol	Descripition
miR156	GCTCACTCTCTATCTGTCACC	FvH4_2g06620.t1	4	752	2		alpha/beta-Hydrolases superfamily protein
miR156	GCTCACTCTCTATCTGTCACC	FvH4_5g23220.t1	5	803	4		DNAJ heat shock N-terminal domain-containing protein
miR156	GCTCACTCTCTATCTGTCACC	FvH4_5g23220.t2	5	670	2		DNAJ heat shock N-terminal domain-containing protein
miR156	GCTCACTCTCTATCTGTCACC	FvH4_7g28310.t6	4.5	181	4	ATKEA5,KEA5	K+ efflux antiporter 5
miR156	GCTCACTCTCTATCTGTCACC	FvH4_6g46210.t1	4.5	2669	4		O-fucosyltransferase family protein
miR156	GCTCACTCTCTATCTGTCACC	FvH4_6g46210.t3	4.5	2286	4		O-fucosyltransferase family protein
miR156	GCTCACTCTCTATCTGTCACC	FvH4_2g13410.t1	5	662	3
miR156	TGACAGAAGAGAGAGAGTTC	FvH4_4g34150.t1	5	133	3	ARFA1F,ATARFA1F	ADP-ribosylation factor A1F
miR156	TGACAGAAGAGAGAGAGTTC	FvH4_4g26450.t1	5	88	2		Aldolase superfamily protein
miR156	TGACAGAAGAGAGAGAGTTC	FvH4_6g46000.t1	5	62	2	ATBZIP42,bZIP42	basic leucine-zipper 42
miR156	TGACAGAAGAGAGAGAGTTC	FvH4_3g04830.t1	4.5	2896	2	ATCPL1,CPL1,FRY2	C-terminal domain phosphatase-like 1
miR156	TGACAGAAGAGAGAGAGTTC	FvH4_3g04830.t3	4.5	3119	4	ATCPL1,CPL1,FRY2	C-terminal domain phosphatase-like 1
miR156	TGACAGAAGAGAGAGAGTTC	FvH4_3g04830.t4	4.5	2891	2	ATCPL1,CPL1,FRY2	C-terminal domain phosphatase-like 1
miR156	TGACAGAAGAGAGAGAGTTC	FvH4_3g04830.t6	4.5	2886	4	ATCPL1,CPL1,FRY2	C-terminal domain phosphatase-like 1
miR156	TGACAGAAGAGAGAGAGTTC	FvH4_3g04830.t8	4.5	2901	4	ATCPL1,CPL1,FRY2	C-terminal domain phosphatase-like 1
miR156	TGACAGAAGAGAGAGAGTTC	FvH4_4g20670.t4	5	314	2		Chaperone DnaJ-domain superfamily protein
miR156	TGACAGAAGAGAGAGAGTTC	FvH4_3g23521.t1	4	97	2	AR192	Co-chaperone GrpE family protein
miR156	TGACAGAAGAGAGAGAGTTC	FvH4_3g23521.t2	4	97	2	AR192	Co-chaperone GrpE family protein
miR156	TGACAGAAGAGAGAGAGTTC	FvH4_3g23521.t3	4	97	4	AR192	Co-chaperone GrpE family protein
miR156	TGACAGAAGAGAGAGAGTTC	FvH4_3g23521.t4	4	59	2	AR192	Co-chaperone GrpE family protein
miR156	TGACAGAAGAGAGAGAGTTC	FvH4_2g08710.t1	5	1620	2	ATCAP1,CAP,1,CAP1	cyclase associated protein 1
miR156	TGACAGAAGAGAGAGAGTTC	FvH4_2g08710.t2	5	1685	4	ATCAP1,CAP,1,CAP1	cyclase associated protein 1
miR156	TGACAGAAGAGAGAGAGTTC	FvH4_1g22230.t3	5	158	4	DPE1	disproportionating enzyme
miR156	TGACAGAAGAGAGAGAGTTC	FvH4_7g00050.t1	5	1123	3		Double Clp-N motif protein
miR156	TGACAGAAGAGAGAGAGTTC	FvH4_2g23020.t6	5	318	4	EOL1	ETO1-like 1
miR156	TGACAGAAGAGAGAGAGTTC	FvH4_5g21120.t1	5	254	2	AT-EXPR,ATEXLB1,ATEXPR1,ATHEXP,BETA,3.1,EXLB1,EXPR	expansin-like B1
miR156	TGACAGAAGAGAGAGAGTTC	FvH4_2g02652.t1	5	1635	4	SQE1,XF1	FAD/NAD(P)-binding oxidoreductase family protein
miR156	TGACAGAAGAGAGAGAGTTC	FvH4_2g02652.t3	5	2001	2	SQE1,XF1	FAD/NAD(P)-binding oxidoreductase family protein
miR156	TGACAGAAGAGAGAGAGTTC	FvH4_2g02652.t4	5	1934	2	SQE1,XF1	FAD/NAD(P)-binding oxidoreductase family protein
miR156	TGACAGAAGAGAGAGAGTTC	FvH4_3g24000.t1	5	195	4	FRL1	FRIGIDA like 1
miR156	TGACAGAAGAGAGAGAGTTC	FvH4_6g27070.t3	4	282	4	GTE4	global transcription factor group E4
miR156	TGACAGAAGAGAGAGAGTTC	FvH4_6g27070.t5	4	214	4	GTE4	global transcription factor group E4
miR156	TGACAGAAGAGAGAGAGTTC	FvH4_7g26740.t1	4	604	4		glycine-rich protein
miR156	TGACAGAAGAGAGAGAGTTC	FvH4_4g14890.t1	5	241	3		Glycoprotein membrane precursor GPI-anchored
miR156	TGACAGAAGAGAGAGAGTTC	FvH4_7g27630.t1	4.5	57	4	ATBETAFRUCT4,VAC-INV	Glycosyl hydrolases family 32 protein
miR156	TGACAGAAGAGAGAGAGTTC	FvH4_1g05670.t1	3.5	2332	4		glyoxal oxidase-related protein
miR156	TGACAGAAGAGAGAGAGTTC	FvH4_2g26570.t2	5	405	2		Histone H3 K4-specific methyltransferase SET7/9 family protein
miR156	TGACAGAAGAGAGAGAGTTC	FvH4_1g09070.t2	5	55	4	JAZ1,TIFY10A	jasmonate-zim-domain protein 1
miR156	TGACAGAAGAGAGAGAGTTC	FvH4_1g09070.t3	5	59	4	JAZ1,TIFY10A	jasmonate-zim-domain protein 1
miR156	TGACAGAAGAGAGAGAGTTC	FvH4_2g06020.t1	4	116	4	LAG1,HOMOLOG,2,LOH2	LAG1 homologue 2
miR156	TGACAGAAGAGAGAGAGTTC	FvH4_4g26640.t1	5	202	4	ATLPP2,ATPAP2,LPP2	lipid phosphate phosphatase 2
miR156	TGACAGAAGAGAGAGAGTTC	FvH4_2g15820.t2	4.5	1546	4	PNT1	mannosyltransferase family protein
miR156	TGACAGAAGAGAGAGAGTTC	FvH4_6g50361.t6	5	284	4		nodulin MtN21 /EamA-like transporter family protein
miR156	TGACAGAAGAGAGAGAGTTC	FvH4_7g23830.t1	4	99	4		Nucleotide-sugar transporter family protein
miR156	TGACAGAAGAGAGAGAGTTC	FvH4_7g23830.t5	4	99	4		Nucleotide-sugar transporter family protein
miR156	TGACAGAAGAGAGAGAGTTC	FvH4_6g31000.t1	4	113	2		NUP50 (Nucleoporin 50 kDa) protein
miR156	TGACAGAAGAGAGAGAGTTC	FvH4_6g47080.t1	5	214	4	ATSCC2,EMB2773,SCC2	PHD finger family protein
miR156	TGACAGAAGAGAGAGAGTTC	FvH4_3g39170.t2	5	377	4		Phosphatidate cytidylyltransferase family protein
miR156	TGACAGAAGAGAGAGAGTTC	FvH4_3g39170.t3	5	351	4		Phosphatidate cytidylyltransferase family protein
miR156	TGACAGAAGAGAGAGAGTTC	FvH4_6g27390.t3	4	23	3	ATPPC3,PPC3	phosphoenolpyruvate carboxylase 3
miR156	TGACAGAAGAGAGAGAGTTC	FvH4_2g19060.t1	5	275	4		Phototropic-responsive NPH3 family protein
miR156	TGACAGAAGAGAGAGAGTTC	FvH4_6g03621.t1	5	862	2	VIP5	plus-3 domain-containing protein
miR156	TGACAGAAGAGAGAGAGTTC	FvH4_3g04783.t1	5	916	2	VIP5	plus-3 domain-containing protein
miR156	TGACAGAAGAGAGAGAGTTC	FvH4_3g04783.t2	5	949	2	VIP5	plus-3 domain-containing protein
miR156	TGACAGAAGAGAGAGAGTTC	FvH4_3g04783.t3	5	772	2	VIP5	plus-3 domain-containing protein
miR156	TGACAGAAGAGAGAGAGTTC	FvH4_3g42970.t1	4.5	1127	4	AHG2,ATPARN	Polynucleotidyl transferase, ribonuclease H-like superfamily protein
miR156	TGACAGAAGAGAGAGAGTTC	FvH4_3g43120.t1	4.5	301	4	AHG2,ATPARN	Polynucleotidyl transferase, ribonuclease H-like superfamily protein
miR156	TGACAGAAGAGAGAGAGTTC	FvH4_2g00710.t1	5	209	4		Protein kinase family protein with ARM repeat domain
miR156	TGACAGAAGAGAGAGAGTTC	FvH4_1g03860.t1	5	27	4		Protein kinase superfamily protein
miR156	TGACAGAAGAGAGAGAGTTC	FvH4_7g01270.t3	3	194	4		Protein of unknown function (DUF1423)
miR156	TGACAGAAGAGAGAGAGTTC	FvH4_1g20260.t2	5	1890	4		Protein of unknown function (DUF3550/UPF0682)
miR156	TGACAGAAGAGAGAGAGTTC	FvH4_1g20260.t3	5	2119	2		Protein of unknown function (DUF3550/UPF0682)
miR156	TGACAGAAGAGAGAGAGTTC	FvH4_6g43591.t4	4	920	4		Protein of unknown function (DUF604)
miR156	TGACAGAAGAGAGAGAGTTC	FvH4_2g34020.t1	5	1867	2	RAP2.1	related to AP2 1
miR156	TGACAGAAGAGAGAGAGTTC	FvH4_2g05790.t1	5	203	2		RING/U-box superfamily protein
miR156	TGACAGAAGAGAGAGAGTTC	FvH4_2g05790.t2	5	148	4		RING/U-box superfamily protein
miR156	TGACAGAAGAGAGAGAGTTC	FvH4_2g05790.t3	5	95	4		RING/U-box superfamily protein
miR156	TGACAGAAGAGAGAGAGTTC	FvH4_2g05790.t4	5	148	4		RING/U-box superfamily protein
miR156	TGACAGAAGAGAGAGAGTTC	FvH4_2g38990.t1	5	877	4	STH2	salt tolerance homolog2
miR156	TGACAGAAGAGAGAGAGTTC	FvH4_3g06511.t1	4.5	227	4	ATSRG1,SRG1	senescence-related gene 1
miR156	TGACAGAAGAGAGAGAGTTC	FvH4_6g41470.t1	5	118	2		serine protease inhibitor, Kazal-type family protein
miR156	TGACAGAAGAGAGAGAGTTC	FvH4_2g12700.t1	5	887	4	SBH2	sphingoid base hydroxylase 2
miR156	TGACAGAAGAGAGAGAGTTC	FvH4_4g23650.t1	1.5	1730	2	SPL2	squamosa promoter binding protein-like 2
miR156	TGACAGAAGAGAGAGAGTTC	FvH4_4g23650.t2	1.5	1525	0	SPL2	squamosa promoter binding protein-like 2
miR156	TGACAGAAGAGAGAGAGTTC	FvH4_4g23650.t3	1.5	2144	2	SPL2	squamosa promoter binding protein-like 2
miR156	TGACAGAAGAGAGAGAGTTC	FvH4_4g23650.t5	1.5	2019	1	SPL2	squamosa promoter binding protein-like 2
miR156	TGACAGAAGAGAGAGAGTTC	FvH4_3g08880.t1	2.5	795	0	SPL3	squamosa promoter binding protein-like 3
miR156	TGACAGAAGAGAGAGAGTTC	FvH4_6g26530.t1	2.5	900	2	SPL4	squamosa promoter binding protein-like 4
miR156	TGACAGAAGAGAGAGAGTTC	FvH4_6g26530.t2	2.5	787	0	SPL4	squamosa promoter binding protein-like 4
miR156	TGACAGAAGAGAGAGAGTTC	FvH4_6g22640.t1	1.5	1161	2	SPL9	squamosa promoter binding protein-like 9
miR156	TGACAGAAGAGAGAGAGTTC	FvH4_6g22640.t2	1.5	1515	2	SPL9	squamosa promoter binding protein-like 9
miR156	TGACAGAAGAGAGAGAGTTC	FvH4_6g53760.t1	3.5	1396	2		Squamosa promoter-binding protein-like (SBP domain) transcription factor family protein
miR156	TGACAGAAGAGAGAGAGTTC	FvH4_4g29640.t1	2	1124	0		Squamosa promoter-binding protein-like (SBP domain) transcription factor family protein
miR156	TGACAGAAGAGAGAGAGTTC	FvH4_5g08580.t1	1.5	1679	2		Squamosa promoter-binding protein-like (SBP domain) transcription factor family protein
miR156	TGACAGAAGAGAGAGAGTTC	FvH4_5g08580.t1	1.5	211	4		Squamosa promoter-binding protein-like (SBP domain) transcription factor family protein
miR156	TGACAGAAGAGAGAGAGTTC	FvH4_5g08580.t2	1.5	2077	2		Squamosa promoter-binding protein-like (SBP domain) transcription factor family protein
miR156	TGACAGAAGAGAGAGAGTTC	FvH4_5g08580.t3	1.5	211	2		Squamosa promoter-binding protein-like (SBP domain) transcription factor family protein
miR156	TGACAGAAGAGAGAGAGTTC	FvH4_5g08580.t3	1.5	2254	4		Squamosa promoter-binding protein-like (SBP domain) transcription factor family protein
miR156	TGACAGAAGAGAGAGAGTTC	FvH4_7g10680.t1	1.5	1280	2	SPL11	squamosa promoter-like 11
miR156	TGACAGAAGAGAGAGAGTTC	FvH4_3g05170.t1	5	1386	2	OTP82	Tetratricopeptide repeat (TPR)-like superfamily protein
miR156	TGACAGAAGAGAGAGAGTTC	FvH4_3g00920.t1	5	327	3
miR156	TGACAGAAGAGAGAGAGTTC	FvH4_3g30640.t2	4	20	2
miR156	TGACAGAAGAGAGAGAGTTC	FvH4_2g11720.t1	4	21	2
miR156	TGACAGAAGAGAGAGAGTTC	FvH4_2g11720.t1	4	85	4
miR156	TGACAGAAGAGAGAGAGTTC	FvH4_1g14890.t2	5	33	4
miR156	TGACAGAAGAGAGAGAGTTC	FvH4_3g14390.t2	5	16	4
miR156	TGACAGAAGAGAGAGAGTTC	FvH4_7g13770.t4	5	51	4
miR156	TGACAGAAGAGAGAGAGTTC	FvH4_2g04630.t1	5	880	3
miR156	TGACAGAAGAGAGAGAGTTC	FvH4_6g19780.t1	4	653	2		TLD-domain containing nucleolar protein
miR156	TGACAGAAGAGAGAGAGTTC	FvH4_5g37330.t1	5	122	2		Trm112p-like protein
miR156	TGACAGAAGAGAGAGAGTTC	FvH4_6g06310.t2	4	73	4		Tudor/PWWP/MBT superfamily protein
miR156	TGACAGAAGAGAGAGAGTTC	FvH4_3g18500.t1	5	108	2	UBC13A,UBC35	ubiquitin-conjugating enzyme 35
miR156	TGACAGAAGAGAGAGAGTTC	FvH4_3g08390.t1	5	225	4	ATVOZ1,VOZ1	vascular plant one zinc finger protein
miR156	TGACAGAAGAGAGAGAGTTC	FvH4_4g21960.t1	5	184	4	IKU1	VQ motif-containing protein
miR156	TGACAGAAGAGAGAGAGTTC	FvH4_4g34740.t1	5	325	4
miR156	TGACAGAAGAGAGAGAGTTC	FvH4_1g10160.t1	4.5	204	2
miR156	TGACAGAAGAGAGAGAGTTC	FvH4_1g10160.t2	4.5	204	2
miR156	TGACAGAAGAGAGAGAGTTC	FvH4_1g10160.t3	4.5	127	2
miR156	TGACAGAAGAGAGAGAGTTC	FvH4_3g30380.t1	5	1673	4
miR156	TGACAGAAGAGAGAGAGTTC	FvH4_3g30380.t7	5	647	4
miR156	TGACAGAAGAGAGAGAGTTC	FvH4_7g05500.t1	4.5	1107	3
miR156	TGACAGAAGAGAGAGAGTTC	FvH4_2g37280.t1	4	205	2
miR156	TGACAGAAGAGAGTGAGCTC	FvH4_5g20421.t1	4	141	2		2-oxoglutarate (2OG) and Fe(II)-dependent oxygenase superfamily protein
miR156	TGACAGAAGAGAGTGAGCTC	FvH4_5g12801.t4	5	2240	4		BED zinc finger ;hAT family dimerisation domain
miR156	TGACAGAAGAGAGTGAGCTC	FvH4_2g12260.t1	4.5	1725	2	STOP1	C2H2 and C2HC zinc fingers superfamily protein
miR156	TGACAGAAGAGAGTGAGCTC	FvH4_3g08011.t1	3	1401	4	CRK8	cysteine-rich RLK (RECEPTOR-like protein kinase) 8
miR156	TGACAGAAGAGAGTGAGCTC	FvH4_6g04910.t1	5	103	4	ATCKX5,CKX7	cytokinin oxidase 7
miR156	TGACAGAAGAGAGTGAGCTC	FvH4_3g05620.t2	5	115	4		Intron maturase, type II family protein
miR156	TGACAGAAGAGAGTGAGCTC	FvH4_3g36200.t1	5	318	4	APK1,APK1A	Protein kinase superfamily protein
miR156	TGACAGAAGAGAGTGAGCTC	FvH4_3g36200.t2	5	363	4	APK1,APK1A	Protein kinase superfamily protein
miR156	TGACAGAAGAGAGTGAGCTC	FvH4_3g36200.t7	5	318	1	APK1,APK1A	Protein kinase superfamily protein
miR156	TGACAGAAGAGAGTGAGCTC	FvH4_7g01270.t1	5	531	4		Protein of unknown function (DUF1423)
miR156	TGACAGAAGAGAGTGAGCTC	FvH4_7g01270.t2	5	522	2		Protein of unknown function (DUF1423)
miR156	TGACAGAAGAGAGTGAGCTC	FvH4_4g16170.t1	5	50	4		Protein of unknown function (DUF581)
miR156	TGACAGAAGAGAGTGAGCTC	FvH4_2g08220.t1	5	957	2	RCE1	RUB1 conjugating enzyme 1
miR156	TGACAGAAGAGAGTGAGCTC	FvH4_5g08190.t1	5	1573	4	KING1	SNF1-related protein kinase regulatory subunit gamma 1
miR156	TGACAGAAGAGAGTGAGCTC	FvH4_5g08190.t4	5	1929	2	KING1	SNF1-related protein kinase regulatory subunit gamma 1
miR156	TGACAGAAGAGAGTGAGCTC	FvH4_3g19650.t1	2	981	0	SPL4	squamosa promoter binding protein-like 4
miR156	TGACAGAAGAGAGTGAGCTC	FvH4_5g13520.t3	2	1819	0		Squamosa promoter-binding protein-like (SBP domain) transcription factor family protein
miR156	TGACAGAAGAGAGTGAGCTC	FvH4_5g13520.t5	2	2061	4		Squamosa promoter-binding protein-like (SBP domain) transcription factor family protein
miR156	TGACAGAAGAGAGTGAGCTC	FvH4_5g13520.t8	2	1789	4		Squamosa promoter-binding protein-like (SBP domain) transcription factor family protein
miR156	TGACAGAAGAGAGTGAGCTC	FvH4_5g13520.t9	2	1525	4		Squamosa promoter-binding protein-like (SBP domain) transcription factor family protein
miR156	TGACAGAAGAGAGTGAGCTC	FvH4_6g54070.t1	5	382	4		Uncharacterised protein family (UPF0497)
miR156	TGACAGAAGAGAGTGAGCTC	FvH4_7g06990.t1	4.5	96	4	VTE5	vitamin E pathway gene 5
miR156	TGACAGAAGAGAGTGAGCTC	FvH4_3g45940.t1	4	614	4
miR156	TGACAGAAGAGAGTGAGCTC	FvH4_3g45940.t2	4	614	4
miR156	TTGACAGAAGAGAGTGAGCAC	FvH4_6g19560.t1	5	491	2		AP2/B3-like transcriptional factor family protein
miR156	TTGACAGAAGAGAGTGAGCAC	FvH4_4g23520.t2	3	1029	4		Squamosa promoter-binding protein-like (SBP domain) transcription factor family protein
miR156	TTGACAGAAGAGAGTGAGCAC	FvH4_5g13520.t3	2	1820	4		Squamosa promoter-binding protein-like (SBP domain) transcription factor family protein
miR156	TTGACAGAAGAGAGTGAGCAC	FvH4_7g14620.t6	5	177	4
miR156	TTGACAGAAGAGAGTGAGCAC	FvH4_4g23520.t1	3	1202	1		Squamosa promoter-binding protein-like (SBP domain) transcription factor family protein
miR156	TTGACAGAAGAGAGTGAGCAC	FvH4_5g13520.t5	2	2062	4		Squamosa promoter-binding protein-like (SBP domain) transcription factor family protein
miR156	TTGACAGAAGAGAGTGAGCAC	FvH4_4g25370.t1	4.5	1823	2		Copine (Calcium-dependent phospholipid-binding protein) family
miR156	TTGACAGAAGAGAGTGAGCAC	FvH4_5g13520.t2	2	1744	4		Squamosa promoter-binding protein-like (SBP domain) transcription factor family protein
miR156	TTGACAGAAGAGAGTGAGCAC	FvH4_4g25290.t2	3.5	704	4
miR156	TTGACAGAAGAGAGTGAGCAC	FvH4_5g04770.t1	4.5	740	4		Peptidase C13 family
miR156	TTGACAGAAGAGAGTGAGCAC	FvH4_3g19650.t1	4	982	2	SPL4	squamosa promoter binding protein-like 4
miR156	TTGACAGAAGAGAGTGAGCAC	FvH4_4g23520.t4	3	1594	1		Squamosa promoter-binding protein-like (SBP domain) transcription factor family protein
miR156	TTGACAGAAGATAGAGAGCAC	FvH4_1g07860.t1	4.5	130	3	CK1,CKL1	casein kinase 1
miR156	TTGACAGAAGATAGAGAGCAC	FvH4_1g07860.t2	4.5	211	3	CK1,CKL1	casein kinase 1
miR156	TTGACAGAAGATAGAGAGCAC	FvH4_4g25490.t5	5	1089	4		Copper amine oxidase family protein
miR156	TTGACAGAAGATAGAGAGCAC	FvH4_3g05480.t3	5	55	2	ATCUL4,CUL4	cullin4
miR156	TTGACAGAAGATAGAGAGCAC	FvH4_5g07540.t1	5	1756	4	CYP71A26	cytochrome P450, family 71, subfamily A, polypeptide 26
miR156	TTGACAGAAGATAGAGAGCAC	FvH4_4g27961.t7	4.5	881	4	PFT1	phytochrome and flowering time regulatory protein (PFT1)
miR156	TTGACAGAAGATAGAGAGCAC	FvH4_4g23650.t1	2	1731	2	SPL2	squamosa promoter binding protein-like 2
miR156	TTGACAGAAGATAGAGAGCAC	FvH4_4g23650.t2	2	1526	2	SPL2	squamosa promoter binding protein-like 2
miR156	TTGACAGAAGATAGAGAGCAC	FvH4_4g23650.t3	2	2145	4	SPL2	squamosa promoter binding protein-like 2
miR156	TTGACAGAAGATAGAGAGCAC	FvH4_4g23650.t4	2	1592	2	SPL2	squamosa promoter binding protein-like 2
miR156	TTGACAGAAGATAGAGAGCAC	FvH4_3g08880.t1	3	796	2	SPL3	squamosa promoter binding protein-like 3
miR156	TTGACAGAAGATAGAGAGCAC	FvH4_6g26530.t1	4	901	2	SPL4	squamosa promoter binding protein-like 4
miR156	TTGACAGAAGATAGAGAGCAC	FvH4_6g26530.t2	4	788	2	SPL4	squamosa promoter binding protein-like 4
miR156	TTGACAGAAGATAGAGAGCAC	FvH4_6g22640.t1	2	1162	4	SPL9	squamosa promoter binding protein-like 9
miR156	TTGACAGAAGATAGAGAGCAC	FvH4_6g22640.t2	2	1516	2	SPL9	squamosa promoter binding protein-like 9
miR156	TTGACAGAAGATAGAGAGCAC	FvH4_6g53760.t1	1	1397	2		Squamosa promoter-binding protein-like (SBP domain) transcription factor family protein
miR156	TTGACAGAAGATAGAGAGCAC	FvH4_4g29640.t1	3.5	1125	2		Squamosa promoter-binding protein-like (SBP domain) transcription factor family protein
miR156	TTGACAGAAGATAGAGAGCAC	FvH4_5g08580.t1	3	1680	2		Squamosa promoter-binding protein-like (SBP domain) transcription factor family protein
miR156	TTGACAGAAGATAGAGAGCAC	FvH4_5g08580.t2	3	2078	4		Squamosa promoter-binding protein-like (SBP domain) transcription factor family protein
miR156	TTGACAGAAGATAGAGAGCAC	FvH4_5g08580.t3	3	2255	2		Squamosa promoter-binding protein-like (SBP domain) transcription factor family protein
miR156	TTGACAGAAGATAGAGAGCAC	FvH4_7g10680.t1	3	1281	2	SPL11	squamosa promoter-like 11
miR156	TTGACAGAAGATAGAGAGCAC	FvH4_3g09500.t1	1	3144	4		Tetratricopeptide repeat (TPR)-like superfamily protein
miR156	TTGACAGAAGATAGAGAGCAC	FvH4_4g03800.t1	3.5	2824	4
miR156	TTGACGGAAGAGAGCGAGCAC	FvH4_2g00700.t1	1	1246	4		P-loop containing nucleoside triphosphate hydrolases superfamily protein
miR156	TTGACGGAAGAGAGCGAGCAC	FvH4_1g22450.t1	4.5	498	2
miR156	TTGACGGAAGAGAGCGAGCAC	FvH4_1g22450.t2	4.5	488	4
miR156	TTGACGGAAGAGAGCGAGCAC	FvH4_2g11720.t1	4	86	2
miR159	ATTGGATTGAAGGGAGCTCTC	FvH4_7g12550.t1	4.5	1970	2	CYP716A1	cytochrome P450, family 716, subfamily A, polypeptide 1
miR159	ATTGGATTGAAGGGAGCTCTC	FvH4_6g38940.t1	5	544	4	PIF4,SRL2	phytochrome interacting factor 4
miR159	ATTGGATTGAAGGGAGCTCTC	FvH4_6g38940.t10	5	557	4	PIF4,SRL2	phytochrome interacting factor 4
miR159	ATTGGATTGAAGGGAGCTCTC	FvH4_6g38940.t12	5	529	4	PIF4,SRL2	phytochrome interacting factor 4
miR159	ATTGGATTGAAGGGAGCTCTC	FvH4_6g38940.t13	5	527	4	PIF4,SRL2	phytochrome interacting factor 4
miR159	ATTGGATTGAAGGGAGCTCTC	FvH4_6g38940.t3	5	245	4	PIF4,SRL2	phytochrome interacting factor 4
miR159	ATTGGATTGAAGGGAGCTCTC	FvH4_6g38940.t6	5	529	4	PIF4,SRL2	phytochrome interacting factor 4
miR159	ATTGGATTGAAGGGAGCTCTC	FvH4_6g38940.t9	5	1114	4	PIF4,SRL2	phytochrome interacting factor 4
miR159	ATTGGATTGAAGGGAGCTCTC	FvH4_4g00020.t5	4.5	456	4		stress-inducible protein, putative
miR159	ATTGGATTGAAGGGAGCTCTC	FvH4_3g27720.t5	4.5	677	4		F-box family protein
miR159	TTTGGATTGAAGGGAGCTCTA	FvH4_3g00301.t2	4.5	477	4		Calcium-dependent lipid-binding (CaLB domain) family protein
miR159	TTTGGATTGAAGGGAGCTCTA	FvH4_6g47440.t4	5	427	4		F-box family protein
miR159	TTTGGATTGAAGGGAGCTCTA	FvH4_6g47440.t4	5	536	4		F-box family protein
miR159	TTTGGATTGAAGGGAGCTCTA	FvH4_6g47440.t5	5	489	2		F-box family protein
miR159	TTTGGATTGAAGGGAGCTCTA	FvH4_7g17650.t1	4.5	491	2		hydroxyproline-rich glycoprotein family protein
miR159	TTTGGATTGAAGGGAGCTCTA	FvH4_3g05090.t1	2.5	309	4		Mitochondrial transcription termination factor family protein
miR159	TTTGGATTGAAGGGAGCTCTA	FvH4_7g04470.t1	3.5	1565	0	ATMYB33,MYB33	myb domain protein 33
miR159	TTTGGATTGAAGGGAGCTCTA	FvH4_7g04470.t2	3.5	1670	0	ATMYB33,MYB33	myb domain protein 33
miR159	TTTGGATTGAAGGGAGCTCTA	FvH4_7g04470.t3	3.5	1410	1	ATMYB33,MYB33	myb domain protein 33
miR159	TTTGGATTGAAGGGAGCTCTA	FvH4_5g05870.t1	4.5	135	2		Protein of unknown function (DUF1421)
miR159	TTTGGATTGAAGGGAGCTCTA	FvH4_3g18750.t1	4	1279	2	NZZ,SPL	sporocyteless (SPL)
miR159	TTTGGATTGAAGGGAGCTCTA	FvH4_3g18750.t2	4	1227	2	NZZ,SPL	sporocyteless (SPL)
miR159	TTTGGATTGAAGGGAGCTCTA	FvH4_3g18750.t3	4	1186	1	NZZ,SPL	sporocyteless (SPL)
miR160	TGCCTGGCTCCCTGTATGCCA	FvH4_3g32000.t2	1	2035	0	ARF10	auxin response factor 10
miR160	TGCCTGGCTCCCTGTATGCCA	FvH4_6g15960.t3	0.5	2101	2	ARF16	auxin response factor 16
miR160	TGCCTGGCTCCCTGTATGCCA	FvH4_5g38690.t1	0.5	281	0	ARF17	auxin response factor 17
miR160	TGCCTGGCTCCCTGTATGCCA	FvH4_5g38770.t1	0.5	1533	0	ARF17	auxin response factor 17
miR160	TGCCTGGCTCCCTGTATGCCA	FvH4_5g38770.t2	0.5	1533	0	ARF17	auxin response factor 17
miR160	TGCCTGGCTCCCTGTATGCCA	FvH4_5g38770.t3	0.5	1533	0	ARF17	auxin response factor 17
miR160	TGCCTGGCTCCCTGTATGCCA	FvH4_5g38400.t1	5	3098	2	CYCT1;4	Cyclin family protein
miR160	TGCCTGGCTCCCTGTATGCCA	FvH4_3g11930.t3	4.5	1149	4		TRAM, LAG1 and CLN8 (TLC) lipid-sensing domain containing protein
miR160	TGCCTGGCTCCCTGTATGCCA	FvH4_3g32000.t1	1	2059	0	ARF10	auxin response factor 10
miR160	TGCCTGGCTCCCTGTATGCCA	FvH4_6g15960.t1	0.5	2101	2	ARF16	auxin response factor 16
miR160	TGCCTGGCTCCCTGTATGCCA	FvH4_6g15960.t2	0.5	2109	0	ARF16	auxin response factor 16
miR160	TGCCTGGCTCCCTGTATGCCA	FvH4_7g19350.t1	1	1966	0	ARF16	auxin response factor 16
miR160	TGCCTGGCTCCCTGTATGCCA	FvH4_7g19350.t2	1	1752	2	ARF16	auxin response factor 16
miR160	TGCCTGGCTCCCTGTATGCCA	FvH4_5g38770.t4	0.5	1533	0	ARF17	auxin response factor 17
miR160	TGCCTGGCTCCCTGTATGCCA	FvH4_5g38640.t1	0.5	59	0	ARF17	auxin response factor 17
miR160	TGCCTGGCTCCCTGTATGCCA	FvH4_6g00420.t3	5	1835	4	scpl20	serine carboxypeptidase-like 20
miR160	TGCCTGGCTCCCTGTATGCCA	FvH4_3g11930.t2	4.5	1032	2		TRAM, LAG1 and CLN8 (TLC) lipid-sensing domain containing protein
miR162	TCGATAAACCTCTGCATCCAG	FvH4_7g17920.t1	2	4064	2	ASU1,ATDCL1,CAF,DCL1,EMB60,EMB76,SIN1,SUS1	dicer-like 1
miR162	TCGATAAACCTCTGCATCCAG	FvH4_7g17920.t2	2	2167	2	ASU1,ATDCL1,CAF,DCL1,EMB60,EMB76,SIN1,SUS1	dicer-like 1
miR162	TCGATAAACCTCTGCATCCAG	FvH4_7g17920.t3	2	2950	2	ASU1,ATDCL1,CAF,DCL1,EMB60,EMB76,SIN1,SUS1	dicer-like 1
miR162	TCGATAAACCTCTGCATCCAG	FvH4_7g17920.t4	2	3150	4	ASU1,ATDCL1,CAF,DCL1,EMB60,EMB76,SIN1,SUS1	dicer-like 1
miR162	TCGATAAACCTCTGCATCCAG	FvH4_7g30700.t1	5	1011	4		Transducin/WD40 repeat-like superfamily protein
miR162	TCGATAAACCTCTGCATCCAG	FvH4_7g30700.t2	5	977	4		Transducin/WD40 repeat-like superfamily protein
miR162	TCGATAAACCTCTGCATCCAG	FvH4_7g30700.t6	5	941	2		Transducin/WD40 repeat-like superfamily protein
miR164	TGGAGAAGCAGGGCACATGCT	FvH4_7g09111.t1	5	1746	2	CYP714A1	cytochrome P450, family 714, subfamily A, polypeptide 1
miR164	TGGAGAAGCAGGGCACATGCT	FvH4_3g03540.t1	2	1056	4	ANAC098,ATCUC2,CUC2	NAC (No Apical Meristem) domain transcriptional regulator superfamily protein
miR164	TGGAGAAGCAGGGCACATGCT	FvH4_3g16040.t1	1	837	2	anac021,ANAC022,NAC1	NAC domain containing protein 1
miR164	TGGAGAAGCAGGGCACATGCT	FvH4_6g48120.t1	2.5	1019	0	ANAC100,ATNAC5,NAC100	NAC domain containing protein 100
miR164	TGGAGAAGCAGGGCACATGCT	FvH4_3g18150.t1	5	1446	4		SecY protein transport family protein
miR164	TGGAGAAGCAGGGCACGTGCA	FvH4_3g19410.t1	3	1207	1	ANAC098,ATCUC2,CUC2	NAC (No Apical Meristem) domain transcriptional regulator superfamily protein
miR164	TGGAGAAGCAGGGCACGTGCA	FvH4_6g06070.t1	4	1062	0	ANAC098,ATCUC2,CUC2	NAC (No Apical Meristem) domain transcriptional regulator superfamily protein
miR164	TGGAGAAGCAGGGCACGTGCA	FvH4_2g13430.t1	4.5	647	4		SET domain-containing protein
miR164	TGGAGAAGCAGGGCACGTGCA	FvH4_7g22040.t1	4.5	584	2	UXS6	UDP-XYL synthase 6
miR164	TGGAGAAGCAGGGCACGTGCA	FvH4_3g19410.t2	3	1466	2	ANAC098,ATCUC2,CUC2	NAC (No Apical Meristem) domain transcriptional regulator superfamily protein
miR164	TGGAGAAGCAGGGCACGTGCA	FvH4_5g14670.t1	2.5	1097	0	ANAC100,ATNAC5,NAC100	NAC domain containing protein 100
miR164	TGGAGAAGCAGGGCACGTGCA	FvH4_5g14670.t2	2.5	1172	0	ANAC100,ATNAC5,NAC100	NAC domain containing protein 100
miR164	TGGAGAAGCAGGGCACGTGCA	FvH4_7g22040.t2	4.5	613	4	UXS6	UDP-XYL synthase 6
miR166	TCGGACCAGGCTTCATTCCCC	FvH4_2g35360.t3	3.5	161	2	ATHB-8,ATHB8,HB-8	homeobox gene 8
miR166	TCGGACCAGGCTTCATTCCCC	FvH4_6g32240.t1	2.5	1090	2	ATHB-15,ATHB15,CNA,ICU4	Homeobox-leucine zipper family protein / lipid-binding START domain-containing protein
miR166	TCGGACCAGGCTTCATTCCCC	FvH4_2g01620.t1	5	1054	2	FIO1	methyltransferases
miR166	TCGGACCAGGCTTCATTCCCC	FvH4_2g35360.t4	3.5	956	2	ATHB-8,ATHB8,HB-8	homeobox gene 8
miR166	TCGGACCAGGCTTCATTCCCC	FvH4_3g32190.t1	3	1339	0	IFL,IFL1,REV	Homeobox-leucine zipper family protein / lipid-binding START domain-containing protein
miR166	TCGGACCAGGCTTCATTCCCC	FvH4_3g32190.t3	3	1255	0	IFL,IFL1,REV	Homeobox-leucine zipper family protein / lipid-binding START domain-containing protein
miR166	TCGGACCAGGCTTCATTCCCC	FvH4_3g10070.t1	3	1411	0	ATHB-14,ATHB14,PHB,PHB-1D	Homeobox-leucine zipper family protein / lipid-binding START domain-containing protein
miR166	TCGGACCAGGCTTCATTCCCC	FvH4_2g35360.t1	3.5	1036	1	ATHB-8,ATHB8,HB-8	homeobox gene 8
miR166	TCGGACCAGGCTTCATTCCCC	FvH4_3g32190.t2	3	1272	0	IFL,IFL1,REV	Homeobox-leucine zipper family protein / lipid-binding START domain-containing protein
miR166	TCGGACCAGGCTTCATTCCCC	FvH4_3g32190.t4	3	1299	0	IFL,IFL1,REV	Homeobox-leucine zipper family protein / lipid-binding START domain-containing protein
miR166	TCGGACCAGGCTTCATTCCCC	FvH4_2g01620.t2	5	634	2	FIO1	methyltransferases
miR166	TCGGACCAGGCTTCATTCCCC	FvH4_2g01620.t1	5	690	2	FIO1	methyltransferases
miR166	TCGGACCAGGCTTCGTTCCTC	FvH4_4g17540.t1	4.5	471	2		FAD/NAD(P)-binding oxidoreductase family protein
miR166	TCGGACCAGGCTTCGTTCCTC	FvH4_3g24930.t2	5	1258	4		Glycosyl hydrolase superfamily protein
miR166	TCGGACCAGGCTTCGTTCCTC	FvH4_3g24930.t3	5	1555	4		Glycosyl hydrolase superfamily protein
miR166	TCGGACCAGGCTTCGTTCCTC	FvH4_3g10070.t2	3.5	1183	0	ATHB-14,ATHB14,PHB,PHB-1D	Homeobox-leucine zipper family protein / lipid-binding START domain-containing protein
miR166	TCGGACCAGGCTTCGTTCCTC	FvH4_5g29610.t1	5	515	2		Protein of unknown function (DUF3411)
miR166	TCGGACCAGGCTTCGTTCCTC	FvH4_3g33260.t1	5	349	4
miR167	TGAAGCTGCCAGCATGATCT	FvH4_6g39140.t2	4	3341	2	ARF6	auxin response factor 6
miR167	TGAAGCTGCCAGCATGATCT	FvH4_3g05010.t1	4	3466	0	ARF8,ATARF8	auxin response factor 8
miR167	TGAAGCTGCCAGCATGATCT	FvH4_1g27650.t1	4	2097	0	ARF8,ATARF8	auxin response factor 8
miR167	TGAAGCTGCCAGCATGATCT	FvH4_2g41100.t1	4	628	4	ATCM2,CM2	chorismate mutase 2
miR167	TGAAGCTGCCAGCATGATCT	FvH4_5g08650.t2	5	1142	4		Heavy metal transport/detoxification superfamily protein
miR167	TGAAGCTGCCAGCATGATCT	FvH4_2g09940.t2	4.5	792	3	RD19,RD19A	Papain family cysteine protease
miR167	TGAAGCTGCCAGCATGATCT	FvH4_5g01250.t2	4.5	1937	4		Protein of unknown function (DUF544)
miR167	TGAAGCTGCCAGCATGATCT	FvH4_4g05430.t1	5	411	4	ATING1,ING1	RING/FYVE/PHD zinc finger superfamily protein
miR167	TGAAGCTGCCAGCATGATCT	FvH4_4g05430.t2	5	427	4	ATING1,ING1	RING/FYVE/PHD zinc finger superfamily protein
miR167	TGAAGCTGCCAGCATGATCT	FvH4_4g05430.t4	5	408	4	ATING1,ING1	RING/FYVE/PHD zinc finger superfamily protein
miR167	TGAAGCTGCCAGCATGATCT	FvH4_1g30020.t4	5	2163	4	SKOR	STELAR K+ outward rectifier
miR167	TGAAGCTGCCAGCATGATCT	FvH4_4g07983.t1	3.5	540	2
miR167	TGAAGCTGCCAGCATGATCT	FvH4_6g39140.t1	4	3073	0	ARF6	auxin response factor 6
miR167	TGAAGCTGCCAGCATGATCT	FvH4_1g27650.t2	4	2764	1	ARF8,ATARF8	auxin response factor 8
miR167	TGAAGCTGCCAGCATGATCT	FvH4_1g27650.t3	4	2855	0	ARF8,ATARF8	auxin response factor 8
miR167	TGAAGCTGCCAGCATGATCT	FvH4_1g04220.t1	4	1157	4		Domain of unknown function (DUF1767)
miR167	TGAAGCTGCCAGCATGATCT	FvH4_3g13850.t1	4	6023	2	AtTPR,NUA	nuclear pore anchor
miR167	TGAAGCTGCCAGCATGATCT	FvH4_2g09940.t1	4.5	364	3	RD19,RD19A	Papain family cysteine protease
miR167	TGAAGCTGCCAGCATGATCT	FvH4_5g01250.t3	4.5	1965	4		Protein of unknown function (DUF544)
miR167	TGAAGCTGCCAGCATGATCT	FvH4_3g05390.t1	4.5	567	3		Transketolase family protein
miR167	TGAAGCTGCCAGCATGATCT	FvH4_3g05010.t3	4	3228	0	ARF8,ATARF8	auxin response factor 8
miR167	TGAAGCTGCCAGCATGATCT	FvH4_3g13850.t2	4	6067	4	AtTPR,NUA	nuclear pore anchor
miR167	TGAAGCTGCCAGCATGATCT	FvH4_5g01250.t4	4.5	1937	4		Protein of unknown function (DUF544)
miR167	TGAAGCTGCCAGCATGATCT	FvH4_3g15360.t1	5	1016	4
miR167	TGAAGCTGCCAGCATGATCTCA	FvH4_3g05010.t2	4	3236	0	ARF8,ATARF8	auxin response factor 8
miR167	TGAAGCTGCCAGCATGATCTCA	FvH4_3g05010.t4	4	2535	0	ARF8,ATARF8	auxin response factor 8
miR167	TGAAGCTGCCAGCATGATCTCA	FvH4_3g05010.t5	4	3296	0	ARF8,ATARF8	auxin response factor 8
miR167	TGAAGCTGCCAGCATGATCTCA	FvH4_3g05010.t6	4	2092	0	ARF8,ATARF8	auxin response factor 8
miR167	TGAAGCTGCCAGCATGATCTCA	FvH4_3g05010.t7	4	2633	0	ARF8,ATARF8	auxin response factor 8
miR168	TCGCTTGGTGCAGGTCGGGAA	FvH4_6g36241.t1	5	588	4	AHA10	autoinhibited H(+)-ATPase isoform 10
miR168	TCGCTTGGTGCAGGTCGGGAA	FvH4_3g44290.t1	4.5	5178	4	ATGSL12,gsl12	glucan synthase-like 12
miR168	TCGCTTGGTGCAGGTCGGGAA	FvH4_3g44290.t2	4.5	5064	4	ATGSL12,gsl12	glucan synthase-like 12
miR168	TCGCTTGGTGCAGGTCGGGAA	FvH4_5g18151.t1	3.5	571	0	AGO1	Stabilizer of iron transporter SufD / Polynucleotidyl transferase
miR168	TCGCTTGGTGCAGGTCGGGAA	FvH4_5g18150.t1	1	853	0	AGO1	Stabilizer of iron transporter SufD / Polynucleotidyl transferase
miR168	TCGCTTGGTGCAGGTCGGGAA	FvH4_5g18150.t2	1	648	0	AGO1	Stabilizer of iron transporter SufD / Polynucleotidyl transferase
miR168	TCGCTTGGTGCAGGTCGGGAA	FvH4_6g36240.t1	5	963	4
miR171	CGAGCCGAACCAATATCACTC	FvH4_6g38320.t1	4	274	4
miR171	CGAGCCGAACCAATATCACTC	FvH4_6g10490.t1	4	220	2	ATIREG2,FPN2,IREG2	iron regulated 2
miR171	CGAGCCGAACCAATATCACTC	FvH4_7g15180.t1	5	679	3	AN	NAD(P)-binding Rossmann-fold superfamily protein
miR171	CGAGCCGAACCAATATCACTC	FvH4_7g15180.t2	5	719	2	AN	NAD(P)-binding Rossmann-fold superfamily protein
miR171	TGATTGAGCCGTGCCAATATC	FvH4_7g11120.t1	1	1205	0	ATHAM3,HAM3	GRAS family transcription factor
miR171	TGATTGAGCCGTGCCAATATC	FvH4_5g00020.t1	1	1158	2	ATHAM3,HAM3	GRAS family transcription factor
miR171	TGATTGAGCCGTGCCAATATC	FvH4_5g00020.t2	1	1773	2	ATHAM3,HAM3	GRAS family transcription factor
miR171	TTGAGCCGCGCCAATATCACT	FvH4_4g34820.t1	5	467	4		NHL domain-containing protein
miR171	TTGAGCCGCGTCAATATCTCC	FvH4_7g11120.t1	2.5	1202	2	ATHAM3,HAM3	GRAS family transcription factor
miR171	TTGAGCCGTGCCAATATCACA	FvH4_7g25480.t1	5	535	2	ALPHA-SNAP2,ASNAP	alpha-soluble NSF attachment protein 2
miR171	TTGAGCCGTGCCAATATCACA	FvH4_6g34290.t1	5	1368	2	MTO2,TS	Pyridoxal-5'-phosphate-dependent enzyme family protein
miR171	TTGAGCCGTGCCAATATCACA	FvH4_2g38660.t1	4	2105	3
miR171	TTGAGCCGTGCCAATATCACA	FvH4_3g35960.t1	4.5	401	4	ACT11	actin-11
miR171	TTGAGCCGTGCCAATATCACA	FvH4_4g33130.t5	5	689	4	AHK4,ATCRE1,CRE1,WOL,WOL1	CHASE domain containing histidine kinase protein
miR171	TTGAGCCGTGCCAATATCACA	FvH4_2g26540.t1	3	491	0		GRAS family transcription factor
miR171	TTGAGCCGTGCCAATATCACA	FvH4_5g00020.t1	3	1155	0	ATHAM3,HAM3	GRAS family transcription factor
miR171	TTGAGCCGTGCCAATATCACA	FvH4_5g00020.t2	3	1770	0	ATHAM3,HAM3	GRAS family transcription factor
miR171	TTGAGCCGTGCCAATATCACA	FvH4_2g41020.t3	5	1242	4	TAF5	TBP-associated factor 5
miR172	AGAATCTTGATGATGCTGCAT	FvH4_3g12850.t2	4.5	1191	4	AAH,ATAAH	allantoate amidohydrolase
miR172	AGAATCTTGATGATGCTGCAT	FvH4_3g12850.t3	4.5	1138	4	AAH,ATAAH	allantoate amidohydrolase
miR172	AGAATCTTGATGATGCTGCAT	FvH4_2g06220.t1	3.5	3436	4	ATATG2,ATG2	autophagy 2
miR172	AGAATCTTGATGATGCTGCAT	FvH4_3g00310.t1	5	2240	2		binding
miR172	AGAATCTTGATGATGCTGCAT	FvH4_2g30560.t1	5	2378	4	DCAF1	DDB1-CUL4 associated factor 1
miR172	AGAATCTTGATGATGCTGCAT	FvH4_7g34230.t10	5	1950	4	GTG1	GPCR-type G protein 1
miR172	AGAATCTTGATGATGCTGCAT	FvH4_7g34230.t13	5	2138	4	GTG1	GPCR-type G protein 1
miR172	AGAATCTTGATGATGCTGCAT	FvH4_7g08280.t1	3.5	1355	4	LHP1,TFL2	like heterochromatin protein (LHP1)
miR172	AGAATCTTGATGATGCTGCAT	FvH4_7g08280.t2	3.5	1226	4	LHP1,TFL2	like heterochromatin protein (LHP1)
miR172	AGAATCTTGATGATGCTGCAT	FvH4_7g08280.t3	3.5	1355	2	LHP1,TFL2	like heterochromatin protein (LHP1)
miR172	AGAATCTTGATGATGCTGCAT	FvH4_7g08280.t4	3.5	1355	4	LHP1,TFL2	like heterochromatin protein (LHP1)
miR172	AGAATCTTGATGATGCTGCAT	FvH4_1g17410.t1	5	566	2		Protein kinase superfamily protein
miR172	AGAATCTTGATGATGCTGCAT	FvH4_7g20380.t1	2	1610	2	RAP2.7,TOE1	related to AP2.7
miR172	AGAATCTTGATGATGCTGCAT	FvH4_7g20380.t2	2	1460	0	RAP2.7,TOE1	related to AP2.7
miR172	AGAATCTTGATGATGCTGCAT	FvH4_7g20380.t3	2	1979	0	RAP2.7,TOE1	related to AP2.7
miR172	AGAATCTTGATGATGCTGCAT	FvH4_7g20380.t5	2	2223	0	RAP2.7,TOE1	related to AP2.7
miR172	AGAATCTTGATGATGCTGCAT	FvH4_7g20380.t6	2	1887	1	RAP2.7,TOE1	related to AP2.7
miR172	AGAATCTTGATGATGCTGCAT	FvH4_7g20380.t7	2	1780	0	RAP2.7,TOE1	related to AP2.7
miR172	AGAATCTTGATGATGCTGCAT	FvH4_3g33940.t1	3	1784	4	RAP2.7,TOE1	related to AP2.7
miR172	AGAATCTTGATGATGCTGCAT	FvH4_3g33940.t2	3	1769	2	RAP2.7,TOE1	related to AP2.7
miR172	AGAATCTTGATGATGCTGCAT	FvH4_3g33940.t3	3	1992	2	RAP2.7,TOE1	related to AP2.7
miR172	AGAATCTTGATGATGCTGCAT	FvH4_3g33940.t4	3	2134	0	RAP2.7,TOE1	related to AP2.7
miR172	AGAATCTTGATGATGCTGCAT	FvH4_3g33940.t5	3	1724	1	RAP2.7,TOE1	related to AP2.7
miR172	AGAATCTTGATGATGCTGCAT	FvH4_3g33940.t6	3	2080	1	RAP2.7,TOE1	related to AP2.7
miR172	AGAATCTTGATGATGCTGCAT	FvH4_3g33940.t7	3	1423	0	RAP2.7,TOE1	related to AP2.7
miR172	AGAATCTTGATGATGCTGCAT	FvH4_6g15660.t1	4.5	185	2	ATSYP71,SYP71	syntaxin of plants 71
miR172	AGAATCTTGATGATGCTGCAT	FvH4_6g15660.t2	4.5	11	2	ATSYP71,SYP71	syntaxin of plants 71
miR172	AGAATCTTGATGATGCTGCAT	FvH4_5g11660.t1	5	792	2		Translation elongation factor EF1B/ribosomal protein S6 family protein
miR172	CAGCATCATCCAGATTCACAG	FvH4_4g24110.t1	4	1475	4	CI51	51 kDa subunit of complex I
miR172	CAGCATCATCCAGATTCACAG	FvH4_4g24110.t3	4	1475	3	CI51	51 kDa subunit of complex I
miR172	CAGCATCATCCAGATTCACAG	FvH4_3g09930.t1	4.5	1995	2	AAT1,CAT1	amino acid transporter 1
miR172	CAGCATCATCCAGATTCACAG	FvH4_6g49950.t1	5	2684	4		Cation efflux family protein
miR172	CAGCATCATCCAGATTCACAG	FvH4_3g22160.t1	5	876	2	MOS2	D111/G-patch domain-containing protein
miR172	CAGCATCATCCAGATTCACAG	FvH4_3g22160.t2	5	821	4	MOS2	D111/G-patch domain-containing protein
miR172	CAGCATCATCCAGATTCACAG	FvH4_3g22160.t3	5	821	4	MOS2	D111/G-patch domain-containing protein
miR172	CAGCATCATCCAGATTCACAG	FvH4_3g22160.t5	5	821	4	MOS2	D111/G-patch domain-containing protein
miR172	CAGCATCATCCAGATTCACAG	FvH4_3g22160.t6	5	874	4	MOS2	D111/G-patch domain-containing protein
miR172	CAGCATCATCCAGATTCACAG	FvH4_3g29130.t2	4.5	1215	4	ATHRS1,HRS1	Histidyl-tRNA synthetase 1
miR172	CAGCATCATCCAGATTCACAG	FvH4_6g39950.t1	4	1073	2	LAC14	laccase 14
miR172	CAGCATCATCCAGATTCACAG	FvH4_2g25050.t1	4	1392	4		Mitochondrial transcription termination factor family protein
miR172	CAGCATCATCCAGATTCACAG	FvH4_3g05070.t1	3.5	1202	2		NB-ARC domain-containing disease resistance protein
miR172	CAGCATCATCCAGATTCACAG	FvH4_1g17490.t1	5	1579	4		O-Glycosyl hydrolases family 17 protein
miR172	CAGCATCATCCAGATTCACAG	FvH4_1g17490.t2	5	1277	4		O-Glycosyl hydrolases family 17 protein
miR172	CAGCATCATCCAGATTCACAG	FvH4_2g07180.t1	5	2354	2		Phox-associated domain;Phox-like;Sorting nexin, C-terminal
miR172	CAGCATCATCCAGATTCACAG	FvH4_2g07180.t4	5	2351	2		Phox-associated domain;Phox-like;Sorting nexin, C-terminal
miR172	CAGCATCATCCAGATTCACAG	FvH4_2g07180.t6	5	2351	4		Phox-associated domain;Phox-like;Sorting nexin, C-terminal
miR172	CAGCATCATCCAGATTCACAG	FvH4_5g01700.t1	5	1223	2	ATRBL2,RBL2	RHOMBOID-like 2
miR172	CAGCATCATCCAGATTCACAG	FvH4_5g01700.t3	5	1467	4	ATRBL2,RBL2	RHOMBOID-like 2
miR172	CAGCATCATCCAGATTCACAG	FvH4_3g26760.t2	5	572	2	RHF2A	RING-H2 group F2A
miR172	CAGCATCATCCAGATTCACAG	FvH4_5g17540.t2	5	397	4	ATHIP2,ATTDX,HIP,TDX	tetraticopeptide domain-containing thioredoxin
miR172	CAGCATCATCCAGATTCACAG	FvH4_4g27450.t1	4.5	313	4
miR172	GGAATCTTGATGATGCTGCAG	FvH4_3g14500.t1	5	508	3	AtkdsA1	Aldolase-type TIM barrel family protein
miR172	GGAATCTTGATGATGCTGCAG	FvH4_3g14500.t2	5	503	2	AtkdsA1	Aldolase-type TIM barrel family protein
miR172	GGAATCTTGATGATGCTGCAG	FvH4_4g23290.t1	5	1854	4		catalytics;hydrolases
miR172	GGAATCTTGATGATGCTGCAG	FvH4_2g12440.t1	4.5	5324	4	FAB1D	FORMS APLOID AND BINUCLEATE CELLS 1A
miR172	GGAATCTTGATGATGCTGCAG	FvH4_2g12440.t2	4.5	5836	4	FAB1D	FORMS APLOID AND BINUCLEATE CELLS 1A
miR172	GGAATCTTGATGATGCTGCAG	FvH4_2g12440.t5	4.5	5182	4	FAB1D	FORMS APLOID AND BINUCLEATE CELLS 1A
miR172	GGAATCTTGATGATGCTGCAG	FvH4_1g16350.t1	1	1940	1	AP2,FL1,FLO2	Integrase-type DNA-binding superfamily protein
miR172	GGAATCTTGATGATGCTGCAG	FvH4_1g16350.t2	1	1910	0	AP2,FL1,FLO2	Integrase-type DNA-binding superfamily protein
miR172	GGAATCTTGATGATGCTGCAG	FvH4_1g16350.t3	1	1856	2	AP2,FL1,FLO2	Integrase-type DNA-binding superfamily protein
miR172	GGAATCTTGATGATGCTGCAG	FvH4_1g16350.t4	1	1886	2	AP2,FL1,FLO2	Integrase-type DNA-binding superfamily protein
miR172	GGAATCTTGATGATGCTGCAG	FvH4_5g30950.t1	5	1302	2		Protease-associated (PA) RING/U-box zinc finger family protein
miR172	GGAATCTTGATGATGCTGCAG	FvH4_5g30950.t2	5	1251	4		Protease-associated (PA) RING/U-box zinc finger family protein
miR172	GGAATCTTGATGATGCTGCAG	FvH4_5g30950.t4	5	932	4		Protease-associated (PA) RING/U-box zinc finger family protein
miR172	GGAATCTTGATGATGCTGCAG	FvH4_6g15180.t1	1	1444	2	RAP2.7,TOE1	related to AP2.7
miR172	GGAATCTTGATGATGCTGCAG	FvH4_6g15180.t2	1	1397	1	RAP2.7,TOE1	related to AP2.7
miR172	GGAATCTTGATGATGCTGCAG	FvH4_5g25820.t2	4.5	1860	4	TAF4,TAF4B	TBP-associated factor 4
miR172	GGAATCTTGATGATGCTGCAG	FvH4_5g25820.t4	4.5	2055	4	TAF4,TAF4B	TBP-associated factor 4
miR2109	TGCGAGTGTCTTCACCTCTGAA	FvH4_3g44000.t1	2	1535	4		actin binding
miR2109	TGCGAGTGTCTTCACCTCTGAA	FvH4_3g44000.t2	2	1529	0		actin binding
miR2109	TGCGAGTGTCTTCACCTCTGAA	FvH4_3g44000.t3	2	1529	4		actin binding
miR2109	TGCGAGTGTCTTCACCTCTGAA	FvH4_3g44000.t4	2	1529	2		actin binding
miR2109	TGCGAGTGTCTTCACCTCTGAA	FvH4_3g35900.t1	2.5	115	0		Disease resistance protein (TIR-NBS-LRR class)
miR2109	TGCGAGTGTCTTCACCTCTGAA	FvH4_3g35700.t1	2.5	172	0		Disease resistance protein (TIR-NBS-LRR class)
miR2109	TGCGAGTGTCTTCACCTCTGAA	FvH4_3g35700.t2	2.5	287	1		Disease resistance protein (TIR-NBS-LRR class)
miR2109	TGCGAGTGTCTTCACCTCTGAA	FvH4_3g35700.t3	2.5	287	4		Disease resistance protein (TIR-NBS-LRR class)
miR2109	TGCGAGTGTCTTCACCTCTGAA	FvH4_3g35700.t4	2.5	253	4		Disease resistance protein (TIR-NBS-LRR class)
miR2109	TGCGAGTGTCTTCACCTCTGAA	FvH4_1g16620.t6	5	387	4		disease resistance protein (TIR-NBS-LRR class)
miR2109	TGCGAGTGTCTTCACCTCTGAA	FvH4_7g10520.t1	2	284	2		Disease resistance protein (TIR-NBS-LRR class) family
miR2109	TGCGAGTGTCTTCACCTCTGAA	FvH4_7g10520.t2	2	180	0		Disease resistance protein (TIR-NBS-LRR class) family
miR2109	TGCGAGTGTCTTCACCTCTGAA	FvH4_5g21060.t1	4	100	1		Disease resistance protein (TIR-NBS-LRR class) family
miR2109	TGCGAGTGTCTTCACCTCTGAA	FvH4_3g36130.t1	5	109	0		Disease resistance protein (TIR-NBS-LRR class) family
miR2109	TGCGAGTGTCTTCACCTCTGAA	FvH4_2g17330.t2	4.5	133	2		Disease resistance protein (TIR-NBS-LRR class) family
miR2109	TGCGAGTGTCTTCACCTCTGAA	FvH4_3g45380.t1	2	94	0		Disease resistance protein (TIR-NBS-LRR class) family
miR2109	TGCGAGTGTCTTCACCTCTGAA	FvH4_5g34210.t1	5	370	1		Disease resistance protein (TIR-NBS-LRR class) family
miR2109	TGCGAGTGTCTTCACCTCTGAA	FvH4_5g34210.t3	5	370	4		Disease resistance protein (TIR-NBS-LRR class) family
miR2109	TGCGAGTGTCTTCACCTCTGAA	FvH4_5g34210.t4	5	370	4		Disease resistance protein (TIR-NBS-LRR class) family
miR2109	TGCGAGTGTCTTCACCTCTGAA	FvH4_5g32990.t1	4	175	2		Disease resistance protein (TIR-NBS-LRR class) family
miR2109	TGCGAGTGTCTTCACCTCTGAA	FvH4_2g14031.t1	3.5	100	2		Disease resistance protein (TIR-NBS-LRR class) family
miR2109	TGCGAGTGTCTTCACCTCTGAA	FvH4_3g35870.t1	2.5	181	4		Disease resistance protein (TIR-NBS-LRR class) family
miR2109	TGCGAGTGTCTTCACCTCTGAA	FvH4_2g27070.t1	4.5	233	4		Disease resistance protein (TIR-NBS-LRR class) family
miR2109	TGCGAGTGTCTTCACCTCTGAA	FvH4_4g13410.t1	4.5	67	4		Disease resistance protein (TIR-NBS-LRR class) family
miR2109	TGCGAGTGTCTTCACCTCTGAA	FvH4_5g34240.t1	4	100	2		Disease resistance protein (TIR-NBS-LRR class) family
miR2109	TGCGAGTGTCTTCACCTCTGAA	FvH4_2g20690.t1	4	64	0		Disease resistance protein (TIR-NBS-LRR class) family
miR2109	TGCGAGTGTCTTCACCTCTGAA	FvH4_6g05420.t1	2.5	109	2		Disease resistance protein (TIR-NBS-LRR class) family
miR2109	TGCGAGTGTCTTCACCTCTGAA	FvH4_6g49510.t1	5	220	0		Disease resistance protein (TIR-NBS-LRR class) family
miR2109	TGCGAGTGTCTTCACCTCTGAA	FvH4_7g11160.t1	4.5	191	4		disease resistance protein (TIR-NBS-LRR class), putative
miR2109	TGCGAGTGTCTTCACCTCTGAA	FvH4_5g07310.t1	4	239	4		disease resistance protein (TIR-NBS-LRR class), putative
miR2109	TGCGAGTGTCTTCACCTCTGAA	FvH4_7g33140.t1	4	235	2		disease resistance protein (TIR-NBS-LRR class), putative
miR2109	TGCGAGTGTCTTCACCTCTGAA	FvH4_7g32760.t1	5	201	4		disease resistance protein (TIR-NBS-LRR class), putative
miR2109	TGCGAGTGTCTTCACCTCTGAA	FvH4_7g32440.t1	4	82	2		disease resistance protein (TIR-NBS-LRR class), putative
miR2109	TGCGAGTGTCTTCACCTCTGAA	FvH4_7g28510.t1	3.5	217	2		disease resistance protein (TIR-NBS-LRR class), putative
miR2109	TGCGAGTGTCTTCACCTCTGAA	FvH4_1g11570.t2	4.5	248	4		disease resistance protein (TIR-NBS-LRR class), putative
miR2109	TGCGAGTGTCTTCACCTCTGAA	FvH4_1g11570.t6	4.5	130	4		disease resistance protein (TIR-NBS-LRR class), putative
miR2109	TGCGAGTGTCTTCACCTCTGAA	FvH4_5g38680.t2	3	525	4		disease resistance protein (TIR-NBS-LRR class), putative
miR2109	TGCGAGTGTCTTCACCTCTGAA	FvH4_5g38680.t3	3	512	4		disease resistance protein (TIR-NBS-LRR class), putative
miR2109	TGCGAGTGTCTTCACCTCTGAA	FvH4_6g05610.t1	5	305	4		disease resistance protein (TIR-NBS-LRR class), putative
miR2109	TGCGAGTGTCTTCACCTCTGAA	FvH4_3g44391.t1	5	251	4		disease resistance protein (TIR-NBS-LRR class), putative
miR2109	TGCGAGTGTCTTCACCTCTGAA	FvH4_3g44391.t4	5	232	1		disease resistance protein (TIR-NBS-LRR class), putative
miR2109	TGCGAGTGTCTTCACCTCTGAA	FvH4_2g14320.t1	3	319	4		disease resistance protein (TIR-NBS-LRR class), putative
miR2109	TGCGAGTGTCTTCACCTCTGAA	FvH4_2g14320.t2	3	255	2		disease resistance protein (TIR-NBS-LRR class), putative
miR2109	TGCGAGTGTCTTCACCTCTGAA	FvH4_1g04740.t1	3	507	4		disease resistance protein (TIR-NBS-LRR class), putative
miR2109	TGCGAGTGTCTTCACCTCTGAA	FvH4_1g04740.t2	3	372	4		disease resistance protein (TIR-NBS-LRR class), putative
miR2109	TGCGAGTGTCTTCACCTCTGAA	FvH4_1g04740.t3	3	450	4		disease resistance protein (TIR-NBS-LRR class), putative
miR2109	TGCGAGTGTCTTCACCTCTGAA	FvH4_7g32464.t1	5	79	2		disease resistance protein (TIR-NBS-LRR class), putative
miR2109	TGCGAGTGTCTTCACCTCTGAA	FvH4_7g32470.t1	5	1341	4		disease resistance protein (TIR-NBS-LRR class), putative
miR2109	TGCGAGTGTCTTCACCTCTGAA	FvH4_7g32740.t1	5	79	4		disease resistance protein (TIR-NBS-LRR class), putative
miR2109	TGCGAGTGTCTTCACCTCTGAA	FvH4_2g00931.t1	4.5	283	0		disease resistance protein (TIR-NBS-LRR class), putative
miR2109	TGCGAGTGTCTTCACCTCTGAA	FvH4_3g08681.t1	3	91	0		disease resistance protein (TIR-NBS-LRR class), putative
miR2109	TGCGAGTGTCTTCACCTCTGAA	FvH4_5g38561.t3	3	402	2		disease resistance protein (TIR-NBS-LRR class), putative
miR2109	TGCGAGTGTCTTCACCTCTGAA	FvH4_5g38561.t4	3	208	4		disease resistance protein (TIR-NBS-LRR class), putative
miR2109	TGCGAGTGTCTTCACCTCTGAA	FvH4_7g28520.t1	3	76	2		disease resistance protein (TIR-NBS-LRR class), putative
miR2109	TGCGAGTGTCTTCACCTCTGAA	FvH4_7g28540.t5	3	139	2		disease resistance protein (TIR-NBS-LRR class), putative
miR2109	TGCGAGTGTCTTCACCTCTGAA	FvH4_7g32460.t1	5	85	4		disease resistance protein (TIR-NBS-LRR class), putative
miR2109	TGCGAGTGTCTTCACCTCTGAA	FvH4_7g32720.t1	4	82	4		disease resistance protein (TIR-NBS-LRR class), putative
miR2109	TGCGAGTGTCTTCACCTCTGAA	FvH4_7g31110.t1	3.5	320	4		NB-ARC domain-containing disease resistance protein
miR2109	TGCGAGTGTCTTCACCTCTGAA	FvH4_3g35890.t5	2.5	136	1		NB-ARC domain-containing disease resistance protein
miR2109	TGCGAGTGTCTTCACCTCTGAA	FvH4_3g43650.t1	2.5	233	4		NB-ARC domain-containing disease resistance protein
miR2109	TGCGAGTGTCTTCACCTCTGAA	FvH4_3g44030.t1	3.5	696	0		NB-ARC domain-containing disease resistance protein
miR2109	TGCGAGTGTCTTCACCTCTGAA	FvH4_5g02970.t1	4.5	2013	2		NB-ARC domain-containing disease resistance protein
miR2109	TGCGAGTGTCTTCACCTCTGAA	FvH4_5g02970.t2	4.5	1407	2		NB-ARC domain-containing disease resistance protein
miR2109	TGCGAGTGTCTTCACCTCTGAA	FvH4_5g02970.t3	4.5	1433	2		NB-ARC domain-containing disease resistance protein
miR2109	TGCGAGTGTCTTCACCTCTGAA	FvH4_5g01271.t1	5	805	2		NB-ARC domain-containing disease resistance protein
miR2109	TGCGAGTGTCTTCACCTCTGAA	FvH4_5g27640.t2	2.5	485	4		NB-ARC domain-containing disease resistance protein
miR2109	TGCGAGTGTCTTCACCTCTGAA	FvH4_5g27640.t3	2.5	277	4		NB-ARC domain-containing disease resistance protein
miR2109	TGCGAGTGTCTTCACCTCTGAA	FvH4_7g06680.t1	4.5	235	3		NB-ARC domain-containing disease resistance protein
miR2109	TGCGAGTGTCTTCACCTCTGAA	FvH4_1g07041.t6	4.5	957	4		Toll-Interleukin-Resistance (TIR) domain family protein
miR2109	TGCGAGTGTCTTCACCTCTGAA	FvH4_1g07041.t8	4.5	920	4		Toll-Interleukin-Resistance (TIR) domain family protein
miR2109	TGCGAGTGTCTTCACCTCTGAA	FvH4_3g43883.t1	1	361	0		Toll-Interleukin-Resistance (TIR) domain family protein
miR2109	TGCGAGTGTCTTCACCTCTGAA	FvH4_4g35411.t1	4	271	1		transmembrane receptors;ATP binding
miR2109	TGCGAGTGTCTTCACCTCTGAA	FvH4_4g35411.t2	4	271	4		transmembrane receptors;ATP binding
miR2109	TGCGAGTGTCTTCACCTCTGAA	FvH4_5g38560.t1	3	304	4		transmembrane receptors;ATP binding
miR2111	TAATCTGCATCCTGAGGTTT	FvH4_5g05750.t4	4	275	4		2-oxoglutarate (2OG) and Fe(II)-dependent oxygenase superfamily protein
miR2111	TAATCTGCATCCTGAGGTTT	FvH4_2g24740.t1	4.5	487	4	DEGP2	DEGP protease 2
miR2111	TAATCTGCATCCTGAGGTTT	FvH4_2g24740.t2	4.5	473	4	DEGP2	DEGP protease 2
miR2111	TAATCTGCATCCTGAGGTTT	FvH4_2g24740.t4	4.5	447	4	DEGP2	DEGP protease 2
miR2111	TAATCTGCATCCTGAGGTTT	FvH4_2g24740.t6	4.5	445	4	DEGP2	DEGP protease 2
miR2111	TAATCTGCATCCTGAGGTTT	FvH4_6g18920.t1	4	1443	2		F-box/RNI-like/FBD-like domains-containing protein
miR2111	TAATCTGCATCCTGAGGTTT	FvH4_6g53292.t1	2	681	1		Galactose oxidase/kelch repeat superfamily protein
miR2111	TAATCTGCATCCTGAGGTTT	FvH4_6g53292.t3	2	681	0		Galactose oxidase/kelch repeat superfamily protein
miR2111	TAATCTGCATCCTGAGGTTT	FvH4_3g30080.t1	3.5	888	2	RER1	reticulata-related 1
miR2111	TAATCTGCATCCTGAGGTTT	FvH4_6g40530.t1	4.5	649	4
miR2111	TAATCTGCATCCTGAGGTTT	FvH4_2g08961.t1	4	524	4
miR2111	TAATCTGCATCCTGAGGTTT	FvH4_4g27580.t1	5	1326	2	LTA2,PLE2	2-oxoacid dehydrogenases acyltransferase family protein
miR2111	TAATCTGCATCCTGAGGTTT	FvH4_6g53292.t2	2	278	0		Galactose oxidase/kelch repeat superfamily protein
miR2111	TAATCTGCATCCTGAGGTTT	FvH4_5g13420.t1	4.5	583	2		N-terminal nucleophile aminohydrolases (Ntn hydrolases) superfamily protein
miR2111	TAATCTGCATCCTGAGGTTT	FvH4_6g40530.t2	4.5	649	4
miR2111	TAATCTGCATCCTGAGGTTT	FvH4_6g18920.t3	4	1254	4		F-box/RNI-like/FBD-like domains-containing protein
miR2111	TAATCTGCATCCTGAGGTTT	FvH4_6g53292.t4	2	197	1		Galactose oxidase/kelch repeat superfamily protein
miR2111	TAATCTGCATCCTGAGGTTT	FvH4_6g53292.t5	2	932	0		Galactose oxidase/kelch repeat superfamily protein
miR2111	TAATCTGCATCCTGAGGTTT	FvH4_4g04040.t1	2.5	373	0	ATPHO1,PHO1	phosphate 1
miR2111	TAATCTGCATCCTGAGGTTT	FvH4_2g33950.t1	3	540	2
miR2118	TCTTTCCTATTCCTCCCATCCC	FvH4_7g10520.t1	5	878	4		Disease resistance protein (TIR-NBS-LRR class) family
miR2118	TCTTTCCTATTCCTCCCATCCC	FvH4_2g00540.t1	4.5	806	2		Disease resistance protein (TIR-NBS-LRR class) family
miR2118	TCTTTCCTATTCCTCCCATCCC	FvH4_2g27701.t1	4	929	4		disease resistance protein (TIR-NBS-LRR class), putative
miR2118	TCTTTCCTATTCCTCCCATCCC	FvH4_5g35770.t1	4	877	4		disease resistance protein (TIR-NBS-LRR class), putative
miR2118	TCTTTCCTATTCCTCCCATCCC	FvH4_5g35770.t2	4	408	4		disease resistance protein (TIR-NBS-LRR class), putative
miR2118	TCTTTCCTATTCCTCCCATCCC	FvH4_1g11580.t1	4	801	1		disease resistance protein (TIR-NBS-LRR class), putative
miR2118	TCTTTCCTATTCCTCCCATCCC	FvH4_2g14320.t2	4	835	2		disease resistance protein (TIR-NBS-LRR class), putative
miR2118	TCTTTCCTATTCCTCCCATCCC	FvH4_1g04740.t1	5	1110	1		disease resistance protein (TIR-NBS-LRR class), putative
miR2118	TCTTTCCTATTCCTCCCATCCC	FvH4_2g38620.t6	5	229	0		disease resistance protein (TIR-NBS-LRR class), putative
miR2118	TCTTTCCTATTCCTCCCATCCC	FvH4_3g08681.t1	4.5	685	4		disease resistance protein (TIR-NBS-LRR class), putative
miR2118	TCTTTCCTATTCCTCCCATCCC	FvH4_6g19530.t1	5	1359	4		F-box family protein
miR2118	TCTTTCCTATTCCTCCCATCCC	FvH4_4g19660.t5	4.5	1604	2	HCF107	high chlorophyll fluorescent 107
miR2118	TCTTTCCTATTCCTCCCATCCC	FvH4_6g07340.t1	3	272	0		Histone superfamily protein
miR2118	TCTTTCCTATTCCTCCCATCCC	FvH4_6g43260.t1	3	527	0		MATE efflux family protein
miR2118	TCTTTCCTATTCCTCCCATCCC	FvH4_5g23390.t1	4	640	1	RPM1,RPS3	NB-ARC domain-containing disease resistance protein
miR2118	TCTTTCCTATTCCTCCCATCCC	FvH4_5g22710.t1	3	779	0	RPM1,RPS3	NB-ARC domain-containing disease resistance protein
miR2118	TCTTTCCTATTCCTCCCATCCC	FvH4_6g29480.t1	4	652	1		NB-ARC domain-containing disease resistance protein
miR2118	TCTTTCCTATTCCTCCCATCCC	FvH4_6g29480.t2	4	652	1		NB-ARC domain-containing disease resistance protein
miR2118	TCTTTCCTATTCCTCCCATCCC	FvH4_5g32430.t1	5	813	4		NB-ARC domain-containing disease resistance protein
miR2118	TCTTTCCTATTCCTCCCATCCC	FvH4_5g32430.t2	5	882	4		NB-ARC domain-containing disease resistance protein
miR2118	TCTTTCCTATTCCTCCCATCCC	FvH4_5g32430.t3	5	813	4		NB-ARC domain-containing disease resistance protein
miR2118	TCTTTCCTATTCCTCCCATCCC	FvH4_5g32430.t5	5	813	4		NB-ARC domain-containing disease resistance protein
miR2118	TCTTTCCTATTCCTCCCATCCC	FvH4_5g33290.t1	4	652	2		NB-ARC domain-containing disease resistance protein
miR2118	TCTTTCCTATTCCTCCCATCCC	FvH4_2g14914.t1	5	689	0	RPM1,RPS3	NB-ARC domain-containing disease resistance protein
miR2118	TCTTTCCTATTCCTCCCATCCC	FvH4_7g32020.t1	5	167	4	PDE225,PTAC7	plastid transcriptionally active7
miR2118	TCTTTCCTATTCCTCCCATCCC	FvH4_6g07320.t1	3	74	0		RNA ligase/cyclic nucleotide phosphodiesterase family protein
miR2118	TCTTTCCTATTCCTCCCATCCC	FvH4_3g04090.t1	1	2413	0	SPHK1	sphingosine kinase 1
miR2118	TCTTTCCTATTCCTCCCATCCC	FvH4_6g06080.t1	3	604	0
miR2118	TCTTTCCTATTCCTCCCATCCC	FvH4_6g06080.t10	1	762	0
miR2118	TCTTTCCTATTCCTCCCATCCC	FvH4_6g06080.t11	3	487	0
miR2118	TCTTTCCTATTCCTCCCATCCC	FvH4_6g06080.t12	1	604	0
miR2118	TCTTTCCTATTCCTCCCATCCC	FvH4_6g06080.t13	3	577	0
miR2118	TCTTTCCTATTCCTCCCATCCC	FvH4_6g06080.t14	3	514	0
miR2118	TCTTTCCTATTCCTCCCATCCC	FvH4_6g06080.t15	3	514	0
miR2118	TCTTTCCTATTCCTCCCATCCC	FvH4_6g06080.t16	3	2298	0
miR2118	TCTTTCCTATTCCTCCCATCCC	FvH4_6g06080.t17	1	2298	0
miR2118	TCTTTCCTATTCCTCCCATCCC	FvH4_6g06080.t18	3	2860	0
miR2118	TCTTTCCTATTCCTCCCATCCC	FvH4_6g06080.t2	3	493	0
miR2118	TCTTTCCTATTCCTCCCATCCC	FvH4_6g06080.t3	3	2298	0
miR2118	TCTTTCCTATTCCTCCCATCCC	FvH4_6g06080.t4	3	2860	0
miR2118	TCTTTCCTATTCCTCCCATCCC	FvH4_6g06080.t5	3	2703	0
miR2118	TCTTTCCTATTCCTCCCATCCC	FvH4_6g06080.t6	1	514	0
miR2118	TCTTTCCTATTCCTCCCATCCC	FvH4_6g06080.t8	3	2860	0
miR2118	TCTTTCCTATTCCTCCCATCCC	FvH4_6g06080.t9	3	604	0
miR2118	TCTTTCCTATTCCTCCCATCCC	FvH4_6g06050.t1	3	180	0
miR2118	TCTTTCCTATTCCTCCCATCCC	FvH4_7g32030.t2	5	575	1	PPH1,TAP38	thylakoid-associated phosphatase 38
miR2118	TCTTTCCTATTCCTCCCATCCC	FvH4_1g27352.t1	3	1214	0
miR319	CTTGGACTGAAGGGAGCTCCCT	FvH4_3g05220.t1	4.5	1976	4	TCP2	TEOSINTE BRANCHED 1, cycloidea and PCF transcription factor 2
miR319	CTTGGACTGAAGGGAGCTCCCT	FvH4_3g05220.t2	4.5	1828	4	TCP2	TEOSINTE BRANCHED 1, cycloidea and PCF transcription factor 2
miR319	CTTGGACTGAAGGGAGCTCCCT	FvH4_6g44860.t1	3	895	2		transferases;folic acid binding
miR319	TTGGACTGAAGGGAGCTCCC	FvH4_3g43080.t1	5	190	2		A20/AN1-like zinc finger family protein
miR319	TTGGACTGAAGGGAGCTCCC	FvH4_1g25590.t1	5	444	4		alpha/beta-Hydrolases superfamily protein
miR319	TTGGACTGAAGGGAGCTCCC	FvH4_2g33640.t1	5	1005	4	CYP81D5	cytochrome P450, family 81, subfamily D, polypeptide 5
miR319	TTGGACTGAAGGGAGCTCCC	FvH4_7g04470.t1	3	1564	2	ATMYB33,MYB33	myb domain protein 33
miR319	TTGGACTGAAGGGAGCTCCC	FvH4_7g04470.t3	3	1409	2	ATMYB33,MYB33	myb domain protein 33
miR319	TTGGACTGAAGGGAGCTCCC	FvH4_6g29821.t1	5	814	4	SD2-5	S-domain-2 5
miR319	TTGGACTGAAGGGAGCTCCC	FvH4_3g05220.t1	2.5	1975	2	TCP2	TEOSINTE BRANCHED 1, cycloidea and PCF transcription factor 2
miR319	TTGGACTGAAGGGAGCTCCC	FvH4_3g05220.t2	2.5	1827	2	TCP2	TEOSINTE BRANCHED 1, cycloidea and PCF transcription factor 2
miR319	TTGGACTGAAGGGAGCTCCC	FvH4_6g44860.t2	3.5	864	2		transferases;folic acid binding
miR319	TTGGACTGAAGGGTGCTCCTT	FvH4_6g14630.t2	4.5	768	4		Chloroplast-targeted copper chaperone protein
miR319	TTGGACTGAAGGGTGCTCCTT	FvH4_6g14630.t3	4.5	499	4		Chloroplast-targeted copper chaperone protein
miR319	TTGGACTGAAGGGTGCTCCTT	FvH4_6g14630.t6	4.5	521	2		Chloroplast-targeted copper chaperone protein
miR319	TTGGACTGAAGGGTGCTCCTT	FvH4_3g17580.t3	5	725	4		F-box/RNI-like/FBD-like domains-containing protein
miR319	TTGGACTGAAGGGTGCTCCTT	FvH4_4g21020.t1	3	1065	4		HCO3- transporter family
miR319	TTGGACTGAAGGGTGCTCCTT	FvH4_4g21020.t4	3	1484	4		HCO3- transporter family
miR319	TTGGACTGAAGGGTGCTCCTT	FvH4_4g04080.t1	3.5	888	4		Peroxisomal membrane 22 kDa (Mpv17/PMP22) family protein
miR319	TTGGACTGAAGGGTGCTCCTT	FvH4_4g18900.t1	5	1579	3	APUM24,PUM24	pumilio 24
miR319	TTGGACTGAAGGGTGCTCCTT	FvH4_4g18900.t2	5	1632	2	APUM24,PUM24	pumilio 24
miR319	TTGGACTGAAGGGTGCTCCTT	FvH4_6g27030.t1	2	1770	2	MEE35,TCP4	TCP family transcription factor 4
miR319	TTGGACTGAAGGGTGCTCCTT	FvH4_3g18740.t1	3.5	2532	0	MEE35,TCP4	TCP family transcription factor 4
miR319	TTGGACTGAAGGGTGCTCCTT	FvH4_6g19190.t1	5	1698	4
miR3627	TATGTCGCAGGAGAGATGGTAC	FvH4_4g13140.t1	4	2696	3	AAE16	AMP-dependent synthetase and ligase family protein
miR3627	TATGTCGCAGGAGAGATGGTAC	FvH4_6g37190.t1	2	165	2	ACA9,ATACA9	autoinhibited Ca(2+)-ATPase 9
miR3627	TATGTCGCAGGAGAGATGGTAC	FvH4_6g37190.t2	2	396	4	ACA9,ATACA9	autoinhibited Ca(2+)-ATPase 9
miR3627	TATGTCGCAGGAGAGATGGTAC	FvH4_6g37190.t3	2	428	2	ACA9,ATACA9	autoinhibited Ca(2+)-ATPase 9
miR3627	TATGTCGCAGGAGAGATGGTAC	FvH4_4g06940.t2	5	793	2	ACA8,AT-ACA8	autoinhibited Ca2+ -ATPase, isoform 8
miR3627	TATGTCGCAGGAGAGATGGTAC	FvH4_4g06940.t3	5	595	2	ACA8,AT-ACA8	autoinhibited Ca2+ -ATPase, isoform 8
miR3627	TATGTCGCAGGAGAGATGGTAC	FvH4_4g06940.t6	5	922	2	ACA8,AT-ACA8	autoinhibited Ca2+ -ATPase, isoform 8
miR3627	TATGTCGCAGGAGAGATGGTAC	FvH4_4g22440.t1	4.5	2665	4	NEF1	no exine formation 1
miR3627	TCGCAGGAGAGATGGAGCTTG	FvH4_2g16380.t2	4.5	57	3	GPAT9	glycerol-3-phosphate acyltransferase 9
miR3627	TCGCAGGAGAGATGGAGCTTG	FvH4_7g08830.t1	5	729	3		GroES-like family protein
miR3627	TCGCAGGAGAGATGGAGCTTG	FvH4_6g02650.t1	5	136	3		Ribosomal protein S19 family protein
miR3627	TCGCAGGAGAGATGGAGCTTG	FvH4_7g10640.t1	4.5	922	2	SPL8	squamosa promoter binding protein-like 8
miR3627	TCGCAGGAGAGATGGAGCTTG	FvH4_7g10640.t3	4.5	1224	4	SPL8	squamosa promoter binding protein-like 8
miR3627	TCGCAGGAGAGATGGAGCTTG	FvH4_7g10640.t4	4.5	1209	4	SPL8	squamosa promoter binding protein-like 8
miR3627	TCGCAGGAGAGATGGAGCTTG	FvH4_7g10640.t5	4.5	1262	2	SPL8	squamosa promoter binding protein-like 8
miR3627	TCGCAGGAGAGATGGAGCTTG	FvH4_7g10640.t6	4.5	1605	4	SPL8	squamosa promoter binding protein-like 8
miR3627	TCGCAGGAGAGATGGAGCTTG	FvH4_2g37220.t1	5	633	3
miR3627	TCGCAGGAGAGATGGCACTACC	FvH4_6g37190.t2	3	392	4	ACA9,ATACA9	autoinhibited Ca(2+)-ATPase 9
miR3627	TCGCAGGAGAGATGGCACTACC	FvH4_6g37190.t3	3	424	4	ACA9,ATACA9	autoinhibited Ca(2+)-ATPase 9
miR3627	TCGCAGGAGAGATGGCACTACC	FvH4_4g06940.t2	4.5	789	2	ACA8,AT-ACA8	autoinhibited Ca2+ -ATPase, isoform 8
miR3627	TCGCAGGAGAGATGGCACTACC	FvH4_4g06940.t3	4.5	591	2	ACA8,AT-ACA8	autoinhibited Ca2+ -ATPase, isoform 8
miR3627	TCGCAGGAGAGATGGCACTACC	FvH4_6g37190.t1	3	161	2	ACA9,ATACA9	autoinhibited Ca(2+)-ATPase 9
miR3627	TCGCAGGAGAGATGGCACTACC	FvH4_4g06940.t6	4.5	918	2	ACA8,AT-ACA8	autoinhibited Ca2+ -ATPase, isoform 8
miR3627	TGTCGCAAGAGAGATGGCACTG	FvH4_4g06940.t2	4.5	791	2	ACA8,AT-ACA8	autoinhibited Ca2+ -ATPase, isoform 8
miR3627	TGTCGCAAGAGAGATGGCACTG	FvH4_4g06940.t3	4.5	593	2	ACA8,AT-ACA8	autoinhibited Ca2+ -ATPase, isoform 8
miR3627	TGTCGCAAGAGAGATGGCACTG	FvH4_4g06940.t6	4.5	920	4	ACA8,AT-ACA8	autoinhibited Ca2+ -ATPase, isoform 8
miR3627	TGTCGCAAGAGAGATGGCACTG	FvH4_2g15160.t2	4.5	1218	4		hydrolases, acting on acid anhydrides, in phosphorus-containing anhydrides;ATP-dependent helicases;nucleic acid binding;ATP binding;RNA binding;helicases
miR3627	TGTCGCAAGAGAGATGGCACTG	FvH4_6g09840.t1	5	2671	2		Leucine-rich receptor-like protein kinase family protein
miR3627	TGTCGCAAGAGAGATGGCACTG	FvH4_6g09840.t2	5	2799	2		Leucine-rich receptor-like protein kinase family protein
miR3627	TGTCGCAAGAGAGATGGCACTG	FvH4_4g17990.t1	5	617	2		Ribosomal protein S21e
miR3627	TGTCGCAAGAGAGATGGCACTG	FvH4_4g17990.t2	5	590	2		Ribosomal protein S21e
miR3627	TGTCGCAAGAGAGATGGCACTG	FvH4_1g23050.t1	4.5	3035	4
miR3627	TGTCGCAGGAGGGATGGCACTG	FvH4_6g37190.t2	3	394	2	ACA9,ATACA9	autoinhibited Ca(2+)-ATPase 9
miR3627	TGTCGCAGGAGGGATGGCACTG	FvH4_6g37190.t3	3	426	4	ACA9,ATACA9	autoinhibited Ca(2+)-ATPase 9
miR3627	TGTCGCAGGAGGGATGGCACTG	FvH4_5g01760.t1	4	118	2	BAL,BAP2	BON association protein 2
miR3627	TGTCGCAGGAGGGATGGCACTG	FvH4_2g36880.t2	4.5	1279	2	AHA5,HA5	H(+)-ATPase 5
miR3627	TGTCGCAGGAGGGATGGCACTG	FvH4_5g38940.t2	4.5	3956	4		PHD finger family protein
miR390	AAGCTCAGGAGGGATAGCGCC	FvH4_6g18130.t1	5	728	4	AtGRF4,GRF4	growth-regulating factor 4
miR390	AAGCTCAGGAGGGATAGCGCC	FvH4_1g23130.t1	5	1728	2	ATBRI1,BIN1,BRI1,CBB2,DWF2	Leucine-rich receptor-like protein kinase family protein
miR390	AAGCTCAGGAGGGATAGCGCC	FvH4_6g35770.t1	4.5	5199	2	FAB1B	phosphatidylinositol-4-phosphate 5-kinase family protein
miR390	AAGCTCAGGAGGGATAGCGCC	FvH4_1g30310.t1	5	684	4		Protein kinase superfamily protein
miR390	AAGCTCAGGAGGGATAGCGCC	FvH4_3g07044.t3	3.5	702	4	RKF1	receptor-like kinase in flowers 1
miR390	AAGCTCAGGAGGGATAGCGCC	FvH4_3g07045.t1	3	572	2	RKF1	receptor-like kinase in flowers 1
miR390	AAGCTCAGGAGGGATAGCGCC	FvH4_4g20720.t1	3.5	804	1
miR390	AAGCTCAGGAGGGATAGCGCC	FvH4_2g35230.t1	5	1667	4		haloacid dehalogenase-like hydrolase family protein
miR390	AAGCTCAGGAGGGATAGCGCC	FvH4_3g07010.t2	3	724	4	RKF1	receptor-like kinase in flowers 1
miR390	AAGCTCAGGAGGGATAGCGCC	FvH4_3g07044.t5	3.5	642	4	RKF1	receptor-like kinase in flowers 1
miR393	TCCAAAGGGATCGCATTGATCT	FvH4_6g54140.t1	2.5	2272	0	AFB3	auxin signaling F-box 3
miR393	TCCAAAGGGATCGCATTGATCT	FvH4_4g12760.t1	4.5	445	2		basic helix-loop-helix (bHLH) DNA-binding superfamily protein
miR393	TCCAAAGGGATCGCATTGATCT	FvH4_4g12760.t2	4.5	141	2		basic helix-loop-helix (bHLH) DNA-binding superfamily protein
miR393	TCCAAAGGGATCGCATTGATCT	FvH4_2g24840.t1	1	2241	2	TIR1	F-box/RNI-like superfamily protein
miR394	TTGGCATTCTGTCCACCTCC	FvH4_5g21690.t1	3	439	4	ALMT12,ATALMT12	aluminum-activated, malate transporter 12
miR394	TTGGCATTCTGTCCACCTCC	FvH4_3g01900.t1	5	1022	2	APR3,ATAPR3,PRH-26,PRH26	APS reductase 3
miR394	TTGGCATTCTGTCCACCTCC	FvH4_1g21900.t1	5	649	4	TGA1	bZIP transcription factor family protein
miR394	TTGGCATTCTGTCCACCTCC	FvH4_1g21900.t4	5	616	4	TGA1	bZIP transcription factor family protein
miR394	TTGGCATTCTGTCCACCTCC	FvH4_1g21900.t6	5	2109	4	TGA1	bZIP transcription factor family protein
miR394	TTGGCATTCTGTCCACCTCC	FvH4_1g21900.t7	5	2682	2	TGA1	bZIP transcription factor family protein
miR394	TTGGCATTCTGTCCACCTCC	FvH4_1g21900.t8	5	2555	2	TGA1	bZIP transcription factor family protein
miR394	TTGGCATTCTGTCCACCTCC	FvH4_4g23620.t1	1	1413	2		Galactose oxidase/kelch repeat superfamily protein
miR394	TTGGCATTCTGTCCACCTCC	FvH4_4g23620.t2	1	1649	4		Galactose oxidase/kelch repeat superfamily protein
miR394	TTGGCATTCTGTCCACCTCC	FvH4_4g23620.t3	1	1905	0		Galactose oxidase/kelch repeat superfamily protein
miR394	TTGGCATTCTGTCCACCTCC	FvH4_7g21920.t2	5	784	2	ABO1,ELO2	IKI3 family protein
miR394	TTGGCATTCTGTCCACCTCC	FvH4_7g21920.t4	5	694	4	ABO1,ELO2	IKI3 family protein
miR394	TTGGCATTCTGTCCACCTCC	FvH4_5g30651.t1	5	1212	4		loricrin-related
miR394	TTGGCATTCTGTCCACCTCC	FvH4_6g32170.t3	5	553	4		mitotic phosphoprotein N' end (MPPN) family protein
miR394	TTGGCATTCTGTCCACCTCC	FvH4_7g03930.t1	5	2282	4	NRPC2	nuclear RNA polymerase C2
miR394	TTGGCATTCTGTCCACCTCC	FvH4_5g05960.t1	5	767	3		Oleosin family protein
miR394	TTGGCATTCTGTCCACCTCC	FvH4_3g26290.t1	4.5	1808	4		P-loop containing nucleoside triphosphate hydrolases superfamily protein
miR394	TTGGCATTCTGTCCACCTCC	FvH4_6g10110.t2	4.5	1456	4		PAP/OAS1 substrate-binding domain superfamily
miR394	TTGGCATTCTGTCCACCTCC	FvH4_2g35490.t1	5	970	2		Regulator of chromosome condensation (RCC1) family protein
miR394	TTGGCATTCTGTCCACCTCC	FvH4_3g18630.t1	5	926	4		RNA-binding (RRM/RBD/RNP motifs) family protein
miR394	TTGGCATTCTGTCCACCTCC	FvH4_3g32830.t1	4	1899	4	ATMLO3,MLO3	Seven transmembrane MLO family protein
miR394	TTGGCATTCTGTCCACCTCC	FvH4_3g32830.t2	4	1994	4	ATMLO3,MLO3	Seven transmembrane MLO family protein
miR394	TTGGCATTCTGTCCACCTCC	FvH4_7g11970.t1	4	1733	2
miR395	CTGAAGTGTTTGGGGGAACTC	FvH4_4g01660.t1	3.5	591	0	APS1	ATP sulfurylase 1
miR395	CTGAAGTGTTTGGGGGAACTC	FvH4_6g07430.t1	5	1304	4		Pentatricopeptide repeat (PPR-like) superfamily protein
miR395	CTGAAGTGTTTGGGGGAACTC	FvH4_1g21480.t1	2.5	244	2	AST68,SULTR2;1	slufate transporter 2;1
miR395	CTGAAGTGTTTGGGGGAACTC	FvH4_5g38080.t1	2	86	2	AST56,SULTR2;2	STAS domain / Sulfate transporter family
miR395	CTGAAGTGTTTGGGGGAACTC	FvH4_5g02850.t1	4.5	117	2		CCT motif family protein
miR395	CTGAAGTGTTTGGGGGAACTC	FvH4_1g12100.t1	4.5	1425	4		Pentatricopeptide repeat (PPR-like) superfamily protein
miR395	CTGAAGTGTTTGGGGGAACTC	FvH4_5g35500.t2	4	1452	4	UBP16	ubiquitin-specific protease 16
miR395	TGAAGTGTTTGGGGGAACCC	FvH4_4g01660.t1	4	590	2	APS1	ATP sulfurylase 1
miR395	TGAAGTGTTTGGGGGAACCC	FvH4_7g23990.t3	5	268	2		Duplicated homeodomain-like superfamily protein
miR395	TGAAGTGTTTGGGGGAACCC	FvH4_2g34090.t1	4.5	397	4		RING/U-box superfamily protein
miR395	TGAAGTGTTTGGGGGAACCC	FvH4_2g34090.t2	4.5	397	2		RING/U-box superfamily protein
miR395	TGAAGTGTTTGGGGGAACCC	FvH4_1g21480.t1	1	243	4	AST68,SULTR2;1	slufate transporter 2;1
miR395	TGAAGTGTTTGGGGGAACCC	FvH4_5g38080.t1	2	85	4	AST56,SULTR2;2	STAS domain / Sulfate transporter family
miR395	TGAAGTGTTTGGGGGAACCC	FvH4_7g05480.t1	4	3078	4
miR395	TGAAGTGTTTGGGGGAACCC	FvH4_7g05480.t1	4	3559	4
miR395	TGAAGTGTTTGGGGGAACCC	FvH4_7g05480.t3	4	3778	4
miR395	TGAAGTGTTTGGGGGAACCC	FvH4_7g05480.t5	4	3078	2
miR395	TGAAGTGTTTGGGGGAACCC	FvH4_7g05480.t5	4	3475	4
miR396	TTCCACAGCTTTCTTGAACTG	FvH4_3g29990.t14	5	2567	4		ARM repeat superfamily protein
miR396	TTCCACAGCTTTCTTGAACTG	FvH4_3g29990.t9	5	1970	4		ARM repeat superfamily protein
miR396	TTCCACAGCTTTCTTGAACTG	FvH4_4g19450.t4	5	2289	4		binding
miR396	TTCCACAGCTTTCTTGAACTG	FvH4_7g00550.t1	5	1133	4		C2 calcium/lipid-binding plant phosphoribosyltransferase family protein
miR396	TTCCACAGCTTTCTTGAACTG	FvH4_2g32670.t1	3.5	1167	0	AtGRF1,GRF1	growth-regulating factor 1
miR396	TTCCACAGCTTTCTTGAACTG	FvH4_2g32670.t2	3.5	1181	2	AtGRF1,GRF1	growth-regulating factor 1
miR396	TTCCACAGCTTTCTTGAACTG	FvH4_5g23900.t3	3	675	0	AtGRF2,GRF2	growth-regulating factor 2
miR396	TTCCACAGCTTTCTTGAACTG	FvH4_5g23900.t4	3	450	0	AtGRF2,GRF2	growth-regulating factor 2
miR396	TTCCACAGCTTTCTTGAACTG	FvH4_6g18130.t1	3	967	0	AtGRF4,GRF4	growth-regulating factor 4
miR396	TTCCACAGCTTTCTTGAACTG	FvH4_1g08440.t2	3	807	0	AtGRF5,GRF5	growth-regulating factor 5
miR396	TTCCACAGCTTTCTTGAACTG	FvH4_7g34250.t2	3	431	0	AtGRF5,GRF5	growth-regulating factor 5
miR396	TTCCACAGCTTTCTTGAACTG	FvH4_5g10750.t1	4	935	0	AtGRF8,GRF8	growth-regulating factor 8
miR396	TTCCACAGCTTTCTTGAACTG	FvH4_5g10750.t2	4	967	2	AtGRF8,GRF8	growth-regulating factor 8
miR396	TTCCACAGCTTTCTTGAACTG	FvH4_5g10750.t4	4	1055	0	AtGRF8,GRF8	growth-regulating factor 8
miR396	TTCCACAGCTTTCTTGAACTG	FvH4_7g12130.t1	4	903	0	AtGRF9,GRF9	growth-regulating factor 9
miR396	TTCCACAGCTTTCTTGAACTG	FvH4_7g12130.t2	4	903	0	AtGRF9,GRF9	growth-regulating factor 9
miR396	TTCCACAGCTTTCTTGAACTG	FvH4_3g39950.t3	5	3291	4		HEAT/U-box domain-containing protein
miR396	TTCCACAGCTTTCTTGAACTG	FvH4_3g10180.t1	5	2744	2	HERK2	hercules receptor kinase 2
miR396	TTCCACAGCTTTCTTGAACTG	FvH4_4g10280.t2	5	806	4	ACS1,ATCS-B,CPACS1,OASB	O-acetylserine (thiol) lyase B
miR396	TTCCACAGCTTTCTTGAACTG	FvH4_4g10280.t3	5	691	4	ACS1,ATCS-B,CPACS1,OASB	O-acetylserine (thiol) lyase B
miR396	TTCCACAGCTTTCTTGAACTG	FvH4_4g10280.t4	5	489	2	ACS1,ATCS-B,CPACS1,OASB	O-acetylserine (thiol) lyase B
miR396	TTCCACAGCTTTCTTGAACTG	FvH4_4g10280.t5	5	806	2	ACS1,ATCS-B,CPACS1,OASB	O-acetylserine (thiol) lyase B
miR396	TTCCACAGCTTTCTTGAACTG	FvH4_4g10280.t7	5	1218	4	ACS1,ATCS-B,CPACS1,OASB	O-acetylserine (thiol) lyase B
miR396	TTCCACAGCTTTCTTGAACTG	FvH4_2g08240.t2	4.5	894	4		Protein of unknown function (DUF677)
miR396	TTCCACAGCTTTCTTGAACTG	FvH4_6g52050.t1	4.5	421	2		S-adenosyl-L-methionine-dependent methyltransferases superfamily protein
miR396	TTCCACAGCTTTCTTGAACTG	FvH4_5g11300.t1	5	826	4		Serine/threonine-protein kinase WNK (With No Lysine)-related
miR396	TTCCACAGCTTTCTTGAACTG	FvH4_5g11300.t2	5	1360	4		Serine/threonine-protein kinase WNK (With No Lysine)-related
miR396	TTCCACAGCTTTCTTGAACTG	FvH4_1g27000.t1	3.5	1399	2	AtSTS,STS	stachyose synthase
miR396	TTCCACAGCTTTCTTGAACTG	FvH4_6g22501.t1	2.5	300	0
miR396	TTCCACAGCTTTCTTGAACTG	FvH4_6g13840.t1	4.5	853	3
miR396	TTCCACAGCTTTCTTGAACTG	FvH4_4g35460.t4	5	332	1	BPE,BPEp,BPEub,ZCW32	BIG PETAL P
miR396	TTCCACAGCTTTCTTGAACTG	FvH4_2g32420.t1	4.5	483	2	ATBCAT-5	branched-chain amino acid aminotransferase 5 / branched-chain amino acid transaminase 5 (BCAT5)
miR396	TTCCACAGCTTTCTTGAACTG	FvH4_2g16570.t1	5	618	2	ATCPK2,CPK2	calmodulin-domain protein kinase cdpk isoform 2
miR396	TTCCACAGCTTTCTTGAACTG	FvH4_2g32670.t2	3.5	807	0	AtGRF1,GRF1	growth-regulating factor 1
miR396	TTCCACAGCTTTCTTGAACTG	FvH4_1g18220.t1	3.5	1170	0	AtGRF1,GRF1	growth-regulating factor 1
miR396	TTCCACAGCTTTCTTGAACTG	FvH4_5g23900.t2	3	519	0	AtGRF2,GRF2	growth-regulating factor 2
miR396	TTCCACAGCTTTCTTGAACTG	FvH4_6g34730.t2	3	187	1	AtGRF5,GRF5	growth-regulating factor 5
miR396	TTCCACAGCTTTCTTGAACTG	FvH4_6g34730.t3	3	762	1	AtGRF5,GRF5	growth-regulating factor 5
miR396	TTCCACAGCTTTCTTGAACTG	FvH4_7g32780.t1	3	970	0	AtGRF7,GRF7	growth-regulating factor 7
miR396	TTCCACAGCTTTCTTGAACTG	FvH4_4g23220.t1	4.5	582	2		Histidine kinase-, DNA gyrase B-, and HSP90-like ATPase family protein
miR396	TTCCACAGCTTTCTTGAACTG	FvH4_4g35460.t1	5	744	4	BPE,BPEp,BPEub,ZCW32	BIG PETAL P
miR396	TTCCACAGCTTTCTTGAACTG	FvH4_4g13212.t1	4.5	1251	4		Exostosin family protein
miR396	TTCCACAGCTTTCTTGAACTG	FvH4_2g32670.t3	3.5	1081	0	AtGRF1,GRF1	growth-regulating factor 1
miR396	TTCCACAGCTTTCTTGAACTG	FvH4_5g23900.t1	3	506	0	AtGRF2,GRF2	growth-regulating factor 2
miR396	TTCCACAGCTTTCTTGAACTG	FvH4_6g34730.t1	3	762	0	AtGRF5,GRF5	growth-regulating factor 5
miR396	TTCCACAGCTTTCTTGAACTG	FvH4_1g08440.t1	3	526	0	AtGRF5,GRF5	growth-regulating factor 5
miR396	TTCCACAGCTTTCTTGAACTG	FvH4_7g34250.t1	3	689	0	AtGRF5,GRF5	growth-regulating factor 5
miR396	TTCCACAGCTTTCTTGAACTG	FvH4_7g32780.t2	3	1017	1	AtGRF7,GRF7	growth-regulating factor 7
miR396	TTCCACAGCTTTCTTGAACTG	FvH4_7g32780.t3	3	992	0	AtGRF7,GRF7	growth-regulating factor 7
miR396	TTCCACAGCTTTCTTGAACTG	FvH4_5g10750.t3	4	243	2	AtGRF8,GRF8	growth-regulating factor 8
miR396	TTCCACAGCTTTCTTGAACTG	FvH4_4g14970.t1	3.5	3005	2	ATCHR12	Homeotic gene regulator
miR396	TTCCACAGCTTTCTTGAACTG	FvH4_5g20181.t1	4	3635	4		MuDR family transposase
miR396	TTCCACAGCTTTCTTGAACTT	FvH4_7g12990.t3	5	747	4		5'-3' exonuclease family protein
miR396	TTCCACAGCTTTCTTGAACTT	FvH4_5g19470.t1	5	1688	2	ACX1,ATACX1	acyl-CoA oxidase 1
miR396	TTCCACAGCTTTCTTGAACTT	FvH4_4g27610.t1	4.5	1938	2		agenet domain-containing protein / bromo-adjacent homology (BAH) domain-containing protein
miR396	TTCCACAGCTTTCTTGAACTT	FvH4_4g27610.t4	4.5	2706	2		agenet domain-containing protein / bromo-adjacent homology (BAH) domain-containing protein
miR396	TTCCACAGCTTTCTTGAACTT	FvH4_7g02490.t2	4.5	746	2		ARM repeat superfamily protein
miR396	TTCCACAGCTTTCTTGAACTT	FvH4_7g02490.t3	4.5	707	4		ARM repeat superfamily protein
miR396	TTCCACAGCTTTCTTGAACTT	FvH4_6g34000.t1	4	784	4		ATPase E1-E2 type family protein / haloacid dehalogenase-like hydrolase family protein
miR396	TTCCACAGCTTTCTTGAACTT	FvH4_5g00370.t1	5	589	2	BETA-VPE,BETAVPE	beta vacuolar processing enzyme
miR396	TTCCACAGCTTTCTTGAACTT	FvH4_4g35460.t2	4	744	4	BPE,BPEp,BPEub,ZCW32	BIG PETAL P
miR396	TTCCACAGCTTTCTTGAACTT	FvH4_2g37320.t5	5	301	4		BTB/POZ domain-containing protein
miR396	TTCCACAGCTTTCTTGAACTT	FvH4_2g29630.t2	4.5	1234	2		Cyclophilin-like peptidyl-prolyl cis-trans isomerase family protein
miR396	TTCCACAGCTTTCTTGAACTT	FvH4_2g29630.t4	4.5	1493	2		Cyclophilin-like peptidyl-prolyl cis-trans isomerase family protein
miR396	TTCCACAGCTTTCTTGAACTT	FvH4_2g30780.t1	4	2791	2	ATDCL3,DCL3	dicer-like 3
miR396	TTCCACAGCTTTCTTGAACTT	FvH4_2g30780.t2	4	2048	0	ATDCL3,DCL3	dicer-like 3
miR396	TTCCACAGCTTTCTTGAACTT	FvH4_2g30780.t3	4	2831	2	ATDCL3,DCL3	dicer-like 3
miR396	TTCCACAGCTTTCTTGAACTT	FvH4_2g30780.t4	4	1695	4	ATDCL3,DCL3	dicer-like 3
miR396	TTCCACAGCTTTCTTGAACTT	FvH4_1g01570.t1	5	3093	3		Endomembrane protein 70 protein family
miR396	TTCCACAGCTTTCTTGAACTT	FvH4_5g36830.t1	4.5	495	2	FBW2	F-BOX WITH WD-40 2
miR396	TTCCACAGCTTTCTTGAACTT	FvH4_5g36830.t2	4.5	1281	0	FBW2	F-BOX WITH WD-40 2
miR396	TTCCACAGCTTTCTTGAACTT	FvH4_5g36830.t3	4.5	1465	0	FBW2	F-BOX WITH WD-40 2
miR396	TTCCACAGCTTTCTTGAACTT	FvH4_5g36830.t4	4.5	984	2	FBW2	F-BOX WITH WD-40 2
miR396	TTCCACAGCTTTCTTGAACTT	FvH4_5g36830.t5	4.5	1873	2	FBW2	F-BOX WITH WD-40 2
miR396	TTCCACAGCTTTCTTGAACTT	FvH4_1g00710.t1	3.5	1734	4	ATHSP70,HSP70	heat shock protein 70
miR396	TTCCACAGCTTTCTTGAACTT	FvH4_1g16780.t1	3	1881	4	ATHMA1,HMA1	heavy metal atpase 1
miR396	TTCCACAGCTTTCTTGAACTT	FvH4_1g16780.t3	3	1886	4	ATHMA1,HMA1	heavy metal atpase 1
miR396	TTCCACAGCTTTCTTGAACTT	FvH4_1g16780.t4	3	1928	2	ATHMA1,HMA1	heavy metal atpase 1
miR396	TTCCACAGCTTTCTTGAACTT	FvH4_6g11120.t1	5	942	2	ATEBP1,ATG2,EBP1	metallopeptidase M24 family protein
miR396	TTCCACAGCTTTCTTGAACTT	FvH4_6g11120.t2	5	896	1	ATEBP1,ATG2,EBP1	metallopeptidase M24 family protein
miR396	TTCCACAGCTTTCTTGAACTT	FvH4_6g11120.t3	5	896	4	ATEBP1,ATG2,EBP1	metallopeptidase M24 family protein
miR396	TTCCACAGCTTTCTTGAACTT	FvH4_2g11920.t1	4.5	1696	4	ATMBD8,MBD8	methyl-CPG-binding domain 8
miR396	TTCCACAGCTTTCTTGAACTT	FvH4_2g11920.t1	4.5	2896	4	ATMBD8,MBD8	methyl-CPG-binding domain 8
miR396	TTCCACAGCTTTCTTGAACTT	FvH4_2g11920.t2	4.5	1749	4	ATMBD8,MBD8	methyl-CPG-binding domain 8
miR396	TTCCACAGCTTTCTTGAACTT	FvH4_2g11920.t2	4.5	2949	4	ATMBD8,MBD8	methyl-CPG-binding domain 8
miR396	TTCCACAGCTTTCTTGAACTT	FvH4_6g29310.t1	5	853	3		NADH-ubiquinone oxidoreductase 24 kDa subunit, putative
miR396	TTCCACAGCTTTCTTGAACTT	FvH4_5g04720.t2	4.5	1601	3		Pentatricopeptide repeat (PPR) superfamily protein
miR396	TTCCACAGCTTTCTTGAACTT	FvH4_2g35260.t1	4.5	744	4		Protein kinase family protein with leucine-rich repeat domain
miR396	TTCCACAGCTTTCTTGAACTT	FvH4_2g04471.t1	4	536	3		Protein with RING/U-box and TRAF-like domains
miR396	TTCCACAGCTTTCTTGAACTT	FvH4_6g43280.t1	4	258	2	emb2394	Ribosomal protein L6 family
miR396	TTCCACAGCTTTCTTGAACTT	FvH4_6g43280.t1	4	438	2	emb2394	Ribosomal protein L6 family
miR396	TTCCACAGCTTTCTTGAACTT	FvH4_4g16070.t2	5	965	2		Serine/threonine-protein kinase WNK (With No Lysine)-related
miR396	TTCCACAGCTTTCTTGAACTT	FvH4_6g53351.t1	3	628	2	AT-SO,AtSO,SOX	sulfite oxidase
miR396	TTCCACAGCTTTCTTGAACTT	FvH4_3g23640.t1	4.5	616	2	ATTAF6,TAF6,TAFII59	TATA BOX ASSOCIATED FACTOR II 59
miR396	TTCCACAGCTTTCTTGAACTT	FvH4_3g23640.t2	4.5	648	4	ATTAF6,TAF6,TAFII59	TATA BOX ASSOCIATED FACTOR II 59
miR396	TTCCACAGCTTTCTTGAACTT	FvH4_3g23640.t3	4.5	328	2	ATTAF6,TAF6,TAFII59	TATA BOX ASSOCIATED FACTOR II 59
miR396	TTCCACAGCTTTCTTGAACTT	FvH4_3g23640.t4	4.5	664	2	ATTAF6,TAF6,TAFII59	TATA BOX ASSOCIATED FACTOR II 59
miR396	TTCCACAGCTTTCTTGAACTT	FvH4_3g23640.t5	4.5	600	4	ATTAF6,TAF6,TAFII59	TATA BOX ASSOCIATED FACTOR II 59
miR396	TTCCACAGCTTTCTTGAACTT	FvH4_3g23640.t6	4.5	600	2	ATTAF6,TAF6,TAFII59	TATA BOX ASSOCIATED FACTOR II 59
miR396	TTCCACAGCTTTCTTGAACTT	FvH4_3g39300.t1	5	1290	2	ATEOL1,ETO1	tetratricopeptide repeat (TPR)-containing protein
miR396	TTCCACAGCTTTCTTGAACTT	FvH4_3g39300.t2	5	1277	2	ATEOL1,ETO1	tetratricopeptide repeat (TPR)-containing protein
miR396	TTCCACAGCTTTCTTGAACTT	FvH4_3g18510.t2	4.5	1096	4	TTL1	tetratricopetide-repeat thioredoxin-like 1
miR396	TTCCACAGCTTTCTTGAACTT	FvH4_4g28720.t1	5	339	4
miR396	TTCCACAGCTTTCTTGAACTT	FvH4_5g06710.t1	4.5	371	3
miR396	TTCCACAGCTTTCTTGAACTT	FvH4_1g12760.t1	4.5	1682	3
miR396	TTCCACAGCTTTCTTGAACTT	FvH4_1g26160.t1	4.5	2686	1
miR396	TTCCACAGCTTTCTTGAACTT	FvH4_1g26160.t2	4.5	2519	4
miR396	TTCCACAGGCTTTCTTGAACT	FvH4_6g26900.t2	5	1629	4	ACX3,ATACX3	acyl-CoA oxidase 3
miR396	TTCCACAGGCTTTCTTGAACT	FvH4_6g26900.t3	5	1736	4	ACX3,ATACX3	acyl-CoA oxidase 3
miR396	TTCCACAGGCTTTCTTGAACT	FvH4_6g35190.t1	4	858	4		Aldolase-type TIM barrel family protein
miR396	TTCCACAGGCTTTCTTGAACT	FvH4_4g35460.t3	2	710	4	BPE,BPEp,BPEub,ZCW32	BIG PETAL P
miR396	TTCCACAGGCTTTCTTGAACT	FvH4_5g28610.t2	4.5	598	4	cpHsc70-2,CPHSC70-2EAT,SHOCK,PROTEIN,70-2,HSC70-7	chloroplast heat shock protein 70-2
miR396	TTCCACAGGCTTTCTTGAACT	FvH4_5g28610.t3	4.5	613	4	cpHsc70-2,CPHSC70-2EAT,SHOCK,PROTEIN,70-2,HSC70-7	chloroplast heat shock protein 70-2
miR396	TTCCACAGGCTTTCTTGAACT	FvH4_2g32670.t1	1	1168	2	AtGRF1,GRF1	growth-regulating factor 1
miR396	TTCCACAGGCTTTCTTGAACT	FvH4_2g32670.t3	1	1082	4	AtGRF1,GRF1	growth-regulating factor 1
miR396	TTCCACAGGCTTTCTTGAACT	FvH4_1g18220.t1	1	1171	2	AtGRF1,GRF1	growth-regulating factor 1
miR396	TTCCACAGGCTTTCTTGAACT	FvH4_5g23900.t2	2	520	2	AtGRF2,GRF2	growth-regulating factor 2
miR396	TTCCACAGGCTTTCTTGAACT	FvH4_5g23900.t3	2	676	4	AtGRF2,GRF2	growth-regulating factor 2
miR396	TTCCACAGGCTTTCTTGAACT	FvH4_5g23900.t4	2	451	2	AtGRF2,GRF2	growth-regulating factor 2
miR396	TTCCACAGGCTTTCTTGAACT	FvH4_6g18130.t1	1	968	2	AtGRF4,GRF4	growth-regulating factor 4
miR396	TTCCACAGGCTTTCTTGAACT	FvH4_6g34730.t2	1	188	2	AtGRF5,GRF5	growth-regulating factor 5
miR396	TTCCACAGGCTTTCTTGAACT	FvH4_6g34730.t3	1	763	2	AtGRF5,GRF5	growth-regulating factor 5
miR396	TTCCACAGGCTTTCTTGAACT	FvH4_1g08440.t1	1	527	2	AtGRF5,GRF5	growth-regulating factor 5
miR396	TTCCACAGGCTTTCTTGAACT	FvH4_1g08440.t2	1	808	2	AtGRF5,GRF5	growth-regulating factor 5
miR396	TTCCACAGGCTTTCTTGAACT	FvH4_7g34250.t1	1	690	2	AtGRF5,GRF5	growth-regulating factor 5
miR396	TTCCACAGGCTTTCTTGAACT	FvH4_7g34250.t2	1	432	2	AtGRF5,GRF5	growth-regulating factor 5
miR396	TTCCACAGGCTTTCTTGAACT	FvH4_7g12130.t1	1	904	4	AtGRF9,GRF9	growth-regulating factor 9
miR396	TTCCACAGGCTTTCTTGAACT	FvH4_7g12130.t2	1	904	4	AtGRF9,GRF9	growth-regulating factor 9
miR396	TTCCACAGGCTTTCTTGAACT	FvH4_2g18200.t1	4.5	1882	2		O-Glycosyl hydrolases family 17 protein
miR396	TTCCACAGGCTTTCTTGAACT	FvH4_6g18420.t1	4.5	1121	4	ATPAP22,PAP22	purple acid phosphatase 22
miR396	TTCCACAGGCTTTCTTGAACT	FvH4_3g05020.t3	5	1367	4		Remorin family protein
miR396	TTCCACAGGCTTTCTTGAACT	FvH4_3g05020.t6	5	1235	4		Remorin family protein
miR396	TTCCACAGGCTTTCTTGAACT	FvH4_6g52050.t1	4.5	422	4		S-adenosyl-L-methionine-dependent methyltransferases superfamily protein
miR397	ATTGAGTGCAGCGTTGATGAA	FvH4_1g10940.t3	5	1236	4		ACT-like protein tyrosine kinase family protein
miR397	ATTGAGTGCAGCGTTGATGAA	FvH4_1g10560.t1	5	532	4		AMP-dependent synthetase and ligase family protein
miR397	ATTGAGTGCAGCGTTGATGAA	FvH4_2g11670.t1	5	6486	2	ATATM,ATM	ataxia-telangiectasia mutated
miR397	ATTGAGTGCAGCGTTGATGAA	FvH4_1g13060.t1	5	744	2	LAC11	laccase 11
miR397	ATTGAGTGCAGCGTTGATGAA	FvH4_2g08840.t1	3	759	0	LAC11	laccase 11
miR397	ATTGAGTGCAGCGTTGATGAA	FvH4_2g09061.t1	2	729	2	LAC11	laccase 11
miR397	ATTGAGTGCAGCGTTGATGAA	FvH4_2g08670.t1	3	776	2	LAC11	laccase 11
miR397	ATTGAGTGCAGCGTTGATGAA	FvH4_2g08670.t2	3	728	4	LAC11	laccase 11
miR397	ATTGAGTGCAGCGTTGATGAA	FvH4_2g08670.t3	3	630	2	LAC11	laccase 11
miR397	ATTGAGTGCAGCGTTGATGAA	FvH4_6g13430.t1	2	827	2	ATLAC17,LAC17	laccase 17
miR397	ATTGAGTGCAGCGTTGATGAA	FvH4_3g39750.t1	3	951	4	LAC3	laccase 3
miR397	ATTGAGTGCAGCGTTGATGAA	FvH4_3g39750.t6	3	1134	4	LAC3	laccase 3
miR397	ATTGAGTGCAGCGTTGATGAA	FvH4_6g12430.t1	2	856	0	LAC7	laccase 7
miR397	ATTGAGTGCAGCGTTGATGAA	FvH4_6g12430.t2	2	856	1	LAC7	laccase 7
miR397	ATTGAGTGCAGCGTTGATGAA	FvH4_6g12410.t1	2	715	4	LAC7	laccase 7
miR397	ATTGAGTGCAGCGTTGATGAA	FvH4_3g38140.t1	4	1061	2	ATLMCO4,IRX12,LAC4,LMCO4	Laccase/Diphenol oxidase family protein
miR397	ATTGAGTGCAGCGTTGATGAA	FvH4_3g38140.t2	4	946	2	ATLMCO4,IRX12,LAC4,LMCO4	Laccase/Diphenol oxidase family protein
miR397	ATTGAGTGCAGCGTTGATGAA	FvH4_6g11960.t1	3	843	0	ATLMCO4,IRX12,LAC4,LMCO4	Laccase/Diphenol oxidase family protein
miR397	ATTGAGTGCAGCGTTGATGAA	FvH4_5g03782.t1	5	407	4	ATMRP14,MRP14	multidrug resistance-associated protein 14
miR397	ATTGAGTGCAGCGTTGATGAA	FvH4_7g24890.t1	3.5	1172	2		Outer membrane OMP85 family protein
miR397	ATTGAGTGCAGCGTTGATGAA	FvH4_7g24890.t2	3.5	1172	2		Outer membrane OMP85 family protein
miR397	ATTGAGTGCAGCGTTGATGAA	FvH4_6g20620.t1	4	159	4
miR408	ATGCACTGCCTCTTCCCTGGC	FvH4_5g36400.t1	4	1078	2		Cupredoxin superfamily protein
miR408	ATGCACTGCCTCTTCCCTGGC	FvH4_7g07750.t1	5	244	4	LAC12	laccase 12
miR408	ATGCACTGCCTCTTCCCTGGC	FvH4_7g25330.t1	5	326	2	LAC5	laccase 5
miR408	ATGCACTGCCTCTTCCCTGGC	FvH4_1g14790.t1	5	827	4	OBP1	OBF binding protein 1
miR408	ATGCACTGCCTCTTCCCTGGC	FvH4_2g15050.t1	4.5	189	2	ARPN	plantacyanin
miR408	ATGCACTGCCTCTTCCCTGGC	FvH4_2g15050.t2	4.5	315	2	ARPN	plantacyanin
miR408	ATGCACTGCCTCTTCCCTGGC	FvH4_5g30170.t1	5	141	2	ARPN	plantacyanin
miR408	ATGCACTGCCTCTTCCCTGGC	FvH4_4g36700.t3	5	2382	1	ATPRP40C,PRP40C	pre-mRNA-processing protein 40C
miR408	ATGCACTGCCTCTTCCCTGGC	FvH4_4g36700.t5	5	2337	4	ATPRP40C,PRP40C	pre-mRNA-processing protein 40C
miR408	ATGCACTGCCTCTTCCCTGGC	FvH4_4g36700.t8	5	2488	4	ATPRP40C,PRP40C	pre-mRNA-processing protein 40C
miR408	ATGCACTGCCTCTTCCCTGGC	FvH4_2g10323.t1	5	451	4		zinc knuckle (CCHC-type) family protein
miR408	ATGCACTGCCTCTTCCCTGGC	FvH4_2g10323.t2	5	290	2		zinc knuckle (CCHC-type) family protein
miR477	ACTCTCCCTCAAAGACTTCTAG	FvH4_4g34060.t1	4.5	589	3		ENTH/ANTH/VHS superfamily protein
miR477	ACTCTCCCTCAAAGACTTCTAG	FvH4_4g34060.t2	4.5	504	4		ENTH/ANTH/VHS superfamily protein
miR477	ACTCTCCCTCAAAGACTTCTAG	FvH4_6g12680.t1	4.5	584	4	ATGSTU8,GSTU8	glutathione S-transferase TAU 8
miR477	ACTCTCCCTCAAAGACTTCTAG	FvH4_5g07610.t1	3	802	4	GAI,RGA2	GRAS family transcription factor family protein
miR477	ACTCTCCCTCAAAGACTTCTAG	FvH4_5g16320.t1	5	917	4	OTP43	Pentatricopeptide repeat (PPR) superfamily protein
miR477	ACTCTCCCTCAAAGACTTCTAG	FvH4_5g32610.t3	2.5	2522	4		Pentatricopeptide repeat (PPR) superfamily protein
miR482	TCTTGCCGATACCTCCCATTCC	FvH4_2g02050.t1	4.5	1040	2		Disease resistance protein (TIR-NBS-LRR class) family
miR482	TCTTGCCGATACCTCCCATTCC	FvH4_2g02050.t2	4.5	1040	4		Disease resistance protein (TIR-NBS-LRR class) family
miR482	TCTTGCCGATACCTCCCATTCC	FvH4_2g02050.t4	4.5	1040	4		Disease resistance protein (TIR-NBS-LRR class) family
miR482	TCTTGCCGATACCTCCCATTCC	FvH4_2g02050.t5	4.5	1040	2		Disease resistance protein (TIR-NBS-LRR class) family
miR482	TCTTGCCGATACCTCCCATTCC	FvH4_2g20310.t1	4.5	668	4		Disease resistance protein (TIR-NBS-LRR class) family
miR482	TCTTGCCGATACCTCCCATTCC	FvH4_2g20310.t2	4.5	887	4		Disease resistance protein (TIR-NBS-LRR class) family
miR482	TCTTGCCGATACCTCCCATTCC	FvH4_2g27720.t1	4	679	4		Disease resistance protein (TIR-NBS-LRR class) family
miR482	TCTTGCCGATACCTCCCATTCC	FvH4_1g22512.t1	5	109	4		Disease resistance protein (TIR-NBS-LRR class) family
miR482	TCTTGCCGATACCTCCCATTCC	FvH4_3g05740.t4	5	934	4		Disease resistance protein (TIR-NBS-LRR class) family
miR482	TCTTGCCGATACCTCCCATTCC	FvH4_7g13090.t1	3	574	2		Disease resistance protein (TIR-NBS-LRR class) family
miR482	TCTTGCCGATACCTCCCATTCC	FvH4_7g11160.t1	5	689	0		disease resistance protein (TIR-NBS-LRR class), putative
miR482	TCTTGCCGATACCTCCCATTCC	FvH4_5g38680.t1	4	1093	2		disease resistance protein (TIR-NBS-LRR class), putative
miR482	TCTTGCCGATACCTCCCATTCC	FvH4_5g38760.t1	4.5	269	4		disease resistance protein (TIR-NBS-LRR class), putative
miR482	TCTTGCCGATACCTCCCATTCC	FvH4_1g16650.t1	5	1247	4		disease resistance protein (TIR-NBS-LRR class), putative
miR482	TCTTGCCGATACCTCCCATTCC	FvH4_1g16650.t2	5	1247	2		disease resistance protein (TIR-NBS-LRR class), putative
miR482	TCTTGCCGATACCTCCCATTCC	FvH4_2g38620.t3	4	3570	4		disease resistance protein (TIR-NBS-LRR class), putative
miR482	TCTTGCCGATACCTCCCATTCC	FvH4_2g38620.t4	4	3570	4		disease resistance protein (TIR-NBS-LRR class), putative
miR482	TCTTGCCGATACCTCCCATTCC	FvH4_2g38620.t5	4	3570	4		disease resistance protein (TIR-NBS-LRR class), putative
miR482	TCTTGCCGATACCTCCCATTCC	FvH4_4g11392.t1	5	676	4		disease resistance protein (TIR-NBS-LRR class), putative
miR482	TCTTGCCGATACCTCCCATTCC	FvH4_1g16630.t1	5	679	2		disease resistance protein (TIR-NBS-LRR class), putative
miR482	TCTTGCCGATACCTCCCATTCC	FvH4_3g15720.t1	4	853	0		disease resistance protein (TIR-NBS-LRR class), putative
miR482	TCTTGCCGATACCTCCCATTCC	FvH4_5g38540.t3	3.5	1329	4		disease resistance protein (TIR-NBS-LRR class), putative
miR482	TCTTGCCGATACCTCCCATTCC	FvH4_3g43860.t2	4	748	4		NB-ARC domain-containing disease resistance protein
miR482	TCTTGCCGATACCTCCCATTCC	FvH4_3g43860.t3	4	758	4		NB-ARC domain-containing disease resistance protein
miR482	TCTTGCCGATACCTCCCATTCC	FvH4_3g43860.t4	4	754	4		NB-ARC domain-containing disease resistance protein
miR482	TCTTGCCGATACCTCCCATTCC	FvH4_4g35200.t1	3	2341	2		NB-ARC domain-containing disease resistance protein
miR482	TCTTGCCGATACCTCCCATTCC	FvH4_4g35200.t2	3	1782	2		NB-ARC domain-containing disease resistance protein
miR482	TCTTGCCGATACCTCCCATTCC	FvH4_4g35200.t3	3	2341	2		NB-ARC domain-containing disease resistance protein
miR482	TCTTGCCGATACCTCCCATTCC	FvH4_3g43880.t2	4	1325	4		NB-ARC domain-containing disease resistance protein
miR482	TCTTGCCGATACCTCCCATTCC	FvH4_4g29310.t1	4	757	2		NB-ARC domain-containing disease resistance protein
miR482	TCTTGCCGATACCTCCCATTCC	FvH4_4g29930.t4	4	928	4		NB-ARC domain-containing disease resistance protein
miR482	TCTTGCCGATACCTCCCATTCC	FvH4_4g29930.t7	4	913	2		NB-ARC domain-containing disease resistance protein
miR482	TCTTGCCGATACCTCCCATTCC	FvH4_4g29930.t8	4	830	1		NB-ARC domain-containing disease resistance protein
miR482	TCTTGCCGATACCTCCCATTCC	FvH4_3g35890.t5	5	696	4		NB-ARC domain-containing disease resistance protein
miR482	TCTTGCCGATACCTCCCATTCC	FvH4_3g45170.t1	3	1047	4		NB-ARC domain-containing disease resistance protein
miR482	TCTTGCCGATACCTCCCATTCC	FvH4_3g45170.t4	3	1047	4		NB-ARC domain-containing disease resistance protein
miR482	TCTTGCCGATACCTCCCATTCC	FvH4_5g27640.t1	3.5	934	2		NB-ARC domain-containing disease resistance protein
miR482	TCTTGCCGATACCTCCCATTCC	FvH4_5g27640.t3	3.5	844	2		NB-ARC domain-containing disease resistance protein
miR482	TCTTGCCGATACCTCCCATTCC	FvH4_6g30331.t1	4.5	661	4		NB-ARC domain-containing disease resistance protein
miR482	TCTTGCCGATACCTCCCATTCC	FvH4_7g31510.t1	4	862	2		NB-ARC domain-containing disease resistance protein
miR482	TCTTGCCGATACCTCCCATTCC	FvH4_3g43630.t1	4	790	4		NB-ARC domain-containing disease resistance protein
miR482	TCTTGCCGATACCTCCCATTCC	FvH4_7g06680.t1	1	826	2		NB-ARC domain-containing disease resistance protein
miR482	TCTTGCCGATACCTCCCATTCC	FvH4_2g01530.t1	3.5	345	0
miR482	TCTTGCCGATACCTCCCATTCC	FvH4_2g01530.t1	3.5	733	2
miR482	TCTTGCCGATACCTCCCATTCC	FvH4_2g01530.t2	3.5	768	4
miR482	TCTTGCCGATACCTCCCATTCC	FvH4_2g01530.t3	3.5	347	0
miR482	TCTTGCCGATACCTCCCATTCC	FvH4_2g01530.t3	3.5	735	2
miR482	TCTTGCCGATACCTCCCATTCC	FvH4_6g06041.t1	4	163	0
miR482	TCTTGCCGATACCTCCCATTCC	FvH4_1g27031.t1	2	135	0
miR482	TCTTGCCGATACCTCCCATTCC	FvH4_7g23871.t1	2	254	0
miR482	TCTTGCCGATACCTCCCATTCC	FvH4_4g35411.t2	4	847	2		transmembrane receptors;ATP binding
miR482	TCTTGCCGATACCTCCCATTCC	FvH4_6g22460.t1	4	742	2
miR482	TCTTTCCAATTCCTCCCATGCC	FvH4_5g32970.t1	4	958	4		Disease resistance protein (TIR-NBS-LRR class) family
miR482	TCTTTCCAATTCCTCCCATGCC	FvH4_6g34410.t2	3.5	1008	2		disease resistance protein (TIR-NBS-LRR class), putative
miR482	TCTTTCCAATTCCTCCCATGCC	FvH4_2g14320.t1	4.5	4285	2		disease resistance protein (TIR-NBS-LRR class), putative
miR482	TCTTTCCAATTCCTCCCATGCC	FvH4_2g14320.t2	4.5	4198	4		disease resistance protein (TIR-NBS-LRR class), putative
miR482	TCTTTCCAATTCCTCCCATGCC	FvH4_4g04440.t1	5	700	2	EIF(ISO)4E,EIF4E2,eIFiso4E,LSP,LSP1	Eukaryotic initiation factor 4E protein
miR482	TCTTTCCAATTCCTCCCATGCC	FvH4_4g09080.t5	5	1059	4		FGGY family of carbohydrate kinase
miR482	TCTTTCCAATTCCTCCCATGCC	FvH4_2g19800.t1	4	1920	2	HSP60,HSP60-3B	heat shock protein 60
miR482	TCTTTCCAATTCCTCCCATGCC	FvH4_2g05721.t1	5	696	1		LRR and NB-ARC domains-containing disease resistance protein
miR482	TCTTTCCAATTCCTCCCATGCC	FvH4_2g05721.t2	5	679	0		LRR and NB-ARC domains-containing disease resistance protein
miR482	TCTTTCCAATTCCTCCCATGCC	FvH4_3g44020.t1	4	1091	0	ARAKIN,ATMEKK1,MAPKKK8,MEKK1	MAPK/ERK kinase kinase 1
miR482	TCTTTCCAATTCCTCCCATGCC	FvH4_2g36802.t1	4	744	2		NB-ARC domain-containing disease resistance protein
miR482	TCTTTCCAATTCCTCCCATGCC	FvH4_7g01950.t1	3.5	748	4		NB-ARC domain-containing disease resistance protein
miR482	TCTTTCCAATTCCTCCCATGCC	FvH4_7g01950.t2	3.5	957	4		NB-ARC domain-containing disease resistance protein
miR482	TCTTTCCAATTCCTCCCATGCC	FvH4_7g01950.t5	3.5	649	4		NB-ARC domain-containing disease resistance protein
miR482	TCTTTCCAATTCCTCCCATGCC	FvH4_5g23400.t1	4.5	847	2	RPM1,RPS3	NB-ARC domain-containing disease resistance protein
miR482	TCTTTCCAATTCCTCCCATGCC	FvH4_5g23400.t2	4.5	826	2	RPM1,RPS3	NB-ARC domain-containing disease resistance protein
miR482	TCTTTCCAATTCCTCCCATGCC	FvH4_6g12200.t1	5	716	2		NB-ARC domain-containing disease resistance protein
miR482	TCTTTCCAATTCCTCCCATGCC	FvH4_3g02290.t1	3	807	4		NB-ARC domain-containing disease resistance protein
miR482	TCTTTCCAATTCCTCCCATGCC	FvH4_3g02290.t3	3	817	4		NB-ARC domain-containing disease resistance protein
miR482	TCTTTCCAATTCCTCCCATGCC	FvH4_3g02290.t4	3	877	2		NB-ARC domain-containing disease resistance protein
miR482	TCTTTCCAATTCCTCCCATGCC	FvH4_3g02290.t6	3	805	1		NB-ARC domain-containing disease resistance protein
miR482	TCTTTCCAATTCCTCCCATGCC	FvH4_3g02290.t7	3	805	4		NB-ARC domain-containing disease resistance protein
miR482	TCTTTCCAATTCCTCCCATGCC	FvH4_3g02290.t8	3	805	4		NB-ARC domain-containing disease resistance protein
miR482	TCTTTCCAATTCCTCCCATGCC	FvH4_3g43390.t3	5	1151	4		NB-ARC domain-containing disease resistance protein
miR482	TCTTTCCAATTCCTCCCATGCC	FvH4_3g43390.t4	5	1847	4		NB-ARC domain-containing disease resistance protein
miR482	TCTTTCCAATTCCTCCCATGCC	FvH4_3g44030.t1	4	1302	2		NB-ARC domain-containing disease resistance protein
miR482	TCTTTCCAATTCCTCCCATGCC	FvH4_3g44030.t2	4	910	0		NB-ARC domain-containing disease resistance protein
miR482	TCTTTCCAATTCCTCCCATGCC	FvH4_3g43950.t1	4	829	2		NB-ARC domain-containing disease resistance protein
miR482	TCTTTCCAATTCCTCCCATGCC	FvH4_7g00850.t1	2	787	2		NB-ARC domain-containing disease resistance protein
miR482	TCTTTCCAATTCCTCCCATGCC	FvH4_3g43871.t1	4	802	1		NB-ARC domain-containing disease resistance protein
miR482	TCTTTCCAATTCCTCCCATGCC	FvH4_3g43610.t1	3	984	2		NB-ARC domain-containing disease resistance protein
miR482	TCTTTCCAATTCCTCCCATGCC	FvH4_3g43610.t3	3	685	1		NB-ARC domain-containing disease resistance protein
miR482	TCTTTCCAATTCCTCCCATGCC	FvH4_1g17740.t1	4	772	4		NB-ARC domain-containing disease resistance protein
miR482	TCTTTCCAATTCCTCCCATGCC	FvH4_1g17740.t2	4	772	4		NB-ARC domain-containing disease resistance protein
miR482	TCTTTCCAATTCCTCCCATGCC	FvH4_3g45690.t1	4	1075	4		NB-ARC domain-containing disease resistance protein
miR482	TCTTTCCAATTCCTCCCATGCC	FvH4_3g45700.t1	4	876	4		NB-ARC domain-containing disease resistance protein
miR482	TCTTTCCAATTCCTCCCATGCC	FvH4_6g39860.t1	4	931	0		NB-ARC domain-containing disease resistance protein
miR482	TCTTTCCAATTCCTCCCATGCC	FvH4_3g24551.t1	2	516	2		NB-ARC domain-containing disease resistance protein
miR482	TCTTTCCAATTCCTCCCATGCC	FvH4_3g43960.t2	3	901	4		NB-ARC domain-containing disease resistance protein
miR482	TCTTTCCAATTCCTCCCATGCC	FvH4_3g45680.t1	4	2235	2		NB-ARC domain-containing disease resistance protein
miR482	TCTTTCCAATTCCTCCCATGCC	FvH4_3g45711.t2	4	2965	4		NB-ARC domain-containing disease resistance protein
miR482	TCTTTCCAATTCCTCCCATGCC	FvH4_3g45711.t3	4	2614	4		NB-ARC domain-containing disease resistance protein
miR482	TCTTTCCAATTCCTCCCATGCC	FvH4_3g45711.t4	4	2273	4		NB-ARC domain-containing disease resistance protein
miR482	TCTTTCCAATTCCTCCCATGCC	FvH4_7g02890.t1	5	589	0		NB-ARC domain-containing disease resistance protein
miR482	TCTTTCCAATTCCTCCCATGCC	FvH4_7g11380.t1	3	811	0		NB-ARC domain-containing disease resistance protein
miR482	TCTTTCCAATTCCTCCCATGCC	FvH4_6g09250.t1	5	4897	4	MED33A,RFR1	REF4-related 1
miR482	TCTTTCCAATTCCTCCCATGCC	FvH4_6g44063.t1	4	2104	4		S-locus lectin protein kinase family protein
miR482	TCTTTCCAATTCCTCCCATGCC	FvH4_2g01530.t2	3	380	0
miR482	TCTTTCCAATTCCTCCCATGCC	FvH4_3g04530.t1	3	253	0
miR482	TCTTTCCAATTCCTCCCATGCC	FvH4_3g04530.t2	3	162	0
miR482	TCTTTCCAATTCCTCCCATGCC	FvH4_7g32030.t1	5	575	4	PPH1,TAP38	thylakoid-associated phosphatase 38
miR482	TCTTTCCTAGTCCTGCCATTCC	FvH4_3g37910.t2	4.5	715	4	ATPHS2,PHS2	alpha-glucan phosphorylase 2
miR482	TCTTTCCTAGTCCTGCCATTCC	FvH4_3g37910.t4	4.5	718	4	ATPHS2,PHS2	alpha-glucan phosphorylase 2
miR482	TCTTTCCTAGTCCTGCCATTCC	FvH4_3g37910.t5	4.5	664	4	ATPHS2,PHS2	alpha-glucan phosphorylase 2
miR482	TCTTTCCTAGTCCTGCCATTCC	FvH4_6g46950.t1	5	5228	4		dentin sialophosphoprotein-related
miR482	TCTTTCCTAGTCCTGCCATTCC	FvH4_6g46950.t2	5	5458	4		dentin sialophosphoprotein-related
miR482	TCTTTCCTAGTCCTGCCATTCC	FvH4_2g23780.t1	5	538	2		Eukaryotic aspartyl protease family protein
miR482	TCTTTCCTAGTCCTGCCATTCC	FvH4_6g15230.t1	3	589	1	ZAR1	HOPZ-ACTIVATED RESISTANCE 1
miR482	TCTTTCCTAGTCCTGCCATTCC	FvH4_1g12710.t1	4	1224	0	ZAR1	HOPZ-ACTIVATED RESISTANCE 1
miR482	TCTTTCCTAGTCCTGCCATTCC	FvH4_1g12710.t2	4	942	1	ZAR1	HOPZ-ACTIVATED RESISTANCE 1
miR482	TCTTTCCTAGTCCTGCCATTCC	FvH4_6g06100.t1	0	3723	4	ATLOX1,LOX1	lipoxygenase 1
miR482	TCTTTCCTAGTCCTGCCATTCC	FvH4_6g47050.t1	3	613	2		NB-ARC domain-containing disease resistance protein
miR482	TCTTTCCTAGTCCTGCCATTCC	FvH4_6g47050.t4	3	613	4		NB-ARC domain-containing disease resistance protein
miR482	TCTTTCCTAGTCCTGCCATTCC	FvH4_6g47980.t1	3	699	2		NB-ARC domain-containing disease resistance protein
miR482	TCTTTCCTAGTCCTGCCATTCC	FvH4_6g48170.t1	5	812	2		NB-ARC domain-containing disease resistance protein
miR482	TCTTTCCTAGTCCTGCCATTCC	FvH4_6g48310.t2	3	775	4		NB-ARC domain-containing disease resistance protein
miR482	TCTTTCCTAGTCCTGCCATTCC	FvH4_6g15090.t1	5	765	2		NB-ARC domain-containing disease resistance protein
miR482	TCTTTCCTAGTCCTGCCATTCC	FvH4_7g27890.t1	4	610	4		NB-ARC domain-containing disease resistance protein
miR482	TCTTTCCTAGTCCTGCCATTCC	FvH4_6g15340.t1	3.5	810	2		NB-ARC domain-containing disease resistance protein
miR482	TCTTTCCTAGTCCTGCCATTCC	FvH4_7g27355.t1	3	586	4		NB-ARC domain-containing disease resistance protein
miR482	TCTTTCCTAGTCCTGCCATTCC	FvH4_7g27642.t1	3	319	4		NB-ARC domain-containing disease resistance protein
miR482	TCTTTCCTAGTCCTGCCATTCC	FvH4_5g23450.t1	4.5	586	4	RPM1,RPS3	NB-ARC domain-containing disease resistance protein
miR482	TCTTTCCTAGTCCTGCCATTCC	FvH4_6g12461.t1	4	613	2		NB-ARC domain-containing disease resistance protein
miR482	TCTTTCCTAGTCCTGCCATTCC	FvH4_6g13450.t1	4	878	2		NB-ARC domain-containing disease resistance protein
miR482	TCTTTCCTAGTCCTGCCATTCC	FvH4_7g25671.t1	3	736	4		NB-ARC domain-containing disease resistance protein
miR482	TCTTTCCTAGTCCTGCCATTCC	FvH4_7g27891.t1	3	925	4		NB-ARC domain-containing disease resistance protein
miR482	TCTTTCCTAGTCCTGCCATTCC	FvH4_7g27891.t2	3	925	2		NB-ARC domain-containing disease resistance protein
miR482	TCTTTCCTAGTCCTGCCATTCC	FvH4_7g27891.t3	3	925	4		NB-ARC domain-containing disease resistance protein
miR482	TCTTTCCTAGTCCTGCCATTCC	FvH4_7g28390.t1	3	586	4		NB-ARC domain-containing disease resistance protein
miR482	TCTTTCCTAGTCCTGCCATTCC	FvH4_6g06080.t1	3	2004	2
miR482	TCTTTCCTAGTCCTGCCATTCC	FvH4_6g06080.t11	3	2609	2
miR482	TCTTTCCTAGTCCTGCCATTCC	FvH4_6g06080.t5	3	5894	4
miR482	TCTTTCCTAGTCCTGCCATTCC	FvH4_6g06060.t1	1	225	0
miR482	TCTTTCCTAGTCCTGCCATTCC	FvH4_6g06060.t2	1	225	0
miR482	TCTTTCCTAGTCCTGCCATTCC	FvH4_6g06050.t1	3	718	2
miR482	TCTTTCCTAGTCCTGCCATTCC	FvH4_3g07540.t2	1	504	2		transcriptional regulator family protein
miR482	TTTCCCATGCCACCCATTTCTA	FvH4_2g14760.t1	5	201	4	ADH,ADH1,ATADH,ATADH1	alcohol dehydrogenase 1
miR482	TTTCCCATGCCACCCATTTCTA	FvH4_3g39390.t1	1	160	2	AMT1,ASA1,JDL1,TRP5,WEI2	anthranilate synthase alpha subunit 1
miR482	TTTCCCATGCCACCCATTTCTA	FvH4_1g07401.t1	3	2542	3	BGAL12	beta-galactosidase 12
miR482	TTTCCCATGCCACCCATTTCTA	FvH4_2g25540.t2	4.5	729	4		HSP20-like chaperones superfamily protein
miR482	TTTCCCATGCCACCCATTTCTA	FvH4_2g25540.t3	4.5	578	4		HSP20-like chaperones superfamily protein
miR482	TTTCCCATGCCACCCATTTCTA	FvH4_2g25540.t3	4.5	641	4		HSP20-like chaperones superfamily protein
miR482	TTTCCCATGCCACCCATTTCTA	FvH4_2g25540.t4	4.5	585	2		HSP20-like chaperones superfamily protein
miR482	TTTCCCATGCCACCCATTTCTA	FvH4_2g25540.t4	4.5	705	2		HSP20-like chaperones superfamily protein
miR482	TTTCCCATGCCACCCATTTCTA	FvH4_2g25540.t5	4.5	669	4		HSP20-like chaperones superfamily protein
miR482	TTTCCCATGCCACCCATTTCTA	FvH4_2g25540.t5	4.5	732	2		HSP20-like chaperones superfamily protein
miR482	TTTCCCATGCCACCCATTTCTA	FvH4_2g25540.t5	4.5	801	2		HSP20-like chaperones superfamily protein
miR482	TTTCCCATGCCACCCATTTCTA	FvH4_2g25540.t6	4.5	666	2		HSP20-like chaperones superfamily protein
miR482	TTTCCCATGCCACCCATTTCTA	FvH4_2g25540.t6	4.5	798	4		HSP20-like chaperones superfamily protein
miR482	TTTCCCATGCCACCCATTTCTA	FvH4_2g25540.t7	4.5	492	2		HSP20-like chaperones superfamily protein
miR482	TTTCCCATGCCACCCATTTCTA	FvH4_5g34170.t1	3	224	0
miR482	TTTCCCATGCCACCCATTTCTA	FvH4_5g19613.t1	2	159	4
miR482	TTTCCCATGCCACCCATTTCTA	FvH4_5g19613.t2	2	159	0
miR5225	CTGTCGTAGGAGAGATGGCGCC	FvH4_4g06940.t2	3.5	792	4	ACA8,AT-ACA8	autoinhibited Ca2+ -ATPase, isoform 8
miR5225	CTGTCGTAGGAGAGATGGCGCC	FvH4_4g06940.t3	3.5	594	2	ACA8,AT-ACA8	autoinhibited Ca2+ -ATPase, isoform 8
miR5225	CTGTCGTAGGAGAGATGGCGCC	FvH4_7g07980.t1	5	2033	4	SDG19,SUVH3	SU(VAR)3-9 homolog 3
miR5225	CTGTCGTAGGAGAGATGGCGCC	FvH4_4g36440.t1	5	329	4		zinc knuckle (CCHC-type) family protein
miR5290	TTGGAGAGAGAGTAGACAATG	FvH4_3g04180.t1	1	800	4	ACS8	1-amino-cyclopropane-1-carboxylate synthase 8
miR5290	TTGGAGAGAGAGTAGACAATG	FvH4_3g01070.t1	5	119	4	ATCES1	Alkaline phytoceramidase (aPHC)
miR5290	TTGGAGAGAGAGTAGACAATG	FvH4_2g26820.t5	4	82	1		ARM repeat superfamily protein
miR5290	TTGGAGAGAGAGTAGACAATG	FvH4_2g26820.t7	4	3625	4		ARM repeat superfamily protein
miR5290	TTGGAGAGAGAGTAGACAATG	FvH4_2g26820.t7	4	82	4		ARM repeat superfamily protein
miR5290	TTGGAGAGAGAGTAGACAATG	FvH4_5g39430.t1	4.5	2474	4	ATBXL2,BXL2	beta-xylosidase 2
miR5290	TTGGAGAGAGAGTAGACAATG	FvH4_5g39430.t2	4.5	2273	2	ATBXL2,BXL2	beta-xylosidase 2
miR5290	TTGGAGAGAGAGTAGACAATG	FvH4_5g39430.t3	4.5	2109	2	ATBXL2,BXL2	beta-xylosidase 2
miR5290	TTGGAGAGAGAGTAGACAATG	FvH4_3g42250.t1	5	194	4	ATCBL3,CBL3	calcineurin B-like 3
miR5290	TTGGAGAGAGAGTAGACAATG	FvH4_3g42250.t4	5	296	4	ATCBL3,CBL3	calcineurin B-like 3
miR5290	TTGGAGAGAGAGTAGACAATG	FvH4_7g09090.t1	5	142	2	CKB4	casein kinase II beta subunit 4
miR5290	TTGGAGAGAGAGTAGACAATG	FvH4_1g23890.t2	4.5	161	4	CESA6,E112,IXR2,PRC1	cellulose synthase 6
miR5290	TTGGAGAGAGAGTAGACAATG	FvH4_4g21680.t2	5	75	2		Class II aaRS and biotin synthetases superfamily protein
miR5290	TTGGAGAGAGAGTAGACAATG	FvH4_2g19210.t1	5	298	2	CLE44	CLAVATA3/ESR-RELATED 44
miR5290	TTGGAGAGAGAGTAGACAATG	FvH4_4g25490.t2	5	83	2		Copper amine oxidase family protein
miR5290	TTGGAGAGAGAGTAGACAATG	FvH4_3g45840.t1	4.5	121	4	ECT2	evolutionarily conserved C-terminal region 2
miR5290	TTGGAGAGAGAGTAGACAATG	FvH4_3g45840.t2	4.5	24	2	ECT2	evolutionarily conserved C-terminal region 2
miR5290	TTGGAGAGAGAGTAGACAATG	FvH4_3g28170.t1	5	1308	2		indigoidine synthase A family protein
miR5290	TTGGAGAGAGAGTAGACAATG	FvH4_6g09020.t2	4	728	4		Leucine-rich repeat protein kinase family protein
miR5290	TTGGAGAGAGAGTAGACAATG	FvH4_7g31510.t1	5	3706	4		NB-ARC domain-containing disease resistance protein
miR5290	TTGGAGAGAGAGTAGACAATG	FvH4_6g50360.t1	5	374	2		nodulin MtN21 /EamA-like transporter family protein
miR5290	TTGGAGAGAGAGTAGACAATG	FvH4_6g50360.t2	5	374	2		nodulin MtN21 /EamA-like transporter family protein
miR5290	TTGGAGAGAGAGTAGACAATG	FvH4_6g50360.t3	5	374	2		nodulin MtN21 /EamA-like transporter family protein
miR5290	TTGGAGAGAGAGTAGACAATG	FvH4_6g50360.t4	5	374	2		nodulin MtN21 /EamA-like transporter family protein
miR5290	TTGGAGAGAGAGTAGACAATG	FvH4_6g50360.t5	5	374	2		nodulin MtN21 /EamA-like transporter family protein
miR5290	TTGGAGAGAGAGTAGACAATG	FvH4_1g08590.t1	5	296	4		O-fucosyltransferase family protein
miR5290	TTGGAGAGAGAGTAGACAATG	FvH4_2g18070.t1	5	1277	3	ATPUB9,PUB9	plant U-box 9
miR5290	TTGGAGAGAGAGTAGACAATG	FvH4_2g18070.t1	5	1921	4	ATPUB9,PUB9	plant U-box 9
miR5290	TTGGAGAGAGAGTAGACAATG	FvH4_4g13710.t2	5	117	2	ARPC4	protein binding
miR5290	TTGGAGAGAGAGTAGACAATG	FvH4_6g27510.t2	4	91	2		Protein of unknown function (DUF688)
miR5290	TTGGAGAGAGAGTAGACAATG	FvH4_6g27510.t5	4	67	2		Protein of unknown function (DUF688)
miR5290	TTGGAGAGAGAGTAGACAATG	FvH4_3g07680.t1	4.5	1942	4		Protein of unknown function (DUF688)
miR5290	TTGGAGAGAGAGTAGACAATG	FvH4_2g13680.t1	5	144	4		Protein of unknown function (DUF793)
miR5290	TTGGAGAGAGAGTAGACAATG	FvH4_2g13680.t2	5	144	2		Protein of unknown function (DUF793)
miR5290	TTGGAGAGAGAGTAGACAATG	FvH4_3g12240.t4	4.5	186	4		Trypsin family protein
miR5290	TTGGAGAGAGAGTAGACAATG	FvH4_5g04200.t1	4	83	4	GT72B1,UGT72B1	UDP-Glycosyltransferase superfamily protein
miR5290	TTGGAGAGAGAGTAGACAATG	FvH4_3g24680.t1	5	193	4	WIP3	WIP domain protein 3
miR5290	TTGGAGAGAGAGTAGACAATG	FvH4_2g32360.t1	5	172	2		Zinc finger C-x8-C-x5-C-x3-H type family protein
miR5290	TTGGAGAGAGAGTAGACAATG	FvH4_6g40480.t3	4	419	2
miR535	TTGACGATGAGAGAGAGCACG	FvH4_1g09980.t1	4.5	1811	4	HMG1,HMGR1	hydroxy methylglutaryl CoA reductase 1
miR535	TTGACGATGAGAGAGAGCACG	FvH4_2g03550.t1	4.5	277	4	scpl6	serine carboxypeptidase-like 6
miR535	TTGACGATGAGAGAGAGCACG	FvH4_2g03550.t2	4.5	397	4	scpl6	serine carboxypeptidase-like 6
miR535	TTGACGATGAGAGAGAGCACG	FvH4_3g31600.t1	4	557	4
miR7125	TGAACTTATTGCAACTAGCTT	FvH4_1g07530.t11	4.5	3695	4		Protein kinase superfamily protein
miR7125	TGAACTTATTGCAACTAGCTT	FvH4_1g07530.t13	4.5	3871	4		Protein kinase superfamily protein
miR7125	TGAACTTATTGCAACTAGCTT	FvH4_1g07530.t2	4.5	3896	4		Protein kinase superfamily protein
miR7125	TGAACTTATTGCAACTAGCTT	FvH4_1g07530.t4	4.5	3964	4		Protein kinase superfamily protein
miR7125	TGAACTTATTGCAACTAGCTT	FvH4_1g07530.t8	4.5	3832	4		Protein kinase superfamily protein
miR7125	TGAACTTATTGCAACTAGCTT	FvH4_3g12900.t1	0	339	0	ZIP1	zinc transporter 1 precursor
miR827	TTAGATGACCATCAACAAACA	FvH4_1g01790.t1	4	714	4	AtDBP1,DBP1	DNA-binding protein phosphatase 1
miR827	TTAGATGACCATCAACAAACA	FvH4_5g01390.t1	1	219	2		Major Facilitator Superfamily with SPX (SYG1/Pho81/XPR1) domain-containing protein
miR828	TGAGATACTCATTTGAGCAAG	FvH4_5g27840.t1	5	1748	2	EMB2107,MSA,RPN5A	26S proteasome regulatory subunit, putative (RPN5)
miR828	TGAGATACTCATTTGAGCAAG	FvH4_3g10180.t1	5	594	4	HERK2	hercules receptor kinase 2
miR828	TGAGATACTCATTTGAGCAAG	FvH4_3g23850.t1	5	208	2		Ribosomal protein S8e family protein
miR828	TGAGATACTCATTTGAGCAAG	FvH4_5g12750.t7	4.5	1249	4		Transcription factor TFIIE, alpha subunit
miR828	TGAGATACTCATTTGAGCAAG	FvH4_4g34140.t2	4.5	1885	2	ATVPS34,PI3K,VPS34	vacuolar protein sorting 34

## Sheet: Novel miRNA target
miRNA	Sequence	Target	Align score	Cleavage site	DegradomeCategory	DegradomePval	Symbol	Descripition
miRN1	ACAAGTCGTCCTTGGTTCACC	FvH4_7g21940.t1	5	855	2	0.896483	DECOY	decoy
miRN1	ACAAGTCGTCCTTGGTTCACC	FvH4_7g07180.t1	5	2258	4	1		Protein of unknown function (DUF3550/UPF0682)
miRN1	ACAAGTCGTCCTTGGTTCACC	FvH4_7g07180.t5	5	2244	4	1		Protein of unknown function (DUF3550/UPF0682)
miRN2	ACCTGTCGTAGATCATGAAGA	FvH4_6g30920.t1	5	492	4	0.671043	CENP-C	centromere protein C
miRN2	ACCTGTCGTAGATCATGAAGA	FvH4_6g30920.t4	5	528	4	0.743057	CENP-C	centromere protein C
miRN2	ACCTGTCGTAGATCATGAAGA	FvH4_6g30920.t5	5	492	4	0.772916	CENP-C	centromere protein C
miRN2	ACCTGTCGTAGATCATGAAGA	FvH4_6g30920.t7	5	519	4	0.915477	CENP-C	centromere protein C
miRN2	ACCTGTCGTAGATCATGAAGA	FvH4_6g30920.t9	5	528	4	0.904363	CENP-C	centromere protein C
miRN2	ACCTGTCGTAGATCATGAAGA	FvH4_3g45940.t2	4.5	394	4	0.218916
miRN3	ACGGATATTGCTAGGGTAGAG	FvH4_5g30420.t1	5	251	2	0.917968	ECT11	evolutionarily conserved C-terminal region 11
miRN3	ACGGATATTGCTAGGGTAGAG	FvH4_5g30420.t3	5	178	2	0.9311	ECT11	evolutionarily conserved C-terminal region 11
miRN3	ACGGATATTGCTAGGGTAGAG	FvH4_7g21390.t1	4	4568	4	1	PGP20	P-glycoprotein 20
miRN3	ACGGATATTGCTAGGGTAGAG	FvH4_1g24650.t1	3.5	3415	4	0.523467		phosphatidate cytidylyltransferase family protein
miRN3	ACGGATATTGCTAGGGTAGAG	FvH4_1g24650.t5	3.5	3398	2	0.33441		phosphatidate cytidylyltransferase family protein
miRN3	ACGGATATTGCTAGGGTAGAG	FvH4_1g24650.t6	3.5	3498	2	0.407492		phosphatidate cytidylyltransferase family protein
miRN3	ACGGATATTGCTAGGGTAGAG	FvH4_4g30640.t3	4	1300	4	0.218916	WRKY3	WRKY DNA-binding protein 3
miRN4	AGAGTTGTGGATGCTATGAAT	FvH4_7g28210.t4	5	3092	4	1	ATCPSF160,CPSF160	cleavage and polyadenylation specificity factor 160
miRN4	AGAGTTGTGGATGCTATGAAT	FvH4_7g28210.t6	5	2267	4	1	ATCPSF160,CPSF160	cleavage and polyadenylation specificity factor 160
miRN4	AGAGTTGTGGATGCTATGAAT	FvH4_7g28210.t7	5	3092	4	1	ATCPSF160,CPSF160	cleavage and polyadenylation specificity factor 160
miRN4	AGAGTTGTGGATGCTATGAAT	FvH4_2g27590.t1	4.5	895	2	0.472549	CYCA1;1	Cyclin A1;1
miRN4	AGAGTTGTGGATGCTATGAAT	FvH4_6g20690.t1	5	284	3	0.999758	FOLB2	Dihydroneopterin aldolase
miRN4	AGAGTTGTGGATGCTATGAAT	FvH4_2g23360.t1	5	609	2	1		F-box/RNI-like superfamily protein
miRN4	AGAGTTGTGGATGCTATGAAT	FvH4_2g17170.t1	5	735	4	0.99888	pde191	Mitochondrial transcription termination factor family protein
miRN4	AGAGTTGTGGATGCTATGAAT	FvH4_3g36490.t1	4.5	679	3	0.999462		Rab5-interacting family protein
miRN4	AGAGTTGTGGATGCTATGAAT	FvH4_6g01500.t1	4.5	527	4	1		receptor serine/threonine kinase, putative
miRN4	AGAGTTGTGGATGCTATGAAT	FvH4_2g23890.t1	4.5	1047	4	1		RING/U-box superfamily protein
miRN4	AGAGTTGTGGATGCTATGAAT	FvH4_3g24980.t1	5	2649	2	1		sec23/sec24 transport family protein
miRN4	AGAGTTGTGGATGCTATGAAT	FvH4_3g24980.t2	5	2739	4	1		sec23/sec24 transport family protein
miRN4	AGAGTTGTGGATGCTATGAAT	FvH4_6g40530.t1	4.5	797	4	0.309686
miRN5	AGCAATGACACTTTTGGCATG	FvH4_1g01491.t1	3.5	762	4	0.578845		FAD-dependent oxidoreductase family protein
miRN5	AGCAATGACACTTTTGGCATG	FvH4_4g36250.t2	5	2154	4	1		P-loop containing nucleoside triphosphate hydrolases superfamily protein
miRN5	AGCAATGACACTTTTGGCATG	FvH4_2g37770.t1	5	1788	4	1		Ubiquitin-like superfamily protein
miRN5	AGCAATGACACTTTTGGCATG	FvH4_2g37770.t5	5	1722	4	1		Ubiquitin-like superfamily protein
miRN5	AGCAATGACACTTTTGGCATG	FvH4_2g28610.t1	5	294	4	0.996148
miRN6	AGCAATGACACTTTTGGCATG	FvH4_4g36280.t1	5	8268	4	0.999824		P-loop containing nucleoside triphosphate hydrolases superfamily protein
miRN6	AGCAATGACACTTTTGGCATG	FvH4_6g12020.t1	4.5	1502	4	0.709271	PHT4;2	phosphate transporter 4;2
miRN6	AGCAATGACACTTTTGGCATG	FvH4_6g12020.t2	4.5	1502	1	0.0102819	PHT4;2	phosphate transporter 4;2
miRN6	AGCAATGACACTTTTGGCATG	FvH4_5g15330.t1	4	847	2	0.999999	ATUBC2,UBC2	ubiquiting-conjugating enzyme 2
miRN7	AGGACCAAGTGGAATTTTACA	FvH4_3g43650.t1	5	2721	2	0.407492		NB-ARC domain-containing disease resistance protein
miRN7	AGGACCAAGTGGAATTTTACA	FvH4_3g43650.t2	5	2602	4	0.627788		NB-ARC domain-containing disease resistance protein
miRN7	AGGACCAAGTGGAATTTTACA	FvH4_3g43650.t3	5	2540	4	0.578845		NB-ARC domain-containing disease resistance protein
miRN7	AGGACCAAGTGGAATTTTACA	FvH4_6g42220.t2	5	1913	4	1
miRN8	AGGCTTTGTAGAGGATGGAAT	FvH4_5g36750.t1	5	386	3	0.926125	ANN5,ANNAT5	annexin 5
miRN8	AGGCTTTGTAGAGGATGGAAT	FvH4_3g00590.t1	5	269	3	0.999912		ferredoxin hydrogenases
miRN8	AGGCTTTGTAGAGGATGGAAT	FvH4_3g25160.t1	5	244	3	0.597911		Late embryogenesis abundant (LEA) hydroxyproline-rich glycoprotein family
miRN8	AGGCTTTGTAGAGGATGGAAT	FvH4_3g25140.t1	4	244	3	0.480734		Late embryogenesis abundant (LEA) hydroxyproline-rich glycoprotein family
miRN8	AGGCTTTGTAGAGGATGGAAT	FvH4_2g11060.t1	5	298	2	0.989284		LisH/CRA/RING-U-box domains-containing protein
miRN8	AGGCTTTGTAGAGGATGGAAT	FvH4_1g28660.t2	4.5	456	4	1		Mog1/PsbP/DUF1795-like photosystem II reaction center PsbP family protein
miRN8	AGGCTTTGTAGAGGATGGAAT	FvH4_1g28660.t3	4.5	388	4	1		Mog1/PsbP/DUF1795-like photosystem II reaction center PsbP family protein
miRN8	AGGCTTTGTAGAGGATGGAAT	FvH4_3g28670.t1	5	454	3	1		Protein of unknown function (DUF1138)
miRN8	AGGCTTTGTAGAGGATGGAAT	FvH4_3g38720.t1	5	148	4	0.671043		Ribosomal protein S18
miRN8	AGGCTTTGTAGAGGATGGAAT	FvH4_1g20730.t1	5	338	3	0.999918	CAMTA3,SR1	signal responsive 1
miRN8	AGGCTTTGTAGAGGATGGAAT	FvH4_1g20730.t2	5	267	4	1	CAMTA3,SR1	signal responsive 1
miRN9	AGGGATCACAACTCCAGTGCT	FvH4_1g15240.t2	5	470	4	1		Disease resistance protein (CC-NBS-LRR class) family
miRN9	AGGGATCACAACTCCAGTGCT	FvH4_4g05760.t1	5	477	4	0.975427		Pectin lyase-like superfamily protein
miRN9	AGGGATCACAACTCCAGTGCT	FvH4_4g05760.t3	5	1038	4	0.968539		Pectin lyase-like superfamily protein
miRN9	AGGGATCACAACTCCAGTGCT	FvH4_4g05760.t4	5	699	4	0.959722		Pectin lyase-like superfamily protein
miRN9	AGGGATCACAACTCCAGTGCT	FvH4_4g13510.t1	5	1775	4	0.523467		S-adenosyl-L-methionine-dependent methyltransferases superfamily protein
miRN9	AGGGATCACAACTCCAGTGCT	FvH4_6g11840.t2	5	1762	4	0.389908	AUX1,MAP1,PIR1,WAV5	Transmembrane amino acid transporter family protein
miRN9	AGGGATCACAACTCCAGTGCT	FvH4_6g11840.t5	5	1352	2	0.252314	AUX1,MAP1,PIR1,WAV5	Transmembrane amino acid transporter family protein
miRN9	AGGGATCACAACTCCAGTGCT	FvH4_4g13180.t1	5	696	4	1
miRN9	AGGGATCACAACTCCAGTGCT	FvH4_4g13180.t3	5	893	4	1
miRN10	AGTTTTAATGGGATCGGAGAG	FvH4_3g30202.t1	4.5	1997	2	1	AGO5	Argonaute family protein
miRN10	AGTTTTAATGGGATCGGAGAG	FvH4_1g25310.t1	4.5	913	3	0.889835	ATNS1,NS1,OVA8	Class II aminoacyl-tRNA and biotin synthetases superfamily protein
miRN10	AGTTTTAATGGGATCGGAGAG	FvH4_5g25930.t2	5	1227	4	1	GONST3	golgi nucleotide sugar transporter 3
miRN10	AGTTTTAATGGGATCGGAGAG	FvH4_2g30680.t1	5	91	4	0.98675		Plastid-lipid associated protein PAP / fibrillin family protein
miRN10	AGTTTTAATGGGATCGGAGAG	FvH4_2g30680.t2	5	195	4	0.968539		Plastid-lipid associated protein PAP / fibrillin family protein
miRN10	AGTTTTAATGGGATCGGAGAG	FvH4_2g30680.t3	5	183	4	0.978282		Plastid-lipid associated protein PAP / fibrillin family protein
miRN10	AGTTTTAATGGGATCGGAGAG	FvH4_2g30680.t4	5	157	4	0.989651		Plastid-lipid associated protein PAP / fibrillin family protein
miRN10	AGTTTTAATGGGATCGGAGAG	FvH4_2g30680.t6	5	98	2	0.861551		Plastid-lipid associated protein PAP / fibrillin family protein
miRN10	AGTTTTAATGGGATCGGAGAG	FvH4_1g16050.t1	4.5	481	2	1		Protein of unknown function (DUF1685)
miRN10	AGTTTTAATGGGATCGGAGAG	FvH4_6g48190.t4	2.5	2248	2	0.605632		RNA-binding KH domain-containing protein
miRN10	AGTTTTAATGGGATCGGAGAG	FvH4_2g09950.t1	5	1715	4	1	VHA-A3	vacuolar proton ATPase A3
miRN11	ATTCAACGATTCAGGAGCCGA	FvH4_2g22220.t6	4.5	1952	4	0.972195		Protein of unknown function, DUF593
miRN11	ATTCAACGATTCAGGAGCCGA	FvH4_6g40800.t1	3.5	1992	4	0.915477	AtRLP47,RLP47	receptor like protein 47
miRN11	ATTCAACGATTCAGGAGCCGA	FvH4_3g43840.t1	4.5	475	3	0.762729
miRN11	ATTCAACGATTCAGGAGCCGA	FvH4_3g45150.t1	4.5	41	4	0.999979
miRN12	CAAATTGGACGGAATTTTAGC	FvH4_4g05311.t1	4.5	1332	4	0.968539	BLI,KOS1	BLISTER
miRN12	CAAATTGGACGGAATTTTAGC	FvH4_5g23960.t1	4.5	755	4	0.904363
miRN13	CAAATTGGACGGAATTTTAGC	FvH4_3g32410.t1	5	1903	3	0.961639	ATPDI2,ATPDIL1-4,PDI2,PDIL1-4	PDI-like 1-4
miRN14	CAAATTGGACGGAATTTTAGC	FvH4_4g05311.t4	4.5	1387	4	0.968539	BLI,KOS1	BLISTER
miRN15	CACCCCAACGGACTCCAGTAGC	FvH4_4g08890.t7	2.5	26	4	0.975427		alpha/beta-Hydrolases superfamily protein
miRN15	CACCCCAACGGACTCCAGTAGC	FvH4_3g44270.t1	2.5	1476	4	0.627788	FAD2	fatty acid desaturase 2
miRN15	CACCCCAACGGACTCCAGTAGC	FvH4_1g28010.t6	4.5	1594	4	0.99765	TBP1,TFIID-1	TATA binding protein 1
miRN15	CACCCCAACGGACTCCAGTAGC	FvH4_4g02300.t1	2.5	774	4	0.309686
miRN16	CACCCCAACGGACTCCAGTAGC	FvH4_1g22102.t1	4.5	300	4	0.999528
miRN17	CACCCCAACGGACTCCAGTAGC	FvH4_2g11920.t1	4.5	2909	2	0.999479	ATMBD8,MBD8	methyl-CPG-binding domain 8
miRN17	CACCCCAACGGACTCCAGTAGC	FvH4_6g27971.t1	4	171	4	0.843241
miRN17	CACCCCAACGGACTCCAGTAGC	FvH4_4g22290.t1	4.5	601	4	1
miRN18	CAGAACAAGATTCTTGGGCCT	FvH4_6g43030.t1	4	637	3	0.777424	SIP1;2,SIP1B	Aquaporin-like superfamily protein
miRN18	CAGAACAAGATTCTTGGGCCT	FvH4_4g02980.t1	5	741	4	0.999227		SMAD/FHA domain-containing protein
miRN18	CAGAACAAGATTCTTGGGCCT	FvH4_4g02980.t2	5	741	4	0.999125		SMAD/FHA domain-containing protein
miRN18	CAGAACAAGATTCTTGGGCCT	FvH4_4g02980.t4	5	741	4	0.99901		SMAD/FHA domain-containing protein
miRN18	CAGAACAAGATTCTTGGGCCT	FvH4_3g45800.t1	5	341	3	0.997384		TCP-1/cpn60 chaperonin family protein
miRN18	CAGAACAAGATTCTTGGGCCT	FvH4_3g45800.t2	5	493	3	0.997466		TCP-1/cpn60 chaperonin family protein
miRN18	CAGAACAAGATTCTTGGGCCT	FvH4_3g45800.t3	5	540	2	1		TCP-1/cpn60 chaperonin family protein
miRN18	CAGAACAAGATTCTTGGGCCT	FvH4_3g45800.t4	5	493	4	1		TCP-1/cpn60 chaperonin family protein
miRN19	CAGACAAGATCGATCTCGCCT	FvH4_7g30121.t1	3.5	580	4	0.954426	ATFRO5,FRO5	ferric reduction oxidase 5
miRN20	CATGACTCGCGCTAGACTTCA	FvH4_2g18090.t1	5	672	4	0.959722		Protein of unknown function (DUF506)
miRN20	CATGACTCGCGCTAGACTTCA	FvH4_1g20240.t1	5	536	2	0.294555
miRN21	CTAGTCATTGGTCATAGCATC	FvH4_7g06030.t1	3	635	4	0.389908	CPR30	F-box and associated interaction domains-containing protein
miRN21	CTAGTCATTGGTCATAGCATC	FvH4_3g16850.t2	3	918	2	0.502348	CPR30	F-box and associated interaction domains-containing protein
miRN21	CTAGTCATTGGTCATAGCATC	FvH4_3g16860.t2	3.5	693	4	0.218916	CPR30	F-box and associated interaction domains-containing protein
miRN21	CTAGTCATTGGTCATAGCATC	FvH4_5g20090.t1	5	364	2	0.997019		HXXXD-type acyl-transferase family protein
miRN21	CTAGTCATTGGTCATAGCATC	FvH4_1g21450.t1	5	695	4	0.523467	ATIPS2,ATMIPS2,MIPS2	myo-inositol-1-phosphate synthase 2
miRN21	CTAGTCATTGGTCATAGCATC	FvH4_5g27020.t2	5	1571	4	1		Protein kinase superfamily protein
miRN21	CTAGTCATTGGTCATAGCATC	FvH4_7g19810.t3	4.5	1039	4	0.822629	SCPL27	serine carboxypeptidase-like 27
miRN21	CTAGTCATTGGTCATAGCATC	FvH4_7g19810.t6	4.5	889	4	0.861458	SCPL27	serine carboxypeptidase-like 27
miRN21	CTAGTCATTGGTCATAGCATC	FvH4_7g19840.t7	4.5	802	1	0.0139945	SCPL27	serine carboxypeptidase-like 27
miRN21	CTAGTCATTGGTCATAGCATC	FvH4_1g14990.t2	5	293	4	0.999583	sks17	SKU5 similar 17
miRN21	CTAGTCATTGGTCATAGCATC	FvH4_2g16850.t5	5	1731	4	1	TMT2	tonoplast monosaccharide transporter2
miRN22	CTAGTCATTGGTCATAGCATC	FvH4_7g06030.t2	3	701	2	0.207544	CPR30	F-box and associated interaction domains-containing protein
miRN22	CTAGTCATTGGTCATAGCATC	FvH4_3g16860.t1	3.5	693	4	0.218916	CPR30	F-box and associated interaction domains-containing protein
miRN22	CTAGTCATTGGTCATAGCATC	FvH4_6g10670.t1	2	526	4	0.627788		F-box family protein
miRN22	CTAGTCATTGGTCATAGCATC	FvH4_4g33360.t2	5	975	2	0.99996	AT-HSFA8,HSFA8	heat shock transcription factor A8
miRN22	CTAGTCATTGGTCATAGCATC	FvH4_1g21450.t2	5	708	2	0.294555	ATIPS2,ATMIPS2,MIPS2	myo-inositol-1-phosphate synthase 2
miRN22	CTAGTCATTGGTCATAGCATC	FvH4_7g19810.t1	4.5	1114	4	0.822629	SCPL27	serine carboxypeptidase-like 27
miRN22	CTAGTCATTGGTCATAGCATC	FvH4_7g19810.t2	4.5	1215	2	0.648934	SCPL27	serine carboxypeptidase-like 27
miRN22	CTAGTCATTGGTCATAGCATC	FvH4_7g19810.t4	4.5	718	4	0.877558	SCPL27	serine carboxypeptidase-like 27
miRN22	CTAGTCATTGGTCATAGCATC	FvH4_2g16850.t4	5	1560	4	1	TMT2	tonoplast monosaccharide transporter2
miRN23	CTAGTCATTGGTCATAGCATC	FvH4_3g42390.t1	1	671	0	0.000231861	CPR30	F-box and associated interaction domains-containing protein
miRN23	CTAGTCATTGGTCATAGCATC	FvH4_3g16850.t1	3	901	4	0.772916	CPR30	F-box and associated interaction domains-containing protein
miRN23	CTAGTCATTGGTCATAGCATC	FvH4_6g10670.t2	2	526	0	0.00208482		F-box family protein
miRN23	CTAGTCATTGGTCATAGCATC	FvH4_6g10670.t3	2	526	4	0.627788		F-box family protein
miRN23	CTAGTCATTGGTCATAGCATC	FvH4_4g33360.t1	5	942	2	0.99996	AT-HSFA8,HSFA8	heat shock transcription factor A8
miRN23	CTAGTCATTGGTCATAGCATC	FvH4_1g14990.t1	5	342	4	0.999583	sks17	SKU5 similar 17
miRN23	CTAGTCATTGGTCATAGCATC	FvH4_2g16850.t2	5	1563	4	1	TMT2	tonoplast monosaccharide transporter2
miRN23	CTAGTCATTGGTCATAGCATC	FvH4_2g16850.t9	5	1149	4	1	TMT2	tonoplast monosaccharide transporter2
miRN25	GAGGGCCGAGATGAATAGATC	FvH4_6g13550.t1	4	1745	4	0.999712	ORP3A,UNE18	Oxysterol-binding family protein
miRN25	GAGGGCCGAGATGAATAGATC	FvH4_6g13550.t2	4	2082	4	0.999746	ORP3A,UNE18	Oxysterol-binding family protein
miRN25	GAGGGCCGAGATGAATAGATC	FvH4_6g13550.t3	4	2086	4	0.999845	ORP3A,UNE18	Oxysterol-binding family protein
miRN25	GAGGGCCGAGATGAATAGATC	FvH4_6g13550.t4	4	1767	2	0.980832	ORP3A,UNE18	Oxysterol-binding family protein
miRN25	GAGGGCCGAGATGAATAGATC	FvH4_6g13550.t5	4	1921	4	0.999824	ORP3A,UNE18	Oxysterol-binding family protein
miRN27	GGGGAATGCTTTGTAGTCTGT	FvH4_7g34090.t1	5	446	4	1	EXL2	EXORDIUM like 2
miRN28	GGTAGTTCGACCGTGGAATT	FvH4_6g32310.t2	5	3564	4	1	ABCG36,ATABCG36,ATPDR8,PDR8,PEN3	ABC-2 and Plant PDR ABC-type transporter family protein
miRN28	GGTAGTTCGACCGTGGAATT	FvH4_5g22100.t1	4.5	166	4	0.743057	ATMYC2,JAI1,JIN1,MYC2,RD22BP1,ZBF1	Basic helix-loop-helix (bHLH) DNA-binding family protein
miRN28	GGTAGTTCGACCGTGGAATT	FvH4_5g22100.t1	4.5	561	4	1	ATMYC2,JAI1,JIN1,MYC2,RD22BP1,ZBF1	Basic helix-loop-helix (bHLH) DNA-binding family protein
miRN28	GGTAGTTCGACCGTGGAATT	FvH4_2g38350.t2	4.5	870	2	0.996013	AS1,ATMYB91,ATPHAN,MYB91	myb-like HTH transcriptional regulator family protein
miRN28	GGTAGTTCGACCGTGGAATT	FvH4_6g13640.t1	4.5	993	2	0.997019	AS1,ATMYB91,ATPHAN,MYB91	myb-like HTH transcriptional regulator family protein
miRN28	GGTAGTTCGACCGTGGAATT	FvH4_6g13640.t2	4.5	1279	2	0.996451	AS1,ATMYB91,ATPHAN,MYB91	myb-like HTH transcriptional regulator family protein
miRN28	GGTAGTTCGACCGTGGAATT	FvH4_3g00370.t1	5	446	3	0.999418		Pollen Ole e 1 allergen and extensin family protein
miRN28	GGTAGTTCGACCGTGGAATT	FvH4_7g26840.t1	4	139	2	0.999997	ATRAB1A,ATRABD2B,RAB1A	RAB GTPase homolog 1A
miRN28	GGTAGTTCGACCGTGGAATT	FvH4_1g20710.t1	5	130	3	0.105855		Ribosomal L29 family protein
miRN28	GGTAGTTCGACCGTGGAATT	FvH4_5g35560.t1	5	178	2	0.956732
miRN29	TAAGTTAGGATTCTAGTTACC	FvH4_6g32620.t2	5	195	4	1		ATP-dependent peptidases;nucleotide binding;serine-type endopeptidases;DNA helicases;ATP binding;damaged DNA binding;nucleoside-triphosphatases
miRN29	TAAGTTAGGATTCTAGTTACC	FvH4_1g01770.t1	4	1068	4	0.999997		RING/U-box superfamily protein
miRN29	TAAGTTAGGATTCTAGTTACC	FvH4_7g34281.t1	4.5	1567	3	0.58485	MEX1,RCP1	root cap 1 (RCP1)
miRN31	TAGGGGATTCTGGACTTGCCT	FvH4_6g32620.t2	5	457	4	0.999997		ATP-dependent peptidases;nucleotide binding;serine-type endopeptidases;DNA helicases;ATP binding;damaged DNA binding;nucleoside-triphosphatases
miRN31	TAGGGGATTCTGGACTTGCCT	FvH4_2g12640.t1	4	1144	4	1	LAC14	laccase 14
miRN33	TCAAAATCAGTGTTGTAGATT	FvH4_4g03580.t1	4.5	227	2	0.998333	ADF6,ATADF6	actin depolymerizing factor 6
miRN33	TCAAAATCAGTGTTGTAGATT	FvH4_3g04781.t1	5	1742	4	0.999746		alpha/beta-Hydrolases superfamily protein
miRN33	TCAAAATCAGTGTTGTAGATT	FvH4_3g04781.t2	5	1313	4	0.999466		alpha/beta-Hydrolases superfamily protein
miRN33	TCAAAATCAGTGTTGTAGATT	FvH4_3g04781.t3	5	1313	4	0.999863		alpha/beta-Hydrolases superfamily protein
miRN33	TCAAAATCAGTGTTGTAGATT	FvH4_6g42040.t1	5	1094	4	1	AGO9	Argonaute family protein
miRN33	TCAAAATCAGTGTTGTAGATT	FvH4_6g42040.t3	5	1000	4	1	AGO9	Argonaute family protein
miRN33	TCAAAATCAGTGTTGTAGATT	FvH4_6g51430.t1	4.5	5779	2	0.825291	EMB3012	embryo defective 3012
miRN33	TCAAAATCAGTGTTGTAGATT	FvH4_6g31080.t1	5	472	2	0.999977		Family of unknown function (DUF716)
miRN33	TCAAAATCAGTGTTGTAGATT	FvH4_5g20491.t2	3.5	1457	2	1		Frigida-like protein
miRN33	TCAAAATCAGTGTTGTAGATT	FvH4_1g20230.t1	4.5	516	2	1	ATHB6,HB6	homeobox protein 6
miRN33	TCAAAATCAGTGTTGTAGATT	FvH4_1g20230.t2	4.5	443	2	1	ATHB6,HB6	homeobox protein 6
miRN33	TCAAAATCAGTGTTGTAGATT	FvH4_7g05820.t1	3	243	3	0.787845	ATATX1,ATX1	homolog of anti-oxidant 1
miRN33	TCAAAATCAGTGTTGTAGATT	FvH4_7g05820.t2	3	700	2	0.996651	ATATX1,ATX1	homolog of anti-oxidant 1
miRN33	TCAAAATCAGTGTTGTAGATT	FvH4_4g24800.t1	4	1127	2	0.1098		HXXXD-type acyl-transferase family protein
miRN33	TCAAAATCAGTGTTGTAGATT	FvH4_5g06140.t1	4.5	1106	4	0.925299		HXXXD-type acyl-transferase family protein
miRN33	TCAAAATCAGTGTTGTAGATT	FvH4_2g35080.t3	5	195	4	1		KH domain-containing protein
miRN33	TCAAAATCAGTGTTGTAGATT	FvH4_2g39080.t1	4.5	3018	2	0.721795		Leucine-rich receptor-like protein kinase family protein
miRN33	TCAAAATCAGTGTTGTAGATT	FvH4_2g40430.t1	5	1725	3	0.963435		MATE efflux family protein
miRN33	TCAAAATCAGTGTTGTAGATT	FvH4_2g09690.t1	4.5	1338	4	0.968539	RPT4A	regulatory particle triple-A ATPase 4A
miRN33	TCAAAATCAGTGTTGTAGATT	FvH4_2g09690.t2	4.5	1399	2	0.81483	RPT4A	regulatory particle triple-A ATPase 4A
miRN33	TCAAAATCAGTGTTGTAGATT	FvH4_1g11070.t7	5	1394	4	1	NRPB1,RNA_POL_II_LS,RNA_POL_II_LSRNA_POL_II_LS,RPB1	RNA polymerase II large subunit
miRN33	TCAAAATCAGTGTTGTAGATT	FvH4_6g47850.t1	4	1917	4	0.941652	AKIN10,KIN10,SNRK1.1	SNF1 kinase homolog 10
miRN33	TCAAAATCAGTGTTGTAGATT	FvH4_5g21650.t2	3.5	1612	4	0.999942		Transducin/WD40 repeat-like superfamily protein
miRN33	TCAAAATCAGTGTTGTAGATT	FvH4_5g21650.t3	3.5	1620	4	0.999905		Transducin/WD40 repeat-like superfamily protein
miRN33	TCAAAATCAGTGTTGTAGATT	FvH4_6g46030.t1	1	911	2	0.0564958
miRN33	TCAAAATCAGTGTTGTAGATT	FvH4_6g46040.t1	2.5	1178	2	0.160092
miRN33	TCAAAATCAGTGTTGTAGATT	FvH4_4g25200.t1	5	659	4	1
miRN34	TCAAACATCACTGCAGCTGT	FvH4_1g17230.t1	3.5	1530	2	0.372013	ACBP3	acyl-CoA-binding domain 3
miRN34	TCAAACATCACTGCAGCTGT	FvH4_1g17230.t2	3.5	1575	2	0.33441	ACBP3	acyl-CoA-binding domain 3
miRN34	TCAAACATCACTGCAGCTGT	FvH4_1g17230.t3	3.5	1575	2	0.407492	ACBP3	acyl-CoA-binding domain 3
miRN34	TCAAACATCACTGCAGCTGT	FvH4_1g17230.t4	3.5	1530	2	0.207544	ACBP3	acyl-CoA-binding domain 3
miRN34	TCAAACATCACTGCAGCTGT	FvH4_1g17230.t5	3.5	1530	0	0.00115877	ACBP3	acyl-CoA-binding domain 3
miRN34	TCAAACATCACTGCAGCTGT	FvH4_1g17230.t6	3.5	1530	0	0.000695422	ACBP3	acyl-CoA-binding domain 3
miRN34	TCAAACATCACTGCAGCTGT	FvH4_1g17230.t7	3.5	1530	2	0.294555	ACBP3	acyl-CoA-binding domain 3
miRN34	TCAAACATCACTGCAGCTGT	FvH4_4g21830.t5	5	1837	4	0.997341		Alkaline-phosphatase-like family protein
miRN34	TCAAACATCACTGCAGCTGT	FvH4_5g27741.t2	3.5	1075	4	0.999999	FRS11	FAR1-related sequence 11
miRN34	TCAAACATCACTGCAGCTGT	FvH4_1g05070.t1	5	870	2	0.913056		FRIGIDA-like protein
miRN34	TCAAACATCACTGCAGCTGT	FvH4_1g05070.t2	5	847	4	0.993686		FRIGIDA-like protein
miRN34	TCAAACATCACTGCAGCTGT	FvH4_1g05070.t3	5	870	2	0.902332		FRIGIDA-like protein
miRN34	TCAAACATCACTGCAGCTGT	FvH4_2g39770.t1	5	678	2	1		HAD-superfamily hydrolase, subfamily IG, 5'-nucleotidase
miRN34	TCAAACATCACTGCAGCTGT	FvH4_6g33370.t1	3.5	2024	4	1		Protein kinase superfamily protein
miRN34	TCAAACATCACTGCAGCTGT	FvH4_6g33370.t5	3.5	2082	4	1		Protein kinase superfamily protein
miRN34	TCAAACATCACTGCAGCTGT	FvH4_6g04140.t1	4.5	1860	2	1	ATNHX2,NHX2	sodium hydrogen exchanger 2
miRN34	TCAAACATCACTGCAGCTGT	FvH4_5g18391.t1	4	1338	2	0.861551		Succinyl-CoA ligase, alpha subunit
miRN34	TCAAACATCACTGCAGCTGT	FvH4_5g23960.t1	4	1424	3	0.999981
miRN34	TCAAACATCACTGCAGCTGT	FvH4_4g07150.t1	5	822	2	1
miRN34	TCAAACATCACTGCAGCTGT	FvH4_4g07150.t1	5	911	3	0.929583
miRN34	TCAAACATCACTGCAGCTGT	FvH4_5g02792.t1	2	497	4	0.116211
miRN35	TCAGAGTTGTAATATATTGAT	FvH4_4g00250.t1	4.5	2076	3	0.616737	CYP716A1	cytochrome P450, family 716, subfamily A, polypeptide 1
miRN35	TCAGAGTTGTAATATATTGAT	FvH4_7g29360.t1	5	1686	2	1	ATMSH3,MSH3	homolog of DNA mismatch repair protein MSH3
miRN35	TCAGAGTTGTAATATATTGAT	FvH4_2g15160.t1	4.5	2493	3	0.907597		hydrolases, acting on acid anhydrides, in phosphorus-containing anhydrides;ATP-dependent helicases;nucleic acid binding;ATP binding;RNA binding;helicases
miRN35	TCAGAGTTGTAATATATTGAT	FvH4_2g26750.t1	5	2009	3	0.967306	LYM1	lysm domain GPI-anchored protein 1 precursor
miRN35	TCAGAGTTGTAATATATTGAT	FvH4_2g40430.t1	5	1786	2	0.994667		MATE efflux family protein
miRN35	TCAGAGTTGTAATATATTGAT	FvH4_4g18270.t1	3	693	2	0.160092		NB-ARC domain-containing disease resistance protein
miRN35	TCAGAGTTGTAATATATTGAT	FvH4_5g25290.t1	5	2603	2	1		Patched family protein
miRN35	TCAGAGTTGTAATATATTGAT	FvH4_5g25290.t5	5	1158	2	1		Patched family protein
miRN35	TCAGAGTTGTAATATATTGAT	FvH4_5g25290.t7	5	2603	4	1		Patched family protein
miRN35	TCAGAGTTGTAATATATTGAT	FvH4_2g06181.t1	3.5	689	2	0.999563		Protein of unknown function (DUF677)
miRN35	TCAGAGTTGTAATATATTGAT	FvH4_6g11100.t1	4.5	1393	2	0.869373	PDC2	pyruvate decarboxylase-2
miRN35	TCAGAGTTGTAATATATTGAT	FvH4_4g32210.t1	5	1328	2	0.986478		RNA polymerase II transcription elongation factor
miRN35	TCAGAGTTGTAATATATTGAT	FvH4_4g32210.t2	5	1339	2	0.987242		RNA polymerase II transcription elongation factor
miRN35	TCAGAGTTGTAATATATTGAT	FvH4_3g41930.t1	4.5	2186	4	1	AtSIP1,SIP1	seed imbibition 1
miRN35	TCAGAGTTGTAATATATTGAT	FvH4_3g41930.t2	4.5	2314	4	1	AtSIP1,SIP1	seed imbibition 1
miRN35	TCAGAGTTGTAATATATTGAT	FvH4_7g24180.t1	4.5	372	4	1	ATSED5,ATSYP31,SED5,SYP31	syntaxin of plants 31
miRN35	TCAGAGTTGTAATATATTGAT	FvH4_7g24180.t2	4.5	370	2	0.999939	ATSED5,ATSYP31,SED5,SYP31	syntaxin of plants 31
miRN35	TCAGAGTTGTAATATATTGAT	FvH4_7g24180.t4	4.5	340	4	1	ATSED5,ATSYP31,SED5,SYP31	syntaxin of plants 31
miRN35	TCAGAGTTGTAATATATTGAT	FvH4_2g12232.t10	5	572	4	0.999632
miRN35	TCAGAGTTGTAATATATTGAT	FvH4_2g12232.t7	5	650	4	0.998733
miRN36	TCAGGGATTGTTTCATAGACC	FvH4_5g38000.t2	5	5118	2	0.991988	ACC1,AT-ACC1,EMB22,GK,PAS3	acetyl-CoA carboxylase 1
miRN36	TCAGGGATTGTTTCATAGACC	FvH4_5g38000.t4	5	3970	4	0.999972	ACC1,AT-ACC1,EMB22,GK,PAS3	acetyl-CoA carboxylase 1
miRN36	TCAGGGATTGTTTCATAGACC	FvH4_5g38000.t5	5	5470	4	0.99999	ACC1,AT-ACC1,EMB22,GK,PAS3	acetyl-CoA carboxylase 1
miRN36	TCAGGGATTGTTTCATAGACC	FvH4_6g31940.t2	5	1214	4	0.999987
miRN36	TCAGGGATTGTTTCATAGACC	FvH4_6g24880.t3	5	652	4	0.985008
miRN36	TCAGGGATTGTTTCATAGACC	FvH4_6g07190.t2	4.5	482	4	1
miRN37	TCATCCAACACATCATCGGCAT	FvH4_6g31095.t1	4	718	2	0.9986		Alcohol dehydrogenase transcription factor Myb/SANT-like family protein
miRN37	TCATCCAACACATCATCGGCAT	FvH4_6g31095.t2	4	263	1	0.102417		Alcohol dehydrogenase transcription factor Myb/SANT-like family protein
miRN37	TCATCCAACACATCATCGGCAT	FvH4_3g10960.t1	4.5	748	0	0.0267662		FAD-binding Berberine family protein
miRN37	TCATCCAACACATCATCGGCAT	FvH4_3g42240.t1	4.5	1765	4	1	AtHsp90.4,Hsp81.4	HEAT SHOCK PROTEIN 81.4
miRN37	TCATCCAACACATCATCGGCAT	FvH4_3g42240.t3	4.5	2417	4	1	AtHsp90.4,Hsp81.4	HEAT SHOCK PROTEIN 81.4
miRN37	TCATCCAACACATCATCGGCAT	FvH4_3g42240.t4	4.5	2521	4	1	AtHsp90.4,Hsp81.4	HEAT SHOCK PROTEIN 81.4
miRN37	TCATCCAACACATCATCGGCAT	FvH4_3g42240.t5	4.5	1843	2	0.999972	AtHsp90.4,Hsp81.4	HEAT SHOCK PROTEIN 81.4
miRN37	TCATCCAACACATCATCGGCAT	FvH4_4g22180.t1	4.5	2702	3	0.830383	ATMCM2,MCM2	minichromosome maintenance (MCM2/3/5) family protein
miRN37	TCATCCAACACATCATCGGCAT	FvH4_6g48170.t1	4	411	4	1		NB-ARC domain-containing disease resistance protein
miRN37	TCATCCAACACATCATCGGCAT	FvH4_6g48310.t1	4	401	4	1		NB-ARC domain-containing disease resistance protein
miRN37	TCATCCAACACATCATCGGCAT	FvH4_6g48310.t2	4	401	2	1		NB-ARC domain-containing disease resistance protein
miRN37	TCATCCAACACATCATCGGCAT	FvH4_4g29310.t1	5	395	2	1		NB-ARC domain-containing disease resistance protein
miRN37	TCATCCAACACATCATCGGCAT	FvH4_4g06020.t3	5	1180	4	1		NB-ARC domain-containing disease resistance protein
miRN37	TCATCCAACACATCATCGGCAT	FvH4_6g12200.t1	4	330	2	0.999013		NB-ARC domain-containing disease resistance protein
miRN37	TCATCCAACACATCATCGGCAT	FvH4_6g12461.t1	4	236	0	0.000463669		NB-ARC domain-containing disease resistance protein
miRN37	TCATCCAACACATCATCGGCAT	FvH4_6g13450.t1	3	492	4	0.116211		NB-ARC domain-containing disease resistance protein
miRN37	TCATCCAACACATCATCGGCAT	FvH4_2g10320.t3	4.5	598	4	0.99999		nucleic acid binding;zinc ion binding;DNA binding
miRN37	TCATCCAACACATCATCGGCAT	FvH4_2g10320.t6	4.5	505	4	0.999994		nucleic acid binding;zinc ion binding;DNA binding
miRN37	TCATCCAACACATCATCGGCAT	FvH4_5g29810.t2	3.5	1443	4	0.925299		protein-protein interaction regulator family protein
miRN37	TCATCCAACACATCATCGGCAT	FvH4_5g29810.t3	3.5	1239	2	0.687481		protein-protein interaction regulator family protein
miRN37	TCATCCAACACATCATCGGCAT	FvH4_5g29810.t4	3.5	1552	2	0.668767		protein-protein interaction regulator family protein
miRN38	TCGTCGACATCAAAGGGCACC	FvH4_1g11320.t1	5	759	4	0.743057		F-box family protein
miRN38	TCGTCGACATCAAAGGGCACC	FvH4_1g11320.t2	5	709	2	0.440966		F-box family protein
miRN38	TCGTCGACATCAAAGGGCACC	FvH4_1g19840.t1	3.5	1339	2	0.997346	ATPUMP5,DIC1,UCP5	uncoupling protein 5
miRN38	TCGTCGACATCAAAGGGCACC	FvH4_7g25590.t1	5	661	2	0.0564958
miRN39	TCTATTCAAAGAGATGACTGTT	FvH4_3g35200.t1	3.5	690	2	0.372013		ATP binding;nucleic acid binding;helicases
miRN39	TCTATTCAAAGAGATGACTGTT	FvH4_4g22270.t1	3.5	666	4	0.992856		ATP binding;nucleic acid binding;helicases
miRN39	TCTATTCAAAGAGATGACTGTT	FvH4_3g38931.t1	5	568	1	0.0268794		ATP binding;nucleic acid binding;helicases
miRN39	TCTATTCAAAGAGATGACTGTT	FvH4_3g38940.t1	3.5	736	2	0.687481		ATP binding;nucleic acid binding;helicases
miRN39	TCTATTCAAAGAGATGACTGTT	FvH4_3g38940.t2	3.5	369	2	0.705137		ATP binding;nucleic acid binding;helicases
miRN39	TCTATTCAAAGAGATGACTGTT	FvH4_3g43150.t1	2.5	351	0	0.000231861		ATP binding;nucleic acid binding;helicases
miRN39	TCTATTCAAAGAGATGACTGTT	FvH4_3g43170.t1	2.5	351	4	0.218916		ATP binding;nucleic acid binding;helicases
miRN39	TCTATTCAAAGAGATGACTGTT	FvH4_1g11170.t1	5	3308	2	0.668767		early-responsive to dehydration stress protein (ERD4)
miRN39	TCTATTCAAAGAGATGACTGTT	FvH4_1g06690.t1	4.5	628	4	0.772916	GC6,MAG4	golgin candidate 6
miRN39	TCTATTCAAAGAGATGACTGTT	FvH4_1g06690.t2	4.5	706	2	0.472549	GC6,MAG4	golgin candidate 6
miRN39	TCTATTCAAAGAGATGACTGTT	FvH4_1g24650.t1	3.5	2965	2	0.207544		phosphatidate cytidylyltransferase family protein
miRN39	TCTATTCAAAGAGATGACTGTT	FvH4_1g24650.t3	3.5	3046	2	0.252314		phosphatidate cytidylyltransferase family protein
miRN39	TCTATTCAAAGAGATGACTGTT	FvH4_1g24650.t5	3.5	2948	2	0.160092		phosphatidate cytidylyltransferase family protein
miRN39	TCTATTCAAAGAGATGACTGTT	FvH4_1g24650.t6	3.5	3048	2	0.33441		phosphatidate cytidylyltransferase family protein
miRN39	TCTATTCAAAGAGATGACTGTT	FvH4_1g24650.t7	3.5	3041	2	0.294555		phosphatidate cytidylyltransferase family protein
miRN39	TCTATTCAAAGAGATGACTGTT	FvH4_3g44300.t1	5	288	2	0.825291		Tetratricopeptide repeat (TPR)-like superfamily protein
miRN39	TCTATTCAAAGAGATGACTGTT	FvH4_6g52550.t1	5	432	2	0.803742		Tetratricopeptide repeat (TPR)-like superfamily protein
miRN39	TCTATTCAAAGAGATGACTGTT	FvH4_3g38020.t1	5	264	0	0.00624142		Tetratricopeptide repeat (TPR)-like superfamily protein
miRN39	TCTATTCAAAGAGATGACTGTT	FvH4_3g38590.t1	5	341	2	0.869373		Tetratricopeptide repeat (TPR)-like superfamily protein
miRN39	TCTATTCAAAGAGATGACTGTT	FvH4_3g38590.t2	5	525	4	0.991916		Tetratricopeptide repeat (TPR)-like superfamily protein
miRN39	TCTATTCAAAGAGATGACTGTT	FvH4_3g38590.t3	5	341	2	0.853261		Tetratricopeptide repeat (TPR)-like superfamily protein
miRN39	TCTATTCAAAGAGATGACTGTT	FvH4_3g38070.t1	5	264	2	0.890285		Tetratricopeptide repeat (TPR)-like superfamily protein
miRN39	TCTATTCAAAGAGATGACTGTT	FvH4_5g09470.t1	5	362	2	0.861551		Tetratricopeptide repeat (TPR)-like superfamily protein
miRN39	TCTATTCAAAGAGATGACTGTT	FvH4_1g27230.t2	5	536	4	0.999926
miRN40	TCTCTCATTCTTACCGGTAGC	FvH4_5g02390.t5	5	19	2	0.1098		bromo-adjacent homology (BAH) domain-containing protein
miRN41	TCTTGGCGTTACTGTAGCAAA	FvH4_7g34200.t1	4.5	697	2	0.999995		GroES-like zinc-binding dehydrogenase family protein
miRN41	TCTTGGCGTTACTGTAGCAAA	FvH4_7g34200.t2	4.5	512	4	1		GroES-like zinc-binding dehydrogenase family protein
miRN41	TCTTGGCGTTACTGTAGCAAA	FvH4_7g34200.t3	4.5	603	2	0.999995		GroES-like zinc-binding dehydrogenase family protein
miRN41	TCTTGGCGTTACTGTAGCAAA	FvH4_6g18200.t1	5	1061	3	0.994629		Protein of unknown function (DUF1637)
miRN41	TCTTGGCGTTACTGTAGCAAA	FvH4_4g36000.t17	5	2798	4	1		Sec23/Sec24 protein transport family protein
miRN41	TCTTGGCGTTACTGTAGCAAA	FvH4_5g09360.t1	0	223	2	0.1098
miRN41	TCTTGGCGTTACTGTAGCAAA	FvH4_5g09360.t3	0	223	4	0.389908
miRN41	TCTTGGCGTTACTGTAGCAAA	FvH4_5g09360.t4	0	223	4	0.309686
miRN42	TGAAGTGGGATTTGGCGAATT	FvH4_2g13610.t4	4	1261	4	1	AAE1	acyl activating enzyme 1
miRN42	TGAAGTGGGATTTGGCGAATT	FvH4_5g10140.t7	3.5	2692	4	0.389908	AT-GT2,GT2	Duplicated homeodomain-like superfamily protein
miRN42	TGAAGTGGGATTTGGCGAATT	FvH4_1g18480.t1	3	360	2	0.160092	CPR30	F-box and associated interaction domains-containing protein
miRN42	TGAAGTGGGATTTGGCGAATT	FvH4_1g18480.t2	3	526	1	0.000939118	CPR30	F-box and associated interaction domains-containing protein
miRN42	TGAAGTGGGATTTGGCGAATT	FvH4_3g24880.t1	4	136	0	0.00324117	CPR30	F-box and associated interaction domains-containing protein
miRN42	TGAAGTGGGATTTGGCGAATT	FvH4_5g37874.t1	5	382	4	0.998378	CPR30	F-box and associated interaction domains-containing protein
miRN42	TGAAGTGGGATTTGGCGAATT	FvH4_1g02260.t1	4	317	4	0.999125	CPR30	F-box and associated interaction domains-containing protein
miRN42	TGAAGTGGGATTTGGCGAATT	FvH4_7g16920.t1	4.5	293	2	0.987963		hydroxyproline-rich glycoprotein family protein
miRN42	TGAAGTGGGATTTGGCGAATT	FvH4_7g16920.t3	4.5	275	2	0.989284		hydroxyproline-rich glycoprotein family protein
miRN42	TGAAGTGGGATTTGGCGAATT	FvH4_7g16920.t4	4.5	627	2	0.986478		hydroxyproline-rich glycoprotein family protein
miRN42	TGAAGTGGGATTTGGCGAATT	FvH4_2g14980.t1	5	5498	4	1	ATMRP2,EST4,MRP2	multidrug resistance-associated protein 2
miRN42	TGAAGTGGGATTTGGCGAATT	FvH4_2g14980.t2	5	5631	2	0.999987	ATMRP2,EST4,MRP2	multidrug resistance-associated protein 2
miRN42	TGAAGTGGGATTTGGCGAATT	FvH4_3g41980.t1	4.5	172	2	1	VCS	Transducin/WD40 repeat-like superfamily protein
miRN42	TGAAGTGGGATTTGGCGAATT	FvH4_3g32390.t1	4	186	4	0.999632
miRN42	TGAAGTGGGATTTGGCGAATT	FvH4_3g42581.t1	5	147	1	0.106623
miRN42	TGAAGTGGGATTTGGCGAATT	FvH4_1g18390.t1	4	172	4	0.891787
miRN43	TGAATTGGGATTTGGCGAATT	FvH4_5g08751.t3	3	234	4	1		DEK domain-containing chromatin associated protein
miRN43	TGAATTGGGATTTGGCGAATT	FvH4_3g03030.t3	5	1604	4	1		eukaryotic translation initiation factor-related
miRN43	TGAATTGGGATTTGGCGAATT	FvH4_4g30361.t1	1.5	182	4	0.309686	CPR30	F-box and associated interaction domains-containing protein
miRN43	TGAATTGGGATTTGGCGAATT	FvH4_1g17540.t3	5	180	4	1	CPR30	F-box and associated interaction domains-containing protein
miRN43	TGAATTGGGATTTGGCGAATT	FvH4_1g17560.t1	4	139	2	0.996451	CPR30	F-box and associated interaction domains-containing protein
miRN43	TGAATTGGGATTTGGCGAATT	FvH4_2g36710.t1	3	273	0	0.00439618	CPR30	F-box and associated interaction domains-containing protein
miRN43	TGAATTGGGATTTGGCGAATT	FvH4_2g36701.t1	1.5	450	2	0.1098	CPR30	F-box and associated interaction domains-containing protein
miRN43	TGAATTGGGATTTGGCGAATT	FvH4_2g36701.t2	1.5	278	2	0.0564958	CPR30	F-box and associated interaction domains-containing protein
miRN43	TGAATTGGGATTTGGCGAATT	FvH4_6g14900.t1	1.5	166	4	0.964403	CPR30	F-box and associated interaction domains-containing protein
miRN43	TGAATTGGGATTTGGCGAATT	FvH4_6g14900.t2	1.5	197	1	0.0222971	CPR30	F-box and associated interaction domains-containing protein
miRN43	TGAATTGGGATTTGGCGAATT	FvH4_6g14900.t3	1.5	272	1	0.021378	CPR30	F-box and associated interaction domains-containing protein
miRN43	TGAATTGGGATTTGGCGAATT	FvH4_6g15010.t1	3.5	241	4	0.978282	CPR30	F-box and associated interaction domains-containing protein
miRN43	TGAATTGGGATTTGGCGAATT	FvH4_6g14993.t1	4.5	246	4	1	CPR30	F-box and associated interaction domains-containing protein
miRN43	TGAATTGGGATTTGGCGAATT	FvH4_6g14993.t2	4.5	246	4	1	CPR30	F-box and associated interaction domains-containing protein
miRN43	TGAATTGGGATTTGGCGAATT	FvH4_6g14991.t1	5	212	2	1	CPR30	F-box and associated interaction domains-containing protein
miRN43	TGAATTGGGATTTGGCGAATT	FvH4_6g14991.t2	5	212	4	1	CPR30	F-box and associated interaction domains-containing protein
miRN43	TGAATTGGGATTTGGCGAATT	FvH4_6g14981.t1	2	206	2	0.207544	CPR30	F-box and associated interaction domains-containing protein
miRN43	TGAATTGGGATTTGGCGAATT	FvH4_6g14972.t1	2.5	136	2	0.294555	CPR30	F-box and associated interaction domains-containing protein
miRN43	TGAATTGGGATTTGGCGAATT	FvH4_3g14954.t2	4	210	4	0.98675	CPR30	F-box and associated interaction domains-containing protein
miRN43	TGAATTGGGATTTGGCGAATT	FvH4_3g32350.t1	3	210	4	0.460807		F-box family protein
miRN43	TGAATTGGGATTTGGCGAATT	FvH4_6g14980.t1	3.5	255	4	0.972195		F-box family protein
miRN43	TGAATTGGGATTTGGCGAATT	FvH4_6g14980.t2	3.5	255	2	0.825291		F-box family protein
miRN43	TGAATTGGGATTTGGCGAATT	FvH4_6g44800.t1	4	256	3	0.914695	GAUT10,LGT4	galacturonosyltransferase 10
miRN43	TGAATTGGGATTTGGCGAATT	FvH4_6g19990.t1	3	91	1	0.267282		Mitochondrial transcription termination factor family protein
miRN43	TGAATTGGGATTTGGCGAATT	FvH4_7g13603.t1	5	347	4	0.999955		NAD(P)-binding Rossmann-fold superfamily protein
miRN43	TGAATTGGGATTTGGCGAATT	FvH4_2g24800.t1	5	397	4	1	ATNHX2,NHX2	sodium hydrogen exchanger 2
miRN43	TGAATTGGGATTTGGCGAATT	FvH4_7g24180.t4	4	1234	4	1	ATSED5,ATSYP31,SED5,SYP31	syntaxin of plants 31
miRN43	TGAATTGGGATTTGGCGAATT	FvH4_6g15740.t1	4	162	4	1
miRN43	TGAATTGGGATTTGGCGAATT	FvH4_6g45350.t1	4.5	815	0	0.0133595
miRN43	TGAATTGGGATTTGGCGAATT	FvH4_6g45350.t2	4.5	815	1	0.0565885
miRN43	TGAATTGGGATTTGGCGAATT	FvH4_6g13510.t1	4	206	4	1
miRN43	TGAATTGGGATTTGGCGAATT	FvH4_6g13510.t2	4	206	4	1
miRN44	TGAGGATAAAGAGCTTGTTTT	FvH4_7g17080.t1	5	262	3	0.966779		Calcium-binding EF-hand family protein
miRN44	TGAGGATAAAGAGCTTGTTTT	FvH4_7g13280.t3	4	1316	4	1	ATCNGC1,CNGC1	cyclic nucleotide gated channel 1
miRN44	TGAGGATAAAGAGCTTGTTTT	FvH4_7g13280.t8	4	1811	4	1	ATCNGC1,CNGC1	cyclic nucleotide gated channel 1
miRN44	TGAGGATAAAGAGCTTGTTTT	FvH4_4g08330.t1	3.5	448	4	0.925299		P-loop containing nucleoside triphosphate hydrolases superfamily protein
miRN44	TGAGGATAAAGAGCTTGTTTT	FvH4_5g14050.t4	5	139	4	1
miRN45	TGCCATCCTCTTGTGACAGT	FvH4_1g26110.t1	2.5	994	4	0.116211	ABC1,ATABC1,ATATH10	ABC transporter 1
miRN45	TGCCATCCTCTTGTGACAGT	FvH4_2g19850.t1	4.5	2568	4	1	ATCLASP,CLASP	CLIP-associated protein
miRN45	TGCCATCCTCTTGTGACAGT	FvH4_3g03030.t1	4.5	1127	4	1		eukaryotic translation initiation factor-related
miRN45	TGCCATCCTCTTGTGACAGT	FvH4_7g01610.t4	5	2358	4	1	HIRA	homolog of histone chaperone HIRA
miRN45	TGCCATCCTCTTGTGACAGT	FvH4_7g01610.t6	5	2336	4	1	HIRA	homolog of histone chaperone HIRA
miRN45	TGCCATCCTCTTGTGACAGT	FvH4_6g01410.t2	4	5444	2	1	ILA	ILITYHIA
miRN45	TGCCATCCTCTTGTGACAGT	FvH4_5g26130.t1	4.5	1576	4	1		NAD(P)-binding Rossmann-fold superfamily protein
miRN45	TGCCATCCTCTTGTGACAGT	FvH4_5g26130.t2	4.5	1576	4	1		NAD(P)-binding Rossmann-fold superfamily protein
miRN45	TGCCATCCTCTTGTGACAGT	FvH4_3g37920.t4	4	1658	4	1	PHT4;3	phosphate transporter 4;3
miRN45	TGCCATCCTCTTGTGACAGT	FvH4_6g28270.t1	5	872	4	1
miRN45	TGCCATCCTCTTGTGACAGT	FvH4_6g28270.t2	5	911	4	1
miRN46	TGCTTCAAGTCTGGCCAATACT	FvH4_4g07860.t2	5	2702	4	0.999996	ATKRS-1	lysyl-tRNA synthetase 1
miRN46	TGCTTCAAGTCTGGCCAATACT	FvH4_4g07860.t3	5	2835	4	0.999997	ATKRS-1	lysyl-tRNA synthetase 1
miRN46	TGCTTCAAGTCTGGCCAATACT	FvH4_7g14540.t2	3.5	572	2	0.853261
miRN46	TGCTTCAAGTCTGGCCAATACT	FvH4_7g14540.t3	3.5	502	2	0.844474
miRN46	TGCTTCAAGTCTGGCCAATACT	FvH4_7g14540.t4	3.5	502	4	0.978282
miRN46	TGCTTCAAGTCTGGCCAATACT	FvH4_7g14540.t5	3.5	518	4	0.985008
miRN46	TGCTTCAAGTCTGGCCAATACT	FvH4_7g14540.t6	3.5	513	2	0.869373
miRN47	TGGGATTGGGCGAATTTTGGT	FvH4_1g22730.t2	5	4587	4	0.460807	ICU2	DNA-directed DNA polymerases
miRN47	TGGGATTGGGCGAATTTTGGT	FvH4_1g17540.t1	3	182	4	0.709271	CPR30	F-box and associated interaction domains-containing protein
miRN47	TGGGATTGGGCGAATTTTGGT	FvH4_6g14790.t1	4	209	4	0.972195	CPR30	F-box and associated interaction domains-containing protein
miRN47	TGGGATTGGGCGAATTTTGGT	FvH4_6g15010.t1	3	236	2	0.160092	CPR30	F-box and associated interaction domains-containing protein
miRN47	TGGGATTGGGCGAATTTTGGT	FvH4_6g14993.t2	4	241	2	0.986478	CPR30	F-box and associated interaction domains-containing protein
miRN47	TGGGATTGGGCGAATTTTGGT	FvH4_1g17570.t1	5	244	2	0.998128		F-box family protein
miRN47	TGGGATTGGGCGAATTTTGGT	FvH4_1g17570.t2	5	345	4	0.999999		F-box family protein
miRN47	TGGGATTGGGCGAATTTTGGT	FvH4_1g17570.t3	5	252	4	0.999999		F-box family protein
miRN47	TGGGATTGGGCGAATTTTGGT	FvH4_3g43440.t1	5	787	2	1	RLK1	receptor-like protein kinase 1
miRN47	TGGGATTGGGCGAATTTTGGT	FvH4_6g14994.t1	3	83	4	0.218916
miRN48	TGGGATTTGGCGAATTGTGGT	FvH4_3g21720.t1	5	97	2	1	bHLH105,ILR3	basic helix-loop-helix (bHLH) DNA-binding superfamily protein
miRN48	TGGGATTTGGCGAATTGTGGT	FvH4_1g18480.t1	4	355	1	0.0167699	CPR30	F-box and associated interaction domains-containing protein
miRN48	TGGGATTTGGCGAATTGTGGT	FvH4_1g18480.t2	4	521	4	0.915477	CPR30	F-box and associated interaction domains-containing protein
miRN48	TGGGATTTGGCGAATTGTGGT	FvH4_1g18480.t3	4	217	4	0.904363	CPR30	F-box and associated interaction domains-containing protein
miRN48	TGGGATTTGGCGAATTGTGGT	FvH4_2g36710.t1	4.5	268	2	0.992441	CPR30	F-box and associated interaction domains-containing protein
miRN48	TGGGATTTGGCGAATTGTGGT	FvH4_2g36701.t1	2.5	445	0	0.000927122	CPR30	F-box and associated interaction domains-containing protein
miRN48	TGGGATTTGGCGAATTGTGGT	FvH4_2g36701.t2	2.5	273	2	0.160092	CPR30	F-box and associated interaction domains-containing protein
miRN48	TGGGATTTGGCGAATTGTGGT	FvH4_6g14972.t1	3	131	2	0.969477	CPR30	F-box and associated interaction domains-containing protein
miRN48	TGGGATTTGGCGAATTGTGGT	FvH4_3g14954.t2	4	205	2	0.999976	CPR30	F-box and associated interaction domains-containing protein
miRN48	TGGGATTTGGCGAATTGTGGT	FvH4_3g14954.t3	4	219	2	0.999972	CPR30	F-box and associated interaction domains-containing protein
miRN48	TGGGATTTGGCGAATTGTGGT	FvH4_3g24880.t1	5	131	4	1	CPR30	F-box and associated interaction domains-containing protein
miRN48	TGGGATTTGGCGAATTGTGGT	FvH4_6g19961.t1	1	98	0	0.000231861		F-box family protein
miRN48	TGGGATTTGGCGAATTGTGGT	FvH4_6g18160.t1	4.5	460	2	1		G10 family protein
miRN48	TGGGATTTGGCGAATTGTGGT	FvH4_2g25790.t1	4	378	2	1	PHR2	photolyase/blue-light receptor 2
miRN48	TGGGATTTGGCGAATTGTGGT	FvH4_1g18880.t1	3.5	66	4	0.218916
miRN48	TGGGATTTGGCGAATTGTGGT	FvH4_2g05220.t1	4	107	2	1
miRN49	TGGGTGGCAGTAGGATTTCAAT	FvH4_6g45580.t1	4.5	1717	3	0.0314622		glycosyl hydrolase family 81 protein
miRN49	TGGGTGGCAGTAGGATTTCAAT	FvH4_4g24610.t1	4.5	734	2	0.99997		Homeodomain-like superfamily protein
miRN49	TGGGTGGCAGTAGGATTTCAAT	FvH4_4g24610.t2	4.5	706	2	0.999966		Homeodomain-like superfamily protein
miRN49	TGGGTGGCAGTAGGATTTCAAT	FvH4_2g14300.t1	5	45	2	0.752342		Mitochondrial substrate carrier family protein
miRN50	TGTCAATCTGGATCACTATTC	FvH4_3g41610.t1	4	882	4	0.999976		HMG (high mobility group) box protein with ARID/BRIGHT DNA-binding domain
miRN50	TGTCAATCTGGATCACTATTC	FvH4_7g30900.t1	5	675	2	0.502348		Leucine-rich repeat protein kinase family protein
miRN50	TGTCAATCTGGATCACTATTC	FvH4_3g25970.t1	4.5	637	4	0.309686	ATOFP6,OFP6	ovate family protein 6
miRN50	TGTCAATCTGGATCACTATTC	FvH4_6g29280.t2	5	585	4	0.999991		Polynucleotidyl transferase, ribonuclease H-like superfamily protein
miRN50	TGTCAATCTGGATCACTATTC	FvH4_7g12930.t2	5	1272	2	1		SET domain-containing protein
miRN50	TGTCAATCTGGATCACTATTC	FvH4_7g12930.t4	5	1363	4	1		SET domain-containing protein
miRN50	TGTCAATCTGGATCACTATTC	FvH4_7g12930.t5	5	1086	4	1		SET domain-containing protein
miRN50	TGTCAATCTGGATCACTATTC	FvH4_7g12930.t7	5	1260	4	1		SET domain-containing protein
miRN51	TGTGGCAGTTGAAGAATTTGAG	FvH4_4g01400.t1	5	642	2	0.999995	CYP716A1	cytochrome P450, family 716, subfamily A, polypeptide 1
miRN51	TGTGGCAGTTGAAGAATTTGAG	FvH4_4g00250.t1	5	748	2	0.999993	CYP716A1	cytochrome P450, family 716, subfamily A, polypeptide 1
miRN51	TGTGGCAGTTGAAGAATTTGAG	FvH4_3g33150.t1	4.5	1309	2	0.890285		GTP binding Elongation factor Tu family protein
miRN51	TGTGGCAGTTGAAGAATTTGAG	FvH4_3g33150.t2	4.5	2263	2	0.869373		GTP binding Elongation factor Tu family protein
miRN51	TGTGGCAGTTGAAGAATTTGAG	FvH4_3g33150.t3	4.5	1543	2	0.876752		GTP binding Elongation factor Tu family protein
miRN51	TGTGGCAGTTGAAGAATTTGAG	FvH4_2g36240.t1	3.5	8885	2	0.0564958	TEB	helicases;ATP-dependent helicases;nucleic acid binding;ATP binding;DNA-directed DNA polymerases;DNA binding
miRN51	TGTGGCAGTTGAAGAATTTGAG	FvH4_2g36240.t2	3.5	8873	4	0.218916	TEB	helicases;ATP-dependent helicases;nucleic acid binding;ATP binding;DNA-directed DNA polymerases;DNA binding
miRN51	TGTGGCAGTTGAAGAATTTGAG	FvH4_7g07970.t1	4	1062	4	1	ARR2,RR2	response regulator 2
miRN52	TTCATGTATGGCTCAACAGTT	FvH4_1g09453.t1	4.5	1635	2	0.883715		C2 calcium/lipid-binding plant phosphoribosyltransferase family protein
miRN52	TTCATGTATGGCTCAACAGTT	FvH4_5g30300.t1	3.5	1611	4	0.116211	ATCTC1,CTC1	conserved telomere maintenance component 1
miRN52	TTCATGTATGGCTCAACAGTT	FvH4_5g30300.t2	3.5	1611	4	0.309686	ATCTC1,CTC1	conserved telomere maintenance component 1
miRN52	TTCATGTATGGCTCAACAGTT	FvH4_3g14450.t2	4.5	1901	2	0.998953	EMB2217	Pentatricopeptide repeat (PPR) superfamily protein
miRN52	TTCATGTATGGCTCAACAGTT	FvH4_6g24761.t1	4.5	182	4	1
miRN53	TTCGTTCGGATTCCAATTCAAA	FvH4_5g18410.t1	4.5	115	2	1	HYP7,RHL1	root hair initiation protein root hairless 1 (RHL1)
miRN53	TTCGTTCGGATTCCAATTCAAA	FvH4_5g18410.t2	4.5	81	4	1	HYP7,RHL1	root hair initiation protein root hairless 1 (RHL1)
miRN53	TTCGTTCGGATTCCAATTCAAA	FvH4_5g18410.t4	4.5	115	2	1	HYP7,RHL1	root hair initiation protein root hairless 1 (RHL1)
miRN54	TTCTTCCTCAGGAACCTCCACC	FvH4_6g21990.t1	4	1168	3	0.857731		Aha1 domain-containing protein
miRN54	TTCTTCCTCAGGAACCTCCACC	FvH4_3g11980.t1	0	973	0	0.000231861	AGO2	Argonaute family protein
miRN54	TTCTTCCTCAGGAACCTCCACC	FvH4_2g41050.t1	5	997	4	1	CIPK25,SnRK3.25	CBL-interacting protein kinase 25
miRN54	TTCTTCCTCAGGAACCTCCACC	FvH4_3g21790.t1	5	828	4	0.309686	DEL1,E2FE,E2L3	DP-E2F-like 1
miRN54	TTCTTCCTCAGGAACCTCCACC	FvH4_6g36870.t2	5	245	4	1		P-loop containing nucleoside triphosphate hydrolases superfamily protein
miRN54	TTCTTCCTCAGGAACCTCCACC	FvH4_6g36870.t6	5	180	4	1		P-loop containing nucleoside triphosphate hydrolases superfamily protein
miRN55	TTGAGGGGCTTAACGATTACC	FvH4_6g31010.t7	2	3322	4	0.799306		Coatomer, beta' subunit
miRN55	TTGAGGGGCTTAACGATTACC	FvH4_3g40970.t6	2.5	264	4	0.389908		Leucine-rich repeat transmembrane protein kinase
miRN55	TTGAGGGGCTTAACGATTACC	FvH4_1g26460.t2	4.5	1224	2	0.942131	AtSAM1,MAT1,SAM-1,SAM1	S-adenosylmethionine synthetase 1
miRN56	TTGAGGGGCTTAACGATTACC	FvH4_5g35940.t3	2.5	3558	4	0.218916	ATPPOX,PDX3,PPOX	pyridoxin (pyrodoxamine) 5'-phosphate oxidase
miRN56	TTGAGGGGCTTAACGATTACC	FvH4_5g35940.t6	2.5	3473	4	0.578845	ATPPOX,PDX3,PPOX	pyridoxin (pyrodoxamine) 5'-phosphate oxidase
miRN56	TTGAGGGGCTTAACGATTACC	FvH4_1g26460.t1	4.5	1338	2	0.938666	AtSAM1,MAT1,SAM-1,SAM1	S-adenosylmethionine synthetase 1
miRN57	TTGAGGGGCTTAACGATTACC	FvH4_7g22680.t2	2.5	4041	4	0.218916	PAT2	protein affected traf&#64257;cking 2
miRN58	TTGCGGTCTTGTCTCTTCCAAT	FvH4_2g20110.t1	4.5	317	2	0.999928	ATGSTU7,GST25,GSTU7	glutathione S-transferase tau 7
miRN58	TTGCGGTCTTGTCTCTTCCAAT	FvH4_3g08620.t1	5	5232	2	1	HB-1	homeobox-1
miRN58	TTGCGGTCTTGTCTCTTCCAAT	FvH4_4g09960.t1	5	662	4	1		Homeodomain-like transcriptional regulator
miRN58	TTGCGGTCTTGTCTCTTCCAAT	FvH4_2g37730.t1	5	986	4	1	HCT	hydroxycinnamoyl-CoA shikimate/quinate hydroxycinnamoyl transferase
miRN58	TTGCGGTCTTGTCTCTTCCAAT	FvH4_3g01360.t1	5	739	2	0.999924		Phosphofructokinase family protein
miRN58	TTGCGGTCTTGTCTCTTCCAAT	FvH4_3g01360.t2	5	295	3	0.939985		Phosphofructokinase family protein
miRN59	TTGTAGTTCAGCGCCTCCGCC	FvH4_7g16940.t1	3	630	2	1	CINV2	cytosolic invertase 2
miRN59	TTGTAGTTCAGCGCCTCCGCC	FvH4_7g19030.t1	5	890	4	0.999965		Protein kinase superfamily protein
miRN60	TTTGTTTGGCATGCAGTTGGC	FvH4_6g07360.t1	4.5	1076	3	0.437532	AtCRT1a,CRT1,CRT1a	calreticulin 1a
miRN60	TTTGTTTGGCATGCAGTTGGC	FvH4_7g10450.t1	3.5	2117	4	0.218916	ATCCD7,CCD7,MAX3	carotenoid cleavage dioxygenase 7
miRN60	TTTGTTTGGCATGCAGTTGGC	FvH4_6g45461.t1	4.5	1505	4	1	LINC1	little nuclei1
miRN60	TTTGTTTGGCATGCAGTTGGC	FvH4_6g45461.t5	4.5	318	4	1	LINC1	little nuclei1
miRN60	TTTGTTTGGCATGCAGTTGGC	FvH4_5g21220.t1	4	1267	2	1		S-adenosyl-L-methionine-dependent methyltransferases superfamily protein
miRN60	TTTGTTTGGCATGCAGTTGGC	FvH4_5g21220.t2	4	1267	4	1		S-adenosyl-L-methionine-dependent methyltransferases superfamily protein
miRN60	TTTGTTTGGCATGCAGTTGGC	FvH4_2g18970.t6	4.5	1466	4	1		Sec14p-like phosphatidylinositol transfer family protein
miRN60	TTTGTTTGGCATGCAGTTGGC	FvH4_3g04090.t1	5	750	2	0.956732	SPHK1	sphingosine kinase 1
miRN60	TTTGTTTGGCATGCAGTTGGC	FvH4_1g01560.t1	4	1875	2	1	STP7	sugar transporter protein 7
miRN60	TTTGTTTGGCATGCAGTTGGC	FvH4_5g04160.t1	5	1647	4	1	GT72B1,UGT72B1	UDP-Glycosyltransferase superfamily protein
miRN60	TTTGTTTGGCATGCAGTTGGC	FvH4_7g32660.t3	4.5	1175	2	0.991
miRN60	TTTGTTTGGCATGCAGTTGGC	FvH4_7g32660.t4	4.5	1183	4	0.999969
miRN60	TTTGTTTGGCATGCAGTTGGC	FvH4_6g03180.t1	3.5	879	2	0.961483
miRN61	TTTTCCAGTGCAGTTAGTTGT	FvH4_2g11700.t1	4	1868	2	1		Cysteine proteinases superfamily protein
miRN61	TTTTCCAGTGCAGTTAGTTGT	FvH4_5g25330.t1	4.5	1092	4	1		Domain of unknown function (DUF23)
miRN61	TTTTCCAGTGCAGTTAGTTGT	FvH4_1g26080.t2	5	710	4	1		Haloacid dehalogenase-like hydrolase (HAD) superfamily protein
miRN61	TTTTCCAGTGCAGTTAGTTGT	FvH4_4g10640.t1	3.5	2172	2	0.207544	ATCHITIV,ATEP3,CHIV,EP3	homolog of carrot EP3-3 chitinase
miRN61	TTTTCCAGTGCAGTTAGTTGT	FvH4_1g01180.t1	5	4530	4	1	ATFIP1[V],ATFIPS5,FIP1[V],FIPS5	homolog of yeast FIP1 [V]
miRN61	TTTTCCAGTGCAGTTAGTTGT	FvH4_4g26362.t2	5	440	4	1		MATE efflux family protein
miRN61	TTTTCCAGTGCAGTTAGTTGT	FvH4_4g26362.t5	5	407	4	1		MATE efflux family protein
miRN61	TTTTCCAGTGCAGTTAGTTGT	FvH4_6g27490.t2	4	818	2	0.926975		Mitogen activated protein kinase kinase kinase-related
miRN61	TTTTCCAGTGCAGTTAGTTGT	FvH4_6g27490.t7	4	920	4	0.996991		Mitogen activated protein kinase kinase kinase-related
miRN61	TTTTCCAGTGCAGTTAGTTGT	FvH4_6g27490.t8	4	794	2	0.90785		Mitogen activated protein kinase kinase kinase-related
miRN61	TTTTCCAGTGCAGTTAGTTGT	FvH4_7g25570.t1	5	380	4	1		Peroxidase superfamily protein
miRN61	TTTTCCAGTGCAGTTAGTTGT	FvH4_5g11960.t1	2.5	1947	2	0.372013		Plant protein of unknown function (DUF639)
miRN61	TTTTCCAGTGCAGTTAGTTGT	FvH4_5g11960.t3	2.5	1947	4	0.671043		Plant protein of unknown function (DUF639)
miRN61	TTTTCCAGTGCAGTTAGTTGT	FvH4_5g11960.t4	2.5	1754	4	0.709271		Plant protein of unknown function (DUF639)
miRN61	TTTTCCAGTGCAGTTAGTTGT	FvH4_2g34390.t1	5	556	3	0.951245		Protein kinase family protein
miRN61	TTTTCCAGTGCAGTTAGTTGT	FvH4_2g34390.t2	5	507	2	0.999989		Protein kinase family protein
miRN61	TTTTCCAGTGCAGTTAGTTGT	FvH4_3g18340.t1	4.5	999	2	0.1098	LSH10	Protein of unknown function (DUF640)
miRN61	TTTTCCAGTGCAGTTAGTTGT	FvH4_3g18340.t2	4.5	1087	2	0.0564958	LSH10	Protein of unknown function (DUF640)
miRN61	TTTTCCAGTGCAGTTAGTTGT	FvH4_6g51500.t1	4.5	1243	2	1		Sucrase/ferredoxin-like family protein
miRN61	TTTTCCAGTGCAGTTAGTTGT	FvH4_3g10260.t1	5	1053	4	1	MS5,TDM1	Tetratricopeptide repeat (TPR)-like superfamily protein
miRN61	TTTTCCAGTGCAGTTAGTTGT	FvH4_6g22720.t3	5	1091	4	1		Tubulin binding cofactor C domain-containing protein
miRN61	TTTTCCAGTGCAGTTAGTTGT	FvH4_6g22720.t4	5	1091	4	1		Tubulin binding cofactor C domain-containing protein
miRN61	TTTTCCAGTGCAGTTAGTTGT	FvH4_6g22720.t5	5	839	2	1		Tubulin binding cofactor C domain-containing protein
miRN61	TTTTCCAGTGCAGTTAGTTGT	FvH4_2g01530.t1	5	382	4	1
miRN62	TTTTGGTCCGAATCCGAGCTCC	FvH4_5g00950.t2	3.5	100	4	1		Sodium Bile acid symporter family
miRN62	TTTTGGTCCGAATCCGAGCTCC	FvH4_5g00950.t3	3.5	100	4	1		Sodium Bile acid symporter family
miRN62	TTTTGGTCCGAATCCGAGCTCC	FvH4_5g00950.t4	3.5	328	4	1		Sodium Bile acid symporter family
miRN63	TTTTTGATGGCTGGAATCCAGT	FvH4_5g31950.t1	4	140	2	0.372013
miRN64	TTTTTGATGGCTGGAATCCAGT	FvH4_2g18001.t1	5	326	3	0.999999	AIR12	auxin-responsive family protein
miRN64	TTTTTGATGGCTGGAATCCAGT	FvH4_6g30120.t5	2	4171	4	0.460807		NB-ARC domain-containing disease resistance protein
miRN64	TTTTTGATGGCTGGAATCCAGT	FvH4_6g41910.t1	2	34	1	0.00375118		Zinc-finger domain of monoamine-oxidase A repressor R1 protein
